# Supplementary material for: Biomimetic generation of the strongest known biomaterial found in limpet tooth
Source: Nat Commun. 2022 Jul 7;13:3753. doi: 10.1038/s41467-022-31139-0 (PMC9263180; doi:10.1038/s41467-022-31139-0)
Supplement: Supplementary file 7 — Supplementary Data 1 [file 41467_2022_31139_MOESM7_ESM.xlsx]

## Sheet: Patella_vulgata_transcriptome_a
#gene_id	transcript_id	sprot_Top_BLASTX_hit	RNAMMER	prot_id	prot_coords	sprot_Top_BLASTP_hit	Pfam	SignalP	TmHMM	eggnog	Kegg	gene_ontology_blast	gene_ontology_pfam	transcript	peptide
TRINITY_DN85_c0_g1	TRINITY_DN85_c0_g1_i1	.	.	.	.	.	.	.	.	.	.	.	.	.	.
TRINITY_DN82_c0_g1	TRINITY_DN82_c0_g1_i1	.	.	.	.	.	.	.	.	.	.	.	.	.	.
TRINITY_DN82_c1_g1	TRINITY_DN82_c1_g1_i1	.	.	.	.	.	.	.	.	.	.	.	.	.	.
TRINITY_DN46_c0_g1	TRINITY_DN46_c0_g1_i1	.	.	.	.	.	.	.	.	.	.	.	.	.	.
TRINITY_DN9_c0_g1	TRINITY_DN9_c0_g1_i1	.	.	.	.	.	.	.	.	.	.	.	.	.	.
TRINITY_DN31_c0_g1	TRINITY_DN31_c0_g1_i1	.	.	.	.	.	.	.	.	.	.	.	.	.	.
TRINITY_DN66_c0_g1	TRINITY_DN66_c0_g1_i1	.	.	.	.	.	.	.	.	.	.	.	.	.	.
TRINITY_DN6_c0_g1	TRINITY_DN6_c0_g1_i1	.	.	.	.	.	.	.	.	.	.	.	.	.	.
TRINITY_DN41_c0_g1	TRINITY_DN41_c0_g1_i1	.	.	.	.	.	.	.	.	.	.	.	.	.	.
TRINITY_DN22_c0_g1	TRINITY_DN22_c0_g1_i1	.	.	.	.	.	.	.	.	.	.	.	.	.	.
TRINITY_DN306_c0_g1	TRINITY_DN306_c0_g1_i1	.	.	.	.	.	.	.	.	.	.	.	.	.	.
TRINITY_DN326_c0_g1	TRINITY_DN326_c0_g1_i1	.	.	.	.	.	.	.	.	.	.	.	.	.	.
TRINITY_DN393_c0_g1	TRINITY_DN393_c0_g1_i1	.	.	.	.	.	.	.	.	.	.	.	.	.	.
TRINITY_DN335_c0_g1	TRINITY_DN335_c0_g1_i1	.	.	.	.	.	.	.	.	.	.	.	.	.	.
TRINITY_DN383_c0_g1	TRINITY_DN383_c0_g1_i1	.	.	.	.	.	.	.	.	.	.	.	.	.	.
TRINITY_DN313_c0_g1	TRINITY_DN313_c0_g1_i1	.	.	.	.	.	.	.	.	.	.	.	.	.	.
TRINITY_DN334_c0_g1	TRINITY_DN334_c0_g1_i1	.	.	.	.	.	.	.	.	.	.	.	.	.	.
TRINITY_DN369_c0_g1	TRINITY_DN369_c0_g1_i1	.	.	.	.	.	.	.	.	.	.	.	.	.	.
TRINITY_DN365_c0_g1	TRINITY_DN365_c0_g1_i1	.	.	.	.	.	.	.	.	.	.	.	.	.	.
TRINITY_DN374_c0_g1	TRINITY_DN374_c0_g1_i1	.	.	.	.	.	.	.	.	.	.	.	.	.	.
TRINITY_DN348_c0_g1	TRINITY_DN348_c0_g1_i1	.	.	.	.	.	.	.	.	.	.	.	.	.	.
TRINITY_DN348_c0_g1	TRINITY_DN348_c0_g1_i2	.	.	.	.	.	.	.	.	.	.	.	.	.	.
TRINITY_DN318_c0_g1	TRINITY_DN318_c0_g1_i1	.	.	.	.	.	.	.	.	.	.	.	.	.	.
TRINITY_DN759_c0_g1	TRINITY_DN759_c0_g1_i1	.	.	.	.	.	.	.	.	.	.	.	.	.	.
TRINITY_DN744_c0_g1	TRINITY_DN744_c0_g1_i1	.	.	.	.	.	.	.	.	.	.	.	.	.	.
TRINITY_DN754_c0_g1	TRINITY_DN754_c0_g1_i1	.	.	.	.	.	.	.	.	.	.	.	.	.	.
TRINITY_DN798_c0_g1	TRINITY_DN798_c0_g1_i1	.	.	.	.	.	.	.	.	.	.	.	.	.	.
TRINITY_DN773_c0_g1	TRINITY_DN773_c0_g1_i1	.	.	.	.	.	.	.	.	.	.	.	.	.	.
TRINITY_DN730_c0_g1	TRINITY_DN730_c0_g1_i1	.	.	.	.	.	.	.	.	.	.	.	.	.	.
TRINITY_DN737_c0_g1	TRINITY_DN737_c0_g1_i1	.	.	.	.	.	.	.	.	.	.	.	.	.	.
TRINITY_DN700_c0_g1	TRINITY_DN700_c0_g1_i1	.	.	TRINITY_DN700_c0_g1_i1.p1	2-319[+]	.	.	.	.	.	.	.	.	.	.
TRINITY_DN713_c0_g1	TRINITY_DN713_c0_g1_i1	.	.	.	.	.	.	.	.	.	.	.	.	.	.
TRINITY_DN778_c0_g1	TRINITY_DN778_c0_g1_i1	.	.	.	.	.	.	.	.	.	.	.	.	.	.
TRINITY_DN1028_c0_g1	TRINITY_DN1028_c0_g1_i1	.	.	.	.	.	.	.	.	.	.	.	.	.	.
TRINITY_DN1028_c0_g1	TRINITY_DN1028_c0_g1_i2	.	.	.	.	.	.	.	.	.	.	.	.	.	.
TRINITY_DN1051_c0_g1	TRINITY_DN1051_c0_g1_i1	YMDF_ECOLI^YMDF_ECOLI^Q:153-245,H:9-39^80.65%ID^E:1e-07^RecName: Full=Uncharacterized protein YmdF;^Bacteria; Proteobacteria; Gammaproteobacteria; Enterobacteriales; Enterobacteriaceae; Escherichia	.	.	.	.	.	.	.	COG3729^Stress-induced protein, KGG, repeat protein	KEGG:ecj:JW5136`KEGG:eco:b4518	.	.	.	.
TRINITY_DN1049_c0_g1	TRINITY_DN1049_c0_g1_i1	.	.	.	.	.	.	.	.	.	.	.	.	.	.
TRINITY_DN1005_c0_g1	TRINITY_DN1005_c0_g1_i1	.	.	.	.	.	.	.	.	.	.	.	.	.	.
TRINITY_DN1016_c0_g1	TRINITY_DN1016_c0_g1_i1	.	.	.	.	.	.	.	.	.	.	.	.	.	.
TRINITY_DN1052_c0_g1	TRINITY_DN1052_c0_g1_i1	.	.	.	.	.	.	.	.	.	.	.	.	.	.
TRINITY_DN1007_c0_g1	TRINITY_DN1007_c0_g1_i1	.	.	.	.	.	.	.	.	.	.	.	.	.	.
TRINITY_DN1002_c0_g1	TRINITY_DN1002_c0_g1_i1	.	.	.	.	.	.	.	.	.	.	.	.	.	.
TRINITY_DN1040_c0_g1	TRINITY_DN1040_c0_g1_i1	MURD_MYCS2^MURD_MYCS2^Q:2-217,H:196-267^56.94%ID^E:3e-19^RecName: Full=UDP-N-acetylmuramoylalanine--D-glutamate ligase {ECO:0000255|HAMAP-Rule:MF_00639};^Bacteria; Actinobacteria; Corynebacteriales; Mycobacteriaceae; Mycobacterium	.	.	.	.	.	.	.	COG0771^Cell wall formation. Catalyzes the addition of glutamate to the nucleotide precursor UDP-N-acetylmuramoyl-L-alanine (UMA) (By similarity)	KEGG:msb:LJ00_20965`KEGG:msg:MSMEI_4129`KEGG:msm:MSMEG_4229`KO:K01925	GO:0005737^cellular_component^cytoplasm`GO:0005524^molecular_function^ATP binding`GO:0008764^molecular_function^UDP-N-acetylmuramoylalanine-D-glutamate ligase activity`GO:0007049^biological_process^cell cycle`GO:0051301^biological_process^cell division`GO:0071555^biological_process^cell wall organization`GO:0009252^biological_process^peptidoglycan biosynthetic process`GO:0008360^biological_proces…	.	.	.
TRINITY_DN1063_c0_g1	TRINITY_DN1063_c0_g1_i1	.	.	TRINITY_DN1063_c0_g1_i1.p2	579-1055[+]	.	.	.	.	.	.	.	.	.	.
TRINITY_DN1046_c0_g1	TRINITY_DN1046_c0_g1_i1	.	.	TRINITY_DN1046_c0_g1_i1.p1	2-478[+]	.	.	.	.	.	.	.	.	.	.
TRINITY_DN1075_c0_g1	TRINITY_DN1075_c0_g1_i1	.	.	.	.	.	.	.	.	.	.	.	.	.	.
TRINITY_DN1048_c0_g1	TRINITY_DN1048_c0_g1_i1	.	.	.	.	.	.	.	.	.	.	.	.	.	.
TRINITY_DN1072_c0_g1	TRINITY_DN1072_c0_g1_i1	.	.	.	.	.	.	.	.	.	.	.	.	.	.
TRINITY_DN1068_c0_g1	TRINITY_DN1068_c0_g1_i1	.	.	.	.	.	.	.	.	.	.	.	.	.	.
TRINITY_DN1081_c0_g1	TRINITY_DN1081_c0_g1_i1	.	.	.	.	.	.	.	.	.	.	.	.	.	.
TRINITY_DN1039_c0_g1	TRINITY_DN1039_c0_g1_i1	.	.	.	.	.	.	.	.	.	.	.	.	.	.
TRINITY_DN1600_c0_g1	TRINITY_DN1600_c0_g1_i1	.	.	.	.	.	.	.	.	.	.	.	.	.	.
TRINITY_DN1621_c0_g1	TRINITY_DN1621_c0_g1_i1	.	.	.	.	.	.	.	.	.	.	.	.	.	.
TRINITY_DN1627_c0_g1	TRINITY_DN1627_c0_g1_i1	.	.	.	.	.	.	.	.	.	.	.	.	.	.
TRINITY_DN1656_c0_g1	TRINITY_DN1656_c0_g1_i1	.	.	.	.	.	.	.	.	.	.	.	.	.	.
TRINITY_DN1647_c0_g1	TRINITY_DN1647_c0_g1_i1	.	.	.	.	.	.	.	.	.	.	.	.	.	.
TRINITY_DN1670_c0_g1	TRINITY_DN1670_c0_g1_i1	.	.	.	.	.	.	.	.	.	.	.	.	.	.
TRINITY_DN1649_c0_g1	TRINITY_DN1649_c0_g1_i1	.	.	.	.	.	.	.	.	.	.	.	.	.	.
TRINITY_DN1643_c0_g1	TRINITY_DN1643_c0_g1_i1	GCST_NEIMB^GCST_NEIMB^Q:3-233,H:57-133^58.44%ID^E:1e-23^RecName: Full=Aminomethyltransferase {ECO:0000255|HAMAP-Rule:MF_00259};^Bacteria; Proteobacteria; Betaproteobacteria; Neisseriales; Neisseriaceae; Neisseria	.	.	.	.	.	.	.	COG0404^The glycine cleavage system catalyzes the degradation of glycine (By similarity)	KEGG:nme:NMB0574`KO:K00605	GO:0004047^molecular_function^aminomethyltransferase activity`GO:0008483^molecular_function^transaminase activity`GO:0019464^biological_process^glycine decarboxylation via glycine cleavage system	.	.	.
TRINITY_DN1623_c0_g1	TRINITY_DN1623_c0_g1_i1	.	.	TRINITY_DN1623_c0_g1_i1.p1	59-985[+]	.	.	.	.	.	.	.	.	.	.
TRINITY_DN2083_c0_g1	TRINITY_DN2083_c0_g1_i1	.	.	.	.	.	.	.	.	.	.	.	.	.	.
TRINITY_DN2067_c0_g1	TRINITY_DN2067_c0_g1_i1	.	.	.	.	.	.	.	.	.	.	.	.	.	.
TRINITY_DN2022_c0_g1	TRINITY_DN2022_c0_g1_i1	.	.	.	.	.	.	.	.	.	.	.	.	.	.
TRINITY_DN2022_c0_g1	TRINITY_DN2022_c0_g1_i2	.	.	.	.	.	.	.	.	.	.	.	.	.	.
TRINITY_DN2080_c0_g1	TRINITY_DN2080_c0_g1_i1	.	.	.	.	.	.	.	.	.	.	.	.	.	.
TRINITY_DN2038_c0_g1	TRINITY_DN2038_c0_g1_i1	.	.	.	.	.	.	.	.	.	.	.	.	.	.
TRINITY_DN2044_c0_g1	TRINITY_DN2044_c0_g1_i1	.	.	.	.	.	.	.	.	.	.	.	.	.	.
TRINITY_DN2062_c0_g1	TRINITY_DN2062_c0_g1_i1	.	.	.	.	.	.	.	.	.	.	.	.	.	.
TRINITY_DN2052_c0_g1	TRINITY_DN2052_c0_g1_i1	.	.	.	.	.	.	.	.	.	.	.	.	.	.
TRINITY_DN2081_c0_g1	TRINITY_DN2081_c0_g1_i1	.	.	.	.	.	.	.	.	.	.	.	.	.	.
TRINITY_DN2043_c0_g1	TRINITY_DN2043_c0_g1_i1	.	.	.	.	.	.	.	.	.	.	.	.	.	.
TRINITY_DN2208_c0_g1	TRINITY_DN2208_c0_g1_i1	.	.	.	.	.	.	.	.	.	.	.	.	.	.
TRINITY_DN2291_c0_g1	TRINITY_DN2291_c0_g1_i1	.	.	.	.	.	.	.	.	.	.	.	.	.	.
TRINITY_DN2266_c0_g1	TRINITY_DN2266_c0_g1_i1	.	.	.	.	.	.	.	.	.	.	.	.	.	.
TRINITY_DN2289_c0_g1	TRINITY_DN2289_c0_g1_i1	.	.	.	.	.	.	.	.	.	.	.	.	.	.
TRINITY_DN2274_c0_g1	TRINITY_DN2274_c0_g1_i1	.	.	.	.	.	.	.	.	.	.	.	.	.	.
TRINITY_DN2216_c0_g1	TRINITY_DN2216_c0_g1_i1	.	.	.	.	.	.	.	.	.	.	.	.	.	.
TRINITY_DN2242_c0_g1	TRINITY_DN2242_c0_g1_i1	.	.	.	.	.	.	.	.	.	.	.	.	.	.
TRINITY_DN2280_c0_g1	TRINITY_DN2280_c0_g1_i1	.	.	.	.	.	.	.	.	.	.	.	.	.	.
TRINITY_DN2204_c0_g1	TRINITY_DN2204_c0_g1_i1	.	.	.	.	.	.	.	.	.	.	.	.	.	.
TRINITY_DN2281_c0_g1	TRINITY_DN2281_c0_g1_i1	.	.	.	.	.	.	.	.	.	.	.	.	.	.
TRINITY_DN2267_c0_g1	TRINITY_DN2267_c0_g1_i1	.	.	.	.	.	.	.	.	.	.	.	.	.	.
TRINITY_DN2304_c0_g1	TRINITY_DN2304_c0_g1_i1	.	.	.	.	.	.	.	.	.	.	.	.	.	.
TRINITY_DN2364_c0_g1	TRINITY_DN2364_c0_g1_i1	.	.	.	.	.	.	.	.	.	.	.	.	.	.
TRINITY_DN2319_c0_g1	TRINITY_DN2319_c0_g1_i1	.	.	.	.	.	.	.	.	.	.	.	.	.	.
TRINITY_DN2361_c0_g1	TRINITY_DN2361_c0_g1_i1	.	.	.	.	.	.	.	.	.	.	.	.	.	.
TRINITY_DN2306_c0_g1	TRINITY_DN2306_c0_g1_i1	.	.	.	.	.	.	.	.	.	.	.	.	.	.
TRINITY_DN2398_c0_g1	TRINITY_DN2398_c0_g1_i1	.	.	.	.	.	.	.	.	.	.	.	.	.	.
TRINITY_DN2333_c0_g1	TRINITY_DN2333_c0_g1_i1	.	.	.	.	.	.	.	.	.	.	.	.	.	.
TRINITY_DN2318_c0_g1	TRINITY_DN2318_c0_g1_i1	RLMN_PROAC^RLMN_PROAC^Q:281-3,H:35-127^95.7%ID^E:5e-58^RecName: Full=Probable dual-specificity RNA methyltransferase RlmN {ECO:0000255|HAMAP-Rule:MF_01849};^Bacteria; Actinobacteria; Propionibacteriales; Propionibacteriaceae; Propionibacterium	.	.	.	.	.	.	.	COG0820^rRNA (adenine-C2-)-methyltransferase activity	KEGG:pac:PPA1514`KO:K06941	GO:0005737^cellular_component^cytoplasm`GO:0051539^molecular_function^4 iron, 4 sulfur cluster binding`GO:0046872^molecular_function^metal ion binding`GO:0070040^molecular_function^rRNA (adenine-C2-)-methyltransferase activity`GO:0019843^molecular_function^rRNA binding`GO:0002935^molecular_function^tRNA (adenine-C2-)-methyltransferase activity`GO:0000049^molecular_function^tRNA binding`GO:0070475…	.	.	.
TRINITY_DN2380_c0_g1	TRINITY_DN2380_c0_g1_i1	.	.	.	.	.	.	.	.	.	.	.	.	.	.
TRINITY_DN2366_c0_g1	TRINITY_DN2366_c0_g1_i1	.	.	.	.	.	.	.	.	.	.	.	.	.	.
TRINITY_DN2375_c0_g1	TRINITY_DN2375_c0_g1_i1	.	.	.	.	.	.	.	.	.	.	.	.	.	.
TRINITY_DN3274_c0_g1	TRINITY_DN3274_c0_g1_i1	.	.	.	.	.	.	.	.	.	.	.	.	.	.
TRINITY_DN3274_c0_g1	TRINITY_DN3274_c0_g1_i2	.	.	.	.	.	.	.	.	.	.	.	.	.	.
TRINITY_DN3285_c0_g1	TRINITY_DN3285_c0_g1_i1	.	.	.	.	.	.	.	.	.	.	.	.	.	.
TRINITY_DN3244_c0_g1	TRINITY_DN3244_c0_g1_i1	.	.	.	.	.	.	.	.	.	.	.	.	.	.
TRINITY_DN3214_c0_g1	TRINITY_DN3214_c0_g1_i1	.	.	.	.	.	.	.	.	.	.	.	.	.	.
TRINITY_DN3276_c0_g1	TRINITY_DN3276_c0_g1_i1	.	.	.	.	.	.	.	.	.	.	.	.	.	.
TRINITY_DN3238_c0_g1	TRINITY_DN3238_c0_g1_i1	.	.	.	.	.	.	.	.	.	.	.	.	.	.
TRINITY_DN3220_c0_g1	TRINITY_DN3220_c0_g1_i1	.	.	.	.	.	.	.	.	.	.	.	.	.	.
TRINITY_DN3273_c0_g1	TRINITY_DN3273_c0_g1_i1	.	.	.	.	.	.	.	.	.	.	.	.	.	.
TRINITY_DN3200_c0_g1	TRINITY_DN3200_c0_g1_i1	.	.	.	.	.	.	.	.	.	.	.	.	.	.
TRINITY_DN3205_c0_g1	TRINITY_DN3205_c0_g1_i1	.	.	.	.	.	.	.	.	.	.	.	.	.	.
TRINITY_DN4165_c0_g1	TRINITY_DN4165_c0_g1_i1	.	.	.	.	.	.	.	.	.	.	.	.	.	.
TRINITY_DN4142_c0_g1	TRINITY_DN4142_c0_g1_i1	.	.	.	.	.	.	.	.	.	.	.	.	.	.
TRINITY_DN4112_c0_g1	TRINITY_DN4112_c0_g1_i1	.	.	.	.	.	.	.	.	.	.	.	.	.	.
TRINITY_DN4126_c0_g1	TRINITY_DN4126_c0_g1_i1	.	.	.	.	.	.	.	.	.	.	.	.	.	.
TRINITY_DN4126_c0_g1	TRINITY_DN4126_c0_g1_i2	.	.	.	.	.	.	.	.	.	.	.	.	.	.
TRINITY_DN4149_c0_g1	TRINITY_DN4149_c0_g1_i1	.	.	.	.	.	.	.	.	.	.	.	.	.	.
TRINITY_DN4150_c0_g1	TRINITY_DN4150_c0_g1_i1	.	.	.	.	.	.	.	.	.	.	.	.	.	.
TRINITY_DN4140_c0_g1	TRINITY_DN4140_c0_g1_i1	.	.	.	.	.	.	.	.	.	.	.	.	.	.
TRINITY_DN4183_c0_g1	TRINITY_DN4183_c0_g1_i1	.	.	.	.	.	.	.	.	.	.	.	.	.	.
TRINITY_DN5533_c0_g1	TRINITY_DN5533_c0_g1_i1	.	.	.	.	.	.	.	.	.	.	.	.	.	.
TRINITY_DN5581_c0_g1	TRINITY_DN5581_c0_g1_i1	.	.	.	.	.	.	.	.	.	.	.	.	.	.
TRINITY_DN5579_c0_g1	TRINITY_DN5579_c0_g1_i1	.	.	.	.	.	.	.	.	.	.	.	.	.	.
TRINITY_DN5576_c0_g1	TRINITY_DN5576_c0_g1_i1	.	.	.	.	.	.	.	.	.	.	.	.	.	.
TRINITY_DN5538_c0_g1	TRINITY_DN5538_c0_g1_i1	.	.	.	.	.	.	.	.	.	.	.	.	.	.
TRINITY_DN5569_c0_g1	TRINITY_DN5569_c0_g1_i1	.	.	.	.	.	.	.	.	.	.	.	.	.	.
TRINITY_DN5583_c0_g1	TRINITY_DN5583_c0_g1_i1	.	.	.	.	.	.	.	.	.	.	.	.	.	.
TRINITY_DN5594_c0_g1	TRINITY_DN5594_c0_g1_i1	.	.	.	.	.	.	.	.	.	.	.	.	.	.
TRINITY_DN5702_c0_g1	TRINITY_DN5702_c0_g1_i1	.	.	.	.	.	.	.	.	.	.	.	.	.	.
TRINITY_DN5750_c0_g1	TRINITY_DN5750_c0_g1_i1	.	.	.	.	.	.	.	.	.	.	.	.	.	.
TRINITY_DN5784_c0_g1	TRINITY_DN5784_c0_g1_i1	.	.	.	.	.	.	.	.	.	.	.	.	.	.
TRINITY_DN5796_c0_g1	TRINITY_DN5796_c0_g1_i1	.	.	.	.	.	.	.	.	.	.	.	.	.	.
TRINITY_DN5794_c0_g1	TRINITY_DN5794_c0_g1_i1	.	.	.	.	.	.	.	.	.	.	.	.	.	.
TRINITY_DN5987_c0_g1	TRINITY_DN5987_c0_g1_i1	.	.	.	.	.	.	.	.	.	.	.	.	.	.
TRINITY_DN5922_c0_g1	TRINITY_DN5922_c0_g1_i1	DRD5_MOUSE^DRD5_MOUSE^Q:567-232,H:68-178^37.5%ID^E:8e-16^RecName: Full=D(1B) dopamine receptor;^Eukaryota; Metazoa; Chordata; Craniata; Vertebrata; Euteleostomi; Mammalia; Eutheria; Euarchontoglires; Glires; Rodentia; Sciurognathi; Muroidea; Muridae; Murinae; Mus; Mus	.	.	.	.	.	.	.	ENOG410XRW9^Receptor	KEGG:mmu:13492`KO:K05840	GO:0031526^cellular_component^brush border membrane`GO:0060170^cellular_component^ciliary membrane`GO:0005887^cellular_component^integral component of plasma membrane`GO:0031513^cellular_component^nonmotile primary cilium`GO:0005886^cellular_component^plasma membrane`GO:0035240^molecular_function^dopamine binding`GO:0004952^molecular_function^dopamine neurotransmitter receptor activity`GO:0001588…	.	.	.
TRINITY_DN5927_c0_g1	TRINITY_DN5927_c0_g1_i1	.	.	.	.	.	.	.	.	.	.	.	.	.	.
TRINITY_DN5913_c0_g1	TRINITY_DN5913_c0_g1_i1	CATK_RAT^CATK_RAT^Q:116-250,H:22-67^45.65%ID^E:1e-06^RecName: Full=Cathepsin K;^Eukaryota; Metazoa; Chordata; Craniata; Vertebrata; Euteleostomi; Mammalia; Eutheria; Euarchontoglires; Glires; Rodentia; Sciurognathi; Muroidea; Muridae; Murinae; Rattus	.	.	.	.	.	.	.	COG4870^cathepsin	KEGG:rno:29175`KO:K01371	GO:0005737^cellular_component^cytoplasm`GO:0005615^cellular_component^extracellular space`GO:0005764^cellular_component^lysosome`GO:0004197^molecular_function^cysteine-type endopeptidase activity`GO:0008234^molecular_function^cysteine-type peptidase activity`GO:0045453^biological_process^bone resorption`GO:0001957^biological_process^intramembranous ossification`GO:1903955^biological_process^posit…	.	.	.
TRINITY_DN5980_c0_g1	TRINITY_DN5980_c0_g1_i1	.	.	.	.	.	.	.	.	.	.	.	.	.	.
TRINITY_DN5916_c0_g1	TRINITY_DN5916_c0_g1_i1	HPPA_LEPIN^HPPA_LEPIN^Q:3-275,H:552-642^59.34%ID^E:4e-30^RecName: Full=Putative K(+)-stimulated pyrophosphate-energized sodium pump {ECO:0000255|HAMAP-Rule:MF_01129};^Bacteria; Spirochaetes; Leptospirales; Leptospiraceae; Leptospira	.	.	.	.	.	.	.	COG3808^pump that utilizes the energy of pyrophosphate hydrolysis as the driving force for	KEGG:lil:LA_1471`KO:K15987	GO:0016021^cellular_component^integral component of membrane`GO:0005886^cellular_component^plasma membrane`GO:0009678^molecular_function^hydrogen-translocating pyrophosphatase activity`GO:0004427^molecular_function^inorganic diphosphatase activity`GO:0046872^molecular_function^metal ion binding`GO:0015992^biological_process^proton transport`GO:0006814^biological_process^sodium ion transport	.	.	.
TRINITY_DN5918_c0_g1	TRINITY_DN5918_c0_g1_i1	.	.	.	.	.	.	.	.	.	.	.	.	.	.
TRINITY_DN5942_c0_g1	TRINITY_DN5942_c0_g1_i1	.	.	.	.	.	.	.	.	.	.	.	.	.	.
TRINITY_DN5910_c0_g1	TRINITY_DN5910_c0_g1_i1	.	.	.	.	.	.	.	.	.	.	.	.	.	.
TRINITY_DN6042_c0_g1	TRINITY_DN6042_c0_g1_i1	.	.	.	.	.	.	.	.	.	.	.	.	.	.
TRINITY_DN6039_c0_g1	TRINITY_DN6039_c0_g1_i1	.	.	.	.	.	.	.	.	.	.	.	.	.	.
TRINITY_DN6013_c0_g1	TRINITY_DN6013_c0_g1_i1	.	.	.	.	.	.	.	.	.	.	.	.	.	.
TRINITY_DN6034_c0_g1	TRINITY_DN6034_c0_g1_i1	.	.	.	.	.	.	.	.	.	.	.	.	.	.
TRINITY_DN6045_c0_g1	TRINITY_DN6045_c0_g1_i1	.	.	.	.	.	.	.	.	.	.	.	.	.	.
TRINITY_DN6009_c0_g1	TRINITY_DN6009_c0_g1_i1	.	.	.	.	.	.	.	.	.	.	.	.	.	.
TRINITY_DN6090_c0_g1	TRINITY_DN6090_c0_g1_i1	.	.	.	.	.	.	.	.	.	.	.	.	.	.
TRINITY_DN6012_c0_g1	TRINITY_DN6012_c0_g1_i1	.	.	.	.	.	.	.	.	.	.	.	.	.	.
TRINITY_DN6012_c0_g2	TRINITY_DN6012_c0_g2_i1	.	.	.	.	.	.	.	.	.	.	.	.	.	.
TRINITY_DN6056_c0_g1	TRINITY_DN6056_c0_g1_i1	.	.	.	.	.	.	.	.	.	.	.	.	.	.
TRINITY_DN6061_c0_g1	TRINITY_DN6061_c0_g1_i1	.	.	.	.	.	.	.	.	.	.	.	.	.	.
TRINITY_DN6085_c0_g1	TRINITY_DN6085_c0_g1_i1	.	.	.	.	.	.	.	.	.	.	.	.	.	.
TRINITY_DN6085_c1_g1	TRINITY_DN6085_c1_g1_i1	.	.	.	.	.	.	.	.	.	.	.	.	.	.
TRINITY_DN6868_c0_g1	TRINITY_DN6868_c0_g1_i1	.	.	.	.	.	.	.	.	.	.	.	.	.	.
TRINITY_DN6870_c0_g1	TRINITY_DN6870_c0_g1_i1	.	.	.	.	.	.	.	.	.	.	.	.	.	.
TRINITY_DN6884_c0_g1	TRINITY_DN6884_c0_g1_i1	.	.	.	.	.	.	.	.	.	.	.	.	.	.
TRINITY_DN6857_c0_g1	TRINITY_DN6857_c0_g1_i1	.	.	.	.	.	.	.	.	.	.	.	.	.	.
TRINITY_DN6874_c0_g1	TRINITY_DN6874_c0_g1_i1	.	.	.	.	.	.	.	.	.	.	.	.	.	.
TRINITY_DN6887_c0_g1	TRINITY_DN6887_c0_g1_i1	.	.	.	.	.	.	.	.	.	.	.	.	.	.
TRINITY_DN6957_c0_g1	TRINITY_DN6957_c0_g1_i1	.	.	.	.	.	.	.	.	.	.	.	.	.	.
TRINITY_DN6967_c0_g1	TRINITY_DN6967_c0_g1_i1	.	.	.	.	.	.	.	.	.	.	.	.	.	.
TRINITY_DN6934_c0_g1	TRINITY_DN6934_c0_g1_i1	.	.	.	.	.	.	.	.	.	.	.	.	.	.
TRINITY_DN6972_c0_g1	TRINITY_DN6972_c0_g1_i1	.	.	.	.	.	.	.	.	.	.	.	.	.	.
TRINITY_DN6910_c0_g1	TRINITY_DN6910_c0_g1_i1	.	.	.	.	.	.	.	.	.	.	.	.	.	.
TRINITY_DN6910_c1_g1	TRINITY_DN6910_c1_g1_i1	.	.	.	.	.	.	.	.	.	.	.	.	.	.
TRINITY_DN6917_c0_g1	TRINITY_DN6917_c0_g1_i1	.	.	.	.	.	.	.	.	.	.	.	.	.	.
TRINITY_DN7203_c0_g1	TRINITY_DN7203_c0_g1_i1	.	.	.	.	.	.	.	.	.	.	.	.	.	.
TRINITY_DN7257_c0_g1	TRINITY_DN7257_c0_g1_i1	.	.	.	.	.	.	.	.	.	.	.	.	.	.
TRINITY_DN7257_c0_g2	TRINITY_DN7257_c0_g2_i1	.	.	.	.	.	.	.	.	.	.	.	.	.	.
TRINITY_DN7244_c0_g1	TRINITY_DN7244_c0_g1_i2	.	.	.	.	.	.	.	.	.	.	.	.	.	.
TRINITY_DN7291_c0_g1	TRINITY_DN7291_c0_g1_i1	TRMA_NEIGO^TRMA_NEIGO^Q:184-8,H:107-165^62.71%ID^E:9e-18^RecName: Full=tRNA/tmRNA (uracil-C(5))-methyltransferase;^Bacteria; Proteobacteria; Betaproteobacteria; Neisseriales; Neisseriaceae; Neisseria	.	.	.	.	.	.	.	COG2265^catalyzes the formation of 5-methyl-uridine at position	.	GO:0030697^molecular_function^S-adenosylmethionine-dependent tRNA (m5U54) methyltransferase activity	.	.	.
TRINITY_DN7222_c0_g1	TRINITY_DN7222_c0_g1_i1	.	.	.	.	.	.	.	.	.	.	.	.	.	.
TRINITY_DN7219_c0_g1	TRINITY_DN7219_c0_g1_i1	.	.	.	.	.	.	.	.	.	.	.	.	.	.
TRINITY_DN7270_c0_g1	TRINITY_DN7270_c0_g1_i1	.	.	.	.	.	.	.	.	.	.	.	.	.	.
TRINITY_DN7276_c0_g1	TRINITY_DN7276_c0_g1_i1	.	.	.	.	.	.	.	.	.	.	.	.	.	.
TRINITY_DN7849_c0_g1	TRINITY_DN7849_c0_g1_i1	.	.	.	.	.	.	.	.	.	.	.	.	.	.
TRINITY_DN7862_c0_g1	TRINITY_DN7862_c0_g1_i1	.	.	.	.	.	.	.	.	.	.	.	.	.	.
TRINITY_DN7872_c0_g1	TRINITY_DN7872_c0_g1_i1	.	.	.	.	.	.	.	.	.	.	.	.	.	.
TRINITY_DN7846_c0_g1	TRINITY_DN7846_c0_g1_i1	.	.	.	.	.	.	.	.	.	.	.	.	.	.
TRINITY_DN7898_c0_g1	TRINITY_DN7898_c0_g1_i1	.	.	.	.	.	.	.	.	.	.	.	.	.	.
TRINITY_DN7860_c0_g1	TRINITY_DN7860_c0_g1_i1	.	.	.	.	.	.	.	.	.	.	.	.	.	.
TRINITY_DN7899_c0_g1	TRINITY_DN7899_c0_g1_i1	.	.	.	.	.	.	.	.	.	.	.	.	.	.
TRINITY_DN8274_c0_g1	TRINITY_DN8274_c0_g1_i1	.	.	.	.	.	.	.	.	.	.	.	.	.	.
TRINITY_DN8261_c0_g1	TRINITY_DN8261_c0_g1_i1	.	.	.	.	.	.	.	.	.	.	.	.	.	.
TRINITY_DN8263_c0_g1	TRINITY_DN8263_c0_g1_i1	.	.	TRINITY_DN8263_c0_g1_i1.p1	76-444[+]	.	.	.	.	.	.	.	.	.	.
TRINITY_DN8241_c0_g1	TRINITY_DN8241_c0_g1_i1	.	.	.	.	.	.	.	.	.	.	.	.	.	.
TRINITY_DN8295_c0_g1	TRINITY_DN8295_c0_g1_i1	.	.	.	.	.	.	.	.	.	.	.	.	.	.
TRINITY_DN8222_c0_g1	TRINITY_DN8222_c0_g1_i1	.	.	.	.	.	.	.	.	.	.	.	.	.	.
TRINITY_DN8271_c0_g1	TRINITY_DN8271_c0_g1_i1	.	.	.	.	.	.	.	.	.	.	.	.	.	.
TRINITY_DN8212_c0_g1	TRINITY_DN8212_c0_g1_i1	.	.	.	.	.	.	.	.	.	.	.	.	.	.
TRINITY_DN8211_c0_g1	TRINITY_DN8211_c0_g1_i1	.	.	.	.	.	.	.	.	.	.	.	.	.	.
TRINITY_DN8633_c0_g1	TRINITY_DN8633_c0_g1_i1	.	.	.	.	.	.	.	.	.	.	.	.	.	.
TRINITY_DN8637_c0_g1	TRINITY_DN8637_c0_g1_i1	.	.	.	.	.	.	.	.	.	.	.	.	.	.
TRINITY_DN8666_c0_g1	TRINITY_DN8666_c0_g1_i1	.	.	.	.	.	.	.	.	.	.	.	.	.	.
TRINITY_DN8619_c0_g1	TRINITY_DN8619_c0_g1_i1	.	.	.	.	.	.	.	.	.	.	.	.	.	.
TRINITY_DN8671_c0_g1	TRINITY_DN8671_c0_g1_i1	.	.	.	.	.	.	.	.	.	.	.	.	.	.
TRINITY_DN8643_c0_g1	TRINITY_DN8643_c0_g1_i1	.	.	.	.	.	.	.	.	.	.	.	.	.	.
TRINITY_DN8603_c0_g1	TRINITY_DN8603_c0_g1_i1	.	.	TRINITY_DN8603_c0_g1_i1.p1	2-352[+]	.	.	.	.	.	.	.	.	.	.
TRINITY_DN8693_c0_g1	TRINITY_DN8693_c0_g1_i1	.	.	TRINITY_DN8693_c0_g1_i1.p1	1-312[+]	.	.	.	.	.	.	.	.	.	.
TRINITY_DN8668_c0_g1	TRINITY_DN8668_c0_g1_i1	KPSS5_ECOLX^KPSS5_ECOLX^Q:204-1,H:292-359^36.76%ID^E:4e-09^RecName: Full=Capsule polysaccharide export protein KpsS;^Bacteria; Proteobacteria; Gammaproteobacteria; Enterobacteriales; Enterobacteriaceae; Escherichia	.	.	.	.	.	.	.	COG3562^capsule polysaccharide	.	GO:0000271^biological_process^polysaccharide biosynthetic process`GO:0015774^biological_process^polysaccharide transport	.	.	.
TRINITY_DN8615_c0_g1	TRINITY_DN8615_c0_g1_i1	CATR_NAEGR^CATR_NAEGR^Q:41-241,H:26-93^36.76%ID^E:4e-07^RecName: Full=Caltractin;^Eukaryota; Heterolobosea; Schizopyrenida; Vahlkampfiidae; Naegleria	.	.	.	.	.	.	.	COG5126^Calcium-binding protein	.	GO:0005737^cellular_component^cytoplasm`GO:0005815^cellular_component^microtubule organizing center`GO:0005509^molecular_function^calcium ion binding`GO:0051301^biological_process^cell division`GO:0007067^biological_process^mitotic nuclear division	.	.	.
TRINITY_DN8632_c0_g1	TRINITY_DN8632_c0_g1_i1	.	.	.	.	.	.	.	.	.	.	.	.	.	.
TRINITY_DN8645_c0_g1	TRINITY_DN8645_c0_g1_i1	.	.	.	.	.	.	.	.	.	.	.	.	.	.
TRINITY_DN8654_c0_g1	TRINITY_DN8654_c0_g1_i1	.	.	.	.	.	.	.	.	.	.	.	.	.	.
TRINITY_DN8622_c0_g1	TRINITY_DN8622_c0_g1_i1	.	.	TRINITY_DN8622_c0_g1_i1.p1	3-320[+]	.	.	.	.	.	.	.	.	.	.
TRINITY_DN8975_c0_g1	TRINITY_DN8975_c0_g1_i1	.	.	.	.	.	.	.	.	.	.	.	.	.	.
TRINITY_DN8907_c0_g1	TRINITY_DN8907_c0_g1_i1	.	.	.	.	.	.	.	.	.	.	.	.	.	.
TRINITY_DN8977_c0_g1	TRINITY_DN8977_c0_g1_i1	CRHBP_RAT^CRHBP_RAT^Q:199-981,H:58-310^34.48%ID^E:4e-45^RecName: Full=Corticotropin-releasing factor-binding protein;^Eukaryota; Metazoa; Chordata; Craniata; Vertebrata; Euteleostomi; Mammalia; Eutheria; Euarchontoglires; Glires; Rodentia; Sciurognathi; Muroidea; Muridae; Murinae; Rattus	.	TRINITY_DN8977_c0_g1_i1.p1	76-993[+]	CRHBP_RAT^CRHBP_RAT^Q:42-302,H:58-310^34.48%ID^E:6e-46^RecName: Full=Corticotropin-releasing factor-binding protein;^Eukaryota; Metazoa; Chordata; Craniata; Vertebrata; Euteleostomi; Mammalia; Eutheria; Euarchontoglires; Glires; Rodentia; Sciurognathi; Muroidea; Muridae; Murinae; Rattus	.	sigP:1^19^0.714^YES	.	ENOG4111JUQ^Corticotropin releasing hormone binding protein	.	GO:0043679^cellular_component^axon terminus`GO:0030425^cellular_component^dendrite`GO:0031045^cellular_component^dense core granule`GO:0005615^cellular_component^extracellular space`GO:0005622^cellular_component^intracellular`GO:0005874^cellular_component^microtubule`GO:0005771^cellular_component^multivesicular body`GO:0005634^cellular_component^nucleus`GO:0043204^cellular_component^perikaryon`GO…	.	.	.
TRINITY_DN8913_c0_g1	TRINITY_DN8913_c0_g1_i1	.	.	.	.	.	.	.	.	.	.	.	.	.	.
TRINITY_DN8902_c0_g1	TRINITY_DN8902_c0_g1_i1	.	.	.	.	.	.	.	.	.	.	.	.	.	.
TRINITY_DN8923_c0_g1	TRINITY_DN8923_c0_g1_i1	.	.	.	.	.	.	.	.	.	.	.	.	.	.
TRINITY_DN8926_c0_g1	TRINITY_DN8926_c0_g1_i1	.	.	.	.	.	.	.	.	.	.	.	.	.	.
TRINITY_DN8919_c0_g1	TRINITY_DN8919_c0_g1_i1	.	.	.	.	.	.	.	.	.	.	.	.	.	.
TRINITY_DN8919_c0_g1	TRINITY_DN8919_c0_g1_i2	.	.	.	.	.	.	.	.	.	.	.	.	.	.
TRINITY_DN8987_c0_g1	TRINITY_DN8987_c0_g1_i1	.	.	.	.	.	.	.	.	.	.	.	.	.	.
TRINITY_DN8998_c0_g1	TRINITY_DN8998_c0_g1_i1	.	.	.	.	.	.	.	.	.	.	.	.	.	.
TRINITY_DN8982_c0_g1	TRINITY_DN8982_c0_g1_i1	.	.	.	.	.	.	.	.	.	.	.	.	.	.
TRINITY_DN8997_c0_g1	TRINITY_DN8997_c0_g1_i1	.	.	.	.	.	.	.	.	.	.	.	.	.	.
TRINITY_DN9492_c0_g1	TRINITY_DN9492_c0_g1_i1	.	.	.	.	.	.	.	.	.	.	.	.	.	.
TRINITY_DN9497_c0_g1	TRINITY_DN9497_c0_g1_i1	LORF2_HUMAN^LORF2_HUMAN^Q:205-20,H:268-329^62.9%ID^E:2e-16^RecName: Full=LINE-1 retrotransposable element ORF2 protein;^Eukaryota; Metazoa; Chordata; Craniata; Vertebrata; Euteleostomi; Mammalia; Eutheria; Euarchontoglires; Primates; Haplorrhini; Catarrhini; Hominidae; Homo	.	.	.	.	.	.	.	ENOG410Y9TZ^NA	.	GO:0046872^molecular_function^metal ion binding`GO:0003964^molecular_function^RNA-directed DNA polymerase activity`GO:0009036^molecular_function^Type II site-specific deoxyribonuclease activity`GO:0006310^biological_process^DNA recombination`GO:0090305^biological_process^nucleic acid phosphodiester bond hydrolysis`GO:0032199^biological_process^reverse transcription involved in RNA-mediated transp…	.	.	.
TRINITY_DN9415_c0_g1	TRINITY_DN9415_c0_g1_i1	HMCN2_MOUSE^HMCN2_MOUSE^Q:15-440,H:2440-2572^28.97%ID^E:4e-06^RecName: Full=Hemicentin-2;^Eukaryota; Metazoa; Chordata; Craniata; Vertebrata; Euteleostomi; Mammalia; Eutheria; Euarchontoglires; Glires; Rodentia; Sciurognathi; Muroidea; Muridae; Murinae; Mus; Mus	.	TRINITY_DN9415_c0_g1_i1.p1	3-482[+]	HMCN2_MOUSE^HMCN2_MOUSE^Q:5-146,H:2440-2572^28.97%ID^E:4e-06^RecName: Full=Hemicentin-2;^Eukaryota; Metazoa; Chordata; Craniata; Vertebrata; Euteleostomi; Mammalia; Eutheria; Euarchontoglires; Glires; Rodentia; Sciurognathi; Muroidea; Muridae; Murinae; Mus; Mus	.	.	.	ENOG410ZN3C^von Willebrand factor A domain containing 7	.	GO:0005604^cellular_component^basement membrane`GO:0005938^cellular_component^cell cortex`GO:0030054^cellular_component^cell junction`GO:0005576^cellular_component^extracellular region`GO:0005509^molecular_function^calcium ion binding`GO:0050896^biological_process^response to stimulus	.	.	.
TRINITY_DN9431_c0_g1	TRINITY_DN9431_c0_g1_i1	.	.	.	.	.	.	.	.	.	.	.	.	.	.
TRINITY_DN9431_c0_g1	TRINITY_DN9431_c0_g1_i2	.	.	.	.	.	.	.	.	.	.	.	.	.	.
TRINITY_DN9411_c0_g1	TRINITY_DN9411_c0_g1_i1	.	.	.	.	.	.	.	.	.	.	.	.	.	.
TRINITY_DN9418_c0_g1	TRINITY_DN9418_c0_g1_i1	.	.	.	.	.	.	.	.	.	.	.	.	.	.
TRINITY_DN9406_c0_g1	TRINITY_DN9406_c0_g1_i1	.	.	.	.	.	.	.	.	.	.	.	.	.	.
TRINITY_DN9465_c0_g1	TRINITY_DN9465_c0_g1_i1	.	.	.	.	.	.	.	.	.	.	.	.	.	.
TRINITY_DN10276_c0_g1	TRINITY_DN10276_c0_g1_i1	.	.	.	.	.	.	.	.	.	.	.	.	.	.
TRINITY_DN10235_c0_g1	TRINITY_DN10235_c0_g1_i1	.	.	.	.	.	.	.	.	.	.	.	.	.	.
TRINITY_DN10255_c0_g1	TRINITY_DN10255_c0_g1_i1	.	.	.	.	.	.	.	.	.	.	.	.	.	.
TRINITY_DN10261_c0_g1	TRINITY_DN10261_c0_g1_i1	.	.	.	.	.	.	.	.	.	.	.	.	.	.
TRINITY_DN10295_c0_g1	TRINITY_DN10295_c0_g1_i1	.	.	.	.	.	.	.	.	.	.	.	.	.	.
TRINITY_DN10230_c0_g1	TRINITY_DN10230_c0_g1_i1	.	.	.	.	.	.	.	.	.	.	.	.	.	.
TRINITY_DN10201_c0_g1	TRINITY_DN10201_c0_g1_i1	GSPA_AERHY^GSPA_AERHY^Q:228-1,H:157-230^42.11%ID^E:3e-08^RecName: Full=General secretion pathway protein A;^Bacteria; Proteobacteria; Gammaproteobacteria; Aeromonadales; Aeromonadaceae; Aeromonas	.	.	.	.	.	.	.	.	.	GO:0005737^cellular_component^cytoplasm`GO:0005886^cellular_component^plasma membrane`GO:0005524^molecular_function^ATP binding`GO:0006810^biological_process^transport	.	.	.
TRINITY_DN10228_c0_g1	TRINITY_DN10228_c0_g1_i1	.	.	.	.	.	.	.	.	.	.	.	.	.	.
TRINITY_DN10202_c0_g1	TRINITY_DN10202_c0_g1_i1	.	.	.	.	.	.	.	.	.	.	.	.	.	.
TRINITY_DN10208_c0_g1	TRINITY_DN10208_c0_g1_i1	.	.	.	.	.	.	.	.	.	.	.	.	.	.
TRINITY_DN10553_c0_g1	TRINITY_DN10553_c0_g1_i1	.	.	.	.	.	.	.	.	.	.	.	.	.	.
TRINITY_DN10546_c0_g1	TRINITY_DN10546_c0_g1_i1	.	.	.	.	.	.	.	.	.	.	.	.	.	.
TRINITY_DN10516_c0_g1	TRINITY_DN10516_c0_g1_i1	.	.	.	.	.	.	.	.	.	.	.	.	.	.
TRINITY_DN10547_c0_g1	TRINITY_DN10547_c0_g1_i1	.	.	.	.	.	.	.	.	.	.	.	.	.	.
TRINITY_DN10543_c0_g1	TRINITY_DN10543_c0_g1_i1	.	.	.	.	.	.	.	.	.	.	.	.	.	.
TRINITY_DN10566_c0_g1	TRINITY_DN10566_c0_g1_i1	.	.	.	.	.	.	.	.	.	.	.	.	.	.
TRINITY_DN10542_c0_g1	TRINITY_DN10542_c0_g1_i1	.	.	.	.	.	.	.	.	.	.	.	.	.	.
TRINITY_DN10542_c0_g1	TRINITY_DN10542_c0_g1_i2	.	.	.	.	.	.	.	.	.	.	.	.	.	.
TRINITY_DN10524_c0_g1	TRINITY_DN10524_c0_g1_i1	.	.	.	.	.	.	.	.	.	.	.	.	.	.
TRINITY_DN10505_c0_g1	TRINITY_DN10505_c0_g1_i1	.	.	.	.	.	.	.	.	.	.	.	.	.	.
TRINITY_DN10733_c0_g1	TRINITY_DN10733_c0_g1_i1	.	.	.	.	.	.	.	.	.	.	.	.	.	.
TRINITY_DN10747_c0_g1	TRINITY_DN10747_c0_g1_i1	.	.	.	.	.	.	.	.	.	.	.	.	.	.
TRINITY_DN10735_c0_g1	TRINITY_DN10735_c0_g1_i1	.	.	.	.	.	.	.	.	.	.	.	.	.	.
TRINITY_DN10760_c0_g1	TRINITY_DN10760_c0_g1_i1	.	.	.	.	.	.	.	.	.	.	.	.	.	.
TRINITY_DN10706_c0_g1	TRINITY_DN10706_c0_g1_i1	.	.	.	.	.	.	.	.	.	.	.	.	.	.
TRINITY_DN10706_c0_g2	TRINITY_DN10706_c0_g2_i1	.	.	.	.	.	.	.	.	.	.	.	.	.	.
TRINITY_DN10856_c0_g1	TRINITY_DN10856_c0_g1_i1	.	.	.	.	.	.	.	.	.	.	.	.	.	.
TRINITY_DN10816_c0_g1	TRINITY_DN10816_c0_g1_i1	.	.	.	.	.	.	.	.	.	.	.	.	.	.
TRINITY_DN10896_c0_g1	TRINITY_DN10896_c0_g1_i1	.	.	TRINITY_DN10896_c0_g1_i1.p1	1-336[+]	.	.	.	.	.	.	.	.	.	.
TRINITY_DN10837_c0_g1	TRINITY_DN10837_c0_g1_i1	.	.	.	.	.	.	.	.	.	.	.	.	.	.
TRINITY_DN10805_c0_g1	TRINITY_DN10805_c0_g1_i1	.	.	.	.	.	.	.	.	.	.	.	.	.	.
TRINITY_DN10829_c0_g1	TRINITY_DN10829_c0_g1_i1	.	.	.	.	.	.	.	.	.	.	.	.	.	.
TRINITY_DN10839_c0_g1	TRINITY_DN10839_c0_g1_i1	.	.	.	.	.	.	.	.	.	.	.	.	.	.
TRINITY_DN10832_c0_g1	TRINITY_DN10832_c0_g1_i1	.	.	.	.	.	.	.	.	.	.	.	.	.	.
TRINITY_DN11274_c0_g1	TRINITY_DN11274_c0_g1_i1	.	.	.	.	.	.	.	.	.	.	.	.	.	.
TRINITY_DN11285_c0_g1	TRINITY_DN11285_c0_g1_i1	.	.	.	.	.	.	.	.	.	.	.	.	.	.
TRINITY_DN11275_c0_g1	TRINITY_DN11275_c0_g1_i1	.	.	.	.	.	.	.	.	.	.	.	.	.	.
TRINITY_DN11283_c0_g1	TRINITY_DN11283_c0_g1_i1	.	.	.	.	.	.	.	.	.	.	.	.	.	.
TRINITY_DN11224_c0_g1	TRINITY_DN11224_c0_g1_i1	.	.	.	.	.	.	.	.	.	.	.	.	.	.
TRINITY_DN11255_c0_g1	TRINITY_DN11255_c0_g1_i1	.	.	.	.	.	.	.	.	.	.	.	.	.	.
TRINITY_DN11201_c0_g1	TRINITY_DN11201_c0_g1_i1	.	.	.	.	.	.	.	.	.	.	.	.	.	.
TRINITY_DN11268_c0_g1	TRINITY_DN11268_c0_g1_i1	.	.	.	.	.	.	.	.	.	.	.	.	.	.
TRINITY_DN11268_c0_g1	TRINITY_DN11268_c0_g1_i2	.	.	.	.	.	.	.	.	.	.	.	.	.	.
TRINITY_DN11254_c0_g1	TRINITY_DN11254_c0_g1_i1	.	.	.	.	.	.	.	.	.	.	.	.	.	.
TRINITY_DN11205_c0_g1	TRINITY_DN11205_c0_g1_i1	.	.	.	.	.	.	.	.	.	.	.	.	.	.
TRINITY_DN11259_c0_g1	TRINITY_DN11259_c0_g1_i1	.	.	.	.	.	.	.	.	.	.	.	.	.	.
TRINITY_DN11249_c0_g1	TRINITY_DN11249_c0_g1_i1	.	.	.	.	.	.	.	.	.	.	.	.	.	.
TRINITY_DN11291_c0_g1	TRINITY_DN11291_c0_g1_i1	.	.	.	.	.	.	.	.	.	.	.	.	.	.
TRINITY_DN11323_c0_g1	TRINITY_DN11323_c0_g1_i1	PPGK_MYCTO^PPGK_MYCTO^Q:276-124,H:198-248^52.94%ID^E:6e-12^RecName: Full=Polyphosphate glucokinase;^Bacteria; Actinobacteria; Corynebacteriales; Mycobacteriaceae; Mycobacterium; Mycobacterium tuberculosis complex	.	.	.	.	.	.	.	.	KEGG:mtc:MT2776`KO:K00886	GO:0005524^molecular_function^ATP binding`GO:0004340^molecular_function^glucokinase activity`GO:0047330^molecular_function^polyphosphate-glucose phosphotransferase activity	.	.	.
TRINITY_DN11367_c0_g1	TRINITY_DN11367_c0_g1_i1	.	.	.	.	.	.	.	.	.	.	.	.	.	.
TRINITY_DN11367_c0_g2	TRINITY_DN11367_c0_g2_i1	.	.	.	.	.	.	.	.	.	.	.	.	.	.
TRINITY_DN11365_c0_g1	TRINITY_DN11365_c0_g1_i1	.	.	.	.	.	.	.	.	.	.	.	.	.	.
TRINITY_DN11387_c0_g1	TRINITY_DN11387_c0_g1_i1	.	.	.	.	.	.	.	.	.	.	.	.	.	.
TRINITY_DN11358_c0_g1	TRINITY_DN11358_c0_g1_i1	.	.	.	.	.	.	.	.	.	.	.	.	.	.
TRINITY_DN11316_c0_g1	TRINITY_DN11316_c0_g1_i1	.	.	.	.	.	.	.	.	.	.	.	.	.	.
TRINITY_DN11373_c0_g1	TRINITY_DN11373_c0_g1_i1	.	.	.	.	.	.	.	.	.	.	.	.	.	.
TRINITY_DN11354_c0_g1	TRINITY_DN11354_c0_g1_i1	.	.	.	.	.	.	.	.	.	.	.	.	.	.
TRINITY_DN11368_c0_g1	TRINITY_DN11368_c0_g1_i1	.	.	.	.	.	.	.	.	.	.	.	.	.	.
TRINITY_DN11375_c0_g1	TRINITY_DN11375_c0_g1_i1	.	.	.	.	.	.	.	.	.	.	.	.	.	.
TRINITY_DN11357_c0_g1	TRINITY_DN11357_c0_g1_i1	.	.	.	.	.	.	.	.	.	.	.	.	.	.
TRINITY_DN11357_c0_g1	TRINITY_DN11357_c0_g1_i2	.	.	.	.	.	.	.	.	.	.	.	.	.	.
TRINITY_DN11320_c0_g1	TRINITY_DN11320_c0_g1_i1	.	.	.	.	.	.	.	.	.	.	.	.	.	.
TRINITY_DN11306_c0_g1	TRINITY_DN11306_c0_g1_i1	.	.	.	.	.	.	.	.	.	.	.	.	.	.
TRINITY_DN11336_c0_g1	TRINITY_DN11336_c0_g1_i1	.	.	.	.	.	.	.	.	.	.	.	.	.	.
TRINITY_DN11391_c0_g1	TRINITY_DN11391_c0_g1_i1	.	.	.	.	.	.	.	.	.	.	.	.	.	.
TRINITY_DN11324_c0_g1	TRINITY_DN11324_c0_g1_i1	.	.	.	.	.	.	.	.	.	.	.	.	.	.
TRINITY_DN11355_c0_g1	TRINITY_DN11355_c0_g1_i1	.	.	.	.	.	.	.	.	.	.	.	.	.	.
TRINITY_DN11338_c0_g1	TRINITY_DN11338_c0_g1_i1	.	.	.	.	.	.	.	.	.	.	.	.	.	.
TRINITY_DN11334_c0_g1	TRINITY_DN11334_c0_g1_i1	.	.	.	.	.	.	.	.	.	.	.	.	.	.
TRINITY_DN11347_c0_g1	TRINITY_DN11347_c0_g1_i1	.	.	.	.	.	.	.	.	.	.	.	.	.	.
TRINITY_DN11534_c0_g1	TRINITY_DN11534_c0_g1_i1	.	.	.	.	.	.	.	.	.	.	.	.	.	.
TRINITY_DN11596_c0_g1	TRINITY_DN11596_c0_g1_i1	.	.	.	.	.	.	.	.	.	.	.	.	.	.
TRINITY_DN11538_c0_g1	TRINITY_DN11538_c0_g1_i1	.	.	.	.	.	.	.	.	.	.	.	.	.	.
TRINITY_DN11560_c0_g1	TRINITY_DN11560_c0_g1_i1	.	.	.	.	.	.	.	.	.	.	.	.	.	.
TRINITY_DN11531_c0_g1	TRINITY_DN11531_c0_g1_i1	.	.	.	.	.	.	.	.	.	.	.	.	.	.
TRINITY_DN11537_c0_g1	TRINITY_DN11537_c0_g1_i1	.	.	.	.	.	.	.	.	.	.	.	.	.	.
TRINITY_DN11520_c0_g1	TRINITY_DN11520_c0_g1_i1	.	.	.	.	.	.	.	.	.	.	.	.	.	.
TRINITY_DN11502_c0_g1	TRINITY_DN11502_c0_g1_i1	.	.	.	.	.	.	.	.	.	.	.	.	.	.
TRINITY_DN11574_c0_g1	TRINITY_DN11574_c0_g1_i1	.	.	TRINITY_DN11574_c0_g1_i1.p1	3-347[+]	.	.	.	.	.	.	.	.	.	.
TRINITY_DN11568_c0_g1	TRINITY_DN11568_c0_g1_i1	.	.	.	.	.	.	.	.	.	.	.	.	.	.
TRINITY_DN11500_c0_g1	TRINITY_DN11500_c0_g1_i1	.	.	.	.	.	.	.	.	.	.	.	.	.	.
TRINITY_DN11553_c0_g1	TRINITY_DN11553_c0_g1_i1	.	.	.	.	.	.	.	.	.	.	.	.	.	.
TRINITY_DN11584_c0_g1	TRINITY_DN11584_c0_g1_i1	.	.	.	.	.	.	.	.	.	.	.	.	.	.
TRINITY_DN11584_c0_g1	TRINITY_DN11584_c0_g1_i2	.	.	.	.	.	.	.	.	.	.	.	.	.	.
TRINITY_DN12495_c0_g1	TRINITY_DN12495_c0_g1_i1	.	.	.	.	.	.	.	.	.	.	.	.	.	.
TRINITY_DN12481_c0_g1	TRINITY_DN12481_c0_g1_i1	.	.	.	.	.	.	.	.	.	.	.	.	.	.
TRINITY_DN12434_c0_g1	TRINITY_DN12434_c0_g1_i1	.	.	.	.	.	.	.	.	.	.	.	.	.	.
TRINITY_DN12492_c0_g1	TRINITY_DN12492_c0_g1_i1	.	.	.	.	.	.	.	.	.	.	.	.	.	.
TRINITY_DN12488_c0_g1	TRINITY_DN12488_c0_g1_i1	.	.	.	.	.	.	.	.	.	.	.	.	.	.
TRINITY_DN12419_c0_g1	TRINITY_DN12419_c0_g1_i1	.	.	.	.	.	.	.	.	.	.	.	.	.	.
TRINITY_DN12556_c0_g1	TRINITY_DN12556_c0_g1_i1	.	.	.	.	.	.	.	.	.	.	.	.	.	.
TRINITY_DN12566_c0_g1	TRINITY_DN12566_c0_g1_i1	.	.	.	.	.	.	.	.	.	.	.	.	.	.
TRINITY_DN12591_c0_g1	TRINITY_DN12591_c0_g1_i1	.	.	.	.	.	.	.	.	.	.	.	.	.	.
TRINITY_DN12597_c0_g1	TRINITY_DN12597_c0_g1_i1	.	.	.	.	.	.	.	.	.	.	.	.	.	.
TRINITY_DN12521_c0_g1	TRINITY_DN12521_c0_g1_i1	.	.	.	.	.	.	.	.	.	.	.	.	.	.
TRINITY_DN12545_c0_g1	TRINITY_DN12545_c0_g1_i1	.	.	.	.	.	.	.	.	.	.	.	.	.	.
TRINITY_DN12564_c0_g1	TRINITY_DN12564_c0_g1_i1	HXCR_PSEAE^HXCR_PSEAE^Q:1-255,H:249-333^65.88%ID^E:5e-30^RecName: Full=Probable type II secretion system protein HxcR {ECO:0000303|PubMed:18282104};^Bacteria; Proteobacteria; Gammaproteobacteria; Pseudomonadales; Pseudomonadaceae; Pseudomonas	.	.	.	.	.	.	.	COG2804^type ii secretion system protein e	KEGG:pae:PA0686`KO:K02454	GO:0005737^cellular_component^cytoplasm`GO:0015627^cellular_component^type II protein secretion system complex`GO:0005524^molecular_function^ATP binding`GO:0008565^molecular_function^protein transporter activity`GO:0015628^biological_process^protein secretion by the type II secretion system	.	.	.
TRINITY_DN12526_c0_g1	TRINITY_DN12526_c0_g1_i1	.	.	.	.	.	.	.	.	.	.	.	.	.	.
TRINITY_DN12519_c0_g1	TRINITY_DN12519_c0_g1_i1	.	.	.	.	.	.	.	.	.	.	.	.	.	.
TRINITY_DN12547_c0_g1	TRINITY_DN12547_c0_g1_i1	.	.	.	.	.	.	.	.	.	.	.	.	.	.
TRINITY_DN12595_c0_g1	TRINITY_DN12595_c0_g1_i1	.	.	.	.	.	.	.	.	.	.	.	.	.	.
TRINITY_DN12588_c0_g1	TRINITY_DN12588_c0_g1_i1	.	.	.	.	.	.	.	.	.	.	.	.	.	.
TRINITY_DN12733_c0_g1	TRINITY_DN12733_c0_g1_i1	.	.	.	.	.	.	.	.	.	.	.	.	.	.
TRINITY_DN12784_c0_g1	TRINITY_DN12784_c0_g1_i1	.	.	.	.	.	.	.	.	.	.	.	.	.	.
TRINITY_DN12784_c0_g2	TRINITY_DN12784_c0_g2_i1	.	.	.	.	.	.	.	.	.	.	.	.	.	.
TRINITY_DN12788_c0_g1	TRINITY_DN12788_c0_g1_i1	.	.	.	.	.	.	.	.	.	.	.	.	.	.
TRINITY_DN12714_c0_g1	TRINITY_DN12714_c0_g1_i1	.	.	.	.	.	.	.	.	.	.	.	.	.	.
TRINITY_DN12770_c0_g1	TRINITY_DN12770_c0_g1_i1	.	.	.	.	.	.	.	.	.	.	.	.	.	.
TRINITY_DN12755_c0_g1	TRINITY_DN12755_c0_g1_i1	.	.	.	.	.	.	.	.	.	.	.	.	.	.
TRINITY_DN12716_c0_g1	TRINITY_DN12716_c0_g1_i1	.	.	.	.	.	.	.	.	.	.	.	.	.	.
TRINITY_DN12716_c0_g1	TRINITY_DN12716_c0_g1_i2	.	.	.	.	.	.	.	.	.	.	.	.	.	.
TRINITY_DN12712_c0_g1	TRINITY_DN12712_c0_g1_i1	.	.	.	.	.	.	.	.	.	.	.	.	.	.
TRINITY_DN12809_c0_g1	TRINITY_DN12809_c0_g1_i1	.	.	.	.	.	.	.	.	.	.	.	.	.	.
TRINITY_DN12893_c0_g1	TRINITY_DN12893_c0_g1_i1	.	.	.	.	.	.	.	.	.	.	.	.	.	.
TRINITY_DN12893_c0_g1	TRINITY_DN12893_c0_g1_i2	.	.	.	.	.	.	.	.	.	.	.	.	.	.
TRINITY_DN12818_c0_g1	TRINITY_DN12818_c0_g1_i1	.	.	.	.	.	.	.	.	.	.	.	.	.	.
TRINITY_DN12883_c0_g1	TRINITY_DN12883_c0_g1_i1	.	.	.	.	.	.	.	.	.	.	.	.	.	.
TRINITY_DN12895_c0_g1	TRINITY_DN12895_c0_g1_i1	HSP90_PLAFP^HSP90_PLAFP^Q:1-258,H:84-169^74.42%ID^E:3e-29^RecName: Full=Heat shock 90 kDa protein homolog;^Eukaryota; Alveolata; Apicomplexa; Aconoidasida; Haemosporida; Plasmodiidae; Plasmodium; Plasmodium (Laverania)	.	.	.	.	.	.	.	.	.	GO:0005737^cellular_component^cytoplasm`GO:0005524^molecular_function^ATP binding`GO:0006457^biological_process^protein folding`GO:0006950^biological_process^response to stress	.	.	.
TRINITY_DN12829_c0_g1	TRINITY_DN12829_c0_g1_i1	.	.	.	.	.	.	.	.	.	.	.	.	.	.
TRINITY_DN13226_c0_g1	TRINITY_DN13226_c0_g1_i1	.	.	.	.	.	.	.	.	.	.	.	.	.	.
TRINITY_DN13246_c0_g1	TRINITY_DN13246_c0_g1_i1	.	.	.	.	.	.	.	.	.	.	.	.	.	.
TRINITY_DN13295_c0_g1	TRINITY_DN13295_c0_g1_i1	.	.	.	.	.	.	.	.	.	.	.	.	.	.
TRINITY_DN13272_c0_g1	TRINITY_DN13272_c0_g1_i1	.	.	.	.	.	.	.	.	.	.	.	.	.	.
TRINITY_DN13237_c0_g1	TRINITY_DN13237_c0_g1_i1	.	.	.	.	.	.	.	.	.	.	.	.	.	.
TRINITY_DN13231_c0_g1	TRINITY_DN13231_c0_g1_i1	.	.	.	.	.	.	.	.	.	.	.	.	.	.
TRINITY_DN13294_c0_g1	TRINITY_DN13294_c0_g1_i1	.	.	.	.	.	.	.	.	.	.	.	.	.	.
TRINITY_DN13294_c0_g2	TRINITY_DN13294_c0_g2_i1	.	.	.	.	.	.	.	.	.	.	.	.	.	.
TRINITY_DN13219_c0_g1	TRINITY_DN13219_c0_g1_i1	.	.	.	.	.	.	.	.	.	.	.	.	.	.
TRINITY_DN13299_c0_g1	TRINITY_DN13299_c0_g1_i1	.	.	.	.	.	.	.	.	.	.	.	.	.	.
TRINITY_DN13375_c0_g1	TRINITY_DN13375_c0_g1_i1	.	.	.	.	.	.	.	.	.	.	.	.	.	.
TRINITY_DN13373_c0_g1	TRINITY_DN13373_c0_g1_i1	.	.	.	.	.	.	.	.	.	.	.	.	.	.
TRINITY_DN13332_c0_g1	TRINITY_DN13332_c0_g1_i1	.	.	.	.	.	.	.	.	.	.	.	.	.	.
TRINITY_DN13335_c0_g1	TRINITY_DN13335_c0_g1_i1	.	.	.	.	.	.	.	.	.	.	.	.	.	.
TRINITY_DN13346_c0_g1	TRINITY_DN13346_c0_g1_i1	.	.	.	.	.	.	.	.	.	.	.	.	.	.
TRINITY_DN13530_c0_g1	TRINITY_DN13530_c0_g1_i1	.	.	.	.	.	.	.	.	.	.	.	.	.	.
TRINITY_DN13581_c0_g1	TRINITY_DN13581_c0_g1_i1	.	.	.	.	.	.	.	.	.	.	.	.	.	.
TRINITY_DN13518_c0_g1	TRINITY_DN13518_c0_g1_i1	.	.	.	.	.	.	.	.	.	.	.	.	.	.
TRINITY_DN13557_c0_g1	TRINITY_DN13557_c0_g1_i1	.	.	.	.	.	.	.	.	.	.	.	.	.	.
TRINITY_DN13538_c0_g1	TRINITY_DN13538_c0_g1_i1	.	.	.	.	.	.	.	.	.	.	.	.	.	.
TRINITY_DN13588_c0_g1	TRINITY_DN13588_c0_g1_i1	.	.	.	.	.	.	.	.	.	.	.	.	.	.
TRINITY_DN13539_c0_g1	TRINITY_DN13539_c0_g1_i1	.	.	TRINITY_DN13539_c0_g1_i1.p1	2-442[+]	.	.	.	.	.	.	.	.	.	.
TRINITY_DN13502_c0_g1	TRINITY_DN13502_c0_g1_i1	.	.	.	.	.	.	.	.	.	.	.	.	.	.
TRINITY_DN13532_c0_g1	TRINITY_DN13532_c0_g1_i1	.	.	.	.	.	.	.	.	.	.	.	.	.	.
TRINITY_DN13574_c0_g1	TRINITY_DN13574_c0_g1_i1	.	.	.	.	.	.	.	.	.	.	.	.	.	.
TRINITY_DN13599_c0_g1	TRINITY_DN13599_c0_g1_i1	.	.	.	.	.	.	.	.	.	.	.	.	.	.
TRINITY_DN13594_c0_g1	TRINITY_DN13594_c0_g1_i1	.	.	.	.	.	.	.	.	.	.	.	.	.	.
TRINITY_DN13526_c0_g1	TRINITY_DN13526_c0_g1_i1	.	.	.	.	.	.	.	.	.	.	.	.	.	.
TRINITY_DN13526_c0_g1	TRINITY_DN13526_c0_g1_i2	.	.	.	.	.	.	.	.	.	.	.	.	.	.
TRINITY_DN13546_c0_g1	TRINITY_DN13546_c0_g1_i1	.	.	.	.	.	.	.	.	.	.	.	.	.	.
TRINITY_DN13535_c0_g1	TRINITY_DN13535_c0_g1_i1	.	.	.	.	.	.	.	.	.	.	.	.	.	.
TRINITY_DN13887_c0_g1	TRINITY_DN13887_c0_g1_i1	.	.	.	.	.	.	.	.	.	.	.	.	.	.
TRINITY_DN13864_c0_g1	TRINITY_DN13864_c0_g1_i1	.	.	.	.	.	.	.	.	.	.	.	.	.	.
TRINITY_DN13851_c0_g1	TRINITY_DN13851_c0_g1_i1	.	.	.	.	.	.	.	.	.	.	.	.	.	.
TRINITY_DN13866_c0_g1	TRINITY_DN13866_c0_g1_i1	.	.	.	.	.	.	.	.	.	.	.	.	.	.
TRINITY_DN13872_c0_g1	TRINITY_DN13872_c0_g1_i1	.	.	.	.	.	.	.	.	.	.	.	.	.	.
TRINITY_DN13818_c0_g1	TRINITY_DN13818_c0_g1_i1	TEKT3_HUMAN^TEKT3_HUMAN^Q:213-1,H:1-72^50%ID^E:1e-05^RecName: Full=Tektin-3;^Eukaryota; Metazoa; Chordata; Craniata; Vertebrata; Euteleostomi; Mammalia; Eutheria; Euarchontoglires; Primates; Haplorrhini; Catarrhini; Hominidae; Homo	.	.	.	.	.	.	.	ENOG410XSCN^tektin 2 (testicular)	KEGG:hsa:64518`KO:K18630	GO:0002080^cellular_component^acrosomal membrane`GO:0070062^cellular_component^extracellular exosome`GO:0005874^cellular_component^microtubule`GO:0005634^cellular_component^nucleus`GO:0036126^cellular_component^sperm flagellum`GO:0060271^biological_process^cilium morphogenesis`GO:0080154^biological_process^regulation of fertilization`GO:0030317^biological_process^sperm motility	.	.	.
TRINITY_DN13847_c0_g1	TRINITY_DN13847_c0_g1_i1	.	.	.	.	.	.	.	.	.	.	.	.	.	.
TRINITY_DN13828_c0_g1	TRINITY_DN13828_c0_g1_i1	.	.	.	.	.	.	.	.	.	.	.	.	.	.
TRINITY_DN13896_c0_g1	TRINITY_DN13896_c0_g1_i1	.	.	.	.	.	.	.	.	.	.	.	.	.	.
TRINITY_DN13904_c0_g1	TRINITY_DN13904_c0_g1_i1	.	.	.	.	.	.	.	.	.	.	.	.	.	.
TRINITY_DN13902_c0_g1	TRINITY_DN13902_c0_g1_i1	.	.	.	.	.	.	.	.	.	.	.	.	.	.
TRINITY_DN13943_c0_g1	TRINITY_DN13943_c0_g1_i1	.	.	.	.	.	.	.	.	.	.	.	.	.	.
TRINITY_DN13990_c0_g1	TRINITY_DN13990_c0_g1_i1	.	.	.	.	.	.	.	.	.	.	.	.	.	.
TRINITY_DN13926_c0_g1	TRINITY_DN13926_c0_g1_i1	.	.	.	.	.	.	.	.	.	.	.	.	.	.
TRINITY_DN13994_c0_g1	TRINITY_DN13994_c0_g1_i1	.	.	.	.	.	.	.	.	.	.	.	.	.	.
TRINITY_DN13996_c0_g1	TRINITY_DN13996_c0_g1_i1	.	.	TRINITY_DN13996_c0_g1_i1.p1	237-572[+]	.	.	.	.	.	.	.	.	.	.
TRINITY_DN13917_c0_g1	TRINITY_DN13917_c0_g1_i1	.	.	.	.	.	.	.	.	.	.	.	.	.	.
TRINITY_DN13960_c0_g1	TRINITY_DN13960_c0_g1_i1	.	.	.	.	.	.	.	.	.	.	.	.	.	.
TRINITY_DN13916_c0_g1	TRINITY_DN13916_c0_g1_i1	.	.	.	.	.	.	.	.	.	.	.	.	.	.
TRINITY_DN13951_c0_g1	TRINITY_DN13951_c0_g1_i1	.	.	.	.	.	.	.	.	.	.	.	.	.	.
TRINITY_DN13928_c0_g1	TRINITY_DN13928_c0_g1_i1	.	.	.	.	.	.	.	.	.	.	.	.	.	.
TRINITY_DN13909_c0_g1	TRINITY_DN13909_c0_g1_i1	.	.	.	.	.	.	.	.	.	.	.	.	.	.
TRINITY_DN13997_c0_g1	TRINITY_DN13997_c0_g1_i1	.	.	.	.	.	.	.	.	.	.	.	.	.	.
TRINITY_DN13997_c0_g1	TRINITY_DN13997_c0_g1_i2	.	.	.	.	.	.	.	.	.	.	.	.	.	.
TRINITY_DN13922_c0_g1	TRINITY_DN13922_c0_g1_i1	.	.	.	.	.	.	.	.	.	.	.	.	.	.
TRINITY_DN13932_c0_g1	TRINITY_DN13932_c0_g1_i1	.	.	.	.	.	.	.	.	.	.	.	.	.	.
TRINITY_DN13920_c0_g1	TRINITY_DN13920_c0_g1_i1	.	.	.	.	.	.	.	.	.	.	.	.	.	.
TRINITY_DN13966_c0_g1	TRINITY_DN13966_c0_g1_i1	.	.	.	.	.	.	.	.	.	.	.	.	.	.
TRINITY_DN14410_c0_g1	TRINITY_DN14410_c0_g1_i1	.	.	.	.	.	.	.	.	.	.	.	.	.	.
TRINITY_DN14451_c0_g1	TRINITY_DN14451_c0_g1_i1	.	.	.	.	.	.	.	.	.	.	.	.	.	.
TRINITY_DN14460_c0_g1	TRINITY_DN14460_c0_g1_i1	.	.	.	.	.	.	.	.	.	.	.	.	.	.
TRINITY_DN14455_c0_g1	TRINITY_DN14455_c0_g1_i1	.	.	.	.	.	.	.	.	.	.	.	.	.	.
TRINITY_DN14418_c0_g1	TRINITY_DN14418_c0_g1_i1	.	.	.	.	.	.	.	.	.	.	.	.	.	.
TRINITY_DN14448_c0_g1	TRINITY_DN14448_c0_g1_i1	.	.	.	.	.	.	.	.	.	.	.	.	.	.
TRINITY_DN14448_c0_g2	TRINITY_DN14448_c0_g2_i1	.	.	.	.	.	.	.	.	.	.	.	.	.	.
TRINITY_DN14462_c0_g1	TRINITY_DN14462_c0_g1_i1	.	.	.	.	.	.	.	.	.	.	.	.	.	.
TRINITY_DN14411_c0_g1	TRINITY_DN14411_c0_g1_i1	.	.	.	.	.	.	.	.	.	.	.	.	.	.
TRINITY_DN14453_c0_g1	TRINITY_DN14453_c0_g1_i1	.	.	.	.	.	.	.	.	.	.	.	.	.	.
TRINITY_DN14630_c0_g1	TRINITY_DN14630_c0_g1_i1	POL_AVIRE^POL_AVIRE^Q:45-257,H:863-934^48.61%ID^E:2e-15^RecName: Full=Pol polyprotein;^Viruses; Retro-transcribing viruses; Retroviridae; Orthoretrovirinae; Gammaretrovirus	.	.	.	.	.	.	.	.	.	GO:0003887^molecular_function^DNA-directed DNA polymerase activity`GO:0003676^molecular_function^nucleic acid binding`GO:0003964^molecular_function^RNA-directed DNA polymerase activity`GO:0004523^molecular_function^RNA-DNA hybrid ribonuclease activity`GO:0015074^biological_process^DNA integration`GO:0006310^biological_process^DNA recombination`GO:0075713^biological_process^establishment of integr…	.	.	.
TRINITY_DN14638_c0_g1	TRINITY_DN14638_c0_g1_i1	.	.	.	.	.	.	.	.	.	.	.	.	.	.
TRINITY_DN14685_c0_g1	TRINITY_DN14685_c0_g1_i1	.	.	.	.	.	.	.	.	.	.	.	.	.	.
TRINITY_DN14637_c0_g1	TRINITY_DN14637_c0_g1_i1	.	.	.	.	.	.	.	.	.	.	.	.	.	.
TRINITY_DN14624_c0_g1	TRINITY_DN14624_c0_g1_i1	.	.	.	.	.	.	.	.	.	.	.	.	.	.
TRINITY_DN14674_c0_g1	TRINITY_DN14674_c0_g1_i1	MLRP1_ACRMI^MLRP1_ACRMI^Q:21-617,H:2526-2729^47.8%ID^E:3e-54^RecName: Full=MAM and LDL-receptor class A domain-containing protein 1;^Eukaryota; Metazoa; Cnidaria; Anthozoa; Hexacorallia; Scleractinia; Astrocoeniina; Acroporidae; Acropora`MLRP1_ACRMI^MLRP1_ACRMI^Q:9-617,H:1117-1326^42.18%ID^E:5e-50^RecName: Full=MAM and LDL-receptor class A domain-containing protein 1;^Eukaryota; Metazoa; Cnidaria…	.	TRINITY_DN14674_c0_g1_i1.p1	3-617[+]	MLRP1_ACRMI^MLRP1_ACRMI^Q:7-205,H:2526-2729^47.8%ID^E:3e-54^RecName: Full=MAM and LDL-receptor class A domain-containing protein 1;^Eukaryota; Metazoa; Cnidaria; Anthozoa; Hexacorallia; Scleractinia; Astrocoeniina; Acroporidae; Acropora`MLRP1_ACRMI^MLRP1_ACRMI^Q:3-205,H:1117-1326^42.18%ID^E:4e-50^RecName: Full=MAM and LDL-receptor class A domain-containing protein 1;^Eukaryota; Metazoa; Cnidaria;…	.	.	.	.	.	GO:0005576^cellular_component^extracellular region`GO:0016020^cellular_component^membrane	.	.	.
TRINITY_DN14668_c0_g1	TRINITY_DN14668_c0_g1_i1	.	.	.	.	.	.	.	.	.	.	.	.	.	.
TRINITY_DN14672_c0_g1	TRINITY_DN14672_c0_g1_i1	.	.	.	.	.	.	.	.	.	.	.	.	.	.
TRINITY_DN14688_c0_g1	TRINITY_DN14688_c0_g1_i1	.	.	.	.	.	.	.	.	.	.	.	.	.	.
TRINITY_DN14688_c0_g2	TRINITY_DN14688_c0_g2_i1	.	.	.	.	.	.	.	.	.	.	.	.	.	.
TRINITY_DN14679_c0_g1	TRINITY_DN14679_c0_g1_i1	.	.	.	.	.	.	.	.	.	.	.	.	.	.
TRINITY_DN14651_c0_g1	TRINITY_DN14651_c0_g1_i1	.	.	.	.	.	.	.	.	.	.	.	.	.	.
TRINITY_DN14867_c0_g1	TRINITY_DN14867_c0_g1_i1	.	.	.	.	.	.	.	.	.	.	.	.	.	.
TRINITY_DN14872_c0_g1	TRINITY_DN14872_c0_g1_i1	.	.	.	.	.	.	.	.	.	.	.	.	.	.
TRINITY_DN14806_c0_g1	TRINITY_DN14806_c0_g1_i1	.	.	.	.	.	.	.	.	.	.	.	.	.	.
TRINITY_DN14868_c0_g1	TRINITY_DN14868_c0_g1_i1	.	.	.	.	.	.	.	.	.	.	.	.	.	.
TRINITY_DN14836_c0_g1	TRINITY_DN14836_c0_g1_i1	.	.	.	.	.	.	.	.	.	.	.	.	.	.
TRINITY_DN14866_c0_g1	TRINITY_DN14866_c0_g1_i1	.	.	.	.	.	.	.	.	.	.	.	.	.	.
TRINITY_DN14847_c0_g1	TRINITY_DN14847_c0_g1_i1	.	.	.	.	.	.	.	.	.	.	.	.	.	.
TRINITY_DN14863_c0_g1	TRINITY_DN14863_c0_g1_i1	.	.	.	.	.	.	.	.	.	.	.	.	.	.
TRINITY_DN14826_c0_g1	TRINITY_DN14826_c0_g1_i1	.	.	.	.	.	.	.	.	.	.	.	.	.	.
TRINITY_DN14875_c0_g1	TRINITY_DN14875_c0_g1_i1	.	.	.	.	.	.	.	.	.	.	.	.	.	.
TRINITY_DN14976_c0_g1	TRINITY_DN14976_c0_g1_i1	.	.	.	.	.	.	.	.	.	.	.	.	.	.
TRINITY_DN14952_c0_g1	TRINITY_DN14952_c0_g1_i1	.	.	.	.	.	.	.	.	.	.	.	.	.	.
TRINITY_DN14908_c0_g1	TRINITY_DN14908_c0_g1_i1	.	.	.	.	.	.	.	.	.	.	.	.	.	.
TRINITY_DN14968_c0_g1	TRINITY_DN14968_c0_g1_i1	.	.	.	.	.	.	.	.	.	.	.	.	.	.
TRINITY_DN14955_c0_g1	TRINITY_DN14955_c0_g1_i1	.	.	.	.	.	.	.	.	.	.	.	.	.	.
TRINITY_DN14981_c0_g1	TRINITY_DN14981_c0_g1_i1	.	.	.	.	.	.	.	.	.	.	.	.	.	.
TRINITY_DN14921_c0_g1	TRINITY_DN14921_c0_g1_i1	.	.	.	.	.	.	.	.	.	.	.	.	.	.
TRINITY_DN15366_c0_g1	TRINITY_DN15366_c0_g1_i1	.	.	.	.	.	.	.	.	.	.	.	.	.	.
TRINITY_DN15305_c0_g1	TRINITY_DN15305_c0_g1_i1	.	.	.	.	.	.	.	.	.	.	.	.	.	.
TRINITY_DN15384_c0_g1	TRINITY_DN15384_c0_g1_i1	.	.	.	.	.	.	.	.	.	.	.	.	.	.
TRINITY_DN15308_c0_g1	TRINITY_DN15308_c0_g1_i1	.	.	.	.	.	.	.	.	.	.	.	.	.	.
TRINITY_DN15961_c0_g1	TRINITY_DN15961_c0_g1_i1	.	.	.	.	.	.	.	.	.	.	.	.	.	.
TRINITY_DN15941_c0_g1	TRINITY_DN15941_c0_g1_i1	.	.	.	.	.	.	.	.	.	.	.	.	.	.
TRINITY_DN15907_c0_g1	TRINITY_DN15907_c0_g1_i1	.	.	.	.	.	.	.	.	.	.	.	.	.	.
TRINITY_DN15922_c0_g1	TRINITY_DN15922_c0_g1_i1	.	.	.	.	.	.	.	.	.	.	.	.	.	.
TRINITY_DN15986_c0_g1	TRINITY_DN15986_c0_g1_i1	.	.	.	.	.	.	.	.	.	.	.	.	.	.
TRINITY_DN15953_c0_g1	TRINITY_DN15953_c0_g1_i1	.	.	TRINITY_DN15953_c0_g1_i1.p1	3-374[+]	.	.	.	.	.	.	.	.	.	.
TRINITY_DN15983_c0_g1	TRINITY_DN15983_c0_g1_i1	.	.	.	.	.	.	.	.	.	.	.	.	.	.
TRINITY_DN15995_c0_g1	TRINITY_DN15995_c0_g1_i1	.	.	.	.	.	.	.	.	.	.	.	.	.	.
TRINITY_DN15945_c0_g1	TRINITY_DN15945_c0_g1_i1	.	.	.	.	.	.	.	.	.	.	.	.	.	.
TRINITY_DN16353_c0_g1	TRINITY_DN16353_c0_g1_i1	.	.	.	.	.	.	.	.	.	.	.	.	.	.
TRINITY_DN16365_c0_g1	TRINITY_DN16365_c0_g1_i1	.	.	.	.	.	.	.	.	.	.	.	.	.	.
TRINITY_DN16364_c0_g1	TRINITY_DN16364_c0_g1_i1	.	.	.	.	.	.	.	.	.	.	.	.	.	.
TRINITY_DN16359_c0_g1	TRINITY_DN16359_c0_g1_i1	.	.	.	.	.	.	.	.	.	.	.	.	.	.
TRINITY_DN16356_c0_g1	TRINITY_DN16356_c0_g1_i1	.	.	.	.	.	.	.	.	.	.	.	.	.	.
TRINITY_DN16397_c0_g1	TRINITY_DN16397_c0_g1_i1	.	.	.	.	.	.	.	.	.	.	.	.	.	.
TRINITY_DN16349_c0_g1	TRINITY_DN16349_c0_g1_i1	.	.	.	.	.	.	.	.	.	.	.	.	.	.
TRINITY_DN16363_c0_g1	TRINITY_DN16363_c0_g1_i1	.	.	.	.	.	.	.	.	.	.	.	.	.	.
TRINITY_DN16721_c0_g1	TRINITY_DN16721_c0_g1_i1	.	.	.	.	.	.	.	.	.	.	.	.	.	.
TRINITY_DN16724_c0_g1	TRINITY_DN16724_c0_g1_i1	.	.	.	.	.	.	.	.	.	.	.	.	.	.
TRINITY_DN16734_c0_g1	TRINITY_DN16734_c0_g1_i1	.	.	.	.	.	.	.	.	.	.	.	.	.	.
TRINITY_DN16711_c0_g1	TRINITY_DN16711_c0_g1_i1	.	.	.	.	.	.	.	.	.	.	.	.	.	.
TRINITY_DN16763_c0_g1	TRINITY_DN16763_c0_g1_i1	.	.	.	.	.	.	.	.	.	.	.	.	.	.
TRINITY_DN16709_c0_g1	TRINITY_DN16709_c0_g1_i1	.	.	.	.	.	.	.	.	.	.	.	.	.	.
TRINITY_DN16707_c0_g1	TRINITY_DN16707_c0_g1_i1	.	.	.	.	.	.	.	.	.	.	.	.	.	.
TRINITY_DN16719_c0_g1	TRINITY_DN16719_c0_g1_i1	.	.	.	.	.	.	.	.	.	.	.	.	.	.
TRINITY_DN16708_c0_g1	TRINITY_DN16708_c0_g1_i1	.	.	.	.	.	.	.	.	.	.	.	.	.	.
TRINITY_DN16789_c0_g1	TRINITY_DN16789_c0_g1_i1	.	.	.	.	.	.	.	.	.	.	.	.	.	.
TRINITY_DN16740_c0_g1	TRINITY_DN16740_c0_g1_i1	.	.	.	.	.	.	.	.	.	.	.	.	.	.
TRINITY_DN16756_c0_g1	TRINITY_DN16756_c0_g1_i1	.	.	.	.	.	.	.	.	.	.	.	.	.	.
TRINITY_DN16808_c0_g1	TRINITY_DN16808_c0_g1_i1	.	.	.	.	.	.	.	.	.	.	.	.	.	.
TRINITY_DN16850_c0_g1	TRINITY_DN16850_c0_g1_i1	.	.	.	.	.	.	.	.	.	.	.	.	.	.
TRINITY_DN16828_c0_g1	TRINITY_DN16828_c0_g1_i1	.	.	.	.	.	.	.	.	.	.	.	.	.	.
TRINITY_DN16866_c0_g1	TRINITY_DN16866_c0_g1_i1	FOLD_CORA7^FOLD_CORA7^Q:208-2,H:61-129^85.51%ID^E:5e-35^RecName: Full=Bifunctional protein FolD {ECO:0000255|HAMAP-Rule:MF_01576};^Bacteria; Actinobacteria; Corynebacteriales; Corynebacteriaceae; Corynebacterium	.	.	.	.	.	.	.	COG0190^Catalyzes the oxidation of 5,10- methylenetetrahydrofolate to 5,10-methenyltetrahydrofolate and then the hydrolysis of 5,10-methenyltetrahydrofolate to 10- formyltetrahydrofolate (By similarity)	KEGG:car:cauri_0510`KO:K01491	GO:0004477^molecular_function^methenyltetrahydrofolate cyclohydrolase activity`GO:0004488^molecular_function^methylenetetrahydrofolate dehydrogenase (NADP+) activity`GO:0009396^biological_process^folic acid-containing compound biosynthetic process`GO:0000105^biological_process^histidine biosynthetic process`GO:0009086^biological_process^methionine biosynthetic process`GO:0006164^biological_proces…	.	.	.
TRINITY_DN16895_c0_g1	TRINITY_DN16895_c0_g1_i1	.	.	.	.	.	.	.	.	.	.	.	.	.	.
TRINITY_DN16884_c0_g1	TRINITY_DN16884_c0_g1_i1	.	.	.	.	.	.	.	.	.	.	.	.	.	.
TRINITY_DN16883_c0_g1	TRINITY_DN16883_c0_g1_i1	.	.	.	.	.	.	.	.	.	.	.	.	.	.
TRINITY_DN16864_c0_g1	TRINITY_DN16864_c0_g1_i1	.	.	.	.	.	.	.	.	.	.	.	.	.	.
TRINITY_DN16825_c0_g1	TRINITY_DN16825_c0_g1_i1	.	.	.	.	.	.	.	.	.	.	.	.	.	.
TRINITY_DN16807_c0_g1	TRINITY_DN16807_c0_g1_i1	.	.	.	.	.	.	.	.	.	.	.	.	.	.
TRINITY_DN16848_c0_g1	TRINITY_DN16848_c0_g1_i1	.	.	.	.	.	.	.	.	.	.	.	.	.	.
TRINITY_DN16827_c0_g1	TRINITY_DN16827_c0_g1_i1	.	.	.	.	.	.	.	.	.	.	.	.	.	.
TRINITY_DN16812_c0_g1	TRINITY_DN16812_c0_g1_i1	.	.	.	.	.	.	.	.	.	.	.	.	.	.
TRINITY_DN16802_c0_g1	TRINITY_DN16802_c0_g1_i1	.	.	.	.	.	.	.	.	.	.	.	.	.	.
TRINITY_DN17050_c0_g1	TRINITY_DN17050_c0_g1_i1	.	.	.	.	.	.	.	.	.	.	.	.	.	.
TRINITY_DN17064_c0_g1	TRINITY_DN17064_c0_g1_i1	.	.	.	.	.	.	.	.	.	.	.	.	.	.
TRINITY_DN17012_c0_g1	TRINITY_DN17012_c0_g1_i1	.	.	.	.	.	.	.	.	.	.	.	.	.	.
TRINITY_DN17005_c0_g1	TRINITY_DN17005_c0_g1_i1	.	.	.	.	.	.	.	.	.	.	.	.	.	.
TRINITY_DN17091_c0_g1	TRINITY_DN17091_c0_g1_i1	.	.	.	.	.	.	.	.	.	.	.	.	.	.
TRINITY_DN17002_c0_g1	TRINITY_DN17002_c0_g1_i1	.	.	.	.	.	.	.	.	.	.	.	.	.	.
TRINITY_DN17037_c0_g1	TRINITY_DN17037_c0_g1_i1	.	.	.	.	.	.	.	.	.	.	.	.	.	.
TRINITY_DN17153_c0_g1	TRINITY_DN17153_c0_g1_i1	.	.	.	.	.	.	.	.	.	.	.	.	.	.
TRINITY_DN17110_c0_g1	TRINITY_DN17110_c0_g1_i1	.	.	.	.	.	.	.	.	.	.	.	.	.	.
TRINITY_DN17140_c0_g1	TRINITY_DN17140_c0_g1_i1	.	.	.	.	.	.	.	.	.	.	.	.	.	.
TRINITY_DN17132_c0_g1	TRINITY_DN17132_c0_g1_i1	.	.	.	.	.	.	.	.	.	.	.	.	.	.
TRINITY_DN17127_c0_g1	TRINITY_DN17127_c0_g1_i1	.	.	.	.	.	.	.	.	.	.	.	.	.	.
TRINITY_DN17111_c0_g1	TRINITY_DN17111_c0_g1_i1	.	.	.	.	.	.	.	.	.	.	.	.	.	.
TRINITY_DN17177_c0_g1	TRINITY_DN17177_c0_g1_i1	.	.	.	.	.	.	.	.	.	.	.	.	.	.
TRINITY_DN17326_c0_g1	TRINITY_DN17326_c0_g1_i1	.	.	.	.	.	.	.	.	.	.	.	.	.	.
TRINITY_DN17355_c0_g1	TRINITY_DN17355_c0_g1_i1	.	.	.	.	.	.	.	.	.	.	.	.	.	.
TRINITY_DN17320_c0_g1	TRINITY_DN17320_c0_g1_i1	.	.	.	.	.	.	.	.	.	.	.	.	.	.
TRINITY_DN17306_c0_g1	TRINITY_DN17306_c0_g1_i1	.	.	.	.	.	.	.	.	.	.	.	.	.	.
TRINITY_DN17308_c0_g1	TRINITY_DN17308_c0_g1_i1	.	.	.	.	.	.	.	.	.	.	.	.	.	.
TRINITY_DN17369_c0_g1	TRINITY_DN17369_c0_g1_i1	.	.	.	.	.	.	.	.	.	.	.	.	.	.
TRINITY_DN17370_c0_g1	TRINITY_DN17370_c0_g1_i1	.	.	.	.	.	.	.	.	.	.	.	.	.	.
TRINITY_DN17370_c0_g1	TRINITY_DN17370_c0_g1_i2	.	.	.	.	.	.	.	.	.	.	.	.	.	.
TRINITY_DN17370_c0_g1	TRINITY_DN17370_c0_g1_i3	.	.	.	.	.	.	.	.	.	.	.	.	.	.
TRINITY_DN17368_c0_g1	TRINITY_DN17368_c0_g1_i1	.	.	.	.	.	.	.	.	.	.	.	.	.	.
TRINITY_DN17365_c0_g1	TRINITY_DN17365_c0_g1_i1	.	.	TRINITY_DN17365_c0_g1_i1.p1	1-588[+]	.	.	.	.	.	.	.	.	.	.
TRINITY_DN17363_c0_g1	TRINITY_DN17363_c0_g1_i1	.	.	.	.	.	.	.	.	.	.	.	.	.	.
TRINITY_DN17470_c0_g1	TRINITY_DN17470_c0_g1_i1	.	.	.	.	.	.	.	.	.	.	.	.	.	.
TRINITY_DN17459_c0_g1	TRINITY_DN17459_c0_g1_i1	.	.	.	.	.	.	.	.	.	.	.	.	.	.
TRINITY_DN17459_c0_g1	TRINITY_DN17459_c0_g1_i2	.	.	.	.	.	.	.	.	.	.	.	.	.	.
TRINITY_DN17409_c0_g1	TRINITY_DN17409_c0_g1_i1	.	.	.	.	.	.	.	.	.	.	.	.	.	.
TRINITY_DN17402_c0_g1	TRINITY_DN17402_c0_g1_i1	.	.	.	.	.	.	.	.	.	.	.	.	.	.
TRINITY_DN17400_c0_g1	TRINITY_DN17400_c0_g1_i1	.	.	.	.	.	.	.	.	.	.	.	.	.	.
TRINITY_DN17472_c0_g1	TRINITY_DN17472_c0_g1_i1	.	.	.	.	.	.	.	.	.	.	.	.	.	.
TRINITY_DN17424_c0_g1	TRINITY_DN17424_c0_g1_i1	.	.	.	.	.	.	.	.	.	.	.	.	.	.
TRINITY_DN17429_c0_g1	TRINITY_DN17429_c0_g1_i1	.	.	.	.	.	.	.	.	.	.	.	.	.	.
TRINITY_DN17466_c0_g1	TRINITY_DN17466_c0_g1_i1	.	.	.	.	.	.	.	.	.	.	.	.	.	.
TRINITY_DN17527_c0_g1	TRINITY_DN17527_c0_g1_i1	.	.	.	.	.	.	.	.	.	.	.	.	.	.
TRINITY_DN17529_c0_g1	TRINITY_DN17529_c0_g1_i1	.	.	.	.	.	.	.	.	.	.	.	.	.	.
TRINITY_DN17576_c0_g1	TRINITY_DN17576_c0_g1_i1	.	.	.	.	.	.	.	.	.	.	.	.	.	.
TRINITY_DN17579_c0_g1	TRINITY_DN17579_c0_g1_i1	.	.	.	.	.	.	.	.	.	.	.	.	.	.
TRINITY_DN17578_c0_g1	TRINITY_DN17578_c0_g1_i1	.	.	.	.	.	.	.	.	.	.	.	.	.	.
TRINITY_DN17515_c0_g1	TRINITY_DN17515_c0_g1_i1	.	.	.	.	.	.	.	.	.	.	.	.	.	.
TRINITY_DN17982_c0_g1	TRINITY_DN17982_c0_g1_i1	.	.	.	.	.	.	.	.	.	.	.	.	.	.
TRINITY_DN17964_c0_g1	TRINITY_DN17964_c0_g1_i1	.	.	.	.	.	.	.	.	.	.	.	.	.	.
TRINITY_DN17923_c0_g1	TRINITY_DN17923_c0_g1_i1	.	.	.	.	.	.	.	.	.	.	.	.	.	.
TRINITY_DN17922_c0_g1	TRINITY_DN17922_c0_g1_i1	.	.	.	.	.	.	.	.	.	.	.	.	.	.
TRINITY_DN17911_c0_g1	TRINITY_DN17911_c0_g1_i1	.	.	.	.	.	.	.	.	.	.	.	.	.	.
TRINITY_DN17924_c0_g1	TRINITY_DN17924_c0_g1_i1	.	.	.	.	.	.	.	.	.	.	.	.	.	.
TRINITY_DN17914_c0_g1	TRINITY_DN17914_c0_g1_i1	.	.	.	.	.	.	.	.	.	.	.	.	.	.
TRINITY_DN17957_c0_g1	TRINITY_DN17957_c0_g1_i1	.	.	.	.	.	.	.	.	.	.	.	.	.	.
TRINITY_DN18230_c0_g1	TRINITY_DN18230_c0_g1_i1	.	.	.	.	.	.	.	.	.	.	.	.	.	.
TRINITY_DN18234_c0_g1	TRINITY_DN18234_c0_g1_i1	.	.	.	.	.	.	.	.	.	.	.	.	.	.
TRINITY_DN18227_c0_g1	TRINITY_DN18227_c0_g1_i1	.	.	.	.	.	.	.	.	.	.	.	.	.	.
TRINITY_DN18211_c0_g1	TRINITY_DN18211_c0_g1_i1	.	.	.	.	.	.	.	.	.	.	.	.	.	.
TRINITY_DN18262_c0_g1	TRINITY_DN18262_c0_g1_i1	.	.	.	.	.	.	.	.	.	.	.	.	.	.
TRINITY_DN18283_c0_g1	TRINITY_DN18283_c0_g1_i1	.	.	.	.	.	.	.	.	.	.	.	.	.	.
TRINITY_DN18287_c0_g1	TRINITY_DN18287_c0_g1_i1	.	.	.	.	.	.	.	.	.	.	.	.	.	.
TRINITY_DN18284_c0_g1	TRINITY_DN18284_c0_g1_i1	.	.	.	.	.	.	.	.	.	.	.	.	.	.
TRINITY_DN18268_c0_g1	TRINITY_DN18268_c0_g1_i1	.	.	.	.	.	.	.	.	.	.	.	.	.	.
TRINITY_DN18681_c0_g1	TRINITY_DN18681_c0_g1_i1	.	.	.	.	.	.	.	.	.	.	.	.	.	.
TRINITY_DN18628_c0_g1	TRINITY_DN18628_c0_g1_i1	.	.	.	.	.	.	.	.	.	.	.	.	.	.
TRINITY_DN18622_c0_g1	TRINITY_DN18622_c0_g1_i1	.	.	.	.	.	.	.	.	.	.	.	.	.	.
TRINITY_DN18651_c0_g1	TRINITY_DN18651_c0_g1_i1	.	.	.	.	.	.	.	.	.	.	.	.	.	.
TRINITY_DN18694_c0_g1	TRINITY_DN18694_c0_g1_i1	.	.	.	.	.	.	.	.	.	.	.	.	.	.
TRINITY_DN18688_c0_g1	TRINITY_DN18688_c0_g1_i1	.	.	.	.	.	.	.	.	.	.	.	.	.	.
TRINITY_DN18637_c0_g1	TRINITY_DN18637_c0_g1_i1	.	.	.	.	.	.	.	.	.	.	.	.	.	.
TRINITY_DN18652_c0_g1	TRINITY_DN18652_c0_g1_i1	.	.	.	.	.	.	.	.	.	.	.	.	.	.
TRINITY_DN18650_c0_g1	TRINITY_DN18650_c0_g1_i1	.	.	.	.	.	.	.	.	.	.	.	.	.	.
TRINITY_DN19692_c0_g1	TRINITY_DN19692_c0_g1_i1	.	.	.	.	.	.	.	.	.	.	.	.	.	.
TRINITY_DN19676_c0_g1	TRINITY_DN19676_c0_g1_i1	.	.	.	.	.	.	.	.	.	.	.	.	.	.
TRINITY_DN19676_c0_g1	TRINITY_DN19676_c0_g1_i2	.	.	.	.	.	.	.	.	.	.	.	.	.	.
TRINITY_DN19608_c0_g1	TRINITY_DN19608_c0_g1_i1	.	.	.	.	.	.	.	.	.	.	.	.	.	.
TRINITY_DN19668_c0_g1	TRINITY_DN19668_c0_g1_i1	.	.	.	.	.	.	.	.	.	.	.	.	.	.
TRINITY_DN19666_c0_g1	TRINITY_DN19666_c0_g1_i1	.	.	.	.	.	.	.	.	.	.	.	.	.	.
TRINITY_DN19645_c0_g1	TRINITY_DN19645_c0_g1_i1	.	.	.	.	.	.	.	.	.	.	.	.	.	.
TRINITY_DN19652_c0_g1	TRINITY_DN19652_c0_g1_i1	.	.	TRINITY_DN19652_c0_g1_i1.p1	1-447[+]	.	.	.	.	.	.	.	.	.	.
TRINITY_DN19649_c0_g1	TRINITY_DN19649_c0_g1_i1	.	.	.	.	.	.	.	.	.	.	.	.	.	.
TRINITY_DN20110_c0_g1	TRINITY_DN20110_c0_g1_i1	.	.	.	.	.	.	.	.	.	.	.	.	.	.
TRINITY_DN20113_c0_g1	TRINITY_DN20113_c0_g1_i1	.	.	.	.	.	.	.	.	.	.	.	.	.	.
TRINITY_DN20186_c0_g1	TRINITY_DN20186_c0_g1_i1	.	.	.	.	.	.	.	.	.	.	.	.	.	.
TRINITY_DN20197_c0_g1	TRINITY_DN20197_c0_g1_i1	.	.	.	.	.	.	.	.	.	.	.	.	.	.
TRINITY_DN20136_c0_g1	TRINITY_DN20136_c0_g1_i1	.	.	.	.	.	.	.	.	.	.	.	.	.	.
TRINITY_DN20177_c0_g1	TRINITY_DN20177_c0_g1_i1	.	.	.	.	.	.	.	.	.	.	.	.	.	.
TRINITY_DN22397_c0_g1	TRINITY_DN22397_c0_g1_i1	.	.	.	.	.	.	.	.	.	.	.	.	.	.
TRINITY_DN22345_c0_g1	TRINITY_DN22345_c0_g1_i1	.	.	.	.	.	.	.	.	.	.	.	.	.	.
TRINITY_DN22318_c0_g1	TRINITY_DN22318_c0_g1_i1	.	.	.	.	.	.	.	.	.	.	.	.	.	.
TRINITY_DN22353_c0_g1	TRINITY_DN22353_c0_g1_i1	.	.	.	.	.	.	.	.	.	.	.	.	.	.
TRINITY_DN22344_c0_g1	TRINITY_DN22344_c0_g1_i1	.	.	.	.	.	.	.	.	.	.	.	.	.	.
TRINITY_DN22340_c0_g1	TRINITY_DN22340_c0_g1_i1	.	.	.	.	.	.	.	.	.	.	.	.	.	.
TRINITY_DN22315_c0_g1	TRINITY_DN22315_c0_g1_i1	.	.	.	.	.	.	.	.	.	.	.	.	.	.
TRINITY_DN22315_c1_g1	TRINITY_DN22315_c1_g1_i1	.	.	.	.	.	.	.	.	.	.	.	.	.	.
TRINITY_DN22363_c0_g1	TRINITY_DN22363_c0_g1_i1	.	.	.	.	.	.	.	.	.	.	.	.	.	.
TRINITY_DN22363_c0_g1	TRINITY_DN22363_c0_g1_i2	.	.	.	.	.	.	.	.	.	.	.	.	.	.
TRINITY_DN22364_c0_g1	TRINITY_DN22364_c0_g1_i1	.	.	.	.	.	.	.	.	.	.	.	.	.	.
TRINITY_DN22359_c0_g1	TRINITY_DN22359_c0_g1_i1	.	.	.	.	.	.	.	.	.	.	.	.	.	.
TRINITY_DN22323_c0_g1	TRINITY_DN22323_c0_g1_i1	KCNK1_RAT^KCNK1_RAT^Q:1-594,H:128-328^38.73%ID^E:1e-34^RecName: Full=Potassium channel subfamily K member 1;^Eukaryota; Metazoa; Chordata; Craniata; Vertebrata; Euteleostomi; Mammalia; Eutheria; Euarchontoglires; Glires; Rodentia; Sciurognathi; Muroidea; Muridae; Murinae; Rattus	.	TRINITY_DN22323_c0_g1_i1.p1	1-621[+]	KCNK1_RAT^KCNK1_RAT^Q:1-198,H:128-328^38.73%ID^E:1e-41^RecName: Full=Potassium channel subfamily K member 1;^Eukaryota; Metazoa; Chordata; Craniata; Vertebrata; Euteleostomi; Mammalia; Eutheria; Euarchontoglires; Glires; Rodentia; Sciurognathi; Muroidea; Muridae; Murinae; Rattus	.	.	ExpAA=83.83^PredHel=4^Topology=i7-26o55-77i89-108o123-145i	COG1226^PotAssium voltage-gated channel	KEGG:rno:59324`KO:K04912	GO:0016324^cellular_component^apical plasma membrane`GO:0031526^cellular_component^brush border membrane`GO:0030054^cellular_component^cell junction`GO:0005737^cellular_component^cytoplasm`GO:0016023^cellular_component^cytoplasmic, membrane-bounded vesicle`GO:0030425^cellular_component^dendrite`GO:0016021^cellular_component^integral component of membrane`GO:0005887^cellular_component^integral com…	.	.	.
TRINITY_DN22381_c0_g1	TRINITY_DN22381_c0_g1_i1	.	.	.	.	.	.	.	.	.	.	.	.	.	.
TRINITY_DN22679_c0_g1	TRINITY_DN22679_c0_g1_i1	.	.	TRINITY_DN22679_c0_g1_i1.p1	1-852[+]	.	.	.	.	.	.	.	.	.	.
TRINITY_DN22621_c0_g1	TRINITY_DN22621_c0_g1_i1	.	.	.	.	.	.	.	.	.	.	.	.	.	.
TRINITY_DN22621_c0_g2	TRINITY_DN22621_c0_g2_i1	.	.	.	.	.	.	.	.	.	.	.	.	.	.
TRINITY_DN22634_c0_g1	TRINITY_DN22634_c0_g1_i1	.	.	.	.	.	.	.	.	.	.	.	.	.	.
TRINITY_DN22609_c0_g1	TRINITY_DN22609_c0_g1_i1	.	.	.	.	.	.	.	.	.	.	.	.	.	.
TRINITY_DN22687_c0_g1	TRINITY_DN22687_c0_g1_i1	AGAL_HUMAN^AGAL_HUMAN^Q:1-411,H:238-373^45.26%ID^E:1e-31^RecName: Full=Alpha-galactosidase A;^Eukaryota; Metazoa; Chordata; Craniata; Vertebrata; Euteleostomi; Mammalia; Eutheria; Euarchontoglires; Primates; Haplorrhini; Catarrhini; Hominidae; Homo	.	TRINITY_DN22687_c0_g1_i1.p1	1-480[+]	AGAL_HUMAN^AGAL_HUMAN^Q:1-137,H:238-373^45.26%ID^E:9e-32^RecName: Full=Alpha-galactosidase A;^Eukaryota; Metazoa; Chordata; Craniata; Vertebrata; Euteleostomi; Mammalia; Eutheria; Euarchontoglires; Primates; Haplorrhini; Catarrhini; Hominidae; Homo	.	.	.	ENOG410XPF1^alpha-galactosidase	KEGG:hsa:2717`KO:K01189	GO:0005737^cellular_component^cytoplasm`GO:0070062^cellular_component^extracellular exosome`GO:0005576^cellular_component^extracellular region`GO:0005794^cellular_component^Golgi apparatus`GO:0043202^cellular_component^lysosomal lumen`GO:0005764^cellular_component^lysosome`GO:0004557^molecular_function^alpha-galactosidase activity`GO:0003824^molecular_function^catalytic activity`GO:0016936^molecu…	.	.	.
TRINITY_DN22694_c0_g1	TRINITY_DN22694_c0_g1_i1	.	.	.	.	.	.	.	.	.	.	.	.	.	.
TRINITY_DN22694_c1_g1	TRINITY_DN22694_c1_g1_i1	.	.	.	.	.	.	.	.	.	.	.	.	.	.
TRINITY_DN22629_c0_g1	TRINITY_DN22629_c0_g1_i1	.	.	.	.	.	.	.	.	.	.	.	.	.	.
TRINITY_DN22674_c0_g1	TRINITY_DN22674_c0_g1_i1	.	.	.	.	.	.	.	.	.	.	.	.	.	.
TRINITY_DN22630_c0_g1	TRINITY_DN22630_c0_g1_i1	.	.	.	.	.	.	.	.	.	.	.	.	.	.
TRINITY_DN22689_c0_g1	TRINITY_DN22689_c0_g1_i1	.	.	.	.	.	.	.	.	.	.	.	.	.	.
TRINITY_DN22648_c0_g1	TRINITY_DN22648_c0_g1_i1	.	.	.	.	.	.	.	.	.	.	.	.	.	.
TRINITY_DN22639_c0_g1	TRINITY_DN22639_c0_g1_i1	.	.	.	.	.	.	.	.	.	.	.	.	.	.
TRINITY_DN22639_c0_g2	TRINITY_DN22639_c0_g2_i1	.	.	.	.	.	.	.	.	.	.	.	.	.	.
TRINITY_DN22601_c0_g1	TRINITY_DN22601_c0_g1_i1	.	.	.	.	.	.	.	.	.	.	.	.	.	.
TRINITY_DN22624_c0_g1	TRINITY_DN22624_c0_g1_i1	.	.	.	.	.	.	.	.	.	.	.	.	.	.
TRINITY_DN22607_c0_g1	TRINITY_DN22607_c0_g1_i1	.	.	.	.	.	.	.	.	.	.	.	.	.	.
TRINITY_DN22607_c0_g2	TRINITY_DN22607_c0_g2_i1	.	.	.	.	.	.	.	.	.	.	.	.	.	.
TRINITY_DN23163_c0_g1	TRINITY_DN23163_c0_g1_i1	.	.	.	.	.	.	.	.	.	.	.	.	.	.
TRINITY_DN23151_c0_g1	TRINITY_DN23151_c0_g1_i1	.	.	.	.	.	.	.	.	.	.	.	.	.	.
TRINITY_DN23199_c0_g1	TRINITY_DN23199_c0_g1_i1	FADH_METMR^FADH_METMR^Q:7-240,H:161-239^68.35%ID^E:3e-31^RecName: Full=S-(hydroxymethyl)glutathione dehydrogenase;^Bacteria; Proteobacteria; Gammaproteobacteria; Methylococcales; Methylococcaceae; Methylobacter	.	.	.	.	.	.	.	.	.	GO:0005737^cellular_component^cytoplasm`GO:0051903^molecular_function^S-(hydroxymethyl)glutathione dehydrogenase activity`GO:0008270^molecular_function^zinc ion binding	.	.	.
TRINITY_DN23100_c0_g1	TRINITY_DN23100_c0_g1_i1	.	.	.	.	.	.	.	.	.	.	.	.	.	.
TRINITY_DN23125_c0_g1	TRINITY_DN23125_c0_g1_i1	.	.	.	.	.	.	.	.	.	.	.	.	.	.
TRINITY_DN23114_c0_g1	TRINITY_DN23114_c0_g1_i1	EF1A_TETPY^EF1A_TETPY^Q:2-430,H:174-316^74.13%ID^E:6e-61^RecName: Full=Elongation factor 1-alpha;^Eukaryota; Alveolata; Ciliophora; Intramacronucleata; Oligohymenophorea; Hymenostomatida; Tetrahymenina; Tetrahymenidae; Tetrahymena	.	.	.	.	.	.	.	.	.	GO:0005737^cellular_component^cytoplasm`GO:0005525^molecular_function^GTP binding`GO:0003924^molecular_function^GTPase activity`GO:0003746^molecular_function^translation elongation factor activity	.	.	.
TRINITY_DN23118_c0_g1	TRINITY_DN23118_c0_g1_i1	.	.	.	.	.	.	.	.	.	.	.	.	.	.
TRINITY_DN23165_c0_g1	TRINITY_DN23165_c0_g1_i1	.	.	.	.	.	.	.	.	.	.	.	.	.	.
TRINITY_DN23189_c0_g1	TRINITY_DN23189_c0_g1_i1	.	.	.	.	.	.	.	.	.	.	.	.	.	.
TRINITY_DN23134_c0_g1	TRINITY_DN23134_c0_g1_i1	.	.	.	.	.	.	.	.	.	.	.	.	.	.
TRINITY_DN23128_c0_g1	TRINITY_DN23128_c0_g1_i1	.	.	.	.	.	.	.	.	.	.	.	.	.	.
TRINITY_DN23160_c0_g1	TRINITY_DN23160_c0_g1_i1	.	.	.	.	.	.	.	.	.	.	.	.	.	.
TRINITY_DN23105_c0_g1	TRINITY_DN23105_c0_g1_i1	CHEY_SALTY^CHEY_SALTY^Q:4-198,H:59-123^41.54%ID^E:2e-07^RecName: Full=Chemotaxis protein CheY;^Bacteria; Proteobacteria; Gammaproteobacteria; Enterobacteriales; Enterobacteriaceae; Salmonella	.	.	.	.	.	.	.	COG0784^response regulator	KEGG:stm:STM1916`KO:K03413	GO:0005737^cellular_component^cytoplasm`GO:0046872^molecular_function^metal ion binding`GO:0097588^biological_process^archaeal or bacterial-type flagellum-dependent cell motility`GO:0006935^biological_process^chemotaxis`GO:0000160^biological_process^phosphorelay signal transduction system	.	.	.
TRINITY_DN23110_c0_g1	TRINITY_DN23110_c0_g1_i1	.	.	.	.	.	.	.	.	.	.	.	.	.	.
TRINITY_DN23124_c0_g1	TRINITY_DN23124_c0_g1_i1	.	.	.	.	.	.	.	.	.	.	.	.	.	.
TRINITY_DN23136_c0_g1	TRINITY_DN23136_c0_g1_i1	.	.	.	.	.	.	.	.	.	.	.	.	.	.
TRINITY_DN23190_c0_g1	TRINITY_DN23190_c0_g1_i1	.	.	.	.	.	.	.	.	.	.	.	.	.	.
TRINITY_DN23190_c0_g2	TRINITY_DN23190_c0_g2_i1	.	.	.	.	.	.	.	.	.	.	.	.	.	.
TRINITY_DN23180_c0_g1	TRINITY_DN23180_c0_g1_i1	.	.	.	.	.	.	.	.	.	.	.	.	.	.
TRINITY_DN23197_c0_g1	TRINITY_DN23197_c0_g1_i1	.	.	.	.	.	.	.	.	.	.	.	.	.	.
TRINITY_DN23101_c0_g1	TRINITY_DN23101_c0_g1_i1	.	.	.	.	.	.	.	.	.	.	.	.	.	.
TRINITY_DN23127_c0_g1	TRINITY_DN23127_c0_g1_i1	.	.	.	.	.	.	.	.	.	.	.	.	.	.
TRINITY_DN23184_c0_g1	TRINITY_DN23184_c0_g1_i1	.	.	.	.	.	.	.	.	.	.	.	.	.	.
TRINITY_DN23358_c0_g1	TRINITY_DN23358_c0_g1_i1	TRA1_MYCTU^TRA1_MYCTU^Q:1-216,H:179-250^81.94%ID^E:1e-32^RecName: Full=Transposase for insertion sequence element IS1081;^Bacteria; Actinobacteria; Corynebacteriales; Mycobacteriaceae; Mycobacterium; Mycobacterium tuberculosis complex	.	.	.	.	.	.	.	COG3328^transposase	KEGG:mtu:Rv1199c`KEGG:mtu:Rv2512c`KO:K07493	GO:0003677^molecular_function^DNA binding`GO:0004803^molecular_function^transposase activity`GO:0006313^biological_process^transposition, DNA-mediated	.	.	.
TRINITY_DN23337_c0_g1	TRINITY_DN23337_c0_g1_i1	.	.	.	.	.	.	.	.	.	.	.	.	.	.
TRINITY_DN23341_c0_g1	TRINITY_DN23341_c0_g1_i1	.	.	.	.	.	.	.	.	.	.	.	.	.	.
TRINITY_DN23341_c0_g1	TRINITY_DN23341_c0_g1_i2	.	.	.	.	.	.	.	.	.	.	.	.	.	.
TRINITY_DN23354_c0_g1	TRINITY_DN23354_c0_g1_i1	.	.	.	.	.	.	.	.	.	.	.	.	.	.
TRINITY_DN23326_c0_g1	TRINITY_DN23326_c0_g1_i1	.	.	.	.	.	.	.	.	.	.	.	.	.	.
TRINITY_DN23332_c0_g1	TRINITY_DN23332_c0_g1_i1	.	.	.	.	.	.	.	.	.	.	.	.	.	.
TRINITY_DN23389_c0_g1	TRINITY_DN23389_c0_g1_i1	.	.	.	.	.	.	.	.	.	.	.	.	.	.
TRINITY_DN23320_c0_g1	TRINITY_DN23320_c0_g1_i1	.	.	.	.	.	.	.	.	.	.	.	.	.	.
TRINITY_DN23362_c0_g1	TRINITY_DN23362_c0_g1_i1	.	.	.	.	.	.	.	.	.	.	.	.	.	.
TRINITY_DN23319_c0_g1	TRINITY_DN23319_c0_g1_i1	.	.	.	.	.	.	.	.	.	.	.	.	.	.
TRINITY_DN23381_c0_g1	TRINITY_DN23381_c0_g1_i1	.	.	.	.	.	.	.	.	.	.	.	.	.	.
TRINITY_DN23381_c0_g1	TRINITY_DN23381_c0_g1_i2	.	.	.	.	.	.	.	.	.	.	.	.	.	.
TRINITY_DN23342_c0_g1	TRINITY_DN23342_c0_g1_i1	.	.	.	.	.	.	.	.	.	.	.	.	.	.
TRINITY_DN23308_c0_g1	TRINITY_DN23308_c0_g1_i1	.	.	.	.	.	.	.	.	.	.	.	.	.	.
TRINITY_DN23308_c1_g1	TRINITY_DN23308_c1_g1_i1	.	.	.	.	.	.	.	.	.	.	.	.	.	.
TRINITY_DN23397_c0_g1	TRINITY_DN23397_c0_g1_i1	.	.	.	.	.	.	.	.	.	.	.	.	.	.
TRINITY_DN23347_c0_g1	TRINITY_DN23347_c0_g1_i1	.	.	.	.	.	.	.	.	.	.	.	.	.	.
TRINITY_DN23312_c0_g1	TRINITY_DN23312_c0_g1_i1	.	.	.	.	.	.	.	.	.	.	.	.	.	.
TRINITY_DN23312_c0_g1	TRINITY_DN23312_c0_g1_i2	.	.	.	.	.	.	.	.	.	.	.	.	.	.
TRINITY_DN23373_c0_g1	TRINITY_DN23373_c0_g1_i1	.	.	.	.	.	.	.	.	.	.	.	.	.	.
TRINITY_DN24920_c0_g1	TRINITY_DN24920_c0_g1_i1	.	.	.	.	.	.	.	.	.	.	.	.	.	.
TRINITY_DN24976_c0_g1	TRINITY_DN24976_c0_g1_i1	.	.	.	.	.	.	.	.	.	.	.	.	.	.
TRINITY_DN24909_c0_g1	TRINITY_DN24909_c0_g1_i1	.	.	.	.	.	.	.	.	.	.	.	.	.	.
TRINITY_DN24995_c0_g1	TRINITY_DN24995_c0_g1_i1	.	.	.	.	.	.	.	.	.	.	.	.	.	.
TRINITY_DN24933_c0_g1	TRINITY_DN24933_c0_g1_i1	.	.	.	.	.	.	.	.	.	.	.	.	.	.
TRINITY_DN24960_c0_g1	TRINITY_DN24960_c0_g1_i1	.	.	.	.	.	.	.	.	.	.	.	.	.	.
TRINITY_DN24947_c0_g1	TRINITY_DN24947_c0_g1_i1	.	.	.	.	.	.	.	.	.	.	.	.	.	.
TRINITY_DN24904_c0_g1	TRINITY_DN24904_c0_g1_i1	.	.	.	.	.	.	.	.	.	.	.	.	.	.
TRINITY_DN24979_c0_g1	TRINITY_DN24979_c0_g1_i1	.	.	.	.	.	.	.	.	.	.	.	.	.	.
TRINITY_DN24903_c0_g1	TRINITY_DN24903_c0_g1_i1	.	.	.	.	.	.	.	.	.	.	.	.	.	.
TRINITY_DN24928_c0_g1	TRINITY_DN24928_c0_g1_i1	.	.	.	.	.	.	.	.	.	.	.	.	.	.
TRINITY_DN24936_c0_g1	TRINITY_DN24936_c0_g1_i1	.	.	.	.	.	.	.	.	.	.	.	.	.	.
TRINITY_DN24907_c0_g1	TRINITY_DN24907_c0_g1_i1	.	.	.	.	.	.	.	.	.	.	.	.	.	.
TRINITY_DN24902_c0_g1	TRINITY_DN24902_c0_g1_i1	.	.	.	.	.	.	.	.	.	.	.	.	.	.
TRINITY_DN24966_c0_g1	TRINITY_DN24966_c0_g1_i1	.	.	.	.	.	.	.	.	.	.	.	.	.	.
TRINITY_DN24974_c0_g1	TRINITY_DN24974_c0_g1_i1	.	.	.	.	.	.	.	.	.	.	.	.	.	.
TRINITY_DN24948_c0_g1	TRINITY_DN24948_c0_g1_i1	.	.	.	.	.	.	.	.	.	.	.	.	.	.
TRINITY_DN24986_c0_g1	TRINITY_DN24986_c0_g1_i1	.	.	.	.	.	.	.	.	.	.	.	.	.	.
TRINITY_DN25091_c0_g1	TRINITY_DN25091_c0_g1_i1	.	.	.	.	.	.	.	.	.	.	.	.	.	.
TRINITY_DN25053_c0_g1	TRINITY_DN25053_c0_g1_i1	.	.	.	.	.	.	.	.	.	.	.	.	.	.
TRINITY_DN25039_c0_g1	TRINITY_DN25039_c0_g1_i1	.	.	TRINITY_DN25039_c0_g1_i1.p1	1-321[+]	.	.	.	.	.	.	.	.	.	.
TRINITY_DN25090_c0_g1	TRINITY_DN25090_c0_g1_i1	.	.	.	.	.	.	.	.	.	.	.	.	.	.
TRINITY_DN25090_c0_g2	TRINITY_DN25090_c0_g2_i1	.	.	.	.	.	.	.	.	.	.	.	.	.	.
TRINITY_DN25087_c0_g1	TRINITY_DN25087_c0_g1_i1	.	.	.	.	.	.	.	.	.	.	.	.	.	.
TRINITY_DN25026_c0_g1	TRINITY_DN25026_c0_g1_i1	.	.	.	.	.	.	.	.	.	.	.	.	.	.
TRINITY_DN25067_c0_g1	TRINITY_DN25067_c0_g1_i1	.	.	.	.	.	.	.	.	.	.	.	.	.	.
TRINITY_DN25017_c0_g1	TRINITY_DN25017_c0_g1_i1	.	.	.	.	.	.	.	.	.	.	.	.	.	.
TRINITY_DN25080_c0_g1	TRINITY_DN25080_c0_g1_i1	.	.	.	.	.	.	.	.	.	.	.	.	.	.
TRINITY_DN25072_c0_g1	TRINITY_DN25072_c0_g1_i1	.	.	.	.	.	.	.	.	.	.	.	.	.	.
TRINITY_DN25072_c0_g1	TRINITY_DN25072_c0_g1_i2	.	.	.	.	.	.	.	.	.	.	.	.	.	.
TRINITY_DN25025_c0_g1	TRINITY_DN25025_c0_g1_i1	.	.	.	.	.	.	.	.	.	.	.	.	.	.
TRINITY_DN25003_c0_g1	TRINITY_DN25003_c0_g1_i1	.	.	.	.	.	.	.	.	.	.	.	.	.	.
TRINITY_DN25001_c0_g1	TRINITY_DN25001_c0_g1_i1	.	.	.	.	.	.	.	.	.	.	.	.	.	.
TRINITY_DN25060_c0_g1	TRINITY_DN25060_c0_g1_i1	.	.	.	.	.	.	.	.	.	.	.	.	.	.
TRINITY_DN25054_c0_g1	TRINITY_DN25054_c0_g1_i1	.	.	.	.	.	.	.	.	.	.	.	.	.	.
TRINITY_DN25076_c0_g1	TRINITY_DN25076_c0_g1_i1	.	.	.	.	.	.	.	.	.	.	.	.	.	.
TRINITY_DN25127_c0_g1	TRINITY_DN25127_c0_g1_i1	SYK_NEIMF^SYK_NEIMF^Q:703-8,H:208-439^65.52%ID^E:3e-112^RecName: Full=Lysine--tRNA ligase {ECO:0000255|HAMAP-Rule:MF_00252};^Bacteria; Proteobacteria; Betaproteobacteria; Neisseriales; Neisseriaceae; Neisseria	.	.	.	.	.	.	.	.	KEGG:nmc:NMC1361`KO:K04567	GO:0005737^cellular_component^cytoplasm`GO:0005524^molecular_function^ATP binding`GO:0004824^molecular_function^lysine-tRNA ligase activity`GO:0000287^molecular_function^magnesium ion binding`GO:0003676^molecular_function^nucleic acid binding`GO:0006430^biological_process^lysyl-tRNA aminoacylation	.	.	.
TRINITY_DN25138_c0_g1	TRINITY_DN25138_c0_g1_i1	.	.	.	.	.	.	.	.	.	.	.	.	.	.
TRINITY_DN25117_c0_g1	TRINITY_DN25117_c0_g1_i1	.	.	.	.	.	.	.	.	.	.	.	.	.	.
TRINITY_DN25153_c0_g1	TRINITY_DN25153_c0_g1_i1	MPIP1_MOUSE^MPIP1_MOUSE^Q:1-351,H:391-505^41.53%ID^E:4e-19^RecName: Full=M-phase inducer phosphatase 1;^Eukaryota; Metazoa; Chordata; Craniata; Vertebrata; Euteleostomi; Mammalia; Eutheria; Euarchontoglires; Glires; Rodentia; Sciurognathi; Muroidea; Muridae; Murinae; Mus; Mus	.	TRINITY_DN25153_c0_g1_i1.p1	1-381[+]	MPIP_DROME^MPIP_DROME^Q:22-119,H:371-476^51.89%ID^E:1e-28^RecName: Full=M-phase inducer phosphatase;^Eukaryota; Metazoa; Ecdysozoa; Arthropoda; Hexapoda; Insecta; Pterygota; Neoptera; Endopterygota; Diptera; Brachycera; Muscomorpha; Ephydroidea; Drosophilidae; Drosophila; Sophophora	.	.	.	COG5105^cell division cycle 25 homolog	KEGG:dme:Dmel_CG1395`KO:K16723	GO:0005694^cellular_component^chromosome`GO:0005634^cellular_component^nucleus`GO:0004725^molecular_function^protein tyrosine phosphatase activity`GO:0008138^molecular_function^protein tyrosine/serine/threonine phosphatase activity`GO:0051301^biological_process^cell division`GO:0008283^biological_process^cell proliferation`GO:0007099^biological_process^centriole replication`GO:0000086^biological_…	.	.	.
TRINITY_DN25172_c0_g1	TRINITY_DN25172_c0_g1_i1	.	.	.	.	.	.	.	.	.	.	.	.	.	.
TRINITY_DN25134_c0_g1	TRINITY_DN25134_c0_g1_i1	.	.	.	.	.	.	.	.	.	.	.	.	.	.
TRINITY_DN25166_c0_g1	TRINITY_DN25166_c0_g1_i1	.	.	.	.	.	.	.	.	.	.	.	.	.	.
TRINITY_DN25166_c0_g1	TRINITY_DN25166_c0_g1_i2	.	.	.	.	.	.	.	.	.	.	.	.	.	.
TRINITY_DN25152_c0_g1	TRINITY_DN25152_c0_g1_i1	.	.	.	.	.	.	.	.	.	.	.	.	.	.
TRINITY_DN25192_c0_g1	TRINITY_DN25192_c0_g1_i1	.	.	.	.	.	.	.	.	.	.	.	.	.	.
TRINITY_DN25154_c0_g1	TRINITY_DN25154_c0_g1_i1	.	.	.	.	.	.	.	.	.	.	.	.	.	.
TRINITY_DN25174_c0_g1	TRINITY_DN25174_c0_g1_i1	.	.	.	.	.	.	.	.	.	.	.	.	.	.
TRINITY_DN25199_c0_g1	TRINITY_DN25199_c0_g1_i1	.	.	.	.	.	.	.	.	.	.	.	.	.	.
TRINITY_DN25181_c0_g1	TRINITY_DN25181_c0_g1_i1	.	.	.	.	.	.	.	.	.	.	.	.	.	.
TRINITY_DN25181_c0_g1	TRINITY_DN25181_c0_g1_i2	.	.	.	.	.	.	.	.	.	.	.	.	.	.
TRINITY_DN25130_c0_g1	TRINITY_DN25130_c0_g1_i1	.	.	.	.	.	.	.	.	.	.	.	.	.	.
TRINITY_DN25266_c0_g1	TRINITY_DN25266_c0_g1_i1	.	.	.	.	.	.	.	.	.	.	.	.	.	.
TRINITY_DN25297_c0_g1	TRINITY_DN25297_c0_g1_i1	.	.	.	.	.	.	.	.	.	.	.	.	.	.
TRINITY_DN25201_c0_g1	TRINITY_DN25201_c0_g1_i1	.	.	.	.	.	.	.	.	.	.	.	.	.	.
TRINITY_DN25262_c0_g1	TRINITY_DN25262_c0_g1_i1	.	.	.	.	.	.	.	.	.	.	.	.	.	.
TRINITY_DN25230_c0_g1	TRINITY_DN25230_c0_g1_i1	.	.	.	.	.	.	.	.	.	.	.	.	.	.
TRINITY_DN25278_c0_g1	TRINITY_DN25278_c0_g1_i1	.	.	.	.	.	.	.	.	.	.	.	.	.	.
TRINITY_DN25205_c0_g1	TRINITY_DN25205_c0_g1_i1	.	.	.	.	.	.	.	.	.	.	.	.	.	.
TRINITY_DN25269_c0_g1	TRINITY_DN25269_c0_g1_i1	.	.	.	.	.	.	.	.	.	.	.	.	.	.
TRINITY_DN25291_c0_g1	TRINITY_DN25291_c0_g1_i1	.	.	.	.	.	.	.	.	.	.	.	.	.	.
TRINITY_DN25244_c0_g1	TRINITY_DN25244_c0_g1_i1	.	.	TRINITY_DN25244_c0_g1_i1.p1	3-656[+]	.	.	.	.	.	.	.	.	.	.
TRINITY_DN25275_c0_g1	TRINITY_DN25275_c0_g1_i1	.	.	.	.	.	.	.	.	.	.	.	.	.	.
TRINITY_DN25212_c0_g1	TRINITY_DN25212_c0_g1_i1	.	.	.	.	.	.	.	.	.	.	.	.	.	.
TRINITY_DN25296_c0_g1	TRINITY_DN25296_c0_g1_i1	.	.	.	.	.	.	.	.	.	.	.	.	.	.
TRINITY_DN25234_c0_g1	TRINITY_DN25234_c0_g1_i1	.	.	.	.	.	.	.	.	.	.	.	.	.	.
TRINITY_DN25200_c0_g1	TRINITY_DN25200_c0_g1_i1	.	.	.	.	.	.	.	.	.	.	.	.	.	.
TRINITY_DN25263_c0_g1	TRINITY_DN25263_c0_g1_i1	.	.	.	.	.	.	.	.	.	.	.	.	.	.
TRINITY_DN25239_c0_g1	TRINITY_DN25239_c0_g1_i1	.	.	.	.	.	.	.	.	.	.	.	.	.	.
TRINITY_DN25239_c0_g1	TRINITY_DN25239_c0_g1_i2	.	.	.	.	.	.	.	.	.	.	.	.	.	.
TRINITY_DN25320_c0_g1	TRINITY_DN25320_c0_g1_i1	.	.	.	.	.	.	.	.	.	.	.	.	.	.
TRINITY_DN25373_c0_g1	TRINITY_DN25373_c0_g1_i1	INS2_CONIM^INS2_CONIM^Q:203-493,H:32-140^42.73%ID^E:9e-19^.^.	.	TRINITY_DN25373_c0_g1_i1.p1	125-541[+]	INS2_CONIM^INS2_CONIM^Q:22-123,H:27-140^42.61%ID^E:7e-22^.^.	.	sigP:1^24^0.883^YES	ExpAA=18.68^PredHel=1^Topology=i7-29o	.	.	.	.	.	.
TRINITY_DN25357_c0_g1	TRINITY_DN25357_c0_g1_i1	UVRC_PROAC^UVRC_PROAC^Q:1-471,H:247-403^99.36%ID^E:8e-83^RecName: Full=UvrABC system protein C {ECO:0000255|HAMAP-Rule:MF_00203};^Bacteria; Actinobacteria; Propionibacteriales; Propionibacteriaceae; Propionibacterium	.	.	.	.	.	.	.	COG0322^The UvrABC repair system catalyzes the recognition and processing of DNA lesions. UvrC both incises the 5' and 3' sides of the lesion. The N-terminal half is responsible for the 3' incision and the C-terminal half is responsible for the 5' incision (By similarity)	KEGG:pac:PPA0812`KO:K03703	GO:0005737^cellular_component^cytoplasm`GO:0009380^cellular_component^excinuclease repair complex`GO:0003677^molecular_function^DNA binding`GO:0009381^molecular_function^excinuclease ABC activity`GO:0006289^biological_process^nucleotide-excision repair`GO:0009432^biological_process^SOS response	.	.	.
TRINITY_DN25345_c0_g1	TRINITY_DN25345_c0_g1_i1	.	.	.	.	.	.	.	.	.	.	.	.	.	.
TRINITY_DN25331_c0_g1	TRINITY_DN25331_c0_g1_i1	.	.	.	.	.	.	.	.	.	.	.	.	.	.
TRINITY_DN25303_c0_g1	TRINITY_DN25303_c0_g1_i1	.	.	.	.	.	.	.	.	.	.	.	.	.	.
TRINITY_DN25344_c0_g1	TRINITY_DN25344_c0_g1_i1	.	.	.	.	.	.	.	.	.	.	.	.	.	.
TRINITY_DN25396_c0_g1	TRINITY_DN25396_c0_g1_i1	.	.	.	.	.	.	.	.	.	.	.	.	.	.
TRINITY_DN25368_c0_g1	TRINITY_DN25368_c0_g1_i1	.	.	.	.	.	.	.	.	.	.	.	.	.	.
TRINITY_DN25397_c0_g1	TRINITY_DN25397_c0_g1_i1	.	.	.	.	.	.	.	.	.	.	.	.	.	.
TRINITY_DN25333_c0_g1	TRINITY_DN25333_c0_g1_i1	.	.	.	.	.	.	.	.	.	.	.	.	.	.
TRINITY_DN25333_c0_g2	TRINITY_DN25333_c0_g2_i1	.	.	.	.	.	.	.	.	.	.	.	.	.	.
TRINITY_DN25330_c0_g1	TRINITY_DN25330_c0_g1_i1	.	.	.	.	.	.	.	.	.	.	.	.	.	.
TRINITY_DN25316_c0_g1	TRINITY_DN25316_c0_g1_i1	.	.	.	.	.	.	.	.	.	.	.	.	.	.
TRINITY_DN25304_c0_g1	TRINITY_DN25304_c0_g1_i1	.	.	.	.	.	.	.	.	.	.	.	.	.	.
TRINITY_DN25369_c0_g1	TRINITY_DN25369_c0_g1_i1	.	.	.	.	.	.	.	.	.	.	.	.	.	.
TRINITY_DN25391_c0_g1	TRINITY_DN25391_c0_g1_i1	.	.	.	.	.	.	.	.	.	.	.	.	.	.
TRINITY_DN25391_c0_g1	TRINITY_DN25391_c0_g1_i2	.	.	.	.	.	.	.	.	.	.	.	.	.	.
TRINITY_DN25309_c0_g1	TRINITY_DN25309_c0_g1_i1	BXL2_ARATH^BXL2_ARATH^Q:4-255,H:553-640^37.63%ID^E:4e-15^RecName: Full=Probable beta-D-xylosidase 2;^Eukaryota; Viridiplantae; Streptophyta; Embryophyta; Tracheophyta; Spermatophyta; Magnoliophyta; eudicotyledons; Gunneridae; Pentapetalae; rosids; malvids; Brassicales; Brassicaceae; Camelineae; Arabidopsis	.	TRINITY_DN25309_c0_g1_i1.p1	1-300[+]	BXL2_ARATH^BXL2_ARATH^Q:2-85,H:553-640^37.63%ID^E:4e-15^RecName: Full=Probable beta-D-xylosidase 2;^Eukaryota; Viridiplantae; Streptophyta; Embryophyta; Tracheophyta; Spermatophyta; Magnoliophyta; eudicotyledons; Gunneridae; Pentapetalae; rosids; malvids; Brassicales; Brassicaceae; Camelineae; Arabidopsis	.	.	.	COG1472^hydrolase family 3	KEGG:ath:AT1G02640	GO:0009505^cellular_component^plant-type cell wall`GO:0005578^cellular_component^proteinaceous extracellular matrix`GO:0046556^molecular_function^alpha-L-arabinofuranosidase activity`GO:0009044^molecular_function^xylan 1,4-beta-xylosidase activity`GO:0031222^biological_process^arabinan catabolic process`GO:0045493^biological_process^xylan catabolic process	.	.	.
TRINITY_DN25309_c0_g2	TRINITY_DN25309_c0_g2_i1	BXL6_ARATH^BXL6_ARATH^Q:2-724,H:335-567^33.06%ID^E:9e-26^RecName: Full=Probable beta-D-xylosidase 6;^Eukaryota; Viridiplantae; Streptophyta; Embryophyta; Tracheophyta; Spermatophyta; Magnoliophyta; eudicotyledons; Gunneridae; Pentapetalae; rosids; malvids; Brassicales; Brassicaceae; Camelineae; Arabidopsis	.	TRINITY_DN25309_c0_g2_i1.p1	2-724[+]	BXL6_ARATH^BXL6_ARATH^Q:1-241,H:335-567^33.06%ID^E:8e-26^RecName: Full=Probable beta-D-xylosidase 6;^Eukaryota; Viridiplantae; Streptophyta; Embryophyta; Tracheophyta; Spermatophyta; Magnoliophyta; eudicotyledons; Gunneridae; Pentapetalae; rosids; malvids; Brassicales; Brassicaceae; Camelineae; Arabidopsis	.	.	.	COG1472^hydrolase family 3	KEGG:ath:AT5G10560	GO:0005578^cellular_component^proteinaceous extracellular matrix`GO:0005774^cellular_component^vacuolar membrane`GO:0005773^cellular_component^vacuole`GO:0009044^molecular_function^xylan 1,4-beta-xylosidase activity`GO:0005975^biological_process^carbohydrate metabolic process	.	.	.
TRINITY_DN25704_c0_g1	TRINITY_DN25704_c0_g1_i1	.	.	.	.	.	.	.	.	.	.	.	.	.	.
TRINITY_DN25702_c0_g1	TRINITY_DN25702_c0_g1_i1	.	.	.	.	.	.	.	.	.	.	.	.	.	.
TRINITY_DN25793_c0_g1	TRINITY_DN25793_c0_g1_i1	.	.	.	.	.	.	.	.	.	.	.	.	.	.
TRINITY_DN25762_c0_g1	TRINITY_DN25762_c0_g1_i1	.	.	.	.	.	.	.	.	.	.	.	.	.	.
TRINITY_DN25797_c0_g1	TRINITY_DN25797_c0_g1_i1	.	.	TRINITY_DN25797_c0_g1_i1.p1	2-298[+]	.	.	.	.	.	.	.	.	.	.
TRINITY_DN25741_c0_g1	TRINITY_DN25741_c0_g1_i1	.	.	.	.	.	.	.	.	.	.	.	.	.	.
TRINITY_DN25771_c0_g1	TRINITY_DN25771_c0_g1_i1	.	.	.	.	.	.	.	.	.	.	.	.	.	.
TRINITY_DN25715_c0_g1	TRINITY_DN25715_c0_g1_i1	.	.	TRINITY_DN25715_c0_g1_i1.p1	2-430[+]	.	.	.	.	.	.	.	.	.	.
TRINITY_DN25715_c0_g2	TRINITY_DN25715_c0_g2_i1	.	.	.	.	.	.	.	.	.	.	.	.	.	.
TRINITY_DN25735_c0_g1	TRINITY_DN25735_c0_g1_i1	.	.	.	.	.	.	.	.	.	.	.	.	.	.
TRINITY_DN25723_c0_g1	TRINITY_DN25723_c0_g1_i1	.	.	.	.	.	.	.	.	.	.	.	.	.	.
TRINITY_DN25738_c0_g1	TRINITY_DN25738_c0_g1_i1	.	.	.	.	.	.	.	.	.	.	.	.	.	.
TRINITY_DN25736_c0_g1	TRINITY_DN25736_c0_g1_i1	PHP_MYCTU^PHP_MYCTU^Q:201-1,H:100-166^62.69%ID^E:2e-24^RecName: Full=Phosphotriesterase homology protein;^Bacteria; Actinobacteria; Corynebacteriales; Mycobacteriaceae; Mycobacterium; Mycobacterium tuberculosis complex	.	.	.	.	.	.	.	COG1735^phosphotriesterase-related protein	KEGG:mtu:Rv0230c`KO:K07048	GO:0016788^molecular_function^hydrolase activity, acting on ester bonds`GO:0008270^molecular_function^zinc ion binding`GO:0009056^biological_process^catabolic process	.	.	.
TRINITY_DN25751_c0_g1	TRINITY_DN25751_c0_g1_i1	.	.	.	.	.	.	.	.	.	.	.	.	.	.
TRINITY_DN25766_c0_g1	TRINITY_DN25766_c0_g1_i1	.	.	.	.	.	.	.	.	.	.	.	.	.	.
TRINITY_DN25722_c0_g1	TRINITY_DN25722_c0_g1_i1	.	.	.	.	.	.	.	.	.	.	.	.	.	.
TRINITY_DN25708_c0_g1	TRINITY_DN25708_c0_g1_i1	.	.	.	.	.	.	.	.	.	.	.	.	.	.
TRINITY_DN26478_c0_g1	TRINITY_DN26478_c0_g1_i1	.	.	.	.	.	.	.	.	.	.	.	.	.	.
TRINITY_DN26402_c0_g1	TRINITY_DN26402_c0_g1_i1	.	.	.	.	.	.	.	.	.	.	.	.	.	.
TRINITY_DN26468_c0_g1	TRINITY_DN26468_c0_g1_i1	.	.	.	.	.	.	.	.	.	.	.	.	.	.
TRINITY_DN26468_c0_g1	TRINITY_DN26468_c0_g1_i2	.	.	.	.	.	.	.	.	.	.	.	.	.	.
TRINITY_DN26414_c0_g1	TRINITY_DN26414_c0_g1_i1	.	.	.	.	.	.	.	.	.	.	.	.	.	.
TRINITY_DN26448_c0_g1	TRINITY_DN26448_c0_g1_i1	.	.	.	.	.	.	.	.	.	.	.	.	.	.
TRINITY_DN26419_c0_g1	TRINITY_DN26419_c0_g1_i1	.	.	.	.	.	.	.	.	.	.	.	.	.	.
TRINITY_DN26473_c0_g1	TRINITY_DN26473_c0_g1_i1	.	.	.	.	.	.	.	.	.	.	.	.	.	.
TRINITY_DN26438_c0_g1	TRINITY_DN26438_c0_g1_i1	.	.	.	.	.	.	.	.	.	.	.	.	.	.
TRINITY_DN26466_c0_g1	TRINITY_DN26466_c0_g1_i1	.	.	.	.	.	.	.	.	.	.	.	.	.	.
TRINITY_DN26446_c0_g1	TRINITY_DN26446_c0_g1_i1	.	.	.	.	.	.	.	.	.	.	.	.	.	.
TRINITY_DN26446_c1_g1	TRINITY_DN26446_c1_g1_i1	.	.	.	.	.	.	.	.	.	.	.	.	.	.
TRINITY_DN26460_c0_g1	TRINITY_DN26460_c0_g1_i1	.	.	.	.	.	.	.	.	.	.	.	.	.	.
TRINITY_DN26456_c0_g1	TRINITY_DN26456_c0_g1_i1	.	.	.	.	.	.	.	.	.	.	.	.	.	.
TRINITY_DN26451_c0_g1	TRINITY_DN26451_c0_g1_i1	.	.	.	.	.	.	.	.	.	.	.	.	.	.
TRINITY_DN26453_c0_g1	TRINITY_DN26453_c0_g1_i1	.	.	.	.	.	.	.	.	.	.	.	.	.	.
TRINITY_DN26481_c0_g1	TRINITY_DN26481_c0_g1_i1	.	.	.	.	.	.	.	.	.	.	.	.	.	.
TRINITY_DN26455_c0_g1	TRINITY_DN26455_c0_g1_i1	.	.	.	.	.	.	.	.	.	.	.	.	.	.
TRINITY_DN26447_c0_g1	TRINITY_DN26447_c0_g1_i1	GYRA_RICTY^GYRA_RICTY^Q:1-204,H:560-627^51.47%ID^E:3e-19^RecName: Full=DNA gyrase subunit A {ECO:0000255|HAMAP-Rule:MF_01897};^Bacteria; Proteobacteria; Alphaproteobacteria; Rickettsiales; Rickettsiaceae; Rickettsieae; Rickettsia; typhus group	.	.	.	.	.	.	.	COG0188^DNA gyrase negatively supercoils closed circular double- stranded DNA in an ATP-dependent manner and also catalyzes the interconversion of other topological isomers of double-stranded DNA rings, including catenanes and knotted rings (By similarity)	KEGG:rty:RT0196`KO:K02469	GO:0005694^cellular_component^chromosome`GO:0005737^cellular_component^cytoplasm`GO:0005524^molecular_function^ATP binding`GO:0003677^molecular_function^DNA binding`GO:0003918^molecular_function^DNA topoisomerase type II (ATP-hydrolyzing) activity`GO:0006265^biological_process^DNA topological change`GO:0006261^biological_process^DNA-dependent DNA replication	.	.	.
TRINITY_DN27632_c0_g1	TRINITY_DN27632_c0_g1_i1	.	.	.	.	.	.	.	.	.	.	.	.	.	.
TRINITY_DN27662_c0_g1	TRINITY_DN27662_c0_g1_i1	.	.	.	.	.	.	.	.	.	.	.	.	.	.
TRINITY_DN27697_c0_g1	TRINITY_DN27697_c0_g1_i1	.	.	.	.	.	.	.	.	.	.	.	.	.	.
TRINITY_DN27605_c0_g1	TRINITY_DN27605_c0_g1_i1	.	.	.	.	.	.	.	.	.	.	.	.	.	.
TRINITY_DN27637_c0_g1	TRINITY_DN27637_c0_g1_i1	.	.	.	.	.	.	.	.	.	.	.	.	.	.
TRINITY_DN27620_c0_g1	TRINITY_DN27620_c0_g1_i1	.	.	.	.	.	.	.	.	.	.	.	.	.	.
TRINITY_DN27610_c0_g1	TRINITY_DN27610_c0_g1_i1	.	.	.	.	.	.	.	.	.	.	.	.	.	.
TRINITY_DN27661_c0_g1	TRINITY_DN27661_c0_g1_i1	.	.	.	.	.	.	.	.	.	.	.	.	.	.
TRINITY_DN27634_c0_g1	TRINITY_DN27634_c0_g1_i1	.	.	.	.	.	.	.	.	.	.	.	.	.	.
TRINITY_DN27664_c0_g1	TRINITY_DN27664_c0_g1_i1	.	.	.	.	.	.	.	.	.	.	.	.	.	.
TRINITY_DN27614_c0_g1	TRINITY_DN27614_c0_g1_i1	.	.	.	.	.	.	.	.	.	.	.	.	.	.
TRINITY_DN27659_c0_g1	TRINITY_DN27659_c0_g1_i1	.	.	.	.	.	.	.	.	.	.	.	.	.	.
TRINITY_DN27657_c0_g1	TRINITY_DN27657_c0_g1_i1	.	.	.	.	.	.	.	.	.	.	.	.	.	.
TRINITY_DN27657_c0_g1	TRINITY_DN27657_c0_g1_i2	.	.	.	.	.	.	.	.	.	.	.	.	.	.
TRINITY_DN27688_c0_g1	TRINITY_DN27688_c0_g1_i1	.	.	.	.	.	.	.	.	.	.	.	.	.	.
TRINITY_DN27686_c0_g1	TRINITY_DN27686_c0_g1_i1	.	.	.	.	.	.	.	.	.	.	.	.	.	.
TRINITY_DN27670_c0_g1	TRINITY_DN27670_c0_g1_i1	.	.	.	.	.	.	.	.	.	.	.	.	.	.
TRINITY_DN27638_c0_g1	TRINITY_DN27638_c0_g1_i1	.	.	.	.	.	.	.	.	.	.	.	.	.	.
TRINITY_DN27937_c0_g1	TRINITY_DN27937_c0_g1_i1	.	.	.	.	.	.	.	.	.	.	.	.	.	.
TRINITY_DN27913_c0_g1	TRINITY_DN27913_c0_g1_i1	.	.	.	.	.	.	.	.	.	.	.	.	.	.
TRINITY_DN27939_c0_g1	TRINITY_DN27939_c0_g1_i1	.	.	.	.	.	.	.	.	.	.	.	.	.	.
TRINITY_DN27903_c0_g1	TRINITY_DN27903_c0_g1_i1	.	.	.	.	.	.	.	.	.	.	.	.	.	.
TRINITY_DN27950_c0_g1	TRINITY_DN27950_c0_g1_i1	.	.	.	.	.	.	.	.	.	.	.	.	.	.
TRINITY_DN27924_c0_g1	TRINITY_DN27924_c0_g1_i1	.	.	.	.	.	.	.	.	.	.	.	.	.	.
TRINITY_DN27946_c0_g1	TRINITY_DN27946_c0_g1_i1	.	.	.	.	.	.	.	.	.	.	.	.	.	.
TRINITY_DN27923_c0_g1	TRINITY_DN27923_c0_g1_i1	.	.	.	.	.	.	.	.	.	.	.	.	.	.
TRINITY_DN27991_c0_g1	TRINITY_DN27991_c0_g1_i1	.	.	.	.	.	.	.	.	.	.	.	.	.	.
TRINITY_DN27929_c0_g1	TRINITY_DN27929_c0_g1_i1	.	.	.	.	.	.	.	.	.	.	.	.	.	.
TRINITY_DN27952_c0_g1	TRINITY_DN27952_c0_g1_i1	.	.	.	.	.	.	.	.	.	.	.	.	.	.
TRINITY_DN28542_c0_g1	TRINITY_DN28542_c0_g1_i1	.	.	.	.	.	.	.	.	.	.	.	.	.	.
TRINITY_DN28506_c0_g1	TRINITY_DN28506_c0_g1_i1	.	.	.	.	.	.	.	.	.	.	.	.	.	.
TRINITY_DN28502_c0_g1	TRINITY_DN28502_c0_g1_i1	.	.	.	.	.	.	.	.	.	.	.	.	.	.
TRINITY_DN28536_c0_g1	TRINITY_DN28536_c0_g1_i1	.	.	TRINITY_DN28536_c0_g1_i1.p1	91-537[+]	.	.	.	.	.	.	.	.	.	.
TRINITY_DN28534_c0_g1	TRINITY_DN28534_c0_g1_i1	.	.	.	.	.	.	.	.	.	.	.	.	.	.
TRINITY_DN28534_c0_g1	TRINITY_DN28534_c0_g1_i2	.	.	.	.	.	.	.	.	.	.	.	.	.	.
TRINITY_DN28578_c0_g1	TRINITY_DN28578_c0_g1_i1	.	.	.	.	.	.	.	.	.	.	.	.	.	.
TRINITY_DN28582_c0_g1	TRINITY_DN28582_c0_g1_i1	.	.	.	.	.	.	.	.	.	.	.	.	.	.
TRINITY_DN28558_c0_g1	TRINITY_DN28558_c0_g1_i1	.	.	.	.	.	.	.	.	.	.	.	.	.	.
TRINITY_DN28526_c0_g1	TRINITY_DN28526_c0_g1_i1	.	.	.	.	.	.	.	.	.	.	.	.	.	.
TRINITY_DN28550_c0_g1	TRINITY_DN28550_c0_g1_i1	.	.	.	.	.	.	.	.	.	.	.	.	.	.
TRINITY_DN28551_c0_g1	TRINITY_DN28551_c0_g1_i1	.	.	.	.	.	.	.	.	.	.	.	.	.	.
TRINITY_DN28567_c0_g1	TRINITY_DN28567_c0_g1_i1	.	.	.	.	.	.	.	.	.	.	.	.	.	.
TRINITY_DN28509_c0_g1	TRINITY_DN28509_c0_g1_i1	GYRA_NEIGO^GYRA_NEIGO^Q:29-271,H:264-344^83.95%ID^E:1e-38^RecName: Full=DNA gyrase subunit A {ECO:0000255|HAMAP-Rule:MF_01897};^Bacteria; Proteobacteria; Betaproteobacteria; Neisseriales; Neisseriaceae; Neisseria	.	.	.	.	.	.	.	COG0188^DNA gyrase negatively supercoils closed circular double- stranded DNA in an ATP-dependent manner and also catalyzes the interconversion of other topological isomers of double-stranded DNA rings, including catenanes and knotted rings (By similarity)	.	GO:0005694^cellular_component^chromosome`GO:0005737^cellular_component^cytoplasm`GO:0005524^molecular_function^ATP binding`GO:0003677^molecular_function^DNA binding`GO:0003918^molecular_function^DNA topoisomerase type II (ATP-hydrolyzing) activity`GO:0006265^biological_process^DNA topological change`GO:0006261^biological_process^DNA-dependent DNA replication	.	.	.
TRINITY_DN28500_c0_g1	TRINITY_DN28500_c0_g1_i1	.	.	.	.	.	.	.	.	.	.	.	.	.	.
TRINITY_DN28510_c0_g1	TRINITY_DN28510_c0_g1_i1	.	.	.	.	.	.	.	.	.	.	.	.	.	.
TRINITY_DN28566_c0_g1	TRINITY_DN28566_c0_g1_i1	.	.	.	.	.	.	.	.	.	.	.	.	.	.
TRINITY_DN28574_c0_g1	TRINITY_DN28574_c0_g1_i1	.	.	.	.	.	.	.	.	.	.	.	.	.	.
TRINITY_DN28503_c0_g1	TRINITY_DN28503_c0_g1_i1	.	.	.	.	.	.	.	.	.	.	.	.	.	.
TRINITY_DN28543_c0_g1	TRINITY_DN28543_c0_g1_i1	.	.	.	.	.	.	.	.	.	.	.	.	.	.
TRINITY_DN28513_c0_g1	TRINITY_DN28513_c0_g1_i1	.	.	.	.	.	.	.	.	.	.	.	.	.	.
TRINITY_DN28504_c0_g1	TRINITY_DN28504_c0_g1_i1	.	.	.	.	.	.	.	.	.	.	.	.	.	.
TRINITY_DN28532_c0_g1	TRINITY_DN28532_c0_g1_i1	.	.	.	.	.	.	.	.	.	.	.	.	.	.
TRINITY_DN28539_c0_g1	TRINITY_DN28539_c0_g1_i1	.	.	.	.	.	.	.	.	.	.	.	.	.	.
TRINITY_DN28539_c0_g1	TRINITY_DN28539_c0_g1_i2	.	.	.	.	.	.	.	.	.	.	.	.	.	.
TRINITY_DN28573_c0_g1	TRINITY_DN28573_c0_g1_i1	.	.	.	.	.	.	.	.	.	.	.	.	.	.
TRINITY_DN28584_c0_g1	TRINITY_DN28584_c0_g1_i1	.	.	.	.	.	.	.	.	.	.	.	.	.	.
TRINITY_DN28525_c0_g1	TRINITY_DN28525_c0_g1_i1	.	.	.	.	.	.	.	.	.	.	.	.	.	.
TRINITY_DN28560_c0_g1	TRINITY_DN28560_c0_g1_i1	.	.	.	.	.	.	.	.	.	.	.	.	.	.
TRINITY_DN28598_c0_g1	TRINITY_DN28598_c0_g1_i1	.	.	.	.	.	.	.	.	.	.	.	.	.	.
TRINITY_DN28595_c0_g1	TRINITY_DN28595_c0_g1_i1	.	.	.	.	.	.	.	.	.	.	.	.	.	.
TRINITY_DN28520_c0_g1	TRINITY_DN28520_c0_g1_i1	.	.	.	.	.	.	.	.	.	.	.	.	.	.
TRINITY_DN28592_c0_g1	TRINITY_DN28592_c0_g1_i1	.	.	.	.	.	.	.	.	.	.	.	.	.	.
TRINITY_DN28982_c0_g1	TRINITY_DN28982_c0_g1_i1	.	.	.	.	.	.	.	.	.	.	.	.	.	.
TRINITY_DN28953_c0_g1	TRINITY_DN28953_c0_g1_i1	.	.	.	.	.	.	.	.	.	.	.	.	.	.
TRINITY_DN28909_c0_g1	TRINITY_DN28909_c0_g1_i1	.	.	.	.	.	.	.	.	.	.	.	.	.	.
TRINITY_DN28918_c0_g1	TRINITY_DN28918_c0_g1_i1	.	.	.	.	.	.	.	.	.	.	.	.	.	.
TRINITY_DN28978_c0_g1	TRINITY_DN28978_c0_g1_i1	.	.	.	.	.	.	.	.	.	.	.	.	.	.
TRINITY_DN28949_c0_g1	TRINITY_DN28949_c0_g1_i1	B3GT5_MOUSE^B3GT5_MOUSE^Q:5-289,H:149-243^32.99%ID^E:1e-12^RecName: Full=Beta-1,3-galactosyltransferase 5;^Eukaryota; Metazoa; Chordata; Craniata; Vertebrata; Euteleostomi; Mammalia; Eutheria; Euarchontoglires; Glires; Rodentia; Sciurognathi; Muroidea; Muridae; Murinae; Mus; Mus	.	.	.	.	.	.	.	ENOG410ZZ1B^UDP-GlcNAc beta-Gal beta-1,3-N-acetylglucosaminyltransferase	KEGG:mmu:93961`KO:K03877	GO:0005783^cellular_component^endoplasmic reticulum`GO:0005794^cellular_component^Golgi apparatus`GO:0000139^cellular_component^Golgi membrane`GO:0016021^cellular_component^integral component of membrane`GO:0008378^molecular_function^galactosyltransferase activity`GO:0006486^biological_process^protein glycosylation	.	.	.
TRINITY_DN28922_c0_g1	TRINITY_DN28922_c0_g1_i1	.	.	.	.	.	.	.	.	.	.	.	.	.	.
TRINITY_DN28922_c0_g1	TRINITY_DN28922_c0_g1_i2	.	.	.	.	.	.	.	.	.	.	.	.	.	.
TRINITY_DN28906_c0_g1	TRINITY_DN28906_c0_g1_i1	.	.	.	.	.	.	.	.	.	.	.	.	.	.
TRINITY_DN28901_c0_g1	TRINITY_DN28901_c0_g1_i1	.	.	.	.	.	.	.	.	.	.	.	.	.	.
TRINITY_DN28981_c0_g1	TRINITY_DN28981_c0_g1_i1	NU4M_ANOAR^NU4M_ANOAR^Q:18-179,H:53-106^64.81%ID^E:3e-19^RecName: Full=NADH-ubiquinone oxidoreductase chain 4;^Eukaryota; Metazoa; Ecdysozoa; Arthropoda; Hexapoda; Insecta; Pterygota; Neoptera; Endopterygota; Diptera; Nematocera; Culicoidea; Culicidae; Anophelinae; Anopheles	.	.	.	.	.	.	.	.	.	GO:0016021^cellular_component^integral component of membrane`GO:0031966^cellular_component^mitochondrial membrane`GO:0070469^cellular_component^respiratory chain`GO:0008137^molecular_function^NADH dehydrogenase (ubiquinone) activity`GO:0042773^biological_process^ATP synthesis coupled electron transport	.	.	.
TRINITY_DN28979_c0_g1	TRINITY_DN28979_c0_g1_i1	.	.	.	.	.	.	.	.	.	.	.	.	.	.
TRINITY_DN28936_c0_g1	TRINITY_DN28936_c0_g1_i1	.	.	.	.	.	.	.	.	.	.	.	.	.	.
TRINITY_DN28904_c0_g1	TRINITY_DN28904_c0_g1_i1	.	.	.	.	.	.	.	.	.	.	.	.	.	.
TRINITY_DN28933_c0_g1	TRINITY_DN28933_c0_g1_i1	.	.	.	.	.	.	.	.	.	.	.	.	.	.
TRINITY_DN28994_c0_g1	TRINITY_DN28994_c0_g1_i1	.	.	.	.	.	.	.	.	.	.	.	.	.	.
TRINITY_DN28932_c0_g1	TRINITY_DN28932_c0_g1_i1	.	.	.	.	.	.	.	.	.	.	.	.	.	.
TRINITY_DN28987_c0_g1	TRINITY_DN28987_c0_g1_i1	.	.	.	.	.	.	.	.	.	.	.	.	.	.
TRINITY_DN28916_c0_g1	TRINITY_DN28916_c0_g1_i1	.	.	.	.	.	.	.	.	.	.	.	.	.	.
TRINITY_DN28941_c0_g1	TRINITY_DN28941_c0_g1_i1	.	.	.	.	.	.	.	.	.	.	.	.	.	.
TRINITY_DN28950_c0_g1	TRINITY_DN28950_c0_g1_i1	.	.	.	.	.	.	.	.	.	.	.	.	.	.
TRINITY_DN28996_c0_g1	TRINITY_DN28996_c0_g1_i1	.	.	.	.	.	.	.	.	.	.	.	.	.	.
TRINITY_DN28911_c0_g1	TRINITY_DN28911_c0_g1_i1	.	.	.	.	.	.	.	.	.	.	.	.	.	.
TRINITY_DN28993_c0_g1	TRINITY_DN28993_c0_g1_i1	.	.	.	.	.	.	.	.	.	.	.	.	.	.
TRINITY_DN28959_c0_g1	TRINITY_DN28959_c0_g1_i1	.	.	.	.	.	.	.	.	.	.	.	.	.	.
TRINITY_DN29532_c0_g1	TRINITY_DN29532_c0_g1_i1	.	.	.	.	.	.	.	.	.	.	.	.	.	.
TRINITY_DN29522_c0_g1	TRINITY_DN29522_c0_g1_i1	.	.	.	.	.	.	.	.	.	.	.	.	.	.
TRINITY_DN29564_c0_g1	TRINITY_DN29564_c0_g1_i1	.	.	.	.	.	.	.	.	.	.	.	.	.	.
TRINITY_DN29554_c0_g1	TRINITY_DN29554_c0_g1_i1	.	.	.	.	.	.	.	.	.	.	.	.	.	.
TRINITY_DN29554_c0_g1	TRINITY_DN29554_c0_g1_i2	.	.	.	.	.	.	.	.	.	.	.	.	.	.
TRINITY_DN29506_c0_g1	TRINITY_DN29506_c0_g1_i1	.	.	.	.	.	.	.	.	.	.	.	.	.	.
TRINITY_DN29546_c0_g1	TRINITY_DN29546_c0_g1_i1	.	.	.	.	.	.	.	.	.	.	.	.	.	.
TRINITY_DN29501_c0_g1	TRINITY_DN29501_c0_g1_i1	.	.	.	.	.	.	.	.	.	.	.	.	.	.
TRINITY_DN29578_c0_g1	TRINITY_DN29578_c0_g1_i1	.	.	.	.	.	.	.	.	.	.	.	.	.	.
TRINITY_DN29530_c1_g1	TRINITY_DN29530_c1_g1_i1	.	.	.	.	.	.	.	.	.	.	.	.	.	.
TRINITY_DN29511_c0_g1	TRINITY_DN29511_c0_g1_i1	.	.	.	.	.	.	.	.	.	.	.	.	.	.
TRINITY_DN29570_c0_g1	TRINITY_DN29570_c0_g1_i1	.	.	.	.	.	.	.	.	.	.	.	.	.	.
TRINITY_DN29560_c0_g1	TRINITY_DN29560_c0_g1_i1	RPOB_STRSY^RPOB_STRSY^Q:1-219,H:855-927^100%ID^E:8e-42^RecName: Full=DNA-directed RNA polymerase subunit beta {ECO:0000255|HAMAP-Rule:MF_01321};^Bacteria; Firmicutes; Bacilli; Lactobacillales; Streptococcaceae; Streptococcus	.	.	.	.	.	.	.	COG0085^DNA-dependent RNA polymerase catalyzes the transcription of DNA into RNA using the four ribonucleoside triphosphates as substrates (By similarity)	KEGG:ssu:SSU05_0121	GO:0003677^molecular_function^DNA binding`GO:0003899^molecular_function^DNA-directed RNA polymerase activity`GO:0032549^molecular_function^ribonucleoside binding`GO:0006351^biological_process^transcription, DNA-templated	.	.	.
TRINITY_DN29552_c0_g1	TRINITY_DN29552_c0_g1_i1	.	.	.	.	.	.	.	.	.	.	.	.	.	.
TRINITY_DN29547_c0_g1	TRINITY_DN29547_c0_g1_i1	.	.	.	.	.	.	.	.	.	.	.	.	.	.
TRINITY_DN29566_c0_g1	TRINITY_DN29566_c0_g1_i1	.	.	.	.	.	.	.	.	.	.	.	.	.	.
TRINITY_DN29558_c0_g1	TRINITY_DN29558_c0_g1_i1	.	.	.	.	.	.	.	.	.	.	.	.	.	.
TRINITY_DN29563_c0_g1	TRINITY_DN29563_c0_g1_i1	.	.	.	.	.	.	.	.	.	.	.	.	.	.
TRINITY_DN29526_c0_g1	TRINITY_DN29526_c0_g1_i1	.	.	.	.	.	.	.	.	.	.	.	.	.	.
TRINITY_DN30418_c0_g1	TRINITY_DN30418_c0_g1_i1	.	.	.	.	.	.	.	.	.	.	.	.	.	.
TRINITY_DN30419_c0_g1	TRINITY_DN30419_c0_g1_i1	.	.	.	.	.	.	.	.	.	.	.	.	.	.
TRINITY_DN30486_c0_g1	TRINITY_DN30486_c0_g1_i1	.	.	.	.	.	.	.	.	.	.	.	.	.	.
TRINITY_DN30496_c0_g1	TRINITY_DN30496_c0_g1_i1	.	.	.	.	.	.	.	.	.	.	.	.	.	.
TRINITY_DN30495_c0_g1	TRINITY_DN30495_c0_g1_i1	.	.	TRINITY_DN30495_c0_g1_i1.p1	1-300[+]	.	.	.	.	.	.	.	.	.	.
TRINITY_DN30481_c0_g1	TRINITY_DN30481_c0_g1_i1	.	.	.	.	.	.	.	.	.	.	.	.	.	.
TRINITY_DN30487_c0_g1	TRINITY_DN30487_c0_g1_i1	.	.	.	.	.	.	.	.	.	.	.	.	.	.
TRINITY_DN30402_c0_g1	TRINITY_DN30402_c0_g1_i1	.	.	.	.	.	.	.	.	.	.	.	.	.	.
TRINITY_DN30440_c0_g1	TRINITY_DN30440_c0_g1_i1	.	.	.	.	.	.	.	.	.	.	.	.	.	.
TRINITY_DN30426_c0_g1	TRINITY_DN30426_c0_g1_i1	.	.	TRINITY_DN30426_c0_g1_i1.p1	3-374[+]	.	.	.	ExpAA=23.05^PredHel=1^Topology=o91-113i	.	.	.	.	.	.
TRINITY_DN30492_c0_g1	TRINITY_DN30492_c0_g1_i1	.	.	.	.	.	.	.	.	.	.	.	.	.	.
TRINITY_DN30492_c0_g1	TRINITY_DN30492_c0_g1_i2	.	.	.	.	.	.	.	.	.	.	.	.	.	.
TRINITY_DN30498_c0_g1	TRINITY_DN30498_c0_g1_i1	.	.	.	.	.	.	.	.	.	.	.	.	.	.
TRINITY_DN30415_c0_g1	TRINITY_DN30415_c0_g1_i1	.	.	TRINITY_DN30415_c0_g1_i1.p1	1-330[+]	.	.	.	.	.	.	.	.	.	.
TRINITY_DN30461_c0_g1	TRINITY_DN30461_c0_g1_i1	.	.	.	.	.	.	.	.	.	.	.	.	.	.
TRINITY_DN30463_c0_g1	TRINITY_DN30463_c0_g1_i1	DPO3B_STRR6^DPO3B_STRR6^Q:219-1,H:250-322^97.26%ID^E:1e-42^RecName: Full=DNA polymerase III subunit beta;^Bacteria; Firmicutes; Bacilli; Lactobacillales; Streptococcaceae; Streptococcus	.	.	.	.	.	.	.	COG0592^DNA polymerase processivity factor activity	KEGG:spr:spr0002`KO:K02338	GO:0005737^cellular_component^cytoplasm`GO:0009360^cellular_component^DNA polymerase III complex`GO:0008408^molecular_function^3'-5' exonuclease activity`GO:0003677^molecular_function^DNA binding`GO:0003887^molecular_function^DNA-directed DNA polymerase activity`GO:0006260^biological_process^DNA replication	.	.	.
TRINITY_DN30640_c0_g1	TRINITY_DN30640_c0_g1_i1	.	.	.	.	.	.	.	.	.	.	.	.	.	.
TRINITY_DN30673_c0_g1	TRINITY_DN30673_c0_g1_i1	.	.	.	.	.	.	.	.	.	.	.	.	.	.
TRINITY_DN30601_c0_g1	TRINITY_DN30601_c0_g1_i1	.	.	.	.	.	.	.	.	.	.	.	.	.	.
TRINITY_DN30628_c0_g1	TRINITY_DN30628_c0_g1_i1	.	.	.	.	.	.	.	.	.	.	.	.	.	.
TRINITY_DN30677_c0_g1	TRINITY_DN30677_c0_g1_i1	.	.	.	.	.	.	.	.	.	.	.	.	.	.
TRINITY_DN30636_c0_g1	TRINITY_DN30636_c0_g1_i1	.	.	.	.	.	.	.	.	.	.	.	.	.	.
TRINITY_DN30636_c0_g2	TRINITY_DN30636_c0_g2_i1	.	.	.	.	.	.	.	.	.	.	.	.	.	.
TRINITY_DN30631_c0_g1	TRINITY_DN30631_c0_g1_i1	.	.	.	.	.	.	.	.	.	.	.	.	.	.
TRINITY_DN30631_c0_g2	TRINITY_DN30631_c0_g2_i1	.	.	.	.	.	.	.	.	.	.	.	.	.	.
TRINITY_DN30639_c0_g1	TRINITY_DN30639_c0_g1_i1	.	.	.	.	.	.	.	.	.	.	.	.	.	.
TRINITY_DN30690_c0_g1	TRINITY_DN30690_c0_g1_i1	.	.	.	.	.	.	.	.	.	.	.	.	.	.
TRINITY_DN30607_c0_g1	TRINITY_DN30607_c0_g1_i1	GPH_CHRVO^GPH_CHRVO^Q:5-241,H:5-83^56.96%ID^E:3e-21^RecName: Full=Phosphoglycolate phosphatase {ECO:0000255|HAMAP-Rule:MF_00495};^Bacteria; Proteobacteria; Betaproteobacteria; Neisseriales; Chromobacteriaceae; Chromobacterium	.	.	.	.	.	.	.	COG0546^had-superfamily hydrolase, subfamily ia, variant	KEGG:cvi:CV_2180`KO:K01091	GO:0046872^molecular_function^metal ion binding`GO:0008967^molecular_function^phosphoglycolate phosphatase activity`GO:0005975^biological_process^carbohydrate metabolic process`GO:0046295^biological_process^glycolate biosynthetic process	.	.	.
TRINITY_DN30688_c0_g1	TRINITY_DN30688_c0_g1_i1	.	.	.	.	.	.	.	.	.	.	.	.	.	.
TRINITY_DN30661_c0_g1	TRINITY_DN30661_c0_g1_i1	.	.	.	.	.	.	.	.	.	.	.	.	.	.
TRINITY_DN30678_c0_g1	TRINITY_DN30678_c0_g1_i1	.	.	.	.	.	.	.	.	.	.	.	.	.	.
TRINITY_DN30645_c0_g1	TRINITY_DN30645_c0_g1_i1	.	.	.	.	.	.	.	.	.	.	.	.	.	.
TRINITY_DN30644_c0_g1	TRINITY_DN30644_c0_g1_i1	.	.	.	.	.	.	.	.	.	.	.	.	.	.
TRINITY_DN30675_c0_g1	TRINITY_DN30675_c0_g1_i1	.	.	.	.	.	.	.	.	.	.	.	.	.	.
TRINITY_DN30649_c0_g1	TRINITY_DN30649_c0_g1_i1	.	.	.	.	.	.	.	.	.	.	.	.	.	.
TRINITY_DN30649_c0_g2	TRINITY_DN30649_c0_g2_i1	.	.	.	.	.	.	.	.	.	.	.	.	.	.
TRINITY_DN30604_c0_g1	TRINITY_DN30604_c0_g1_i1	.	.	.	.	.	.	.	.	.	.	.	.	.	.
TRINITY_DN30767_c0_g1	TRINITY_DN30767_c0_g1_i1	FISL_RALSO^FISL_RALSO^Q:212-3,H:4-73^40%ID^E:6e-13^RecName: Full=Putative Fis-like DNA-binding protein;^Bacteria; Proteobacteria; Betaproteobacteria; Burkholderiales; Burkholderiaceae; Ralstonia	.	.	.	.	.	.	.	COG2901^Activates ribosomal RNA transcription. Plays a direct role in upstream activation of rRNA promoters (By similarity)	KEGG:rso:RSc0505`KO:K03557	GO:0043565^molecular_function^sequence-specific DNA binding`GO:0006355^biological_process^regulation of transcription, DNA-templated	.	.	.
TRINITY_DN30738_c0_g1	TRINITY_DN30738_c0_g1_i1	.	.	.	.	.	.	.	.	.	.	.	.	.	.
TRINITY_DN30705_c0_g1	TRINITY_DN30705_c0_g1_i1	.	.	.	.	.	.	.	.	.	.	.	.	.	.
TRINITY_DN30704_c0_g1	TRINITY_DN30704_c0_g1_i1	.	.	.	.	.	.	.	.	.	.	.	.	.	.
TRINITY_DN30794_c0_g1	TRINITY_DN30794_c0_g1_i1	.	.	.	.	.	.	.	.	.	.	.	.	.	.
TRINITY_DN30707_c0_g1	TRINITY_DN30707_c0_g1_i1	.	.	.	.	.	.	.	.	.	.	.	.	.	.
TRINITY_DN30707_c1_g1	TRINITY_DN30707_c1_g1_i1	.	.	.	.	.	.	.	.	.	.	.	.	.	.
TRINITY_DN30718_c0_g1	TRINITY_DN30718_c0_g1_i1	.	.	.	.	.	.	.	.	.	.	.	.	.	.
TRINITY_DN30799_c0_g1	TRINITY_DN30799_c0_g1_i1	.	.	.	.	.	.	.	.	.	.	.	.	.	.
TRINITY_DN30793_c0_g1	TRINITY_DN30793_c0_g1_i1	.	.	.	.	.	.	.	.	.	.	.	.	.	.
TRINITY_DN30740_c0_g1	TRINITY_DN30740_c0_g1_i1	.	.	.	.	.	.	.	.	.	.	.	.	.	.
TRINITY_DN30740_c0_g2	TRINITY_DN30740_c0_g2_i1	TEX14_BOVIN^TEX14_BOVIN^Q:60-218,H:12-63^50.94%ID^E:2e-06^RecName: Full=Inactive serine/threonine-protein kinase TEX14;^Eukaryota; Metazoa; Chordata; Craniata; Vertebrata; Euteleostomi; Mammalia; Eutheria; Laurasiatheria; Cetartiodactyla; Ruminantia; Pecora; Bovidae; Bovinae; Bos	.	.	.	.	.	.	.	ENOG410XT67^Testis expressed 14	KEGG:bta:522810`KO:K17540	GO:0005623^cellular_component^cell`GO:0000777^cellular_component^condensed chromosome kinetochore`GO:0005737^cellular_component^cytoplasm`GO:0070062^cellular_component^extracellular exosome`GO:0045171^cellular_component^intercellular bridge`GO:0000776^cellular_component^kinetochore`GO:0030496^cellular_component^midbody`GO:0005524^molecular_function^ATP binding`GO:0004672^molecular_function^protei…	.	.	.
TRINITY_DN30786_c0_g1	TRINITY_DN30786_c0_g1_i1	.	.	.	.	.	.	.	.	.	.	.	.	.	.
TRINITY_DN30770_c0_g1	TRINITY_DN30770_c0_g1_i1	.	.	.	.	.	.	.	.	.	.	.	.	.	.
TRINITY_DN30742_c0_g1	TRINITY_DN30742_c0_g1_i1	.	.	.	.	.	.	.	.	.	.	.	.	.	.
TRINITY_DN30778_c0_g1	TRINITY_DN30778_c0_g1_i1	.	.	.	.	.	.	.	.	.	.	.	.	.	.
TRINITY_DN30711_c0_g1	TRINITY_DN30711_c0_g1_i1	.	.	.	.	.	.	.	.	.	.	.	.	.	.
TRINITY_DN30711_c0_g2	TRINITY_DN30711_c0_g2_i1	.	.	.	.	.	.	.	.	.	.	.	.	.	.
TRINITY_DN30787_c0_g1	TRINITY_DN30787_c0_g1_i1	.	.	.	.	.	.	.	.	.	.	.	.	.	.
TRINITY_DN30759_c0_g1	TRINITY_DN30759_c0_g1_i1	.	.	.	.	.	.	.	.	.	.	.	.	.	.
TRINITY_DN30785_c0_g1	TRINITY_DN30785_c0_g1_i1	.	.	.	.	.	.	.	.	.	.	.	.	.	.
TRINITY_DN30810_c0_g1	TRINITY_DN30810_c0_g1_i1	.	.	.	.	.	.	.	.	.	.	.	.	.	.
TRINITY_DN30857_c0_g1	TRINITY_DN30857_c0_g1_i1	.	.	.	.	.	.	.	.	.	.	.	.	.	.
TRINITY_DN30813_c0_g1	TRINITY_DN30813_c0_g1_i1	.	.	.	.	.	.	.	.	.	.	.	.	.	.
TRINITY_DN30845_c0_g1	TRINITY_DN30845_c0_g1_i1	.	.	.	.	.	.	.	.	.	.	.	.	.	.
TRINITY_DN30891_c0_g1	TRINITY_DN30891_c0_g1_i1	.	.	.	.	.	.	.	.	.	.	.	.	.	.
TRINITY_DN30866_c0_g1	TRINITY_DN30866_c0_g1_i1	.	.	.	.	.	.	.	.	.	.	.	.	.	.
TRINITY_DN30878_c0_g1	TRINITY_DN30878_c0_g1_i1	.	.	.	.	.	.	.	.	.	.	.	.	.	.
TRINITY_DN30839_c0_g1	TRINITY_DN30839_c0_g1_i1	.	.	.	.	.	.	.	.	.	.	.	.	.	.
TRINITY_DN30895_c0_g1	TRINITY_DN30895_c0_g1_i1	.	.	.	.	.	.	.	.	.	.	.	.	.	.
TRINITY_DN30861_c0_g1	TRINITY_DN30861_c0_g1_i1	.	.	.	.	.	.	.	.	.	.	.	.	.	.
TRINITY_DN30894_c0_g1	TRINITY_DN30894_c0_g1_i1	.	.	.	.	.	.	.	.	.	.	.	.	.	.
TRINITY_DN30897_c0_g1	TRINITY_DN30897_c0_g1_i1	.	.	.	.	.	.	.	.	.	.	.	.	.	.
TRINITY_DN30874_c0_g1	TRINITY_DN30874_c0_g1_i1	.	.	.	.	.	.	.	.	.	.	.	.	.	.
TRINITY_DN30817_c0_g1	TRINITY_DN30817_c0_g1_i1	.	.	.	.	.	.	.	.	.	.	.	.	.	.
TRINITY_DN30855_c0_g1	TRINITY_DN30855_c0_g1_i1	.	.	.	.	.	.	.	.	.	.	.	.	.	.
TRINITY_DN30893_c0_g1	TRINITY_DN30893_c0_g1_i1	.	.	.	.	.	.	.	.	.	.	.	.	.	.
TRINITY_DN30885_c0_g1	TRINITY_DN30885_c0_g1_i1	.	.	.	.	.	.	.	.	.	.	.	.	.	.
TRINITY_DN30811_c0_g1	TRINITY_DN30811_c0_g1_i1	.	.	.	.	.	.	.	.	.	.	.	.	.	.
TRINITY_DN30852_c0_g1	TRINITY_DN30852_c0_g1_i1	.	.	.	.	.	.	.	.	.	.	.	.	.	.
TRINITY_DN30832_c0_g1	TRINITY_DN30832_c0_g1_i1	.	.	.	.	.	.	.	.	.	.	.	.	.	.
TRINITY_DN30870_c0_g1	TRINITY_DN30870_c0_g1_i1	.	.	.	.	.	.	.	.	.	.	.	.	.	.
TRINITY_DN30804_c0_g1	TRINITY_DN30804_c0_g1_i1	SRCR1_PATPE^SRCR1_PATPE^Q:6-230,H:314-392^40%ID^E:5e-08^RecName: Full=Scavenger receptor cysteine-rich domain superfamily protein {ECO:0000312|EMBL:BAK39578.1};^Eukaryota; Metazoa; Echinodermata; Eleutherozoa; Asterozoa; Asteroidea; Valvatacea; Valvatida; Asterinidae; Patiria`SRCR1_PATPE^SRCR1_PATPE^Q:3-236,H:106-186^40.24%ID^E:5e-08^RecName: Full=Scavenger receptor cysteine-rich domain superfami…	.	.	.	.	.	.	.	.	.	GO:0030659^cellular_component^cytoplasmic vesicle membrane`GO:0016021^cellular_component^integral component of membrane`GO:0005044^molecular_function^scavenger receptor activity`GO:0045087^biological_process^innate immune response`GO:0006909^biological_process^phagocytosis	.	.	.
TRINITY_DN30881_c0_g1	TRINITY_DN30881_c0_g1_i1	.	.	.	.	.	.	.	.	.	.	.	.	.	.
TRINITY_DN30818_c0_g1	TRINITY_DN30818_c0_g1_i1	.	.	.	.	.	.	.	.	.	.	.	.	.	.
TRINITY_DN30831_c0_g1	TRINITY_DN30831_c0_g1_i1	.	.	.	.	.	.	.	.	.	.	.	.	.	.
TRINITY_DN30856_c0_g1	TRINITY_DN30856_c0_g1_i1	.	.	.	.	.	.	.	.	.	.	.	.	.	.
TRINITY_DN30890_c0_g1	TRINITY_DN30890_c0_g1_i1	.	.	.	.	.	.	.	.	.	.	.	.	.	.
TRINITY_DN30828_c0_g1	TRINITY_DN30828_c0_g1_i1	.	.	.	.	.	.	.	.	.	.	.	.	.	.
TRINITY_DN30889_c0_g1	TRINITY_DN30889_c0_g1_i1	.	.	.	.	.	.	.	.	.	.	.	.	.	.
TRINITY_DN30867_c0_g1	TRINITY_DN30867_c0_g1_i1	.	.	.	.	.	.	.	.	.	.	.	.	.	.
TRINITY_DN30825_c0_g1	TRINITY_DN30825_c0_g1_i1	.	.	.	.	.	.	.	.	.	.	.	.	.	.
TRINITY_DN30898_c0_g1	TRINITY_DN30898_c0_g1_i1	.	.	.	.	.	.	.	.	.	.	.	.	.	.
TRINITY_DN30882_c0_g1	TRINITY_DN30882_c0_g1_i1	.	.	.	.	.	.	.	.	.	.	.	.	.	.
TRINITY_DN30882_c0_g1	TRINITY_DN30882_c0_g1_i2	.	.	.	.	.	.	.	.	.	.	.	.	.	.
TRINITY_DN30805_c0_g1	TRINITY_DN30805_c0_g1_i1	.	.	.	.	.	.	.	.	.	.	.	.	.	.
TRINITY_DN30846_c0_g1	TRINITY_DN30846_c0_g1_i1	.	.	.	.	.	.	.	.	.	.	.	.	.	.
TRINITY_DN30837_c0_g1	TRINITY_DN30837_c0_g1_i1	.	.	.	.	.	.	.	.	.	.	.	.	.	.
TRINITY_DN30801_c0_g1	TRINITY_DN30801_c0_g1_i1	.	.	.	.	.	.	.	.	.	.	.	.	.	.
TRINITY_DN30806_c0_g1	TRINITY_DN30806_c0_g1_i1	.	.	.	.	.	.	.	.	.	.	.	.	.	.
TRINITY_DN30859_c0_g1	TRINITY_DN30859_c0_g1_i1	.	.	.	.	.	.	.	.	.	.	.	.	.	.
TRINITY_DN30873_c0_g1	TRINITY_DN30873_c0_g1_i1	.	.	.	.	.	.	.	.	.	.	.	.	.	.
TRINITY_DN31215_c0_g1	TRINITY_DN31215_c0_g1_i1	.	.	.	.	.	.	.	.	.	.	.	.	.	.
TRINITY_DN31267_c0_g1	TRINITY_DN31267_c0_g1_i1	GYRB_THEMA^GYRB_THEMA^Q:1-213,H:28-98^63.38%ID^E:3e-23^RecName: Full=DNA gyrase subunit B {ECO:0000255|HAMAP-Rule:MF_01898};^Bacteria; Thermotogae; Thermotogales; Thermotogaceae; Thermotoga	.	.	.	.	.	.	.	COG0187^DNA gyrase negatively supercoils closed circular double- stranded DNA in an ATP-dependent manner and also catalyzes the interconversion of other topological isomers of double-stranded DNA rings, including catenanes and knotted rings (By similarity)	KEGG:tma:TM0833`KO:K02470	GO:0005694^cellular_component^chromosome`GO:0005737^cellular_component^cytoplasm`GO:0009295^cellular_component^nucleoid`GO:0005524^molecular_function^ATP binding`GO:0003677^molecular_function^DNA binding`GO:0003918^molecular_function^DNA topoisomerase type II (ATP-hydrolyzing) activity`GO:0000287^molecular_function^magnesium ion binding`GO:0007059^biological_process^chromosome segregation`GO:0006…	.	.	.
TRINITY_DN31251_c0_g1	TRINITY_DN31251_c0_g1_i1	.	.	.	.	.	.	.	.	.	.	.	.	.	.
TRINITY_DN31241_c0_g1	TRINITY_DN31241_c0_g1_i1	.	.	.	.	.	.	.	.	.	.	.	.	.	.
TRINITY_DN31200_c0_g1	TRINITY_DN31200_c0_g1_i1	.	.	.	.	.	.	.	.	.	.	.	.	.	.
TRINITY_DN31252_c0_g1	TRINITY_DN31252_c0_g1_i1	.	.	.	.	.	.	.	.	.	.	.	.	.	.
TRINITY_DN31249_c0_g1	TRINITY_DN31249_c0_g1_i1	.	.	.	.	.	.	.	.	.	.	.	.	.	.
TRINITY_DN31407_c0_g1	TRINITY_DN31407_c0_g1_i1	.	.	.	.	.	.	.	.	.	.	.	.	.	.
TRINITY_DN31497_c0_g1	TRINITY_DN31497_c0_g1_i1	.	.	.	.	.	.	.	.	.	.	.	.	.	.
TRINITY_DN31492_c0_g1	TRINITY_DN31492_c0_g1_i1	.	.	.	.	.	.	.	.	.	.	.	.	.	.
TRINITY_DN31455_c0_g1	TRINITY_DN31455_c0_g1_i1	.	.	.	.	.	.	.	.	.	.	.	.	.	.
TRINITY_DN31487_c0_g1	TRINITY_DN31487_c0_g1_i1	.	.	.	.	.	.	.	.	.	.	.	.	.	.
TRINITY_DN31487_c0_g1	TRINITY_DN31487_c0_g1_i2	.	.	.	.	.	.	.	.	.	.	.	.	.	.
TRINITY_DN31469_c0_g1	TRINITY_DN31469_c0_g1_i1	.	.	.	.	.	.	.	.	.	.	.	.	.	.
TRINITY_DN31468_c0_g1	TRINITY_DN31468_c0_g1_i1	.	.	.	.	.	.	.	.	.	.	.	.	.	.
TRINITY_DN31460_c0_g1	TRINITY_DN31460_c0_g1_i1	.	.	.	.	.	.	.	.	.	.	.	.	.	.
TRINITY_DN31471_c0_g1	TRINITY_DN31471_c0_g1_i1	.	.	.	.	.	.	.	.	.	.	.	.	.	.
TRINITY_DN31496_c0_g1	TRINITY_DN31496_c0_g1_i1	.	.	.	.	.	.	.	.	.	.	.	.	.	.
TRINITY_DN31421_c0_g1	TRINITY_DN31421_c0_g1_i1	.	.	.	.	.	.	.	.	.	.	.	.	.	.
TRINITY_DN31421_c0_g1	TRINITY_DN31421_c0_g1_i2	.	.	.	.	.	.	.	.	.	.	.	.	.	.
TRINITY_DN31819_c0_g1	TRINITY_DN31819_c0_g1_i1	.	.	.	.	.	.	.	.	.	.	.	.	.	.
TRINITY_DN31820_c0_g1	TRINITY_DN31820_c0_g1_i1	.	.	.	.	.	.	.	.	.	.	.	.	.	.
TRINITY_DN31821_c0_g1	TRINITY_DN31821_c0_g1_i1	.	.	.	.	.	.	.	.	.	.	.	.	.	.
TRINITY_DN31881_c0_g1	TRINITY_DN31881_c0_g1_i1	.	.	.	.	.	.	.	.	.	.	.	.	.	.
TRINITY_DN31881_c0_g1	TRINITY_DN31881_c0_g1_i2	.	.	.	.	.	.	.	.	.	.	.	.	.	.
TRINITY_DN31814_c0_g1	TRINITY_DN31814_c0_g1_i1	.	.	.	.	.	.	.	.	.	.	.	.	.	.
TRINITY_DN31800_c0_g1	TRINITY_DN31800_c0_g1_i1	.	.	.	.	.	.	.	.	.	.	.	.	.	.
TRINITY_DN31875_c0_g1	TRINITY_DN31875_c0_g1_i1	.	.	.	.	.	.	.	.	.	.	.	.	.	.
TRINITY_DN31888_c0_g1	TRINITY_DN31888_c0_g1_i1	.	.	.	.	.	.	.	.	.	.	.	.	.	.
TRINITY_DN32492_c0_g1	TRINITY_DN32492_c0_g1_i1	.	.	.	.	.	.	.	.	.	.	.	.	.	.
TRINITY_DN32436_c0_g1	TRINITY_DN32436_c0_g1_i1	.	.	.	.	.	.	.	.	.	.	.	.	.	.
TRINITY_DN32498_c0_g1	TRINITY_DN32498_c0_g1_i1	.	.	.	.	.	.	.	.	.	.	.	.	.	.
TRINITY_DN32405_c0_g1	TRINITY_DN32405_c0_g1_i1	.	.	.	.	.	.	.	.	.	.	.	.	.	.
TRINITY_DN32495_c0_g1	TRINITY_DN32495_c0_g1_i1	RTJK_DROFU^RTJK_DROFU^Q:281-514,H:522-599^34.62%ID^E:1e-08^RecName: Full=RNA-directed DNA polymerase from mobile element jockey;^Eukaryota; Metazoa; Ecdysozoa; Arthropoda; Hexapoda; Insecta; Pterygota; Neoptera; Endopterygota; Diptera; Brachycera; Muscomorpha; Ephydroidea; Drosophilidae; Drosophila`RTJK_DROFU^RTJK_DROFU^Q:25-255,H:416-510^26.32%ID^E:1e-08^RecName: Full=RNA-directed DNA polymerase…	.	.	.	.	.	.	.	.	.	GO:0003964^molecular_function^RNA-directed DNA polymerase activity	.	.	.
TRINITY_DN32449_c0_g1	TRINITY_DN32449_c0_g1_i1	.	.	.	.	.	.	.	.	.	.	.	.	.	.
TRINITY_DN32466_c0_g1	TRINITY_DN32466_c0_g1_i1	.	.	.	.	.	.	.	.	.	.	.	.	.	.
TRINITY_DN32488_c0_g1	TRINITY_DN32488_c0_g1_i1	.	.	.	.	.	.	.	.	.	.	.	.	.	.
TRINITY_DN32496_c1_g1	TRINITY_DN32496_c1_g1_i1	.	.	.	.	.	.	.	.	.	.	.	.	.	.
TRINITY_DN32579_c0_g1	TRINITY_DN32579_c0_g1_i1	.	.	.	.	.	.	.	.	.	.	.	.	.	.
TRINITY_DN32576_c0_g1	TRINITY_DN32576_c0_g1_i1	.	.	.	.	.	.	.	.	.	.	.	.	.	.
TRINITY_DN32588_c0_g1	TRINITY_DN32588_c0_g1_i1	.	.	.	.	.	.	.	.	.	.	.	.	.	.
TRINITY_DN32584_c0_g1	TRINITY_DN32584_c0_g1_i1	.	.	.	.	.	.	.	.	.	.	.	.	.	.
TRINITY_DN32516_c0_g1	TRINITY_DN32516_c0_g1_i1	.	.	.	.	.	.	.	.	.	.	.	.	.	.
TRINITY_DN32571_c0_g1	TRINITY_DN32571_c0_g1_i1	.	.	.	.	.	.	.	.	.	.	.	.	.	.
TRINITY_DN32541_c0_g1	TRINITY_DN32541_c0_g1_i1	.	.	.	.	.	.	.	.	.	.	.	.	.	.
TRINITY_DN32522_c0_g1	TRINITY_DN32522_c0_g1_i1	.	.	.	.	.	.	.	.	.	.	.	.	.	.
TRINITY_DN32523_c0_g1	TRINITY_DN32523_c0_g1_i1	.	.	.	.	.	.	.	.	.	.	.	.	.	.
TRINITY_DN32570_c0_g1	TRINITY_DN32570_c0_g1_i1	.	.	.	.	.	.	.	.	.	.	.	.	.	.
TRINITY_DN32559_c0_g1	TRINITY_DN32559_c0_g1_i1	.	.	.	.	.	.	.	.	.	.	.	.	.	.
TRINITY_DN32757_c0_g1	TRINITY_DN32757_c0_g1_i1	.	.	.	.	.	.	.	.	.	.	.	.	.	.
TRINITY_DN32786_c0_g1	TRINITY_DN32786_c0_g1_i1	.	.	.	.	.	.	.	.	.	.	.	.	.	.
TRINITY_DN32780_c0_g1	TRINITY_DN32780_c0_g1_i1	.	.	.	.	.	.	.	.	.	.	.	.	.	.
TRINITY_DN32791_c0_g1	TRINITY_DN32791_c0_g1_i2	BIOWF_PROAS^BIOWF_PROAS^Q:138-1,H:1-46^100%ID^E:2e-25^RecName: Full=Biotin biosynthesis bifunctional protein BioWF;^Bacteria; Actinobacteria; Propionibacteriales; Propionibacteriaceae; Propionibacterium	.	.	.	.	.	.	.	.	KEGG:pak:HMPREF0675_4919`KO:K00652`KO:K01906	GO:0042410^molecular_function^6-carboxyhexanoate-CoA ligase activity`GO:0008710^molecular_function^8-amino-7-oxononanoate synthase activity`GO:0005524^molecular_function^ATP binding`GO:0030170^molecular_function^pyridoxal phosphate binding`GO:0009102^biological_process^biotin biosynthetic process	.	.	.
TRINITY_DN32766_c0_g1	TRINITY_DN32766_c0_g1_i1	.	.	.	.	.	.	.	.	.	.	.	.	.	.
TRINITY_DN32794_c0_g1	TRINITY_DN32794_c0_g1_i1	.	.	.	.	.	.	.	.	.	.	.	.	.	.
TRINITY_DN32769_c0_g1	TRINITY_DN32769_c0_g1_i1	.	.	.	.	.	.	.	.	.	.	.	.	.	.
TRINITY_DN32768_c0_g1	TRINITY_DN32768_c0_g1_i1	.	.	.	.	.	.	.	.	.	.	.	.	.	.
TRINITY_DN32714_c0_g1	TRINITY_DN32714_c0_g1_i1	.	.	.	.	.	.	.	.	.	.	.	.	.	.
TRINITY_DN32758_c0_g1	TRINITY_DN32758_c0_g1_i1	.	.	.	.	.	.	.	.	.	.	.	.	.	.
TRINITY_DN32731_c0_g1	TRINITY_DN32731_c0_g1_i1	.	.	.	.	.	.	.	.	.	.	.	.	.	.
TRINITY_DN32723_c0_g1	TRINITY_DN32723_c0_g1_i1	.	.	.	.	.	.	.	.	.	.	.	.	.	.
TRINITY_DN32763_c0_g1	TRINITY_DN32763_c0_g1_i1	.	.	.	.	.	.	.	.	.	.	.	.	.	.
TRINITY_DN32793_c0_g1	TRINITY_DN32793_c0_g1_i1	.	.	.	.	.	.	.	.	.	.	.	.	.	.
TRINITY_DN32772_c0_g1	TRINITY_DN32772_c0_g1_i1	.	.	.	.	.	.	.	.	.	.	.	.	.	.
TRINITY_DN32726_c0_g1	TRINITY_DN32726_c0_g1_i1	.	.	.	.	.	.	.	.	.	.	.	.	.	.
TRINITY_DN32724_c0_g1	TRINITY_DN32724_c0_g1_i1	HSLU_CHRVO^HSLU_CHRVO^Q:25-216,H:4-67^82.81%ID^E:1e-28^RecName: Full=ATP-dependent protease ATPase subunit HslU {ECO:0000255|HAMAP-Rule:MF_00249};^Bacteria; Proteobacteria; Betaproteobacteria; Neisseriales; Chromobacteriaceae; Chromobacterium	.	.	.	.	.	.	.	COG1220^this subunit has chaperone activity. The binding of ATP and its subsequent hydrolysis by HslU are essential for unfolding of protein substrates subsequently hydrolyzed by HslV. HslU recognizes the N-terminal part of its protein substrates and unfolds these before they are guided to HslV for hydrolysis (By similarity)	KEGG:cvi:CV_0402`KO:K03667	GO:0009376^cellular_component^HslUV protease complex`GO:0005524^molecular_function^ATP binding`GO:0016887^molecular_function^ATPase activity`GO:0070011^molecular_function^peptidase activity, acting on L-amino acid peptides`GO:0043335^biological_process^protein unfolding	.	.	.
TRINITY_DN32732_c0_g1	TRINITY_DN32732_c0_g1_i1	.	.	.	.	.	.	.	.	.	.	.	.	.	.
TRINITY_DN32777_c0_g1	TRINITY_DN32777_c0_g1_i1	.	.	.	.	.	.	.	.	.	.	.	.	.	.
TRINITY_DN32709_c0_g1	TRINITY_DN32709_c0_g1_i1	.	.	.	.	.	.	.	.	.	.	.	.	.	.
TRINITY_DN33766_c0_g1	TRINITY_DN33766_c0_g1_i1	.	.	.	.	.	.	.	.	.	.	.	.	.	.
TRINITY_DN33768_c0_g1	TRINITY_DN33768_c0_g1_i1	.	.	.	.	.	.	.	.	.	.	.	.	.	.
TRINITY_DN33732_c0_g1	TRINITY_DN33732_c0_g1_i1	.	.	.	.	.	.	.	.	.	.	.	.	.	.
TRINITY_DN33752_c0_g1	TRINITY_DN33752_c0_g1_i1	CQ113_HUMAN^CQ113_HUMAN^Q:6-236,H:525-597^38.75%ID^E:6e-06^.^.	.	TRINITY_DN33752_c0_g1_i1.p1	3-401[+]	CQ113_HUMAN^CQ113_HUMAN^Q:2-78,H:525-597^38.75%ID^E:5e-06^.^.	.	.	.	.	.	.	.	.	.
TRINITY_DN33725_c0_g1	TRINITY_DN33725_c0_g1_i1	.	.	.	.	.	.	.	.	.	.	.	.	.	.
TRINITY_DN33703_c0_g1	TRINITY_DN33703_c0_g1_i1	.	.	.	.	.	.	.	.	.	.	.	.	.	.
TRINITY_DN34146_c0_g1	TRINITY_DN34146_c0_g1_i1	.	.	.	.	.	.	.	.	.	.	.	.	.	.
TRINITY_DN34196_c0_g1	TRINITY_DN34196_c0_g1_i1	.	.	.	.	.	.	.	.	.	.	.	.	.	.
TRINITY_DN34174_c0_g1	TRINITY_DN34174_c0_g1_i1	.	.	.	.	.	.	.	.	.	.	.	.	.	.
TRINITY_DN34166_c0_g1	TRINITY_DN34166_c0_g1_i1	.	.	.	.	.	.	.	.	.	.	.	.	.	.
TRINITY_DN34177_c0_g1	TRINITY_DN34177_c0_g1_i1	.	.	TRINITY_DN34177_c0_g1_i1.p1	3-392[+]	.	.	.	.	.	.	.	.	.	.
TRINITY_DN34117_c0_g1	TRINITY_DN34117_c0_g1_i1	.	.	.	.	.	.	.	.	.	.	.	.	.	.
TRINITY_DN34145_c0_g1	TRINITY_DN34145_c0_g1_i1	.	.	.	.	.	.	.	.	.	.	.	.	.	.
TRINITY_DN34145_c1_g1	TRINITY_DN34145_c1_g1_i1	.	.	.	.	.	.	.	.	.	.	.	.	.	.
TRINITY_DN34103_c0_g1	TRINITY_DN34103_c0_g1_i1	.	.	.	.	.	.	.	.	.	.	.	.	.	.
TRINITY_DN34106_c0_g1	TRINITY_DN34106_c0_g1_i1	.	.	.	.	.	.	.	.	.	.	.	.	.	.
TRINITY_DN34126_c0_g1	TRINITY_DN34126_c0_g1_i1	.	.	.	.	.	.	.	.	.	.	.	.	.	.
TRINITY_DN34101_c0_g1	TRINITY_DN34101_c0_g1_i1	.	.	.	.	.	.	.	.	.	.	.	.	.	.
TRINITY_DN34209_c0_g1	TRINITY_DN34209_c0_g1_i1	.	.	.	.	.	.	.	.	.	.	.	.	.	.
TRINITY_DN34204_c0_g1	TRINITY_DN34204_c0_g1_i1	.	.	.	.	.	.	.	.	.	.	.	.	.	.
TRINITY_DN34294_c0_g1	TRINITY_DN34294_c0_g1_i1	.	.	.	.	.	.	.	.	.	.	.	.	.	.
TRINITY_DN34200_c0_g1	TRINITY_DN34200_c0_g1_i1	Y2408_MYCS2^Y2408_MYCS2^Q:1-225,H:66-140^57.33%ID^E:7e-26^RecName: Full=Uncharacterized oxidoreductase MSMEG_2408/MSMEI_2347;^Bacteria; Actinobacteria; Corynebacteriales; Mycobacteriaceae; Mycobacterium	.	.	.	.	.	.	.	COG0656^reductase	KEGG:msb:LJ00_11975`KEGG:msg:MSMEI_2347`KEGG:msm:MSMEG_2408`KO:K06221	GO:0016491^molecular_function^oxidoreductase activity	.	.	.
TRINITY_DN34241_c0_g1	TRINITY_DN34241_c0_g1_i1	.	.	.	.	.	.	.	.	.	.	.	.	.	.
TRINITY_DN34293_c0_g1	TRINITY_DN34293_c0_g1_i1	.	.	.	.	.	.	.	.	.	.	.	.	.	.
TRINITY_DN34253_c0_g1	TRINITY_DN34253_c0_g1_i1	.	.	.	.	.	.	.	.	.	.	.	.	.	.
TRINITY_DN34240_c0_g1	TRINITY_DN34240_c0_g1_i1	.	.	.	.	.	.	.	.	.	.	.	.	.	.
TRINITY_DN34244_c0_g1	TRINITY_DN34244_c0_g1_i1	.	.	.	.	.	.	.	.	.	.	.	.	.	.
TRINITY_DN34288_c0_g1	TRINITY_DN34288_c0_g1_i1	.	.	.	.	.	.	.	.	.	.	.	.	.	.
TRINITY_DN34233_c0_g1	TRINITY_DN34233_c0_g1_i1	.	.	.	.	.	.	.	.	.	.	.	.	.	.
TRINITY_DN34290_c0_g1	TRINITY_DN34290_c0_g1_i1	.	.	.	.	.	.	.	.	.	.	.	.	.	.
TRINITY_DN34291_c0_g1	TRINITY_DN34291_c0_g1_i2	GAG_IPMA^GAG_IPMA^Q:185-3,H:18-77^85.25%ID^E:1e-25^RecName: Full=Retrovirus-related Gag polyprotein;^Viruses; Retro-transcribing viruses; Retroviridae; Intracisternal A-particles	.	.	.	.	.	.	.	.	.	GO:0004190^molecular_function^aspartic-type endopeptidase activity`GO:0003676^molecular_function^nucleic acid binding`GO:0008270^molecular_function^zinc ion binding`GO:0046080^biological_process^dUTP metabolic process`GO:0016032^biological_process^viral process	.	.	.
TRINITY_DN34263_c0_g1	TRINITY_DN34263_c0_g1_i1	.	.	.	.	.	.	.	.	.	.	.	.	.	.
TRINITY_DN34277_c0_g1	TRINITY_DN34277_c0_g1_i1	.	.	.	.	.	.	.	.	.	.	.	.	.	.
TRINITY_DN34223_c0_g1	TRINITY_DN34223_c0_g1_i1	.	.	.	.	.	.	.	.	.	.	.	.	.	.
TRINITY_DN34212_c0_g1	TRINITY_DN34212_c0_g1_i1	.	.	.	.	.	.	.	.	.	.	.	.	.	.
TRINITY_DN34212_c1_g1	TRINITY_DN34212_c1_g1_i1	.	.	.	.	.	.	.	.	.	.	.	.	.	.
TRINITY_DN34265_c0_g1	TRINITY_DN34265_c0_g1_i1	.	.	.	.	.	.	.	.	.	.	.	.	.	.
TRINITY_DN34273_c0_g1	TRINITY_DN34273_c0_g1_i1	.	.	.	.	.	.	.	.	.	.	.	.	.	.
TRINITY_DN35458_c0_g1	TRINITY_DN35458_c0_g1_i1	.	.	.	.	.	.	.	.	.	.	.	.	.	.
TRINITY_DN35450_c0_g1	TRINITY_DN35450_c0_g1_i1	DXR_LAWIP^DXR_LAWIP^Q:279-85,H:334-398^43.08%ID^E:8e-09^RecName: Full=1-deoxy-D-xylulose 5-phosphate reductoisomerase {ECO:0000255|HAMAP-Rule:MF_00183};^Bacteria; Proteobacteria; Deltaproteobacteria; Desulfovibrionales; Desulfovibrionaceae; Lawsonia	.	.	.	.	.	.	.	COG0743^Catalyzes the NADP-dependent rearrangement and reduction of 1-deoxy-D-xylulose-5-phosphate (DXP) to 2-C-methyl-D-erythritol 4-phosphate (MEP) (By similarity)	KEGG:lip:LI0386`KO:K00099	GO:0030604^molecular_function^1-deoxy-D-xylulose-5-phosphate reductoisomerase activity`GO:0046872^molecular_function^metal ion binding`GO:0070402^molecular_function^NADPH binding`GO:0019288^biological_process^isopentenyl diphosphate biosynthetic process, methylerythritol 4-phosphate pathway`GO:0016114^biological_process^terpenoid biosynthetic process	.	.	.
TRINITY_DN35497_c0_g1	TRINITY_DN35497_c0_g1_i1	.	.	.	.	.	.	.	.	.	.	.	.	.	.
TRINITY_DN35434_c0_g1	TRINITY_DN35434_c0_g1_i1	POL4_DROME^POL4_DROME^Q:484-167,H:1022-1127^29.63%ID^E:5e-10^RecName: Full=Retrovirus-related Pol polyprotein from transposon 412;^Eukaryota; Metazoa; Ecdysozoa; Arthropoda; Hexapoda; Insecta; Pterygota; Neoptera; Endopterygota; Diptera; Brachycera; Muscomorpha; Ephydroidea; Drosophilidae; Drosophila; Sophophora	.	.	.	.	.	.	.	.	.	GO:0004190^molecular_function^aspartic-type endopeptidase activity`GO:0004519^molecular_function^endonuclease activity`GO:0003676^molecular_function^nucleic acid binding`GO:0003964^molecular_function^RNA-directed DNA polymerase activity`GO:0015074^biological_process^DNA integration	.	.	.
TRINITY_DN35400_c0_g1	TRINITY_DN35400_c0_g1_i1	.	.	.	.	.	.	.	.	.	.	.	.	.	.
TRINITY_DN35404_c0_g1	TRINITY_DN35404_c0_g1_i1	.	.	.	.	.	.	.	.	.	.	.	.	.	.
TRINITY_DN35481_c0_g1	TRINITY_DN35481_c0_g1_i1	.	.	.	.	.	.	.	.	.	.	.	.	.	.
TRINITY_DN35407_c0_g1	TRINITY_DN35407_c0_g1_i1	.	.	.	.	.	.	.	.	.	.	.	.	.	.
TRINITY_DN35452_c0_g1	TRINITY_DN35452_c0_g1_i1	.	.	.	.	.	.	.	.	.	.	.	.	.	.
TRINITY_DN35420_c0_g1	TRINITY_DN35420_c0_g1_i1	.	.	.	.	.	.	.	.	.	.	.	.	.	.
TRINITY_DN35443_c0_g1	TRINITY_DN35443_c0_g1_i1	.	.	.	.	.	.	.	.	.	.	.	.	.	.
TRINITY_DN36890_c0_g1	TRINITY_DN36890_c0_g1_i1	.	.	.	.	.	.	.	.	.	.	.	.	.	.
TRINITY_DN36884_c0_g1	TRINITY_DN36884_c0_g1_i1	.	.	.	.	.	.	.	.	.	.	.	.	.	.
TRINITY_DN36876_c0_g1	TRINITY_DN36876_c0_g1_i1	.	.	.	.	.	.	.	.	.	.	.	.	.	.
TRINITY_DN36876_c0_g1	TRINITY_DN36876_c0_g1_i2	.	.	.	.	.	.	.	.	.	.	.	.	.	.
TRINITY_DN36800_c0_g1	TRINITY_DN36800_c0_g1_i1	.	.	.	.	.	.	.	.	.	.	.	.	.	.
TRINITY_DN36800_c0_g1	TRINITY_DN36800_c0_g1_i2	.	.	.	.	.	.	.	.	.	.	.	.	.	.
TRINITY_DN36881_c0_g1	TRINITY_DN36881_c0_g1_i1	.	.	.	.	.	.	.	.	.	.	.	.	.	.
TRINITY_DN36841_c0_g1	TRINITY_DN36841_c0_g1_i1	.	.	.	.	.	.	.	.	.	.	.	.	.	.
TRINITY_DN36892_c0_g1	TRINITY_DN36892_c0_g1_i1	.	.	.	.	.	.	.	.	.	.	.	.	.	.
TRINITY_DN36829_c0_g1	TRINITY_DN36829_c0_g1_i1	.	.	.	.	.	.	.	.	.	.	.	.	.	.
TRINITY_DN36862_c0_g1	TRINITY_DN36862_c0_g1_i1	AT2B2_OREMO^AT2B2_OREMO^Q:2-319,H:912-1015^44.34%ID^E:1e-12^RecName: Full=Plasma membrane calcium-transporting ATPase 2;^Eukaryota; Metazoa; Chordata; Craniata; Vertebrata; Euteleostomi; Actinopterygii; Neopterygii; Teleostei; Neoteleostei; Acanthomorphata; Ovalentaria; Cichlomorphae; Cichliformes; Cichlidae; African cichlids; Pseudocrenilabrinae; Oreochromini; Oreochromis	.	.	.	.	.	.	.	.	.	GO:0016021^cellular_component^integral component of membrane`GO:0005886^cellular_component^plasma membrane`GO:0005524^molecular_function^ATP binding`GO:0005388^molecular_function^calcium-transporting ATPase activity`GO:0046872^molecular_function^metal ion binding	.	.	.
TRINITY_DN36882_c0_g1	TRINITY_DN36882_c0_g1_i1	.	.	.	.	.	.	.	.	.	.	.	.	.	.
TRINITY_DN36870_c0_g1	TRINITY_DN36870_c0_g1_i1	.	.	.	.	.	.	.	.	.	.	.	.	.	.
TRINITY_DN36899_c0_g1	TRINITY_DN36899_c0_g1_i1	.	.	.	.	.	.	.	.	.	.	.	.	.	.
TRINITY_DN36847_c0_g1	TRINITY_DN36847_c0_g1_i1	.	.	TRINITY_DN36847_c0_g1_i1.p1	2-454[+]	.	.	.	.	.	.	.	.	.	.
TRINITY_DN36867_c0_g1	TRINITY_DN36867_c0_g1_i1	.	.	.	.	.	.	.	.	.	.	.	.	.	.
TRINITY_DN36867_c0_g2	TRINITY_DN36867_c0_g2_i1	.	.	.	.	.	.	.	.	.	.	.	.	.	.
TRINITY_DN37499_c0_g1	TRINITY_DN37499_c0_g1_i1	.	.	.	.	.	.	.	.	.	.	.	.	.	.
TRINITY_DN37454_c0_g1	TRINITY_DN37454_c0_g1_i1	.	.	.	.	.	.	.	.	.	.	.	.	.	.
TRINITY_DN37459_c0_g1	TRINITY_DN37459_c0_g1_i1	.	.	.	.	.	.	.	.	.	.	.	.	.	.
TRINITY_DN37483_c0_g1	TRINITY_DN37483_c0_g1_i1	.	.	.	.	.	.	.	.	.	.	.	.	.	.
TRINITY_DN37488_c0_g1	TRINITY_DN37488_c0_g1_i1	.	.	.	.	.	.	.	.	.	.	.	.	.	.
TRINITY_DN37452_c0_g1	TRINITY_DN37452_c0_g1_i1	.	.	.	.	.	.	.	.	.	.	.	.	.	.
TRINITY_DN37425_c0_g1	TRINITY_DN37425_c0_g1_i1	.	.	.	.	.	.	.	.	.	.	.	.	.	.
TRINITY_DN37473_c0_g1	TRINITY_DN37473_c0_g1_i1	PGCA_BOVIN^PGCA_BOVIN^Q:64-297,H:2197-2276^34.15%ID^E:1e-08^RecName: Full=Aggrecan core protein;^Eukaryota; Metazoa; Chordata; Craniata; Vertebrata; Euteleostomi; Mammalia; Eutheria; Laurasiatheria; Cetartiodactyla; Ruminantia; Pecora; Bovidae; Bovinae; Bos	.	TRINITY_DN37473_c0_g1_i1.p1	1-309[+]	PGCA_RAT^PGCA_RAT^Q:22-99,H:1957-2036^34.15%ID^E:6e-09^RecName: Full=Aggrecan core protein;^Eukaryota; Metazoa; Chordata; Craniata; Vertebrata; Euteleostomi; Mammalia; Eutheria; Euarchontoglires; Glires; Rodentia; Sciurognathi; Muroidea; Muridae; Murinae; Rattus	.	.	.	ENOG410XRES^Aggrecan	KEGG:rno:58968`KO:K06792	GO:0072534^cellular_component^perineuronal net`GO:0005578^cellular_component^proteinaceous extracellular matrix`GO:0005509^molecular_function^calcium ion binding`GO:0030246^molecular_function^carbohydrate binding`GO:0005540^molecular_function^hyaluronic acid binding`GO:0007155^biological_process^cell adhesion`GO:0071363^biological_process^cellular response to growth factor stimulus`GO:0007417^bio…	.	.	.
TRINITY_DN37494_c0_g1	TRINITY_DN37494_c0_g1_i1	.	.	.	.	.	.	.	.	.	.	.	.	.	.
TRINITY_DN37460_c0_g1	TRINITY_DN37460_c0_g1_i1	.	.	.	.	.	.	.	.	.	.	.	.	.	.
TRINITY_DN37409_c0_g1	TRINITY_DN37409_c0_g1_i1	.	.	.	.	.	.	.	.	.	.	.	.	.	.
TRINITY_DN37470_c0_g1	TRINITY_DN37470_c0_g1_i1	.	.	.	.	.	.	.	.	.	.	.	.	.	.
TRINITY_DN37416_c0_g1	TRINITY_DN37416_c0_g1_i1	.	.	.	.	.	.	.	.	.	.	.	.	.	.
TRINITY_DN37405_c0_g1	TRINITY_DN37405_c0_g1_i1	.	.	.	.	.	.	.	.	.	.	.	.	.	.
TRINITY_DN37426_c0_g1	TRINITY_DN37426_c0_g1_i1	.	.	.	.	.	.	.	.	.	.	.	.	.	.
TRINITY_DN37426_c0_g1	TRINITY_DN37426_c0_g1_i2	.	.	.	.	.	.	.	.	.	.	.	.	.	.
TRINITY_DN37481_c0_g1	TRINITY_DN37481_c0_g1_i1	.	.	.	.	.	.	.	.	.	.	.	.	.	.
TRINITY_DN37448_c0_g1	TRINITY_DN37448_c0_g1_i1	.	.	.	.	.	.	.	.	.	.	.	.	.	.
TRINITY_DN37415_c0_g1	TRINITY_DN37415_c0_g1_i1	.	.	.	.	.	.	.	.	.	.	.	.	.	.
TRINITY_DN37482_c0_g1	TRINITY_DN37482_c0_g1_i1	.	.	.	.	.	.	.	.	.	.	.	.	.	.
TRINITY_DN38649_c0_g1	TRINITY_DN38649_c0_g1_i1	DPO3A_SACEN^DPO3A_SACEN^Q:264-1,H:187-274^70.45%ID^E:1e-36^RecName: Full=DNA polymerase III subunit alpha;^Bacteria; Actinobacteria; Pseudonocardiales; Pseudonocardiaceae; Saccharopolyspora	.	.	.	.	.	.	.	COG0587^DNA polymerase III (alpha subunit)	KEGG:sen:SACE_5815`KO:K02337	GO:0005737^cellular_component^cytoplasm`GO:0008408^molecular_function^3'-5' exonuclease activity`GO:0003677^molecular_function^DNA binding`GO:0003887^molecular_function^DNA-directed DNA polymerase activity`GO:0006260^biological_process^DNA replication	.	.	.
TRINITY_DN38681_c0_g1	TRINITY_DN38681_c0_g1_i1	.	.	.	.	.	.	.	.	.	.	.	.	.	.
TRINITY_DN38627_c0_g1	TRINITY_DN38627_c0_g1_i1	.	.	.	.	.	.	.	.	.	.	.	.	.	.
TRINITY_DN38673_c0_g1	TRINITY_DN38673_c0_g1_i1	.	.	.	.	.	.	.	.	.	.	.	.	.	.
TRINITY_DN38634_c0_g1	TRINITY_DN38634_c0_g1_i1	.	.	.	.	.	.	.	.	.	.	.	.	.	.
TRINITY_DN38699_c0_g1	TRINITY_DN38699_c0_g1_i1	.	.	.	.	.	.	.	.	.	.	.	.	.	.
TRINITY_DN38635_c0_g1	TRINITY_DN38635_c0_g1_i1	.	.	.	.	.	.	.	.	.	.	.	.	.	.
TRINITY_DN38678_c0_g1	TRINITY_DN38678_c0_g1_i1	.	.	.	.	.	.	.	.	.	.	.	.	.	.
TRINITY_DN38603_c0_g1	TRINITY_DN38603_c0_g1_i1	.	.	.	.	.	.	.	.	.	.	.	.	.	.
TRINITY_DN38670_c0_g1	TRINITY_DN38670_c0_g1_i1	.	.	.	.	.	.	.	.	.	.	.	.	.	.
TRINITY_DN39375_c0_g1	TRINITY_DN39375_c0_g1_i1	.	.	.	.	.	.	.	.	.	.	.	.	.	.
TRINITY_DN39375_c0_g1	TRINITY_DN39375_c0_g1_i2	.	.	.	.	.	.	.	.	.	.	.	.	.	.
TRINITY_DN39317_c0_g1	TRINITY_DN39317_c0_g1_i1	.	.	.	.	.	.	.	.	.	.	.	.	.	.
TRINITY_DN39341_c0_g1	TRINITY_DN39341_c0_g1_i1	.	.	.	.	.	.	.	.	.	.	.	.	.	.
TRINITY_DN39339_c0_g1	TRINITY_DN39339_c0_g1_i1	PDXK_BOVIN^PDXK_BOVIN^Q:3-215,H:105-175^100%ID^E:2e-44^RecName: Full=Pyridoxal kinase;^Eukaryota; Metazoa; Chordata; Craniata; Vertebrata; Euteleostomi; Mammalia; Eutheria; Laurasiatheria; Cetartiodactyla; Ruminantia; Pecora; Bovidae; Bovinae; Bos	.	.	.	.	.	.	.	COG2240^Pyridoxal kinase	KEGG:bta:514168`KO:K00868	GO:0005829^cellular_component^cytosol`GO:0070062^cellular_component^extracellular exosome`GO:0005654^cellular_component^nucleoplasm`GO:0005524^molecular_function^ATP binding`GO:0031403^molecular_function^lithium ion binding`GO:0000287^molecular_function^magnesium ion binding`GO:0030955^molecular_function^potassium ion binding`GO:0008478^molecular_function^pyridoxal kinase activity`GO:0030170^mole…	.	.	.
TRINITY_DN39390_c0_g1	TRINITY_DN39390_c0_g1_i1	.	.	.	.	.	.	.	.	.	.	.	.	.	.
TRINITY_DN39384_c0_g1	TRINITY_DN39384_c0_g1_i1	.	.	.	.	.	.	.	.	.	.	.	.	.	.
TRINITY_DN39300_c0_g1	TRINITY_DN39300_c0_g1_i1	.	.	.	.	.	.	.	.	.	.	.	.	.	.
TRINITY_DN39333_c0_g1	TRINITY_DN39333_c0_g1_i1	.	.	.	.	.	.	.	.	.	.	.	.	.	.
TRINITY_DN39982_c0_g1	TRINITY_DN39982_c0_g1_i1	.	.	.	.	.	.	.	.	.	.	.	.	.	.
TRINITY_DN39998_c0_g1	TRINITY_DN39998_c0_g1_i1	.	.	.	.	.	.	.	.	.	.	.	.	.	.
TRINITY_DN39998_c0_g1	TRINITY_DN39998_c0_g1_i2	.	.	.	.	.	.	.	.	.	.	.	.	.	.
TRINITY_DN39949_c0_g1	TRINITY_DN39949_c0_g1_i1	.	.	.	.	.	.	.	.	.	.	.	.	.	.
TRINITY_DN39948_c0_g1	TRINITY_DN39948_c0_g1_i1	.	.	.	.	.	.	.	.	.	.	.	.	.	.
TRINITY_DN39932_c0_g1	TRINITY_DN39932_c0_g1_i1	.	.	.	.	.	.	.	.	.	.	.	.	.	.
TRINITY_DN39942_c0_g1	TRINITY_DN39942_c0_g1_i1	.	.	.	.	.	.	.	.	.	.	.	.	.	.
TRINITY_DN39952_c0_g1	TRINITY_DN39952_c0_g1_i1	.	.	.	.	.	.	.	.	.	.	.	.	.	.
TRINITY_DN39924_c0_g1	TRINITY_DN39924_c0_g1_i1	.	.	.	.	.	.	.	.	.	.	.	.	.	.
TRINITY_DN39921_c0_g1	TRINITY_DN39921_c0_g1_i1	.	.	.	.	.	.	.	.	.	.	.	.	.	.
TRINITY_DN39970_c0_g1	TRINITY_DN39970_c0_g1_i1	.	.	.	.	.	.	.	.	.	.	.	.	.	.
TRINITY_DN39971_c0_g1	TRINITY_DN39971_c0_g1_i1	.	.	.	.	.	.	.	.	.	.	.	.	.	.
TRINITY_DN39994_c0_g1	TRINITY_DN39994_c0_g1_i1	.	.	.	.	.	.	.	.	.	.	.	.	.	.
TRINITY_DN39957_c0_g1	TRINITY_DN39957_c0_g1_i1	.	.	.	.	.	.	.	.	.	.	.	.	.	.
TRINITY_DN40368_c0_g1	TRINITY_DN40368_c0_g1_i1	.	.	.	.	.	.	.	.	.	.	.	.	.	.
TRINITY_DN40368_c0_g1	TRINITY_DN40368_c0_g1_i2	.	.	.	.	.	.	.	.	.	.	.	.	.	.
TRINITY_DN40389_c0_g1	TRINITY_DN40389_c0_g1_i1	.	.	.	.	.	.	.	.	.	.	.	.	.	.
TRINITY_DN40370_c0_g1	TRINITY_DN40370_c0_g1_i1	.	.	.	.	.	.	.	.	.	.	.	.	.	.
TRINITY_DN40390_c0_g1	TRINITY_DN40390_c0_g1_i1	.	.	.	.	.	.	.	.	.	.	.	.	.	.
TRINITY_DN40314_c0_g1	TRINITY_DN40314_c0_g1_i1	.	.	.	.	.	.	.	.	.	.	.	.	.	.
TRINITY_DN40338_c0_g1	TRINITY_DN40338_c0_g1_i1	.	.	.	.	.	.	.	.	.	.	.	.	.	.
TRINITY_DN40354_c0_g1	TRINITY_DN40354_c0_g1_i1	.	.	.	.	.	.	.	.	.	.	.	.	.	.
TRINITY_DN40329_c0_g1	TRINITY_DN40329_c0_g1_i1	.	.	.	.	.	.	.	.	.	.	.	.	.	.
TRINITY_DN40340_c0_g1	TRINITY_DN40340_c0_g1_i1	.	.	.	.	.	.	.	.	.	.	.	.	.	.
TRINITY_DN40301_c0_g1	TRINITY_DN40301_c0_g1_i1	.	.	.	.	.	.	.	.	.	.	.	.	.	.
TRINITY_DN40383_c0_g1	TRINITY_DN40383_c0_g1_i1	.	.	.	.	.	.	.	.	.	.	.	.	.	.
TRINITY_DN40305_c0_g1	TRINITY_DN40305_c0_g1_i1	.	.	.	.	.	.	.	.	.	.	.	.	.	.
TRINITY_DN40351_c0_g1	TRINITY_DN40351_c0_g1_i1	.	.	.	.	.	.	.	.	.	.	.	.	.	.
TRINITY_DN40553_c0_g1	TRINITY_DN40553_c0_g1_i1	.	.	.	.	.	.	.	.	.	.	.	.	.	.
TRINITY_DN40579_c0_g1	TRINITY_DN40579_c0_g1_i1	PEPO_LACHE^PEPO_LACHE^Q:69-422,H:257-373^31.36%ID^E:5e-07^RecName: Full=Neutral endopeptidase;^Bacteria; Firmicutes; Bacilli; Lactobacillales; Lactobacillaceae; Lactobacillus	.	.	.	.	.	.	.	COG3590^endothelin-converting enzyme	.	GO:0046872^molecular_function^metal ion binding`GO:0004222^molecular_function^metalloendopeptidase activity	.	.	.
TRINITY_DN40571_c0_g1	TRINITY_DN40571_c0_g1_i1	.	.	.	.	.	.	.	.	.	.	.	.	.	.
TRINITY_DN40514_c0_g1	TRINITY_DN40514_c0_g1_i1	.	.	.	.	.	.	.	.	.	.	.	.	.	.
TRINITY_DN40514_c0_g1	TRINITY_DN40514_c0_g1_i2	.	.	.	.	.	.	.	.	.	.	.	.	.	.
TRINITY_DN40531_c0_g1	TRINITY_DN40531_c0_g1_i1	.	.	.	.	.	.	.	.	.	.	.	.	.	.
TRINITY_DN40545_c0_g1	TRINITY_DN40545_c0_g1_i1	.	.	.	.	.	.	.	.	.	.	.	.	.	.
TRINITY_DN40532_c0_g1	TRINITY_DN40532_c0_g1_i1	.	.	.	.	.	.	.	.	.	.	.	.	.	.
TRINITY_DN40598_c0_g1	TRINITY_DN40598_c0_g1_i1	.	.	.	.	.	.	.	.	.	.	.	.	.	.
TRINITY_DN40562_c0_g1	TRINITY_DN40562_c0_g1_i1	.	.	.	.	.	.	.	.	.	.	.	.	.	.
TRINITY_DN40713_c0_g1	TRINITY_DN40713_c0_g1_i1	.	.	.	.	.	.	.	.	.	.	.	.	.	.
TRINITY_DN40796_c0_g1	TRINITY_DN40796_c0_g1_i1	.	.	.	.	.	.	.	.	.	.	.	.	.	.
TRINITY_DN40776_c0_g1	TRINITY_DN40776_c0_g1_i1	SECA_STRR6^SECA_STRR6^Q:221-3,H:100-172^98.63%ID^E:9e-42^RecName: Full=Protein translocase subunit SecA {ECO:0000255|HAMAP-Rule:MF_01382};^Bacteria; Firmicutes; Bacilli; Lactobacillales; Streptococcaceae; Streptococcus	.	.	.	.	.	.	.	COG0653^Part of the Sec protein translocase complex. Interacts with the SecYEG preprotein conducting channel. Has a central role in coupling the hydrolysis of ATP to the transfer of proteins into and across the cell membrane, serving	KEGG:spr:spr1544`KO:K03070	GO:0005737^cellular_component^cytoplasm`GO:0005886^cellular_component^plasma membrane`GO:0005524^molecular_function^ATP binding`GO:0046872^molecular_function^metal ion binding`GO:0065002^biological_process^intracellular protein transmembrane transport`GO:0017038^biological_process^protein import`GO:0006605^biological_process^protein targeting	.	.	.
TRINITY_DN40775_c0_g1	TRINITY_DN40775_c0_g1_i1	.	.	.	.	.	.	.	.	.	.	.	.	.	.
TRINITY_DN40700_c0_g1	TRINITY_DN40700_c0_g1_i1	.	.	.	.	.	.	.	.	.	.	.	.	.	.
TRINITY_DN40701_c0_g1	TRINITY_DN40701_c0_g1_i1	.	.	.	.	.	.	.	.	.	.	.	.	.	.
TRINITY_DN40701_c0_g2	TRINITY_DN40701_c0_g2_i1	NHL1_CAEEL^NHL1_CAEEL^Q:118-303,H:43-102^38.71%ID^E:1e-09^RecName: Full=RING finger protein nhl-1;^Eukaryota; Metazoa; Ecdysozoa; Nematoda; Chromadorea; Rhabditida; Rhabditoidea; Rhabditidae; Peloderinae; Caenorhabditis	.	.	.	.	.	.	.	ENOG410XSQC^nhl repeat containing protein	KEGG:cel:CELE_F54G8.4`KO:K11997	GO:0004842^molecular_function^ubiquitin-protein transferase activity`GO:0008270^molecular_function^zinc ion binding`GO:0016567^biological_process^protein ubiquitination	.	.	.
TRINITY_DN40702_c0_g1	TRINITY_DN40702_c0_g1_i1	.	.	.	.	.	.	.	.	.	.	.	.	.	.
TRINITY_DN40711_c0_g1	TRINITY_DN40711_c0_g1_i1	.	.	.	.	.	.	.	.	.	.	.	.	.	.
TRINITY_DN40735_c0_g1	TRINITY_DN40735_c0_g1_i1	.	.	.	.	.	.	.	.	.	.	.	.	.	.
TRINITY_DN40708_c0_g1	TRINITY_DN40708_c0_g1_i1	.	.	.	.	.	.	.	.	.	.	.	.	.	.
TRINITY_DN40786_c0_g1	TRINITY_DN40786_c0_g1_i1	.	.	.	.	.	.	.	.	.	.	.	.	.	.
TRINITY_DN40718_c0_g1	TRINITY_DN40718_c0_g1_i1	.	.	.	.	.	.	.	.	.	.	.	.	.	.
TRINITY_DN40717_c0_g1	TRINITY_DN40717_c0_g1_i1	.	.	.	.	.	.	.	.	.	.	.	.	.	.
TRINITY_DN40717_c1_g1	TRINITY_DN40717_c1_g1_i1	.	.	.	.	.	.	.	.	.	.	.	.	.	.
TRINITY_DN40720_c0_g1	TRINITY_DN40720_c0_g1_i1	.	.	.	.	.	.	.	.	.	.	.	.	.	.
TRINITY_DN40759_c0_g1	TRINITY_DN40759_c0_g1_i1	.	.	.	.	.	.	.	.	.	.	.	.	.	.
TRINITY_DN40721_c0_g1	TRINITY_DN40721_c0_g1_i1	.	.	.	.	.	.	.	.	.	.	.	.	.	.
TRINITY_DN40721_c0_g1	TRINITY_DN40721_c0_g1_i2	.	.	.	.	.	.	.	.	.	.	.	.	.	.
TRINITY_DN40743_c0_g1	TRINITY_DN40743_c0_g1_i1	.	.	.	.	.	.	.	.	.	.	.	.	.	.
TRINITY_DN41084_c0_g1	TRINITY_DN41084_c0_g1_i1	.	.	.	.	.	.	.	.	.	.	.	.	.	.
TRINITY_DN41043_c0_g1	TRINITY_DN41043_c0_g1_i1	.	.	.	.	.	.	.	.	.	.	.	.	.	.
TRINITY_DN41043_c0_g1	TRINITY_DN41043_c0_g1_i2	.	.	.	.	.	.	.	.	.	.	.	.	.	.
TRINITY_DN41021_c0_g1	TRINITY_DN41021_c0_g1_i1	.	.	.	.	.	.	.	.	.	.	.	.	.	.
TRINITY_DN41017_c0_g1	TRINITY_DN41017_c0_g1_i1	.	.	.	.	.	.	.	.	.	.	.	.	.	.
TRINITY_DN41045_c0_g1	TRINITY_DN41045_c0_g1_i1	.	.	.	.	.	.	.	.	.	.	.	.	.	.
TRINITY_DN41000_c0_g1	TRINITY_DN41000_c0_g1_i1	.	.	.	.	.	.	.	.	.	.	.	.	.	.
TRINITY_DN41061_c0_g1	TRINITY_DN41061_c0_g1_i1	.	.	.	.	.	.	.	.	.	.	.	.	.	.
TRINITY_DN41047_c0_g1	TRINITY_DN41047_c0_g1_i1	.	.	.	.	.	.	.	.	.	.	.	.	.	.
TRINITY_DN41080_c0_g1	TRINITY_DN41080_c0_g1_i1	.	.	.	.	.	.	.	.	.	.	.	.	.	.
TRINITY_DN41080_c0_g1	TRINITY_DN41080_c0_g1_i2	.	.	.	.	.	.	.	.	.	.	.	.	.	.
TRINITY_DN41079_c0_g1	TRINITY_DN41079_c0_g1_i1	.	.	.	.	.	.	.	.	.	.	.	.	.	.
TRINITY_DN41004_c0_g1	TRINITY_DN41004_c0_g1_i1	.	.	.	.	.	.	.	.	.	.	.	.	.	.
TRINITY_DN41020_c0_g1	TRINITY_DN41020_c0_g1_i1	.	.	.	.	.	.	.	.	.	.	.	.	.	.
TRINITY_DN41006_c0_g1	TRINITY_DN41006_c0_g1_i1	.	.	.	.	.	.	.	.	.	.	.	.	.	.
TRINITY_DN41065_c0_g1	TRINITY_DN41065_c0_g1_i1	.	.	.	.	.	.	.	.	.	.	.	.	.	.
TRINITY_DN41055_c0_g1	TRINITY_DN41055_c0_g1_i1	.	.	.	.	.	.	.	.	.	.	.	.	.	.
TRINITY_DN41372_c0_g1	TRINITY_DN41372_c0_g1_i1	.	.	TRINITY_DN41372_c0_g1_i1.p1	2-331[+]	.	.	.	.	.	.	.	.	.	.
TRINITY_DN41399_c0_g1	TRINITY_DN41399_c0_g1_i1	.	.	.	.	.	.	.	.	.	.	.	.	.	.
TRINITY_DN41390_c0_g1	TRINITY_DN41390_c0_g1_i1	.	.	.	.	.	.	.	.	.	.	.	.	.	.
TRINITY_DN41330_c0_g1	TRINITY_DN41330_c0_g1_i1	.	.	.	.	.	.	.	.	.	.	.	.	.	.
TRINITY_DN41327_c0_g1	TRINITY_DN41327_c0_g1_i1	.	.	.	.	.	.	.	.	.	.	.	.	.	.
TRINITY_DN41327_c0_g2	TRINITY_DN41327_c0_g2_i1	.	.	.	.	.	.	.	.	.	.	.	.	.	.
TRINITY_DN41343_c0_g1	TRINITY_DN41343_c0_g1_i1	.	.	.	.	.	.	.	.	.	.	.	.	.	.
TRINITY_DN41383_c0_g1	TRINITY_DN41383_c0_g1_i1	.	.	.	.	.	.	.	.	.	.	.	.	.	.
TRINITY_DN41319_c0_g1	TRINITY_DN41319_c0_g1_i1	.	.	.	.	.	.	.	.	.	.	.	.	.	.
TRINITY_DN41334_c0_g1	TRINITY_DN41334_c0_g1_i1	.	.	.	.	.	.	.	.	.	.	.	.	.	.
TRINITY_DN41377_c0_g1	TRINITY_DN41377_c0_g1_i1	.	.	.	.	.	.	.	.	.	.	.	.	.	.
TRINITY_DN41382_c0_g1	TRINITY_DN41382_c0_g1_i1	.	.	.	.	.	.	.	.	.	.	.	.	.	.
TRINITY_DN41369_c0_g1	TRINITY_DN41369_c0_g1_i1	.	.	.	.	.	.	.	.	.	.	.	.	.	.
TRINITY_DN41336_c0_g1	TRINITY_DN41336_c0_g1_i1	.	.	.	.	.	.	.	.	.	.	.	.	.	.
TRINITY_DN41376_c0_g1	TRINITY_DN41376_c0_g1_i1	.	.	.	.	.	.	.	.	.	.	.	.	.	.
TRINITY_DN41349_c0_g1	TRINITY_DN41349_c0_g1_i1	.	.	.	.	.	.	.	.	.	.	.	.	.	.
TRINITY_DN41303_c0_g1	TRINITY_DN41303_c0_g1_i1	.	.	.	.	.	.	.	.	.	.	.	.	.	.
TRINITY_DN41347_c0_g1	TRINITY_DN41347_c0_g1_i1	.	.	.	.	.	.	.	.	.	.	.	.	.	.
TRINITY_DN41858_c0_g1	TRINITY_DN41858_c0_g1_i1	.	.	.	.	.	.	.	.	.	.	.	.	.	.
TRINITY_DN41837_c0_g1	TRINITY_DN41837_c0_g1_i1	.	.	.	.	.	.	.	.	.	.	.	.	.	.
TRINITY_DN41839_c0_g1	TRINITY_DN41839_c0_g1_i1	.	.	.	.	.	.	.	.	.	.	.	.	.	.
TRINITY_DN41865_c0_g1	TRINITY_DN41865_c0_g1_i1	.	.	.	.	.	.	.	.	.	.	.	.	.	.
TRINITY_DN41890_c0_g1	TRINITY_DN41890_c0_g1_i1	.	.	.	.	.	.	.	.	.	.	.	.	.	.
TRINITY_DN41851_c0_g1	TRINITY_DN41851_c0_g1_i1	.	.	.	.	.	.	.	.	.	.	.	.	.	.
TRINITY_DN41849_c0_g1	TRINITY_DN41849_c0_g1_i1	.	.	.	.	.	.	.	.	.	.	.	.	.	.
TRINITY_DN41820_c0_g1	TRINITY_DN41820_c0_g1_i1	.	.	.	.	.	.	.	.	.	.	.	.	.	.
TRINITY_DN41834_c0_g1	TRINITY_DN41834_c0_g1_i1	.	.	.	.	.	.	.	.	.	.	.	.	.	.
TRINITY_DN41826_c0_g1	TRINITY_DN41826_c0_g1_i1	.	.	.	.	.	.	.	.	.	.	.	.	.	.
TRINITY_DN41822_c0_g1	TRINITY_DN41822_c0_g1_i1	.	.	.	.	.	.	.	.	.	.	.	.	.	.
TRINITY_DN41876_c0_g1	TRINITY_DN41876_c0_g1_i1	.	.	.	.	.	.	.	.	.	.	.	.	.	.
TRINITY_DN41904_c0_g1	TRINITY_DN41904_c0_g1_i1	.	.	.	.	.	.	.	.	.	.	.	.	.	.
TRINITY_DN41934_c0_g1	TRINITY_DN41934_c0_g1_i1	.	.	.	.	.	.	.	.	.	.	.	.	.	.
TRINITY_DN41994_c0_g1	TRINITY_DN41994_c0_g1_i1	.	.	.	.	.	.	.	.	.	.	.	.	.	.
TRINITY_DN41974_c0_g1	TRINITY_DN41974_c0_g1_i1	.	.	.	.	.	.	.	.	.	.	.	.	.	.
TRINITY_DN41992_c0_g1	TRINITY_DN41992_c0_g1_i1	.	.	.	.	.	.	.	.	.	.	.	.	.	.
TRINITY_DN41965_c0_g1	TRINITY_DN41965_c0_g1_i1	.	.	.	.	.	.	.	.	.	.	.	.	.	.
TRINITY_DN41959_c0_g1	TRINITY_DN41959_c0_g1_i1	.	.	.	.	.	.	.	.	.	.	.	.	.	.
TRINITY_DN41923_c0_g1	TRINITY_DN41923_c0_g1_i1	.	.	.	.	.	.	.	.	.	.	.	.	.	.
TRINITY_DN41962_c0_g1	TRINITY_DN41962_c0_g1_i1	.	.	.	.	.	.	.	.	.	.	.	.	.	.
TRINITY_DN41907_c0_g1	TRINITY_DN41907_c0_g1_i1	.	.	.	.	.	.	.	.	.	.	.	.	.	.
TRINITY_DN41985_c0_g1	TRINITY_DN41985_c0_g1_i1	.	.	.	.	.	.	.	.	.	.	.	.	.	.
TRINITY_DN41998_c0_g1	TRINITY_DN41998_c0_g1_i1	.	.	.	.	.	.	.	.	.	.	.	.	.	.
TRINITY_DN41988_c0_g1	TRINITY_DN41988_c0_g1_i1	.	.	.	.	.	.	.	.	.	.	.	.	.	.
TRINITY_DN41949_c0_g1	TRINITY_DN41949_c0_g1_i1	.	.	.	.	.	.	.	.	.	.	.	.	.	.
TRINITY_DN41938_c0_g1	TRINITY_DN41938_c0_g1_i1	.	.	.	.	.	.	.	.	.	.	.	.	.	.
TRINITY_DN41901_c0_g1	TRINITY_DN41901_c0_g1_i1	.	.	.	.	.	.	.	.	.	.	.	.	.	.
TRINITY_DN41901_c0_g1	TRINITY_DN41901_c0_g1_i2	.	.	.	.	.	.	.	.	.	.	.	.	.	.
TRINITY_DN42271_c0_g1	TRINITY_DN42271_c0_g1_i1	.	.	.	.	.	.	.	.	.	.	.	.	.	.
TRINITY_DN42291_c0_g1	TRINITY_DN42291_c0_g1_i1	.	.	.	.	.	.	.	.	.	.	.	.	.	.
TRINITY_DN42237_c0_g1	TRINITY_DN42237_c0_g1_i1	.	.	TRINITY_DN42237_c0_g1_i1.p1	48-524[+]	.	.	.	.	.	.	.	.	.	.
TRINITY_DN42292_c0_g1	TRINITY_DN42292_c0_g1_i1	.	.	.	.	.	.	.	.	.	.	.	.	.	.
TRINITY_DN42277_c0_g1	TRINITY_DN42277_c0_g1_i1	RF2_RENSM^RF2_RENSM^Q:3-206,H:214-281^89.71%ID^E:2e-36^RecName: Full=Peptide chain release factor 2 {ECO:0000255|HAMAP-Rule:MF_00094};^Bacteria; Actinobacteria; Micrococcales; Micrococcaceae; Renibacterium	.	.	.	.	.	.	.	COG1186^Peptide chain release factor 2 directs the termination of translation in response to the peptide chain termination codons UGA and UAA (By similarity)	KEGG:rsa:RSal33209_1356`KO:K02836	GO:0005737^cellular_component^cytoplasm`GO:0016149^molecular_function^translation release factor activity, codon specific	.	.	.
TRINITY_DN42250_c0_g1	TRINITY_DN42250_c0_g1_i1	.	.	.	.	.	.	.	.	.	.	.	.	.	.
TRINITY_DN42239_c0_g1	TRINITY_DN42239_c0_g1_i1	.	.	.	.	.	.	.	.	.	.	.	.	.	.
TRINITY_DN42241_c0_g1	TRINITY_DN42241_c0_g1_i1	.	.	.	.	.	.	.	.	.	.	.	.	.	.
TRINITY_DN42262_c0_g1	TRINITY_DN42262_c0_g1_i1	.	.	.	.	.	.	.	.	.	.	.	.	.	.
TRINITY_DN42290_c0_g1	TRINITY_DN42290_c0_g1_i1	.	.	.	.	.	.	.	.	.	.	.	.	.	.
TRINITY_DN42278_c0_g1	TRINITY_DN42278_c0_g1_i1	.	.	.	.	.	.	.	.	.	.	.	.	.	.
TRINITY_DN42217_c0_g1	TRINITY_DN42217_c0_g1_i1	.	.	.	.	.	.	.	.	.	.	.	.	.	.
TRINITY_DN42235_c0_g1	TRINITY_DN42235_c0_g1_i1	.	.	.	.	.	.	.	.	.	.	.	.	.	.
TRINITY_DN42206_c0_g1	TRINITY_DN42206_c0_g1_i1	.	.	.	.	.	.	.	.	.	.	.	.	.	.
TRINITY_DN42206_c0_g1	TRINITY_DN42206_c0_g1_i2	.	.	.	.	.	.	.	.	.	.	.	.	.	.
TRINITY_DN42214_c0_g1	TRINITY_DN42214_c0_g1_i1	.	.	.	.	.	.	.	.	.	.	.	.	.	.
TRINITY_DN42985_c0_g1	TRINITY_DN42985_c0_g1_i1	.	.	.	.	.	.	.	.	.	.	.	.	.	.
TRINITY_DN42998_c0_g1	TRINITY_DN42998_c0_g1_i1	.	.	.	.	.	.	.	.	.	.	.	.	.	.
TRINITY_DN42998_c0_g2	TRINITY_DN42998_c0_g2_i1	.	.	.	.	.	.	.	.	.	.	.	.	.	.
TRINITY_DN42925_c0_g1	TRINITY_DN42925_c0_g1_i1	MOAA_PSEMY^MOAA_PSEMY^Q:3-212,H:167-236^98.57%ID^E:2e-41^RecName: Full=Cyclic pyranopterin monophosphate synthase {ECO:0000255|HAMAP-Rule:MF_01225};^Bacteria; Proteobacteria; Gammaproteobacteria; Pseudomonadales; Pseudomonadaceae; Pseudomonas	.	.	.	.	.	.	.	COG2896^Catalyzes, together with MoaC, the conversion of 5'-GTP to cyclic pyranopterin monophosphate (cPMP or molybdopterin precursor Z) (By similarity)	KEGG:pmy:Pmen_2766`KO:K03639	GO:0019008^cellular_component^molybdopterin synthase complex`GO:0051539^molecular_function^4 iron, 4 sulfur cluster binding`GO:0061597^molecular_function^cyclic pyranopterin monophosphate synthase activity`GO:0005525^molecular_function^GTP binding`GO:0046872^molecular_function^metal ion binding`GO:0006777^biological_process^Mo-molybdopterin cofactor biosynthetic process	.	.	.
TRINITY_DN42915_c0_g1	TRINITY_DN42915_c0_g1_i1	.	.	.	.	.	.	.	.	.	.	.	.	.	.
TRINITY_DN42949_c0_g1	TRINITY_DN42949_c0_g1_i1	.	.	.	.	.	.	.	.	.	.	.	.	.	.
TRINITY_DN42994_c0_g1	TRINITY_DN42994_c0_g1_i1	.	.	.	.	.	.	.	.	.	.	.	.	.	.
TRINITY_DN42926_c0_g1	TRINITY_DN42926_c0_g1_i1	.	.	.	.	.	.	.	.	.	.	.	.	.	.
TRINITY_DN42926_c1_g1	TRINITY_DN42926_c1_g1_i1	.	.	.	.	.	.	.	.	.	.	.	.	.	.
TRINITY_DN42954_c0_g1	TRINITY_DN42954_c0_g1_i1	.	.	.	.	.	.	.	.	.	.	.	.	.	.
TRINITY_DN42947_c0_g1	TRINITY_DN42947_c0_g1_i1	.	.	.	.	.	.	.	.	.	.	.	.	.	.
TRINITY_DN42973_c0_g1	TRINITY_DN42973_c0_g1_i1	.	.	.	.	.	.	.	.	.	.	.	.	.	.
TRINITY_DN42995_c0_g1	TRINITY_DN42995_c0_g1_i1	.	.	.	.	.	.	.	.	.	.	.	.	.	.
TRINITY_DN42995_c1_g1	TRINITY_DN42995_c1_g1_i1	.	.	.	.	.	.	.	.	.	.	.	.	.	.
TRINITY_DN42961_c0_g1	TRINITY_DN42961_c0_g1_i1	.	.	.	.	.	.	.	.	.	.	.	.	.	.
TRINITY_DN42974_c0_g1	TRINITY_DN42974_c0_g1_i1	.	.	.	.	.	.	.	.	.	.	.	.	.	.
TRINITY_DN42942_c0_g1	TRINITY_DN42942_c0_g1_i1	.	.	.	.	.	.	.	.	.	.	.	.	.	.
TRINITY_DN43127_c0_g1	TRINITY_DN43127_c0_g1_i1	.	.	.	.	.	.	.	.	.	.	.	.	.	.
TRINITY_DN43108_c0_g1	TRINITY_DN43108_c0_g1_i1	.	.	.	.	.	.	.	.	.	.	.	.	.	.
TRINITY_DN43108_c0_g2	TRINITY_DN43108_c0_g2_i1	.	.	.	.	.	.	.	.	.	.	.	.	.	.
TRINITY_DN43107_c0_g1	TRINITY_DN43107_c0_g1_i1	.	.	.	.	.	.	.	.	.	.	.	.	.	.
TRINITY_DN43159_c0_g1	TRINITY_DN43159_c0_g1_i1	.	.	.	.	.	.	.	.	.	.	.	.	.	.
TRINITY_DN43109_c0_g1	TRINITY_DN43109_c0_g1_i1	.	.	.	.	.	.	.	.	.	.	.	.	.	.
TRINITY_DN43123_c0_g1	TRINITY_DN43123_c0_g1_i1	.	.	.	.	.	.	.	.	.	.	.	.	.	.
TRINITY_DN43157_c0_g1	TRINITY_DN43157_c0_g1_i1	.	.	.	.	.	.	.	.	.	.	.	.	.	.
TRINITY_DN43153_c0_g1	TRINITY_DN43153_c0_g1_i1	.	.	.	.	.	.	.	.	.	.	.	.	.	.
TRINITY_DN43104_c0_g1	TRINITY_DN43104_c0_g1_i1	.	.	.	.	.	.	.	.	.	.	.	.	.	.
TRINITY_DN43176_c0_g1	TRINITY_DN43176_c0_g1_i1	.	.	.	.	.	.	.	.	.	.	.	.	.	.
TRINITY_DN43171_c0_g1	TRINITY_DN43171_c0_g1_i1	.	.	.	.	.	.	.	.	.	.	.	.	.	.
TRINITY_DN43117_c0_g1	TRINITY_DN43117_c0_g1_i1	.	.	.	.	.	.	.	.	.	.	.	.	.	.
TRINITY_DN43118_c0_g1	TRINITY_DN43118_c0_g1_i1	.	.	.	.	.	.	.	.	.	.	.	.	.	.
TRINITY_DN43118_c0_g1	TRINITY_DN43118_c0_g1_i2	.	.	.	.	.	.	.	.	.	.	.	.	.	.
TRINITY_DN43184_c0_g1	TRINITY_DN43184_c0_g1_i1	.	.	.	.	.	.	.	.	.	.	.	.	.	.
TRINITY_DN43425_c0_g1	TRINITY_DN43425_c0_g1_i1	.	.	.	.	.	.	.	.	.	.	.	.	.	.
TRINITY_DN43449_c0_g1	TRINITY_DN43449_c0_g1_i1	.	.	.	.	.	.	.	.	.	.	.	.	.	.
TRINITY_DN43478_c0_g1	TRINITY_DN43478_c0_g1_i1	.	.	.	.	.	.	.	.	.	.	.	.	.	.
TRINITY_DN43450_c0_g1	TRINITY_DN43450_c0_g1_i1	.	.	.	.	.	.	.	.	.	.	.	.	.	.
TRINITY_DN43455_c0_g1	TRINITY_DN43455_c0_g1_i1	.	.	.	.	.	.	.	.	.	.	.	.	.	.
TRINITY_DN43455_c0_g2	TRINITY_DN43455_c0_g2_i1	.	.	.	.	.	.	.	.	.	.	.	.	.	.
TRINITY_DN43452_c0_g1	TRINITY_DN43452_c0_g1_i1	.	.	.	.	.	.	.	.	.	.	.	.	.	.
TRINITY_DN43427_c0_g1	TRINITY_DN43427_c0_g1_i1	.	.	.	.	.	.	.	.	.	.	.	.	.	.
TRINITY_DN43483_c0_g1	TRINITY_DN43483_c0_g1_i1	.	.	.	.	.	.	.	.	.	.	.	.	.	.
TRINITY_DN43482_c0_g1	TRINITY_DN43482_c0_g1_i1	.	.	.	.	.	.	.	.	.	.	.	.	.	.
TRINITY_DN43473_c0_g1	TRINITY_DN43473_c0_g1_i1	.	.	TRINITY_DN43473_c0_g1_i1.p1	3-653[+]	.	.	.	.	.	.	.	.	.	.
TRINITY_DN43436_c0_g1	TRINITY_DN43436_c0_g1_i1	.	.	.	.	.	.	.	.	.	.	.	.	.	.
TRINITY_DN43498_c0_g1	TRINITY_DN43498_c0_g1_i1	.	.	.	.	.	.	.	.	.	.	.	.	.	.
TRINITY_DN43457_c0_g1	TRINITY_DN43457_c0_g1_i1	.	.	.	.	.	.	.	.	.	.	.	.	.	.
TRINITY_DN43459_c0_g1	TRINITY_DN43459_c0_g1_i1	GCDH_CAEEL^GCDH_CAEEL^Q:231-1,H:259-335^72.73%ID^E:3e-33^RecName: Full=Probable glutaryl-CoA dehydrogenase, mitochondrial;^Eukaryota; Metazoa; Ecdysozoa; Nematoda; Chromadorea; Rhabditida; Rhabditoidea; Rhabditidae; Peloderinae; Caenorhabditis	.	.	.	.	.	.	.	COG1960^acyl-CoA dehydrogenase	KEGG:cel:CELE_F54D5.7`KO:K00252	GO:0005759^cellular_component^mitochondrial matrix`GO:0005739^cellular_component^mitochondrion`GO:0003995^molecular_function^acyl-CoA dehydrogenase activity`GO:0009055^molecular_function^electron carrier activity`GO:0000062^molecular_function^fatty-acyl-CoA binding`GO:0050660^molecular_function^flavin adenine dinucleotide binding`GO:0052890^molecular_function^oxidoreductase activity, acting on th…	.	.	.
TRINITY_DN43490_c0_g1	TRINITY_DN43490_c0_g1_i1	.	.	.	.	.	.	.	.	.	.	.	.	.	.
TRINITY_DN43490_c0_g2	TRINITY_DN43490_c0_g2_i1	.	.	.	.	.	.	.	.	.	.	.	.	.	.
TRINITY_DN43480_c0_g1	TRINITY_DN43480_c0_g1_i1	.	.	.	.	.	.	.	.	.	.	.	.	.	.
TRINITY_DN43496_c0_g1	TRINITY_DN43496_c0_g1_i1	ACR2_CAEEL^ACR2_CAEEL^Q:224-3,H:71-147^32.47%ID^E:9e-07^RecName: Full=Acetylcholine receptor subunit beta-type acr-2;^Eukaryota; Metazoa; Ecdysozoa; Nematoda; Chromadorea; Rhabditida; Rhabditoidea; Rhabditidae; Peloderinae; Caenorhabditis	.	.	.	.	.	.	.	ENOG410XQGR^cholinergic receptor, nicotinic	KEGG:cel:CELE_K11G12.2`KO:K05312	GO:0005892^cellular_component^acetylcholine-gated channel complex`GO:0030054^cellular_component^cell junction`GO:0005622^cellular_component^intracellular`GO:0043005^cellular_component^neuron projection`GO:0045211^cellular_component^postsynaptic membrane`GO:0004889^molecular_function^acetylcholine-activated cation-selective channel activity`GO:0098703^biological_process^calcium ion import across p…	.	.	.
TRINITY_DN43486_c0_g1	TRINITY_DN43486_c0_g1_i1	.	.	.	.	.	.	.	.	.	.	.	.	.	.
TRINITY_DN43891_c0_g1	TRINITY_DN43891_c0_g1_i1	.	.	.	.	.	.	.	.	.	.	.	.	.	.
TRINITY_DN43882_c0_g1	TRINITY_DN43882_c0_g1_i1	.	.	.	.	.	.	.	.	.	.	.	.	.	.
TRINITY_DN43844_c0_g1	TRINITY_DN43844_c0_g1_i1	.	.	.	.	.	.	.	.	.	.	.	.	.	.
TRINITY_DN43804_c0_g1	TRINITY_DN43804_c0_g1_i1	.	.	.	.	.	.	.	.	.	.	.	.	.	.
TRINITY_DN43852_c0_g1	TRINITY_DN43852_c0_g1_i1	.	.	.	.	.	.	.	.	.	.	.	.	.	.
TRINITY_DN43868_c0_g1	TRINITY_DN43868_c0_g1_i1	.	.	.	.	.	.	.	.	.	.	.	.	.	.
TRINITY_DN43888_c0_g1	TRINITY_DN43888_c0_g1_i1	.	.	.	.	.	.	.	.	.	.	.	.	.	.
TRINITY_DN43871_c0_g1	TRINITY_DN43871_c0_g1_i1	.	.	.	.	.	.	.	.	.	.	.	.	.	.
TRINITY_DN43895_c0_g1	TRINITY_DN43895_c0_g1_i1	.	.	.	.	.	.	.	.	.	.	.	.	.	.
TRINITY_DN43851_c0_g1	TRINITY_DN43851_c0_g1_i1	.	.	.	.	.	.	.	.	.	.	.	.	.	.
TRINITY_DN43810_c0_g1	TRINITY_DN43810_c0_g1_i1	.	.	.	.	.	.	.	.	.	.	.	.	.	.
TRINITY_DN43817_c0_g1	TRINITY_DN43817_c0_g1_i1	.	.	.	.	.	.	.	.	.	.	.	.	.	.
TRINITY_DN43997_c0_g1	TRINITY_DN43997_c0_g1_i1	.	.	.	.	.	.	.	.	.	.	.	.	.	.
TRINITY_DN43948_c0_g1	TRINITY_DN43948_c0_g1_i1	.	.	.	.	.	.	.	.	.	.	.	.	.	.
TRINITY_DN43938_c0_g1	TRINITY_DN43938_c0_g1_i1	PBUX_BACSU^PBUX_BACSU^Q:246-4,H:37-117^58.02%ID^E:7e-25^RecName: Full=Xanthine permease;^Bacteria; Firmicutes; Bacilli; Bacillales; Bacillaceae; Bacillus	.	.	.	.	.	.	.	COG2233^permease	KEGG:bsu:BSU22060`KO:K16169	GO:0016021^cellular_component^integral component of membrane`GO:0005886^cellular_component^plasma membrane`GO:0005215^molecular_function^transporter activity`GO:0055085^biological_process^transmembrane transport	.	.	.
TRINITY_DN43958_c0_g1	TRINITY_DN43958_c0_g1_i1	.	.	.	.	.	.	.	.	.	.	.	.	.	.
TRINITY_DN43930_c0_g1	TRINITY_DN43930_c0_g1_i1	.	.	.	.	.	.	.	.	.	.	.	.	.	.
TRINITY_DN43901_c0_g1	TRINITY_DN43901_c0_g1_i1	.	.	.	.	.	.	.	.	.	.	.	.	.	.
TRINITY_DN43957_c0_g1	TRINITY_DN43957_c0_g1_i1	.	.	.	.	.	.	.	.	.	.	.	.	.	.
TRINITY_DN43913_c0_g1	TRINITY_DN43913_c0_g1_i1	.	.	.	.	.	.	.	.	.	.	.	.	.	.
TRINITY_DN43925_c0_g1	TRINITY_DN43925_c0_g1_i1	.	.	.	.	.	.	.	.	.	.	.	.	.	.
TRINITY_DN43962_c0_g1	TRINITY_DN43962_c0_g1_i1	.	.	TRINITY_DN43962_c0_g1_i1.p1	3-410[+]	.	.	.	.	.	.	.	.	.	.
TRINITY_DN43934_c0_g1	TRINITY_DN43934_c0_g1_i1	.	.	.	.	.	.	.	.	.	.	.	.	.	.
TRINITY_DN43910_c0_g1	TRINITY_DN43910_c0_g1_i1	.	.	.	.	.	.	.	.	.	.	.	.	.	.
TRINITY_DN43908_c0_g1	TRINITY_DN43908_c0_g1_i1	.	.	.	.	.	.	.	.	.	.	.	.	.	.
TRINITY_DN43912_c0_g1	TRINITY_DN43912_c0_g1_i1	.	.	.	.	.	.	.	.	.	.	.	.	.	.
TRINITY_DN43978_c0_g1	TRINITY_DN43978_c0_g1_i1	.	.	.	.	.	.	.	.	.	.	.	.	.	.
TRINITY_DN43975_c0_g1	TRINITY_DN43975_c0_g1_i1	H2B2_TETTS^H2B2_TETTS^Q:20-322,H:12-114^77.67%ID^E:1e-50^RecName: Full=Histone H2B.2;^Eukaryota; Alveolata; Ciliophora; Intramacronucleata; Oligohymenophorea; Hymenostomatida; Tetrahymenina; Tetrahymenidae; Tetrahymena	.	.	.	.	.	.	.	.	KEGG:tet:TTHERM_00283180`KO:K11252	GO:0000788^cellular_component^nuclear nucleosome`GO:0003677^molecular_function^DNA binding`GO:0006334^biological_process^nucleosome assembly	.	.	.
TRINITY_DN43920_c0_g1	TRINITY_DN43920_c0_g1_i1	.	.	.	.	.	.	.	.	.	.	.	.	.	.
TRINITY_DN43995_c0_g1	TRINITY_DN43995_c0_g1_i1	.	.	.	.	.	.	.	.	.	.	.	.	.	.
TRINITY_DN44223_c0_g1	TRINITY_DN44223_c0_g1_i1	.	.	.	.	.	.	.	.	.	.	.	.	.	.
TRINITY_DN44260_c0_g1	TRINITY_DN44260_c0_g1_i1	.	.	.	.	.	.	.	.	.	.	.	.	.	.
TRINITY_DN44245_c0_g1	TRINITY_DN44245_c0_g1_i1	.	.	.	.	.	.	.	.	.	.	.	.	.	.
TRINITY_DN44242_c0_g1	TRINITY_DN44242_c0_g1_i1	.	.	.	.	.	.	.	.	.	.	.	.	.	.
TRINITY_DN44290_c0_g1	TRINITY_DN44290_c0_g1_i1	.	.	.	.	.	.	.	.	.	.	.	.	.	.
TRINITY_DN44280_c0_g1	TRINITY_DN44280_c0_g1_i1	.	.	.	.	.	.	.	.	.	.	.	.	.	.
TRINITY_DN44209_c0_g1	TRINITY_DN44209_c0_g1_i1	.	.	.	.	.	.	.	.	.	.	.	.	.	.
TRINITY_DN44235_c0_g1	TRINITY_DN44235_c0_g1_i1	.	.	.	.	.	.	.	.	.	.	.	.	.	.
TRINITY_DN44233_c0_g1	TRINITY_DN44233_c0_g1_i1	.	.	.	.	.	.	.	.	.	.	.	.	.	.
TRINITY_DN44253_c0_g1	TRINITY_DN44253_c0_g1_i1	.	.	.	.	.	.	.	.	.	.	.	.	.	.
TRINITY_DN44276_c0_g1	TRINITY_DN44276_c0_g1_i1	.	.	.	.	.	.	.	.	.	.	.	.	.	.
TRINITY_DN44263_c0_g1	TRINITY_DN44263_c0_g1_i1	.	.	.	.	.	.	.	.	.	.	.	.	.	.
TRINITY_DN44252_c0_g1	TRINITY_DN44252_c0_g1_i1	.	.	.	.	.	.	.	.	.	.	.	.	.	.
TRINITY_DN44298_c0_g1	TRINITY_DN44298_c0_g1_i1	.	.	.	.	.	.	.	.	.	.	.	.	.	.
TRINITY_DN44297_c0_g1	TRINITY_DN44297_c0_g1_i1	.	.	.	.	.	.	.	.	.	.	.	.	.	.
TRINITY_DN44240_c0_g1	TRINITY_DN44240_c0_g1_i1	.	.	.	.	.	.	.	.	.	.	.	.	.	.
TRINITY_DN44292_c0_g1	TRINITY_DN44292_c0_g1_i1	.	.	.	.	.	.	.	.	.	.	.	.	.	.
TRINITY_DN44294_c0_g1	TRINITY_DN44294_c0_g1_i1	.	.	TRINITY_DN44294_c0_g1_i1.p1	2-790[+]	.	.	.	ExpAA=23.42^PredHel=1^Topology=o88-110i	.	.	.	.	.	.
TRINITY_DN44283_c0_g1	TRINITY_DN44283_c0_g1_i1	.	.	.	.	.	.	.	.	.	.	.	.	.	.
TRINITY_DN44271_c0_g1	TRINITY_DN44271_c0_g1_i1	.	.	.	.	.	.	.	.	.	.	.	.	.	.
TRINITY_DN44489_c0_g1	TRINITY_DN44489_c0_g1_i1	.	.	.	.	.	.	.	.	.	.	.	.	.	.
TRINITY_DN44441_c0_g1	TRINITY_DN44441_c0_g1_i1	.	.	.	.	.	.	.	.	.	.	.	.	.	.
TRINITY_DN44439_c0_g1	TRINITY_DN44439_c0_g1_i1	.	.	.	.	.	.	.	.	.	.	.	.	.	.
TRINITY_DN44435_c0_g1	TRINITY_DN44435_c0_g1_i1	POL4_DROME^POL4_DROME^Q:273-52,H:676-745^37.84%ID^E:1e-08^RecName: Full=Retrovirus-related Pol polyprotein from transposon 412;^Eukaryota; Metazoa; Ecdysozoa; Arthropoda; Hexapoda; Insecta; Pterygota; Neoptera; Endopterygota; Diptera; Brachycera; Muscomorpha; Ephydroidea; Drosophilidae; Drosophila; Sophophora	.	.	.	.	.	.	.	.	.	GO:0004190^molecular_function^aspartic-type endopeptidase activity`GO:0004519^molecular_function^endonuclease activity`GO:0003676^molecular_function^nucleic acid binding`GO:0003964^molecular_function^RNA-directed DNA polymerase activity`GO:0015074^biological_process^DNA integration	.	.	.
TRINITY_DN44435_c0_g2	TRINITY_DN44435_c0_g2_i1	POL4_DROME^POL4_DROME^Q:226-2,H:606-680^38.67%ID^E:2e-09^RecName: Full=Retrovirus-related Pol polyprotein from transposon 412;^Eukaryota; Metazoa; Ecdysozoa; Arthropoda; Hexapoda; Insecta; Pterygota; Neoptera; Endopterygota; Diptera; Brachycera; Muscomorpha; Ephydroidea; Drosophilidae; Drosophila; Sophophora	.	.	.	.	.	.	.	.	.	GO:0004190^molecular_function^aspartic-type endopeptidase activity`GO:0004519^molecular_function^endonuclease activity`GO:0003676^molecular_function^nucleic acid binding`GO:0003964^molecular_function^RNA-directed DNA polymerase activity`GO:0015074^biological_process^DNA integration	.	.	.
TRINITY_DN44425_c0_g1	TRINITY_DN44425_c0_g1_i1	.	.	.	.	.	.	.	.	.	.	.	.	.	.
TRINITY_DN44445_c0_g1	TRINITY_DN44445_c0_g1_i1	.	.	.	.	.	.	.	.	.	.	.	.	.	.
TRINITY_DN44414_c0_g1	TRINITY_DN44414_c0_g1_i1	.	.	.	.	.	.	.	.	.	.	.	.	.	.
TRINITY_DN44414_c0_g2	TRINITY_DN44414_c0_g2_i1	.	.	.	.	.	.	.	.	.	.	.	.	.	.
TRINITY_DN44491_c0_g1	TRINITY_DN44491_c0_g1_i1	.	.	.	.	.	.	.	.	.	.	.	.	.	.
TRINITY_DN44482_c0_g1	TRINITY_DN44482_c0_g1_i1	.	.	.	.	.	.	.	.	.	.	.	.	.	.
TRINITY_DN44431_c0_g1	TRINITY_DN44431_c0_g1_i1	.	.	.	.	.	.	.	.	.	.	.	.	.	.
TRINITY_DN44442_c0_g1	TRINITY_DN44442_c0_g1_i1	.	.	.	.	.	.	.	.	.	.	.	.	.	.
TRINITY_DN44415_c0_g1	TRINITY_DN44415_c0_g1_i1	.	.	.	.	.	.	.	.	.	.	.	.	.	.
TRINITY_DN44455_c0_g1	TRINITY_DN44455_c0_g1_i1	.	.	.	.	.	.	.	.	.	.	.	.	.	.
TRINITY_DN44417_c0_g1	TRINITY_DN44417_c0_g1_i1	.	.	.	.	.	.	.	.	.	.	.	.	.	.
TRINITY_DN44538_c0_g1	TRINITY_DN44538_c0_g1_i1	.	.	.	.	.	.	.	.	.	.	.	.	.	.
TRINITY_DN44599_c0_g1	TRINITY_DN44599_c0_g1_i1	.	.	.	.	.	.	.	.	.	.	.	.	.	.
TRINITY_DN44506_c0_g1	TRINITY_DN44506_c0_g1_i1	.	.	.	.	.	.	.	.	.	.	.	.	.	.
TRINITY_DN44517_c0_g1	TRINITY_DN44517_c0_g1_i1	.	.	.	.	.	.	.	.	.	.	.	.	.	.
TRINITY_DN44557_c0_g1	TRINITY_DN44557_c0_g1_i1	.	.	.	.	.	.	.	.	.	.	.	.	.	.
TRINITY_DN44516_c0_g1	TRINITY_DN44516_c0_g1_i1	.	.	.	.	.	.	.	.	.	.	.	.	.	.
TRINITY_DN44534_c0_g1	TRINITY_DN44534_c0_g1_i1	.	.	.	.	.	.	.	.	.	.	.	.	.	.
TRINITY_DN44551_c0_g1	TRINITY_DN44551_c0_g1_i1	.	.	.	.	.	.	.	.	.	.	.	.	.	.
TRINITY_DN44536_c0_g1	TRINITY_DN44536_c0_g1_i1	.	.	.	.	.	.	.	.	.	.	.	.	.	.
TRINITY_DN44536_c0_g1	TRINITY_DN44536_c0_g1_i2	.	.	.	.	.	.	.	.	.	.	.	.	.	.
TRINITY_DN44566_c0_g1	TRINITY_DN44566_c0_g1_i1	.	.	.	.	.	.	.	.	.	.	.	.	.	.
TRINITY_DN44576_c0_g1	TRINITY_DN44576_c0_g1_i1	.	.	.	.	.	.	.	.	.	.	.	.	.	.
TRINITY_DN44569_c0_g1	TRINITY_DN44569_c0_g1_i1	.	.	.	.	.	.	.	.	.	.	.	.	.	.
TRINITY_DN44591_c0_g1	TRINITY_DN44591_c0_g1_i1	.	.	.	.	.	.	.	.	.	.	.	.	.	.
TRINITY_DN44502_c0_g1	TRINITY_DN44502_c0_g1_i1	.	.	.	.	.	.	.	.	.	.	.	.	.	.
TRINITY_DN44541_c0_g1	TRINITY_DN44541_c0_g1_i1	.	.	.	.	.	.	.	.	.	.	.	.	.	.
TRINITY_DN44542_c0_g1	TRINITY_DN44542_c0_g1_i1	.	.	.	.	.	.	.	.	.	.	.	.	.	.
TRINITY_DN44584_c0_g1	TRINITY_DN44584_c0_g1_i1	.	.	.	.	.	.	.	.	.	.	.	.	.	.
TRINITY_DN44580_c0_g1	TRINITY_DN44580_c0_g1_i1	RTJK_DROME^RTJK_DROME^Q:306-1,H:435-537^29.13%ID^E:8e-07^RecName: Full=RNA-directed DNA polymerase from mobile element jockey;^Eukaryota; Metazoa; Ecdysozoa; Arthropoda; Hexapoda; Insecta; Pterygota; Neoptera; Endopterygota; Diptera; Brachycera; Muscomorpha; Ephydroidea; Drosophilidae; Drosophila; Sophophora	.	.	.	.	.	.	.	.	.	GO:0003964^molecular_function^RNA-directed DNA polymerase activity	.	.	.
TRINITY_DN44519_c0_g1	TRINITY_DN44519_c0_g1_i1	.	.	.	.	.	.	.	.	.	.	.	.	.	.
TRINITY_DN44515_c0_g1	TRINITY_DN44515_c0_g1_i1	.	.	.	.	.	.	.	.	.	.	.	.	.	.
TRINITY_DN44523_c0_g1	TRINITY_DN44523_c0_g1_i1	.	.	.	.	.	.	.	.	.	.	.	.	.	.
TRINITY_DN44523_c0_g1	TRINITY_DN44523_c0_g1_i2	.	.	.	.	.	.	.	.	.	.	.	.	.	.
TRINITY_DN44582_c0_g1	TRINITY_DN44582_c0_g1_i1	.	.	.	.	.	.	.	.	.	.	.	.	.	.
TRINITY_DN44582_c0_g1	TRINITY_DN44582_c0_g1_i2	.	.	.	.	.	.	.	.	.	.	.	.	.	.
TRINITY_DN44734_c0_g1	TRINITY_DN44734_c0_g1_i1	.	.	.	.	.	.	.	.	.	.	.	.	.	.
TRINITY_DN44763_c0_g1	TRINITY_DN44763_c0_g1_i1	LORF2_MOUSE^LORF2_MOUSE^Q:50-382,H:595-707^26.55%ID^E:1e-08^RecName: Full=LINE-1 retrotransposable element ORF2 protein;^Eukaryota; Metazoa; Chordata; Craniata; Vertebrata; Euteleostomi; Mammalia; Eutheria; Euarchontoglires; Glires; Rodentia; Sciurognathi; Muroidea; Muridae; Murinae; Mus; Mus	.	.	.	.	.	.	.	ENOG41120A8^NA	.	GO:0004519^molecular_function^endonuclease activity`GO:0046872^molecular_function^metal ion binding`GO:0003964^molecular_function^RNA-directed DNA polymerase activity`GO:0006310^biological_process^DNA recombination	.	.	.
TRINITY_DN44717_c0_g1	TRINITY_DN44717_c0_g1_i1	.	.	.	.	.	.	.	.	.	.	.	.	.	.
TRINITY_DN44708_c0_g1	TRINITY_DN44708_c0_g1_i1	.	.	.	.	.	.	.	.	.	.	.	.	.	.
TRINITY_DN44739_c0_g1	TRINITY_DN44739_c0_g1_i1	.	.	.	.	.	.	.	.	.	.	.	.	.	.
TRINITY_DN44756_c0_g1	TRINITY_DN44756_c0_g1_i1	.	.	.	.	.	.	.	.	.	.	.	.	.	.
TRINITY_DN44749_c0_g1	TRINITY_DN44749_c0_g1_i1	.	.	.	.	.	.	.	.	.	.	.	.	.	.
TRINITY_DN44760_c0_g1	TRINITY_DN44760_c0_g1_i1	SYT_PASMU^SYT_PASMU^Q:2-214,H:443-513^92.96%ID^E:1e-40^RecName: Full=Threonine--tRNA ligase;^Bacteria; Proteobacteria; Gammaproteobacteria; Pasteurellales; Pasteurellaceae; Pasteurella	.	.	.	.	.	.	.	COG0441^threonine-tRNA ligase activity	KEGG:pmu:PM0593`KO:K01868	GO:0005737^cellular_component^cytoplasm`GO:0005524^molecular_function^ATP binding`GO:0046872^molecular_function^metal ion binding`GO:0004829^molecular_function^threonine-tRNA ligase activity`GO:0006435^biological_process^threonyl-tRNA aminoacylation	.	.	.
TRINITY_DN44797_c0_g1	TRINITY_DN44797_c0_g1_i1	.	.	.	.	.	.	.	.	.	.	.	.	.	.
TRINITY_DN44761_c0_g1	TRINITY_DN44761_c0_g1_i1	.	.	.	.	.	.	.	.	.	.	.	.	.	.
TRINITY_DN44767_c0_g1	TRINITY_DN44767_c0_g1_i1	.	.	.	.	.	.	.	.	.	.	.	.	.	.
TRINITY_DN44726_c0_g1	TRINITY_DN44726_c0_g1_i1	.	.	.	.	.	.	.	.	.	.	.	.	.	.
TRINITY_DN44726_c0_g2	TRINITY_DN44726_c0_g2_i1	.	.	.	.	.	.	.	.	.	.	.	.	.	.
TRINITY_DN44740_c0_g1	TRINITY_DN44740_c0_g1_i1	.	.	.	.	.	.	.	.	.	.	.	.	.	.
TRINITY_DN44729_c0_g1	TRINITY_DN44729_c0_g1_i1	.	.	.	.	.	.	.	.	.	.	.	.	.	.
TRINITY_DN44720_c0_g1	TRINITY_DN44720_c0_g1_i1	.	.	.	.	.	.	.	.	.	.	.	.	.	.
TRINITY_DN44743_c0_g1	TRINITY_DN44743_c0_g1_i1	.	.	.	.	.	.	.	.	.	.	.	.	.	.
TRINITY_DN44736_c0_g1	TRINITY_DN44736_c0_g1_i1	.	.	.	.	.	.	.	.	.	.	.	.	.	.
TRINITY_DN44736_c0_g1	TRINITY_DN44736_c0_g1_i2	.	.	.	.	.	.	.	.	.	.	.	.	.	.
TRINITY_DN44701_c0_g1	TRINITY_DN44701_c0_g1_i1	.	.	.	.	.	.	.	.	.	.	.	.	.	.
TRINITY_DN45507_c0_g1	TRINITY_DN45507_c0_g1_i1	.	.	.	.	.	.	.	.	.	.	.	.	.	.
TRINITY_DN45531_c0_g1	TRINITY_DN45531_c0_g1_i1	.	.	.	.	.	.	.	.	.	.	.	.	.	.
TRINITY_DN45549_c0_g1	TRINITY_DN45549_c0_g1_i1	.	.	.	.	.	.	.	.	.	.	.	.	.	.
TRINITY_DN45586_c0_g1	TRINITY_DN45586_c0_g1_i1	.	.	.	.	.	.	.	.	.	.	.	.	.	.
TRINITY_DN45581_c0_g1	TRINITY_DN45581_c0_g1_i1	TRPM6_MOUSE^TRPM6_MOUSE^Q:886-290,H:1783-1983^30.48%ID^E:6e-16^RecName: Full=Transient receptor potential cation channel subfamily M member 6;^Eukaryota; Metazoa; Chordata; Craniata; Vertebrata; Euteleostomi; Mammalia; Eutheria; Euarchontoglires; Glires; Rodentia; Sciurognathi; Muroidea; Muridae; Murinae; Mus; Mus	.	.	.	.	.	.	.	ENOG410XR5B^transient receptor potential cation channel subfamily m member	KEGG:mmu:225997`KO:K04981	GO:0016324^cellular_component^apical plasma membrane`GO:0031526^cellular_component^brush border membrane`GO:0016021^cellular_component^integral component of membrane`GO:0005524^molecular_function^ATP binding`GO:0005262^molecular_function^calcium channel activity`GO:0005261^molecular_function^cation channel activity`GO:0046872^molecular_function^metal ion binding`GO:0004674^molecular_function^prot…	.	.	.
TRINITY_DN45576_c0_g1	TRINITY_DN45576_c0_g1_i1	.	.	.	.	.	.	.	.	.	.	.	.	.	.
TRINITY_DN45547_c0_g1	TRINITY_DN45547_c0_g1_i1	.	.	.	.	.	.	.	.	.	.	.	.	.	.
TRINITY_DN45513_c0_g1	TRINITY_DN45513_c0_g1_i1	.	.	.	.	.	.	.	.	.	.	.	.	.	.
TRINITY_DN45554_c0_g1	TRINITY_DN45554_c0_g1_i1	.	.	.	.	.	.	.	.	.	.	.	.	.	.
TRINITY_DN45503_c0_g1	TRINITY_DN45503_c0_g1_i1	.	.	.	.	.	.	.	.	.	.	.	.	.	.
TRINITY_DN45520_c0_g1	TRINITY_DN45520_c0_g1_i1	.	.	.	.	.	.	.	.	.	.	.	.	.	.
TRINITY_DN45560_c0_g1	TRINITY_DN45560_c0_g1_i1	.	.	.	.	.	.	.	.	.	.	.	.	.	.
TRINITY_DN45539_c0_g1	TRINITY_DN45539_c0_g1_i1	.	.	.	.	.	.	.	.	.	.	.	.	.	.
TRINITY_DN45516_c0_g1	TRINITY_DN45516_c0_g1_i1	.	.	.	.	.	.	.	.	.	.	.	.	.	.
TRINITY_DN45501_c0_g1	TRINITY_DN45501_c0_g1_i1	.	.	.	.	.	.	.	.	.	.	.	.	.	.
TRINITY_DN45526_c0_g1	TRINITY_DN45526_c0_g1_i1	.	.	.	.	.	.	.	.	.	.	.	.	.	.
TRINITY_DN45548_c0_g1	TRINITY_DN45548_c0_g1_i1	.	.	.	.	.	.	.	.	.	.	.	.	.	.
TRINITY_DN45571_c0_g1	TRINITY_DN45571_c0_g1_i1	.	.	TRINITY_DN45571_c0_g1_i1.p1	2-355[+]	.	.	.	.	.	.	.	.	.	.
TRINITY_DN45655_c0_g1	TRINITY_DN45655_c0_g1_i1	.	.	.	.	.	.	.	.	.	.	.	.	.	.
TRINITY_DN45667_c0_g1	TRINITY_DN45667_c0_g1_i1	.	.	.	.	.	.	.	.	.	.	.	.	.	.
TRINITY_DN45641_c0_g1	TRINITY_DN45641_c0_g1_i1	.	.	.	.	.	.	.	.	.	.	.	.	.	.
TRINITY_DN45641_c0_g2	TRINITY_DN45641_c0_g2_i1	.	.	.	.	.	.	.	.	.	.	.	.	.	.
TRINITY_DN45673_c0_g1	TRINITY_DN45673_c0_g1_i1	.	.	.	.	.	.	.	.	.	.	.	.	.	.
TRINITY_DN45604_c0_g1	TRINITY_DN45604_c0_g1_i1	.	.	.	.	.	.	.	.	.	.	.	.	.	.
TRINITY_DN45651_c0_g1	TRINITY_DN45651_c0_g1_i1	.	.	.	.	.	.	.	.	.	.	.	.	.	.
TRINITY_DN45613_c0_g1	TRINITY_DN45613_c0_g1_i1	.	.	.	.	.	.	.	.	.	.	.	.	.	.
TRINITY_DN45624_c0_g1	TRINITY_DN45624_c0_g1_i1	.	.	.	.	.	.	.	.	.	.	.	.	.	.
TRINITY_DN45756_c0_g1	TRINITY_DN45756_c0_g1_i1	.	.	.	.	.	.	.	.	.	.	.	.	.	.
TRINITY_DN45769_c0_g1	TRINITY_DN45769_c0_g1_i1	.	.	.	.	.	.	.	.	.	.	.	.	.	.
TRINITY_DN45767_c0_g1	TRINITY_DN45767_c0_g1_i1	PYRB_SPHWW^PYRB_SPHWW^Q:3-230,H:227-302^86.84%ID^E:3e-40^RecName: Full=Aspartate carbamoyltransferase {ECO:0000255|HAMAP-Rule:MF_00001};^Bacteria; Proteobacteria; Alphaproteobacteria; Sphingomonadales; Sphingomonadaceae; Sphingomonas	.	.	.	.	.	.	.	COG0540^aspartate transcarbamylase	KEGG:swi:Swit_0602`KO:K00609	GO:0016597^molecular_function^amino acid binding`GO:0004070^molecular_function^aspartate carbamoyltransferase activity`GO:0006207^biological_process^'de novo' pyrimidine nucleobase biosynthetic process`GO:0044205^biological_process^'de novo' UMP biosynthetic process`GO:0006520^biological_process^cellular amino acid metabolic process	.	.	.
TRINITY_DN45703_c0_g1	TRINITY_DN45703_c0_g1_i1	.	.	.	.	.	.	.	.	.	.	.	.	.	.
TRINITY_DN45762_c0_g1	TRINITY_DN45762_c0_g1_i2	ATPF_PROAC^ATPF_PROAC^Q:160-2,H:1-53^98.11%ID^E:8e-15^RecName: Full=ATP synthase subunit b {ECO:0000255|HAMAP-Rule:MF_01398};^Bacteria; Actinobacteria; Propionibacteriales; Propionibacteriaceae; Propionibacterium	.	.	.	.	.	.	.	COG0711^F(1)F(0) ATP synthase produces ATP from ADP in the presence of a proton or sodium gradient. F-type ATPases consist of two structural domains, F(1) containing the extramembraneous catalytic core and F(0) containing the membrane proton channel, linked together by a central stalk and a peripheral stalk. During catalysis, ATP synthesis in the catalytic domain of F(1) is coupled via a rotary m…	KEGG:pac:PPA1243`KO:K02109	GO:0016021^cellular_component^integral component of membrane`GO:0005886^cellular_component^plasma membrane`GO:0045263^cellular_component^proton-transporting ATP synthase complex, coupling factor F(o)`GO:0046933^molecular_function^proton-transporting ATP synthase activity, rotational mechanism`GO:0042777^biological_process^plasma membrane ATP synthesis coupled proton transport	.	.	.
TRINITY_DN45708_c0_g1	TRINITY_DN45708_c0_g1_i1	.	.	.	.	.	.	.	.	.	.	.	.	.	.
TRINITY_DN45728_c0_g1	TRINITY_DN45728_c0_g1_i1	.	.	.	.	.	.	.	.	.	.	.	.	.	.
TRINITY_DN45724_c0_g1	TRINITY_DN45724_c0_g1_i1	.	.	.	.	.	.	.	.	.	.	.	.	.	.
TRINITY_DN45736_c0_g1	TRINITY_DN45736_c0_g1_i1	.	.	.	.	.	.	.	.	.	.	.	.	.	.
TRINITY_DN45741_c0_g1	TRINITY_DN45741_c0_g1_i1	PLA2R_MOUSE^PLA2R_MOUSE^Q:53-769,H:290-537^26.44%ID^E:4e-16^RecName: Full=Secretory phospholipase A2 receptor;^Eukaryota; Metazoa; Chordata; Craniata; Vertebrata; Euteleostomi; Mammalia; Eutheria; Euarchontoglires; Glires; Rodentia; Sciurognathi; Muroidea; Muridae; Murinae; Mus; Mus`PLA2R_MOUSE^PLA2R_MOUSE^Q:242-568,H:1093-1203^31.9%ID^E:7e-07^RecName: Full=Secretory phospholipase A2 receptor;^Eu…	.	TRINITY_DN45741_c0_g1_i1.p1	2-781[+]	PLA2R_MOUSE^PLA2R_MOUSE^Q:18-256,H:290-537^26.44%ID^E:3e-16^RecName: Full=Secretory phospholipase A2 receptor;^Eukaryota; Metazoa; Chordata; Craniata; Vertebrata; Euteleostomi; Mammalia; Eutheria; Euarchontoglires; Glires; Rodentia; Sciurognathi; Muroidea; Muridae; Murinae; Mus; Mus`PLA2R_MOUSE^PLA2R_MOUSE^Q:81-189,H:1093-1203^31.9%ID^E:7e-07^RecName: Full=Secretory phospholipase A2 receptor;^Euk…	.	.	.	ENOG4111FAE^Phospholipase A2 receptor 1, 180kDa	KEGG:mmu:18779`KO:K06560	GO:0009986^cellular_component^cell surface`GO:0070062^cellular_component^extracellular exosome`GO:0005576^cellular_component^extracellular region`GO:0016021^cellular_component^integral component of membrane`GO:0005886^cellular_component^plasma membrane`GO:0043235^cellular_component^receptor complex`GO:0030246^molecular_function^carbohydrate binding`GO:0043274^molecular_function^phospholipase bind…	.	.	.
TRINITY_DN45710_c0_g1	TRINITY_DN45710_c0_g1_i1	POL2_DROME^POL2_DROME^Q:259-17,H:543-629^39.33%ID^E:1e-08^RecName: Full=Retrovirus-related Pol polyprotein from transposon 297;^Eukaryota; Metazoa; Ecdysozoa; Arthropoda; Hexapoda; Insecta; Pterygota; Neoptera; Endopterygota; Diptera; Brachycera; Muscomorpha; Ephydroidea; Drosophilidae; Drosophila; Sophophora	.	.	.	.	.	.	.	.	.	GO:0004190^molecular_function^aspartic-type endopeptidase activity`GO:0004519^molecular_function^endonuclease activity`GO:0003676^molecular_function^nucleic acid binding`GO:0003964^molecular_function^RNA-directed DNA polymerase activity`GO:0015074^biological_process^DNA integration	.	.	.
TRINITY_DN45725_c0_g1	TRINITY_DN45725_c0_g1_i1	.	.	.	.	.	.	.	.	.	.	.	.	.	.
TRINITY_DN45725_c1_g1	TRINITY_DN45725_c1_g1_i1	.	.	.	.	.	.	.	.	.	.	.	.	.	.
TRINITY_DN45766_c0_g1	TRINITY_DN45766_c0_g1_i1	.	.	.	.	.	.	.	.	.	.	.	.	.	.
TRINITY_DN45992_c0_g1	TRINITY_DN45992_c0_g1_i1	.	.	.	.	.	.	.	.	.	.	.	.	.	.
TRINITY_DN45902_c0_g1	TRINITY_DN45902_c0_g1_i1	.	.	.	.	.	.	.	.	.	.	.	.	.	.
TRINITY_DN45968_c0_g1	TRINITY_DN45968_c0_g1_i1	.	.	.	.	.	.	.	.	.	.	.	.	.	.
TRINITY_DN45918_c0_g1	TRINITY_DN45918_c0_g1_i1	.	.	.	.	.	.	.	.	.	.	.	.	.	.
TRINITY_DN45909_c0_g1	TRINITY_DN45909_c0_g1_i1	.	.	.	.	.	.	.	.	.	.	.	.	.	.
TRINITY_DN45915_c0_g1	TRINITY_DN45915_c0_g1_i1	.	.	.	.	.	.	.	.	.	.	.	.	.	.
TRINITY_DN45943_c0_g1	TRINITY_DN45943_c0_g1_i1	.	.	.	.	.	.	.	.	.	.	.	.	.	.
TRINITY_DN45932_c0_g1	TRINITY_DN45932_c0_g1_i1	.	.	.	.	.	.	.	.	.	.	.	.	.	.
TRINITY_DN45942_c0_g1	TRINITY_DN45942_c0_g1_i1	.	.	.	.	.	.	.	.	.	.	.	.	.	.
TRINITY_DN45942_c0_g1	TRINITY_DN45942_c0_g1_i2	.	.	.	.	.	.	.	.	.	.	.	.	.	.
TRINITY_DN45906_c0_g1	TRINITY_DN45906_c0_g1_i1	.	.	.	.	.	.	.	.	.	.	.	.	.	.
TRINITY_DN45984_c0_g1	TRINITY_DN45984_c0_g1_i1	.	.	.	.	.	.	.	.	.	.	.	.	.	.
TRINITY_DN45936_c0_g1	TRINITY_DN45936_c0_g1_i1	.	.	.	.	.	.	.	.	.	.	.	.	.	.
TRINITY_DN45946_c1_g1	TRINITY_DN45946_c1_g1_i1	.	.	.	.	.	.	.	.	.	.	.	.	.	.
TRINITY_DN45910_c0_g1	TRINITY_DN45910_c0_g1_i1	HARB1_RAT^HARB1_RAT^Q:12-314,H:140-238^35.92%ID^E:2e-14^RecName: Full=Putative nuclease HARBI1;^Eukaryota; Metazoa; Chordata; Craniata; Vertebrata; Euteleostomi; Mammalia; Eutheria; Euarchontoglires; Glires; Rodentia; Sciurognathi; Muroidea; Muridae; Murinae; Rattus	.	TRINITY_DN45910_c0_g1_i1.p1	3-332[+]	HARB1_RAT^HARB1_RAT^Q:4-104,H:140-238^35.92%ID^E:2e-14^RecName: Full=Putative nuclease HARBI1;^Eukaryota; Metazoa; Chordata; Craniata; Vertebrata; Euteleostomi; Mammalia; Eutheria; Euarchontoglires; Glires; Rodentia; Sciurognathi; Muroidea; Muridae; Murinae; Rattus	.	.	.	ENOG411206Y^transposon protein	KEGG:rno:690164	GO:0005737^cellular_component^cytoplasm`GO:0005634^cellular_component^nucleus`GO:0046872^molecular_function^metal ion binding`GO:0004518^molecular_function^nuclease activity	.	.	.
TRINITY_DN45934_c0_g1	TRINITY_DN45934_c0_g1_i1	.	.	.	.	.	.	.	.	.	.	.	.	.	.
TRINITY_DN45919_c0_g1	TRINITY_DN45919_c0_g1_i1	.	.	.	.	.	.	.	.	.	.	.	.	.	.
TRINITY_DN46118_c0_g1	TRINITY_DN46118_c0_g1_i1	.	.	.	.	.	.	.	.	.	.	.	.	.	.
TRINITY_DN46191_c0_g1	TRINITY_DN46191_c0_g1_i1	.	.	.	.	.	.	.	.	.	.	.	.	.	.
TRINITY_DN46166_c0_g1	TRINITY_DN46166_c0_g1_i1	.	.	.	.	.	.	.	.	.	.	.	.	.	.
TRINITY_DN46140_c0_g1	TRINITY_DN46140_c0_g1_i1	.	.	.	.	.	.	.	.	.	.	.	.	.	.
TRINITY_DN46113_c0_g1	TRINITY_DN46113_c0_g1_i1	SYV_LARHH^SYV_LARHH^Q:407-6,H:544-679^67.65%ID^E:1e-56^RecName: Full=Valine--tRNA ligase {ECO:0000255|HAMAP-Rule:MF_02004};^Bacteria; Proteobacteria; Betaproteobacteria; Neisseriales; Chromobacteriaceae; Laribacter	.	.	.	.	.	.	.	COG0525^amino acids such as threonine, to avoid such errors, it has a posttransfer editing activity that hydrolyzes mischarged Thr-tRNA(Val) in a tRNA-dependent manner (By similarity)	KEGG:lhk:LHK_01113`KO:K01873	GO:0005737^cellular_component^cytoplasm`GO:0002161^molecular_function^aminoacyl-tRNA editing activity`GO:0005524^molecular_function^ATP binding`GO:0004832^molecular_function^valine-tRNA ligase activity`GO:0006438^biological_process^valyl-tRNA aminoacylation	.	.	.
TRINITY_DN46113_c1_g1	TRINITY_DN46113_c1_g1_i1	SYV_LARHH^SYV_LARHH^Q:307-2,H:452-553^72.55%ID^E:4e-45^RecName: Full=Valine--tRNA ligase {ECO:0000255|HAMAP-Rule:MF_02004};^Bacteria; Proteobacteria; Betaproteobacteria; Neisseriales; Chromobacteriaceae; Laribacter	.	.	.	.	.	.	.	COG0525^amino acids such as threonine, to avoid such errors, it has a posttransfer editing activity that hydrolyzes mischarged Thr-tRNA(Val) in a tRNA-dependent manner (By similarity)	KEGG:lhk:LHK_01113`KO:K01873	GO:0005737^cellular_component^cytoplasm`GO:0002161^molecular_function^aminoacyl-tRNA editing activity`GO:0005524^molecular_function^ATP binding`GO:0004832^molecular_function^valine-tRNA ligase activity`GO:0006438^biological_process^valyl-tRNA aminoacylation	.	.	.
TRINITY_DN46138_c0_g1	TRINITY_DN46138_c0_g1_i1	RECJ_HAEIN^RECJ_HAEIN^Q:331-2,H:352-461^47.27%ID^E:1e-29^RecName: Full=Single-stranded-DNA-specific exonuclease RecJ;^Bacteria; Proteobacteria; Gammaproteobacteria; Pasteurellales; Pasteurellaceae; Haemophilus	.	.	.	.	.	.	.	COG0608^Single-stranded-DNA-specific exonuclease (RecJ)	KEGG:hin:HI1214`KO:K07462	GO:0008409^molecular_function^5'-3' exonuclease activity`GO:0003676^molecular_function^nucleic acid binding`GO:0006310^biological_process^DNA recombination`GO:0006281^biological_process^DNA repair	.	.	.
TRINITY_DN46178_c0_g1	TRINITY_DN46178_c0_g1_i1	.	.	.	.	.	.	.	.	.	.	.	.	.	.
TRINITY_DN46112_c0_g1	TRINITY_DN46112_c0_g1_i1	SYT_METFK^SYT_METFK^Q:2-244,H:317-397^79.01%ID^E:2e-42^RecName: Full=Threonine--tRNA ligase {ECO:0000255|HAMAP-Rule:MF_00184};^Bacteria; Proteobacteria; Betaproteobacteria; Methylophilales; Methylophilaceae; Methylobacillus	.	.	.	.	.	.	.	COG0441^threonine-tRNA ligase activity	KEGG:mfa:Mfla_2003`KO:K01868	GO:0005737^cellular_component^cytoplasm`GO:0005524^molecular_function^ATP binding`GO:0046872^molecular_function^metal ion binding`GO:0004829^molecular_function^threonine-tRNA ligase activity`GO:0006435^biological_process^threonyl-tRNA aminoacylation	.	.	.
TRINITY_DN46116_c0_g1	TRINITY_DN46116_c0_g1_i1	ABRA_MOUSE^ABRA_MOUSE^Q:2-169,H:320-375^60.71%ID^E:2e-15^RecName: Full=Actin-binding Rho-activating protein;^Eukaryota; Metazoa; Chordata; Craniata; Vertebrata; Euteleostomi; Mammalia; Eutheria; Euarchontoglires; Glires; Rodentia; Sciurognathi; Muroidea; Muridae; Murinae; Mus; Mus	.	.	.	.	.	.	.	ENOG410XR7V^actin-binding Rho activating protein	KEGG:mmu:223513	GO:0015629^cellular_component^actin cytoskeleton`GO:0030016^cellular_component^myofibril`GO:0005886^cellular_component^plasma membrane`GO:0030017^cellular_component^sarcomere`GO:0003779^molecular_function^actin binding`GO:0035025^biological_process^positive regulation of Rho protein signal transduction`GO:0051091^biological_process^positive regulation of sequence-specific DNA binding transcriptio…	.	.	.
TRINITY_DN46114_c0_g1	TRINITY_DN46114_c0_g1_i1	.	.	.	.	.	.	.	.	.	.	.	.	.	.
TRINITY_DN46189_c0_g1	TRINITY_DN46189_c0_g1_i1	.	.	.	.	.	.	.	.	.	.	.	.	.	.
TRINITY_DN46149_c0_g1	TRINITY_DN46149_c0_g1_i1	.	.	.	.	.	.	.	.	.	.	.	.	.	.
TRINITY_DN46139_c0_g1	TRINITY_DN46139_c0_g1_i1	.	.	.	.	.	.	.	.	.	.	.	.	.	.
TRINITY_DN46154_c0_g1	TRINITY_DN46154_c0_g1_i1	.	.	.	.	.	.	.	.	.	.	.	.	.	.
TRINITY_DN46154_c0_g2	TRINITY_DN46154_c0_g2_i1	.	.	.	.	.	.	.	.	.	.	.	.	.	.
TRINITY_DN46333_c0_g1	TRINITY_DN46333_c0_g1_i1	.	.	.	.	.	.	.	.	.	.	.	.	.	.
TRINITY_DN46359_c0_g1	TRINITY_DN46359_c0_g1_i1	.	.	.	.	.	.	.	.	.	.	.	.	.	.
TRINITY_DN46359_c0_g1	TRINITY_DN46359_c0_g1_i2	.	.	.	.	.	.	.	.	.	.	.	.	.	.
TRINITY_DN46304_c0_g1	TRINITY_DN46304_c0_g1_i1	.	.	.	.	.	.	.	.	.	.	.	.	.	.
TRINITY_DN46316_c0_g1	TRINITY_DN46316_c0_g1_i1	.	.	.	.	.	.	.	.	.	.	.	.	.	.
TRINITY_DN46352_c0_g1	TRINITY_DN46352_c0_g1_i1	.	.	.	.	.	.	.	.	.	.	.	.	.	.
TRINITY_DN46377_c0_g1	TRINITY_DN46377_c0_g1_i1	.	.	.	.	.	.	.	.	.	.	.	.	.	.
TRINITY_DN46364_c0_g1	TRINITY_DN46364_c0_g1_i1	.	.	.	.	.	.	.	.	.	.	.	.	.	.
TRINITY_DN46351_c0_g1	TRINITY_DN46351_c0_g1_i1	.	.	.	.	.	.	.	.	.	.	.	.	.	.
TRINITY_DN46388_c0_g1	TRINITY_DN46388_c0_g1_i1	.	.	.	.	.	.	.	.	.	.	.	.	.	.
TRINITY_DN46384_c0_g1	TRINITY_DN46384_c0_g1_i1	.	.	.	.	.	.	.	.	.	.	.	.	.	.
TRINITY_DN46371_c0_g1	TRINITY_DN46371_c0_g1_i1	.	.	.	.	.	.	.	.	.	.	.	.	.	.
TRINITY_DN46325_c0_g1	TRINITY_DN46325_c0_g1_i1	.	.	.	.	.	.	.	.	.	.	.	.	.	.
TRINITY_DN46326_c0_g1	TRINITY_DN46326_c0_g1_i1	.	.	.	.	.	.	.	.	.	.	.	.	.	.
TRINITY_DN46337_c0_g1	TRINITY_DN46337_c0_g1_i1	.	.	.	.	.	.	.	.	.	.	.	.	.	.
TRINITY_DN46380_c0_g1	TRINITY_DN46380_c0_g1_i1	.	.	.	.	.	.	.	.	.	.	.	.	.	.
TRINITY_DN46374_c0_g1	TRINITY_DN46374_c0_g1_i1	.	.	.	.	.	.	.	.	.	.	.	.	.	.
TRINITY_DN46621_c0_g1	TRINITY_DN46621_c0_g1_i1	.	.	.	.	.	.	.	.	.	.	.	.	.	.
TRINITY_DN46669_c0_g1	TRINITY_DN46669_c0_g1_i1	.	.	.	.	.	.	.	.	.	.	.	.	.	.
TRINITY_DN46683_c0_g1	TRINITY_DN46683_c0_g1_i1	.	.	.	.	.	.	.	.	.	.	.	.	.	.
TRINITY_DN46683_c0_g1	TRINITY_DN46683_c0_g1_i2	.	.	.	.	.	.	.	.	.	.	.	.	.	.
TRINITY_DN46688_c0_g1	TRINITY_DN46688_c0_g1_i1	.	.	.	.	.	.	.	.	.	.	.	.	.	.
TRINITY_DN46641_c0_g1	TRINITY_DN46641_c0_g1_i1	.	.	TRINITY_DN46641_c0_g1_i1.p1	2-367[+]	.	.	.	ExpAA=19.56^PredHel=1^Topology=i7-29o	.	.	.	.	.	.
TRINITY_DN46646_c0_g1	TRINITY_DN46646_c0_g1_i1	.	.	.	.	.	.	.	.	.	.	.	.	.	.
TRINITY_DN46633_c0_g1	TRINITY_DN46633_c0_g1_i1	.	.	.	.	.	.	.	.	.	.	.	.	.	.
TRINITY_DN46680_c0_g1	TRINITY_DN46680_c0_g1_i1	.	.	.	.	.	.	.	.	.	.	.	.	.	.
TRINITY_DN46627_c0_g1	TRINITY_DN46627_c0_g1_i1	.	.	.	.	.	.	.	.	.	.	.	.	.	.
TRINITY_DN46629_c0_g1	TRINITY_DN46629_c0_g1_i1	DNLJ_JANMA^DNLJ_JANMA^Q:46-603,H:264-438^56.99%ID^E:1e-65^RecName: Full=DNA ligase {ECO:0000255|HAMAP-Rule:MF_01588};^Bacteria; Proteobacteria; Betaproteobacteria; Burkholderiales; Oxalobacteraceae; Janthinobacterium	.	TRINITY_DN46629_c0_g1_i1.p1	1-603[+]	DNLJ_JANMA^DNLJ_JANMA^Q:16-201,H:264-438^56.99%ID^E:1e-65^RecName: Full=DNA ligase {ECO:0000255|HAMAP-Rule:MF_01588};^Bacteria; Proteobacteria; Betaproteobacteria; Burkholderiales; Oxalobacteraceae; Janthinobacterium	.	.	.	COG0272^DNA ligase (NAD+) activity	KEGG:mms:mma_2065`KO:K01972	GO:0003677^molecular_function^DNA binding`GO:0003911^molecular_function^DNA ligase (NAD+) activity`GO:0046872^molecular_function^metal ion binding`GO:0006281^biological_process^DNA repair`GO:0006260^biological_process^DNA replication	.	.	.
TRINITY_DN46655_c0_g1	TRINITY_DN46655_c0_g1_i1	.	.	.	.	.	.	.	.	.	.	.	.	.	.
TRINITY_DN46697_c0_g1	TRINITY_DN46697_c0_g1_i1	.	.	.	.	.	.	.	.	.	.	.	.	.	.
TRINITY_DN46672_c0_g1	TRINITY_DN46672_c0_g1_i1	.	.	.	.	.	.	.	.	.	.	.	.	.	.
TRINITY_DN46691_c0_g1	TRINITY_DN46691_c0_g1_i1	.	.	.	.	.	.	.	.	.	.	.	.	.	.
TRINITY_DN46624_c0_g1	TRINITY_DN46624_c0_g1_i1	.	.	.	.	.	.	.	.	.	.	.	.	.	.
TRINITY_DN47356_c0_g1	TRINITY_DN47356_c0_g1_i1	.	.	.	.	.	.	.	.	.	.	.	.	.	.
TRINITY_DN47305_c0_g1	TRINITY_DN47305_c0_g1_i1	.	.	.	.	.	.	.	.	.	.	.	.	.	.
TRINITY_DN47325_c0_g1	TRINITY_DN47325_c0_g1_i1	.	.	.	.	.	.	.	.	.	.	.	.	.	.
TRINITY_DN47364_c0_g1	TRINITY_DN47364_c0_g1_i1	.	.	.	.	.	.	.	.	.	.	.	.	.	.
TRINITY_DN47306_c0_g1	TRINITY_DN47306_c0_g1_i1	POL5_DROME^POL5_DROME^Q:3-362,H:186-305^40.83%ID^E:2e-23^RecName: Full=Retrovirus-related Pol polyprotein from transposon opus;^Eukaryota; Metazoa; Ecdysozoa; Arthropoda; Hexapoda; Insecta; Pterygota; Neoptera; Endopterygota; Diptera; Brachycera; Muscomorpha; Ephydroidea; Drosophilidae; Drosophila; Sophophora	.	.	.	.	.	.	.	.	.	GO:0005634^cellular_component^nucleus`GO:0004519^molecular_function^endonuclease activity`GO:0003676^molecular_function^nucleic acid binding`GO:0008233^molecular_function^peptidase activity`GO:0003964^molecular_function^RNA-directed DNA polymerase activity`GO:0015074^biological_process^DNA integration`GO:0006278^biological_process^RNA-dependent DNA replication`GO:0006313^biological_process^transp…	.	.	.
TRINITY_DN47349_c0_g1	TRINITY_DN47349_c0_g1_i1	CORC_BUCAP^CORC_BUCAP^Q:206-45,H:144-197^64.81%ID^E:2e-17^RecName: Full=Magnesium and cobalt efflux protein CorC;^Bacteria; Proteobacteria; Gammaproteobacteria; Enterobacteriales; Enterobacteriaceae; Buchnera	.	.	.	.	.	.	.	COG4535^Magnesium and cobalt efflux protein	KEGG:bas:BUsg_428`KO:K06189	GO:0050660^molecular_function^flavin adenine dinucleotide binding`GO:0016614^molecular_function^oxidoreductase activity, acting on CH-OH group of donors`GO:0006810^biological_process^transport	.	.	.
TRINITY_DN47454_c0_g1	TRINITY_DN47454_c0_g1_i1	.	.	.	.	.	.	.	.	.	.	.	.	.	.
TRINITY_DN47461_c0_g1	TRINITY_DN47461_c0_g1_i1	.	.	.	.	.	.	.	.	.	.	.	.	.	.
TRINITY_DN47450_c0_g1	TRINITY_DN47450_c0_g1_i1	.	.	.	.	.	.	.	.	.	.	.	.	.	.
TRINITY_DN47406_c0_g1	TRINITY_DN47406_c0_g1_i1	.	.	.	.	.	.	.	.	.	.	.	.	.	.
TRINITY_DN47491_c0_g1	TRINITY_DN47491_c0_g1_i1	.	.	TRINITY_DN47491_c0_g1_i1.p1	2-364[+]	.	.	.	.	.	.	.	.	.	.
TRINITY_DN47437_c0_g1	TRINITY_DN47437_c0_g1_i1	.	.	.	.	.	.	.	.	.	.	.	.	.	.
TRINITY_DN47437_c0_g2	TRINITY_DN47437_c0_g2_i1	.	.	.	.	.	.	.	.	.	.	.	.	.	.
TRINITY_DN47499_c0_g1	TRINITY_DN47499_c0_g1_i1	.	.	.	.	.	.	.	.	.	.	.	.	.	.
TRINITY_DN47419_c0_g1	TRINITY_DN47419_c0_g1_i1	.	.	.	.	.	.	.	.	.	.	.	.	.	.
TRINITY_DN47407_c0_g1	TRINITY_DN47407_c0_g1_i1	.	.	.	.	.	.	.	.	.	.	.	.	.	.
TRINITY_DN47474_c0_g1	TRINITY_DN47474_c0_g1_i1	.	.	.	.	.	.	.	.	.	.	.	.	.	.
TRINITY_DN47496_c0_g1	TRINITY_DN47496_c0_g1_i1	.	.	.	.	.	.	.	.	.	.	.	.	.	.
TRINITY_DN47433_c0_g1	TRINITY_DN47433_c0_g1_i1	.	.	.	.	.	.	.	.	.	.	.	.	.	.
TRINITY_DN47485_c0_g1	TRINITY_DN47485_c0_g1_i1	.	.	.	.	.	.	.	.	.	.	.	.	.	.
TRINITY_DN47449_c0_g1	TRINITY_DN47449_c0_g1_i1	.	.	.	.	.	.	.	.	.	.	.	.	.	.
TRINITY_DN47449_c0_g2	TRINITY_DN47449_c0_g2_i1	.	.	.	.	.	.	.	.	.	.	.	.	.	.
TRINITY_DN47470_c0_g1	TRINITY_DN47470_c0_g1_i1	.	.	.	.	.	.	.	.	.	.	.	.	.	.
TRINITY_DN47592_c0_g1	TRINITY_DN47592_c0_g1_i1	.	.	.	.	.	.	.	.	.	.	.	.	.	.
TRINITY_DN47583_c0_g1	TRINITY_DN47583_c0_g1_i1	.	.	.	.	.	.	.	.	.	.	.	.	.	.
TRINITY_DN47551_c0_g1	TRINITY_DN47551_c0_g1_i1	.	.	.	.	.	.	.	.	.	.	.	.	.	.
TRINITY_DN47510_c0_g1	TRINITY_DN47510_c0_g1_i1	.	.	.	.	.	.	.	.	.	.	.	.	.	.
TRINITY_DN47515_c0_g1	TRINITY_DN47515_c0_g1_i1	.	.	.	.	.	.	.	.	.	.	.	.	.	.
TRINITY_DN47525_c0_g1	TRINITY_DN47525_c0_g1_i1	TYR3_CAEEL^TYR3_CAEEL^Q:54-299,H:472-550^39.53%ID^E:9e-08^RecName: Full=Putative tyrosinase-like protein tyr-3;^Eukaryota; Metazoa; Ecdysozoa; Nematoda; Chromadorea; Rhabditida; Rhabditoidea; Rhabditidae; Peloderinae; Caenorhabditis`TYR3_CAEEL^TYR3_CAEEL^Q:51-299,H:515-625^30.63%ID^E:3e-07^RecName: Full=Putative tyrosinase-like protein tyr-3;^Eukaryota; Metazoa; Ecdysozoa; Nematoda; Chromadorea; …	.	TRINITY_DN47525_c0_g1_i1.p1	3-305[+]	TYR3_CAEEL^TYR3_CAEEL^Q:18-99,H:472-550^39.53%ID^E:3e-08^RecName: Full=Putative tyrosinase-like protein tyr-3;^Eukaryota; Metazoa; Ecdysozoa; Nematoda; Chromadorea; Rhabditida; Rhabditoidea; Rhabditidae; Peloderinae; Caenorhabditis`TYR3_CAEEL^TYR3_CAEEL^Q:17-99,H:515-625^30.63%ID^E:1e-07^RecName: Full=Putative tyrosinase-like protein tyr-3;^Eukaryota; Metazoa; Ecdysozoa; Nematoda; Chromadorea; Rh…	.	.	.	ENOG410Y42I^tyrosinase	KEGG:cel:CELE_F21C3.2	GO:0046872^molecular_function^metal ion binding`GO:0004497^molecular_function^monooxygenase activity	.	.	.
TRINITY_DN47525_c0_g1	TRINITY_DN47525_c0_g1_i2	.	.	.	.	.	.	.	.	.	.	.	.	.	.
TRINITY_DN47599_c0_g1	TRINITY_DN47599_c0_g1_i1	.	.	.	.	.	.	.	.	.	.	.	.	.	.
TRINITY_DN47504_c0_g1	TRINITY_DN47504_c0_g1_i1	.	.	.	.	.	.	.	.	.	.	.	.	.	.
TRINITY_DN47509_c0_g1	TRINITY_DN47509_c0_g1_i1	.	.	.	.	.	.	.	.	.	.	.	.	.	.
TRINITY_DN47589_c0_g1	TRINITY_DN47589_c0_g1_i1	.	.	.	.	.	.	.	.	.	.	.	.	.	.
TRINITY_DN47534_c0_g1	TRINITY_DN47534_c0_g1_i1	.	.	.	.	.	.	.	.	.	.	.	.	.	.
TRINITY_DN47543_c0_g1	TRINITY_DN47543_c0_g1_i1	DPO1_MYCTU^DPO1_MYCTU^Q:83-202,H:277-311^60%ID^E:1e-06^RecName: Full=DNA polymerase I;^Bacteria; Actinobacteria; Corynebacteriales; Mycobacteriaceae; Mycobacterium; Mycobacterium tuberculosis complex	.	.	.	.	.	.	.	COG0258^Structure-specific nuclease with 5'-flap endonuclease and 5'-3' exonuclease activities involved in DNA replication and repair. During DNA replication, cleaves the 5'-overhanging flap structure that is generated by displacement synthesis when DNA polymerase encounters the 5'-end of a downstream Okazaki fragment. It enters the flap from the 5'-end and then tracks to cleave the flap base, le…	KEGG:mtu:Rv1629`KO:K02335	GO:0005618^cellular_component^cell wall`GO:0005737^cellular_component^cytoplasm`GO:0005886^cellular_component^plasma membrane`GO:0008408^molecular_function^3'-5' exonuclease activity`GO:0008409^molecular_function^5'-3' exonuclease activity`GO:0003677^molecular_function^DNA binding`GO:0003887^molecular_function^DNA-directed DNA polymerase activity`GO:0071897^biological_process^DNA biosynthetic pro…	.	.	.
TRINITY_DN47724_c0_g1	TRINITY_DN47724_c0_g1_i1	.	.	.	.	.	.	.	.	.	.	.	.	.	.
TRINITY_DN47724_c0_g1	TRINITY_DN47724_c0_g1_i2	.	.	.	.	.	.	.	.	.	.	.	.	.	.
TRINITY_DN47792_c0_g1	TRINITY_DN47792_c0_g1_i1	.	.	.	.	.	.	.	.	.	.	.	.	.	.
TRINITY_DN47738_c0_g1	TRINITY_DN47738_c0_g1_i1	.	.	.	.	.	.	.	.	.	.	.	.	.	.
TRINITY_DN47732_c0_g1	TRINITY_DN47732_c0_g1_i1	.	.	.	.	.	.	.	.	.	.	.	.	.	.
TRINITY_DN47752_c0_g1	TRINITY_DN47752_c0_g1_i1	.	.	.	.	.	.	.	.	.	.	.	.	.	.
TRINITY_DN47786_c0_g1	TRINITY_DN47786_c0_g1_i1	.	.	.	.	.	.	.	.	.	.	.	.	.	.
TRINITY_DN47704_c0_g1	TRINITY_DN47704_c0_g1_i1	.	.	TRINITY_DN47704_c0_g1_i1.p1	2-319[+]	.	.	.	ExpAA=41.00^PredHel=2^Topology=o39-61i74-96o	.	.	.	.	.	.
TRINITY_DN47717_c0_g1	TRINITY_DN47717_c0_g1_i1	.	.	.	.	.	.	.	.	.	.	.	.	.	.
TRINITY_DN47711_c0_g1	TRINITY_DN47711_c0_g1_i1	.	.	.	.	.	.	.	.	.	.	.	.	.	.
TRINITY_DN47749_c0_g1	TRINITY_DN47749_c0_g1_i1	.	.	.	.	.	.	.	.	.	.	.	.	.	.
TRINITY_DN47739_c0_g1	TRINITY_DN47739_c0_g1_i1	.	.	.	.	.	.	.	.	.	.	.	.	.	.
TRINITY_DN47710_c0_g1	TRINITY_DN47710_c0_g1_i1	.	.	.	.	.	.	.	.	.	.	.	.	.	.
TRINITY_DN47760_c0_g1	TRINITY_DN47760_c0_g1_i1	.	.	.	.	.	.	.	.	.	.	.	.	.	.
TRINITY_DN47784_c0_g1	TRINITY_DN47784_c0_g1_i1	.	.	.	.	.	.	.	.	.	.	.	.	.	.
TRINITY_DN47845_c0_g1	TRINITY_DN47845_c0_g1_i1	.	.	.	.	.	.	.	.	.	.	.	.	.	.
TRINITY_DN47872_c0_g1	TRINITY_DN47872_c0_g1_i1	.	.	.	.	.	.	.	.	.	.	.	.	.	.
TRINITY_DN47850_c0_g1	TRINITY_DN47850_c0_g1_i1	.	.	.	.	.	.	.	.	.	.	.	.	.	.
TRINITY_DN47869_c0_g1	TRINITY_DN47869_c0_g1_i1	.	.	.	.	.	.	.	.	.	.	.	.	.	.
TRINITY_DN47869_c0_g1	TRINITY_DN47869_c0_g1_i2	.	.	.	.	.	.	.	.	.	.	.	.	.	.
TRINITY_DN47834_c0_g1	TRINITY_DN47834_c0_g1_i1	POL4_DROME^POL4_DROME^Q:4-231,H:388-457^39.47%ID^E:3e-11^RecName: Full=Retrovirus-related Pol polyprotein from transposon 412;^Eukaryota; Metazoa; Ecdysozoa; Arthropoda; Hexapoda; Insecta; Pterygota; Neoptera; Endopterygota; Diptera; Brachycera; Muscomorpha; Ephydroidea; Drosophilidae; Drosophila; Sophophora	.	.	.	.	.	.	.	.	.	GO:0004190^molecular_function^aspartic-type endopeptidase activity`GO:0004519^molecular_function^endonuclease activity`GO:0003676^molecular_function^nucleic acid binding`GO:0003964^molecular_function^RNA-directed DNA polymerase activity`GO:0015074^biological_process^DNA integration	.	.	.
TRINITY_DN47859_c0_g1	TRINITY_DN47859_c0_g1_i1	.	.	.	.	.	.	.	.	.	.	.	.	.	.
TRINITY_DN47865_c0_g1	TRINITY_DN47865_c0_g1_i1	.	.	.	.	.	.	.	.	.	.	.	.	.	.
TRINITY_DN47898_c0_g1	TRINITY_DN47898_c0_g1_i1	.	.	.	.	.	.	.	.	.	.	.	.	.	.
TRINITY_DN47881_c0_g1	TRINITY_DN47881_c0_g1_i1	.	.	.	.	.	.	.	.	.	.	.	.	.	.
TRINITY_DN47879_c0_g1	TRINITY_DN47879_c0_g1_i1	.	.	.	.	.	.	.	.	.	.	.	.	.	.
TRINITY_DN47884_c0_g1	TRINITY_DN47884_c0_g1_i1	.	.	.	.	.	.	.	.	.	.	.	.	.	.
TRINITY_DN47815_c0_g1	TRINITY_DN47815_c0_g1_i1	.	.	.	.	.	.	.	.	.	.	.	.	.	.
TRINITY_DN47839_c0_g1	TRINITY_DN47839_c0_g1_i1	.	.	.	.	.	.	.	.	.	.	.	.	.	.
TRINITY_DN47853_c0_g1	TRINITY_DN47853_c0_g1_i1	.	.	.	.	.	.	.	.	.	.	.	.	.	.
TRINITY_DN47891_c0_g1	TRINITY_DN47891_c0_g1_i1	.	.	.	.	.	.	.	.	.	.	.	.	.	.
TRINITY_DN47863_c0_g1	TRINITY_DN47863_c0_g1_i1	.	.	.	.	.	.	.	.	.	.	.	.	.	.
TRINITY_DN47823_c0_g1	TRINITY_DN47823_c0_g1_i1	.	.	.	.	.	.	.	.	.	.	.	.	.	.
TRINITY_DN48022_c0_g1	TRINITY_DN48022_c0_g1_i1	.	.	.	.	.	.	.	.	.	.	.	.	.	.
TRINITY_DN48039_c0_g1	TRINITY_DN48039_c0_g1_i1	.	.	.	.	.	.	.	.	.	.	.	.	.	.
TRINITY_DN48033_c0_g1	TRINITY_DN48033_c0_g1_i1	.	.	.	.	.	.	.	.	.	.	.	.	.	.
TRINITY_DN48025_c0_g1	TRINITY_DN48025_c0_g1_i1	AOSL_PLEHO^AOSL_PLEHO^Q:91-267,H:369-428^41.67%ID^E:1e-07^RecName: Full=Allene oxide synthase-lipoxygenase protein;^Eukaryota; Metazoa; Cnidaria; Anthozoa; Octocorallia; Alcyonacea; Holaxonia; Plexauridae; Plexaura	.	.	.	.	.	.	.	.	.	GO:0005737^cellular_component^cytoplasm`GO:0016020^cellular_component^membrane`GO:0047677^molecular_function^arachidonate 8(R)-lipoxygenase activity`GO:0004096^molecular_function^catalase activity`GO:0020037^molecular_function^heme binding`GO:0047987^molecular_function^hydroperoxide dehydratase activity`GO:0005506^molecular_function^iron ion binding`GO:0019369^biological_process^arachidonic acid …	.	.	.
TRINITY_DN48065_c0_g1	TRINITY_DN48065_c0_g1_i1	GR101_LYMST^GR101_LYMST^Q:2-241,H:868-946^37.5%ID^E:1e-13^RecName: Full=G-protein coupled receptor GRL101;^Eukaryota; Metazoa; Lophotrochozoa; Mollusca; Gastropoda; Heterobranchia; Euthyneura; Panpulmonata; Hygrophila; Lymnaeoidea; Lymnaeidae; Lymnaea	.	.	.	.	.	.	.	.	.	GO:0016021^cellular_component^integral component of membrane`GO:0005886^cellular_component^plasma membrane`GO:0016500^molecular_function^protein-hormone receptor activity	.	.	.
TRINITY_DN48043_c0_g1	TRINITY_DN48043_c0_g1_i1	.	.	.	.	.	.	.	.	.	.	.	.	.	.
TRINITY_DN48067_c0_g1	TRINITY_DN48067_c0_g1_i1	.	.	.	.	.	.	.	.	.	.	.	.	.	.
TRINITY_DN48049_c0_g1	TRINITY_DN48049_c0_g1_i1	.	.	.	.	.	.	.	.	.	.	.	.	.	.
TRINITY_DN48024_c0_g1	TRINITY_DN48024_c0_g1_i1	.	.	.	.	.	.	.	.	.	.	.	.	.	.
TRINITY_DN48072_c0_g1	TRINITY_DN48072_c0_g1_i1	.	.	.	.	.	.	.	.	.	.	.	.	.	.
TRINITY_DN48084_c0_g1	TRINITY_DN48084_c0_g1_i1	.	.	.	.	.	.	.	.	.	.	.	.	.	.
TRINITY_DN48084_c0_g1	TRINITY_DN48084_c0_g1_i2	.	.	.	.	.	.	.	.	.	.	.	.	.	.
TRINITY_DN48096_c0_g1	TRINITY_DN48096_c0_g1_i1	.	.	.	.	.	.	.	.	.	.	.	.	.	.
TRINITY_DN48304_c0_g1	TRINITY_DN48304_c0_g1_i1	.	.	.	.	.	.	.	.	.	.	.	.	.	.
TRINITY_DN48348_c0_g1	TRINITY_DN48348_c0_g1_i1	SSB_HELPY^SSB_HELPY^Q:238-696,H:1-151^96.08%ID^E:1e-104^RecName: Full=Single-stranded DNA-binding protein {ECO:0000255|HAMAP-Rule:MF_00984};^Bacteria; Proteobacteria; Epsilonproteobacteria; Campylobacterales; Helicobacteraceae; Helicobacter	.	.	.	.	.	.	.	COG0629^single-stranded DNA-binding protein	KEGG:heo:C694_06435`KEGG:hpy:HP1245`KO:K03111	GO:0003697^molecular_function^single-stranded DNA binding`GO:0006310^biological_process^DNA recombination`GO:0006281^biological_process^DNA repair`GO:0006260^biological_process^DNA replication	.	.	.
TRINITY_DN48368_c0_g1	TRINITY_DN48368_c0_g1_i1	.	.	.	.	.	.	.	.	.	.	.	.	.	.
TRINITY_DN48338_c0_g1	TRINITY_DN48338_c0_g1_i1	.	.	.	.	.	.	.	.	.	.	.	.	.	.
TRINITY_DN48386_c0_g1	TRINITY_DN48386_c0_g1_i1	.	.	.	.	.	.	.	.	.	.	.	.	.	.
TRINITY_DN48319_c0_g1	TRINITY_DN48319_c0_g1_i1	.	.	.	.	.	.	.	.	.	.	.	.	.	.
TRINITY_DN48385_c0_g1	TRINITY_DN48385_c0_g1_i1	.	.	.	.	.	.	.	.	.	.	.	.	.	.
TRINITY_DN48358_c0_g1	TRINITY_DN48358_c0_g1_i1	.	.	.	.	.	.	.	.	.	.	.	.	.	.
TRINITY_DN48358_c0_g2	TRINITY_DN48358_c0_g2_i1	.	.	.	.	.	.	.	.	.	.	.	.	.	.
TRINITY_DN48336_c0_g1	TRINITY_DN48336_c0_g1_i1	.	.	.	.	.	.	.	.	.	.	.	.	.	.
TRINITY_DN48380_c0_g1	TRINITY_DN48380_c0_g1_i1	.	.	.	.	.	.	.	.	.	.	.	.	.	.
TRINITY_DN48384_c0_g1	TRINITY_DN48384_c0_g1_i1	.	.	.	.	.	.	.	.	.	.	.	.	.	.
TRINITY_DN48352_c0_g1	TRINITY_DN48352_c0_g1_i1	.	.	.	.	.	.	.	.	.	.	.	.	.	.
TRINITY_DN48376_c0_g1	TRINITY_DN48376_c0_g1_i1	.	.	TRINITY_DN48376_c0_g1_i1.p1	2-646[+]	.	.	.	.	.	.	.	.	.	.
TRINITY_DN48356_c0_g1	TRINITY_DN48356_c0_g1_i1	.	.	.	.	.	.	.	.	.	.	.	.	.	.
TRINITY_DN48325_c0_g1	TRINITY_DN48325_c0_g1_i1	.	.	.	.	.	.	.	.	.	.	.	.	.	.
TRINITY_DN48382_c0_g1	TRINITY_DN48382_c0_g1_i1	.	.	.	.	.	.	.	.	.	.	.	.	.	.
TRINITY_DN48660_c0_g1	TRINITY_DN48660_c0_g1_i1	.	.	.	.	.	.	.	.	.	.	.	.	.	.
TRINITY_DN48685_c0_g1	TRINITY_DN48685_c0_g1_i1	.	.	.	.	.	.	.	.	.	.	.	.	.	.
TRINITY_DN48665_c0_g1	TRINITY_DN48665_c0_g1_i1	.	.	.	.	.	.	.	.	.	.	.	.	.	.
TRINITY_DN48625_c0_g1	TRINITY_DN48625_c0_g1_i1	.	.	.	.	.	.	.	.	.	.	.	.	.	.
TRINITY_DN48625_c0_g2	TRINITY_DN48625_c0_g2_i1	.	.	.	.	.	.	.	.	.	.	.	.	.	.
TRINITY_DN48629_c0_g1	TRINITY_DN48629_c0_g1_i1	.	.	.	.	.	.	.	.	.	.	.	.	.	.
TRINITY_DN48666_c0_g1	TRINITY_DN48666_c0_g1_i1	.	.	TRINITY_DN48666_c0_g1_i1.p1	3-377[+]	.	.	.	.	.	.	.	.	.	.
TRINITY_DN49459_c0_g1	TRINITY_DN49459_c0_g1_i1	.	.	.	.	.	.	.	.	.	.	.	.	.	.
TRINITY_DN49435_c0_g1	TRINITY_DN49435_c0_g1_i1	.	.	.	.	.	.	.	.	.	.	.	.	.	.
TRINITY_DN49499_c0_g1	TRINITY_DN49499_c0_g1_i1	.	.	.	.	.	.	.	.	.	.	.	.	.	.
TRINITY_DN49429_c0_g1	TRINITY_DN49429_c0_g1_i1	.	.	.	.	.	.	.	.	.	.	.	.	.	.
TRINITY_DN49413_c0_g1	TRINITY_DN49413_c0_g1_i1	.	.	.	.	.	.	.	.	.	.	.	.	.	.
TRINITY_DN49423_c0_g1	TRINITY_DN49423_c0_g1_i1	.	.	.	.	.	.	.	.	.	.	.	.	.	.
TRINITY_DN49414_c0_g1	TRINITY_DN49414_c0_g1_i1	.	.	.	.	.	.	.	.	.	.	.	.	.	.
TRINITY_DN49426_c0_g1	TRINITY_DN49426_c0_g1_i1	.	.	.	.	.	.	.	.	.	.	.	.	.	.
TRINITY_DN49492_c0_g1	TRINITY_DN49492_c0_g1_i1	.	.	.	.	.	.	.	.	.	.	.	.	.	.
TRINITY_DN49402_c0_g1	TRINITY_DN49402_c0_g1_i1	.	.	.	.	.	.	.	.	.	.	.	.	.	.
TRINITY_DN49410_c0_g1	TRINITY_DN49410_c0_g1_i1	.	.	.	.	.	.	.	.	.	.	.	.	.	.
TRINITY_DN49434_c0_g1	TRINITY_DN49434_c0_g1_i1	.	.	.	.	.	.	.	.	.	.	.	.	.	.
TRINITY_DN49434_c0_g2	TRINITY_DN49434_c0_g2_i1	.	.	.	.	.	.	.	.	.	.	.	.	.	.
TRINITY_DN49570_c0_g1	TRINITY_DN49570_c0_g1_i1	.	.	.	.	.	.	.	.	.	.	.	.	.	.
TRINITY_DN49516_c0_g1	TRINITY_DN49516_c0_g1_i1	.	.	.	.	.	.	.	.	.	.	.	.	.	.
TRINITY_DN49581_c0_g1	TRINITY_DN49581_c0_g1_i1	.	.	.	.	.	.	.	.	.	.	.	.	.	.
TRINITY_DN49502_c0_g1	TRINITY_DN49502_c0_g1_i1	DSBD_NEIMB^DSBD_NEIMB^Q:253-2,H:196-278^40.48%ID^E:1e-15^RecName: Full=Thiol:disulfide interchange protein DsbD;^Bacteria; Proteobacteria; Betaproteobacteria; Neisseriales; Neisseriaceae; Neisseria	.	.	.	.	.	.	.	COG4232^Required to facilitate the formation of correct disulfide bonds in some periplasmic proteins and for the assembly of the periplasmic c-type cytochromes. Acts by transferring electrons from cytoplasmic thioredoxin to the periplasm. This transfer involves a cascade of disulfide bond formation and reduction steps (By similarity)	KEGG:nme:NMB1519`KO:K04084	GO:0016021^cellular_component^integral component of membrane`GO:0005886^cellular_component^plasma membrane`GO:0009055^molecular_function^electron carrier activity`GO:0047134^molecular_function^protein-disulfide reductase activity`GO:0045454^biological_process^cell redox homeostasis`GO:0017004^biological_process^cytochrome complex assembly	.	.	.
TRINITY_DN49514_c0_g1	TRINITY_DN49514_c0_g1_i1	.	.	.	.	.	.	.	.	.	.	.	.	.	.
TRINITY_DN49583_c0_g1	TRINITY_DN49583_c0_g1_i1	.	.	.	.	.	.	.	.	.	.	.	.	.	.
TRINITY_DN49584_c0_g1	TRINITY_DN49584_c0_g1_i1	.	.	.	.	.	.	.	.	.	.	.	.	.	.
TRINITY_DN49564_c0_g1	TRINITY_DN49564_c0_g1_i1	.	.	.	.	.	.	.	.	.	.	.	.	.	.
TRINITY_DN49520_c0_g1	TRINITY_DN49520_c0_g1_i1	.	.	.	.	.	.	.	.	.	.	.	.	.	.
TRINITY_DN49533_c0_g1	TRINITY_DN49533_c0_g1_i1	.	.	.	.	.	.	.	.	.	.	.	.	.	.
TRINITY_DN49582_c0_g1	TRINITY_DN49582_c0_g1_i1	.	.	.	.	.	.	.	.	.	.	.	.	.	.
TRINITY_DN49852_c0_g1	TRINITY_DN49852_c0_g1_i1	.	.	.	.	.	.	.	.	.	.	.	.	.	.
TRINITY_DN49882_c0_g1	TRINITY_DN49882_c0_g1_i1	.	.	.	.	.	.	.	.	.	.	.	.	.	.
TRINITY_DN49809_c0_g1	TRINITY_DN49809_c0_g1_i1	.	.	.	.	.	.	.	.	.	.	.	.	.	.
TRINITY_DN49800_c0_g1	TRINITY_DN49800_c0_g1_i1	.	.	.	.	.	.	.	.	.	.	.	.	.	.
TRINITY_DN49819_c0_g1	TRINITY_DN49819_c0_g1_i1	.	.	.	.	.	.	.	.	.	.	.	.	.	.
TRINITY_DN49868_c0_g1	TRINITY_DN49868_c0_g1_i1	.	.	.	.	.	.	.	.	.	.	.	.	.	.
TRINITY_DN49884_c0_g1	TRINITY_DN49884_c0_g1_i1	.	.	.	.	.	.	.	.	.	.	.	.	.	.
TRINITY_DN49845_c0_g1	TRINITY_DN49845_c0_g1_i1	.	.	.	.	.	.	.	.	.	.	.	.	.	.
TRINITY_DN49818_c0_g1	TRINITY_DN49818_c0_g1_i1	.	.	.	.	.	.	.	.	.	.	.	.	.	.
TRINITY_DN49883_c0_g1	TRINITY_DN49883_c0_g1_i1	.	.	.	.	.	.	.	.	.	.	.	.	.	.
TRINITY_DN49803_c0_g1	TRINITY_DN49803_c0_g1_i1	.	.	.	.	.	.	.	.	.	.	.	.	.	.
TRINITY_DN49860_c0_g1	TRINITY_DN49860_c0_g1_i1	.	.	.	.	.	.	.	.	.	.	.	.	.	.
TRINITY_DN49891_c0_g1	TRINITY_DN49891_c0_g1_i1	.	.	.	.	.	.	.	.	.	.	.	.	.	.
TRINITY_DN49834_c0_g1	TRINITY_DN49834_c0_g1_i1	.	.	.	.	.	.	.	.	.	.	.	.	.	.
TRINITY_DN49814_c0_g1	TRINITY_DN49814_c0_g1_i1	.	.	.	.	.	.	.	.	.	.	.	.	.	.
TRINITY_DN49843_c0_g1	TRINITY_DN49843_c0_g1_i1	.	.	.	.	.	.	.	.	.	.	.	.	.	.
TRINITY_DN49858_c0_g1	TRINITY_DN49858_c0_g1_i1	.	.	.	.	.	.	.	.	.	.	.	.	.	.
TRINITY_DN50129_c0_g1	TRINITY_DN50129_c0_g1_i1	.	.	.	.	.	.	.	.	.	.	.	.	.	.
TRINITY_DN50188_c0_g1	TRINITY_DN50188_c0_g1_i1	.	.	.	.	.	.	.	.	.	.	.	.	.	.
TRINITY_DN50193_c0_g1	TRINITY_DN50193_c0_g1_i1	.	.	.	.	.	.	.	.	.	.	.	.	.	.
TRINITY_DN50124_c0_g1	TRINITY_DN50124_c0_g1_i1	.	.	.	.	.	.	.	.	.	.	.	.	.	.
TRINITY_DN50101_c0_g1	TRINITY_DN50101_c0_g1_i1	DCTA_XANCP^DCTA_XANCP^Q:219-7,H:171-241^66.2%ID^E:9e-26^RecName: Full=C4-dicarboxylate transport protein {ECO:0000255|HAMAP-Rule:MF_01300};^Bacteria; Proteobacteria; Gammaproteobacteria; Xanthomonadales; Xanthomonadaceae; Xanthomonas	.	.	.	.	.	.	.	COG1301^sodium dicarboxylate symporter	KEGG:xcc:XCC3346`KO:K11103	GO:0016021^cellular_component^integral component of membrane`GO:0005886^cellular_component^plasma membrane`GO:0017153^molecular_function^sodium:dicarboxylate symporter activity`GO:0008643^biological_process^carbohydrate transport	.	.	.
TRINITY_DN50154_c0_g1	TRINITY_DN50154_c0_g1_i1	.	.	.	.	.	.	.	.	.	.	.	.	.	.
TRINITY_DN50118_c0_g1	TRINITY_DN50118_c0_g1_i1	.	.	.	.	.	.	.	.	.	.	.	.	.	.
TRINITY_DN50111_c0_g1	TRINITY_DN50111_c0_g1_i1	.	.	.	.	.	.	.	.	.	.	.	.	.	.
TRINITY_DN50159_c0_g1	TRINITY_DN50159_c0_g1_i1	.	.	.	.	.	.	.	.	.	.	.	.	.	.
TRINITY_DN50173_c0_g1	TRINITY_DN50173_c0_g1_i1	.	.	.	.	.	.	.	.	.	.	.	.	.	.
TRINITY_DN50100_c0_g1	TRINITY_DN50100_c0_g1_i1	.	.	.	.	.	.	.	.	.	.	.	.	.	.
TRINITY_DN50125_c0_g1	TRINITY_DN50125_c0_g1_i1	.	.	.	.	.	.	.	.	.	.	.	.	.	.
TRINITY_DN50176_c0_g1	TRINITY_DN50176_c0_g1_i1	.	.	.	.	.	.	.	.	.	.	.	.	.	.
TRINITY_DN50467_c0_g1	TRINITY_DN50467_c0_g1_i1	.	.	.	.	.	.	.	.	.	.	.	.	.	.
TRINITY_DN50475_c0_g1	TRINITY_DN50475_c0_g1_i1	.	.	.	.	.	.	.	.	.	.	.	.	.	.
TRINITY_DN50443_c0_g1	TRINITY_DN50443_c0_g1_i1	.	.	.	.	.	.	.	.	.	.	.	.	.	.
TRINITY_DN50494_c0_g1	TRINITY_DN50494_c0_g1_i1	.	.	.	.	.	.	.	.	.	.	.	.	.	.
TRINITY_DN50494_c0_g2	TRINITY_DN50494_c0_g2_i1	.	.	.	.	.	.	.	.	.	.	.	.	.	.
TRINITY_DN50454_c0_g1	TRINITY_DN50454_c0_g1_i1	.	.	.	.	.	.	.	.	.	.	.	.	.	.
TRINITY_DN50405_c0_g1	TRINITY_DN50405_c0_g1_i1	.	.	.	.	.	.	.	.	.	.	.	.	.	.
TRINITY_DN50477_c0_g1	TRINITY_DN50477_c0_g1_i1	.	.	.	.	.	.	.	.	.	.	.	.	.	.
TRINITY_DN50487_c0_g1	TRINITY_DN50487_c0_g1_i1	.	.	.	.	.	.	.	.	.	.	.	.	.	.
TRINITY_DN50469_c0_g1	TRINITY_DN50469_c0_g1_i1	.	.	.	.	.	.	.	.	.	.	.	.	.	.
TRINITY_DN50474_c0_g1	TRINITY_DN50474_c0_g1_i1	.	.	.	.	.	.	.	.	.	.	.	.	.	.
TRINITY_DN50401_c0_g1	TRINITY_DN50401_c0_g1_i1	.	.	.	.	.	.	.	.	.	.	.	.	.	.
TRINITY_DN50412_c0_g1	TRINITY_DN50412_c0_g1_i1	.	.	.	.	.	.	.	.	.	.	.	.	.	.
TRINITY_DN50420_c0_g1	TRINITY_DN50420_c0_g1_i1	.	.	.	.	.	.	.	.	.	.	.	.	.	.
TRINITY_DN50420_c0_g1	TRINITY_DN50420_c0_g1_i2	.	.	.	.	.	.	.	.	.	.	.	.	.	.
TRINITY_DN50441_c0_g1	TRINITY_DN50441_c0_g1_i1	.	.	.	.	.	.	.	.	.	.	.	.	.	.
TRINITY_DN50472_c0_g1	TRINITY_DN50472_c0_g1_i1	.	.	.	.	.	.	.	.	.	.	.	.	.	.
TRINITY_DN50552_c0_g1	TRINITY_DN50552_c0_g1_i1	.	.	.	.	.	.	.	.	.	.	.	.	.	.
TRINITY_DN50507_c0_g1	TRINITY_DN50507_c0_g1_i1	.	.	.	.	.	.	.	.	.	.	.	.	.	.
TRINITY_DN50568_c0_g1	TRINITY_DN50568_c0_g1_i1	.	.	.	.	.	.	.	.	.	.	.	.	.	.
TRINITY_DN50566_c0_g1	TRINITY_DN50566_c0_g1_i1	.	.	.	.	.	.	.	.	.	.	.	.	.	.
TRINITY_DN50523_c0_g1	TRINITY_DN50523_c0_g1_i1	.	.	.	.	.	.	.	.	.	.	.	.	.	.
TRINITY_DN50516_c0_g1	TRINITY_DN50516_c0_g1_i1	SCND3_HUMAN^SCND3_HUMAN^Q:12-206,H:1189-1253^46.15%ID^E:2e-11^RecName: Full=SCAN domain-containing protein 3;^Eukaryota; Metazoa; Chordata; Craniata; Vertebrata; Euteleostomi; Mammalia; Eutheria; Euarchontoglires; Primates; Haplorrhini; Catarrhini; Hominidae; Homo	.	.	.	.	.	.	.	ENOG410ZSKF^SCAN domain containing 3	KEGG:hsa:114821	GO:0003676^molecular_function^nucleic acid binding`GO:0003700^molecular_function^transcription factor activity, sequence-specific DNA binding`GO:0015074^biological_process^DNA integration	.	.	.
TRINITY_DN50534_c0_g1	TRINITY_DN50534_c0_g1_i1	.	.	.	.	.	.	.	.	.	.	.	.	.	.
TRINITY_DN50544_c0_g1	TRINITY_DN50544_c0_g1_i1	ATPA_DROME^ATPA_DROME^Q:1-246,H:222-303^71.95%ID^E:1e-29^RecName: Full=ATP synthase subunit alpha, mitochondrial;^Eukaryota; Metazoa; Ecdysozoa; Arthropoda; Hexapoda; Insecta; Pterygota; Neoptera; Endopterygota; Diptera; Brachycera; Muscomorpha; Ephydroidea; Drosophilidae; Drosophila; Sophophora	.	.	.	.	.	.	.	COG0056^Produces ATP from ADP in the presence of a proton gradient across the membrane. The alpha chain is a regulatory subunit (By similarity)	KEGG:dme:Dmel_CG3612`KO:K02132	GO:0005811^cellular_component^lipid particle`GO:0005875^cellular_component^microtubule associated complex`GO:0005743^cellular_component^mitochondrial inner membrane`GO:0005739^cellular_component^mitochondrion`GO:0045261^cellular_component^proton-transporting ATP synthase complex, catalytic core F(1)`GO:0005524^molecular_function^ATP binding`GO:0046933^molecular_function^proton-transporting ATP sy…	.	.	.
TRINITY_DN50578_c0_g1	TRINITY_DN50578_c0_g1_i1	.	.	TRINITY_DN50578_c0_g1_i1.p1	193-510[+]	.	.	.	.	.	.	.	.	.	.
TRINITY_DN50500_c0_g1	TRINITY_DN50500_c0_g1_i1	.	.	.	.	.	.	.	.	.	.	.	.	.	.
TRINITY_DN50500_c0_g2	TRINITY_DN50500_c0_g2_i1	.	.	.	.	.	.	.	.	.	.	.	.	.	.
TRINITY_DN52104_c0_g1	TRINITY_DN52104_c0_g1_i1	.	.	.	.	.	.	.	.	.	.	.	.	.	.
TRINITY_DN52104_c1_g1	TRINITY_DN52104_c1_g1_i1	.	.	.	.	.	.	.	.	.	.	.	.	.	.
TRINITY_DN52100_c0_g1	TRINITY_DN52100_c0_g1_i1	.	.	.	.	.	.	.	.	.	.	.	.	.	.
TRINITY_DN52180_c0_g1	TRINITY_DN52180_c0_g1_i1	.	.	.	.	.	.	.	.	.	.	.	.	.	.
TRINITY_DN52155_c0_g1	TRINITY_DN52155_c0_g1_i1	.	.	.	.	.	.	.	.	.	.	.	.	.	.
TRINITY_DN52179_c0_g1	TRINITY_DN52179_c0_g1_i1	.	.	.	.	.	.	.	.	.	.	.	.	.	.
TRINITY_DN52120_c0_g1	TRINITY_DN52120_c0_g1_i1	.	.	.	.	.	.	.	.	.	.	.	.	.	.
TRINITY_DN52127_c0_g1	TRINITY_DN52127_c0_g1_i1	.	.	.	.	.	.	.	.	.	.	.	.	.	.
TRINITY_DN52127_c0_g1	TRINITY_DN52127_c0_g1_i2	.	.	.	.	.	.	.	.	.	.	.	.	.	.
TRINITY_DN52125_c0_g1	TRINITY_DN52125_c0_g1_i1	.	.	.	.	.	.	.	.	.	.	.	.	.	.
TRINITY_DN52196_c0_g1	TRINITY_DN52196_c0_g1_i1	.	.	.	.	.	.	.	.	.	.	.	.	.	.
TRINITY_DN52184_c0_g1	TRINITY_DN52184_c0_g1_i1	.	.	.	.	.	.	.	.	.	.	.	.	.	.
TRINITY_DN52184_c0_g2	TRINITY_DN52184_c0_g2_i1	.	.	.	.	.	.	.	.	.	.	.	.	.	.
TRINITY_DN52199_c0_g1	TRINITY_DN52199_c0_g1_i1	.	.	.	.	.	.	.	.	.	.	.	.	.	.
TRINITY_DN52194_c0_g1	TRINITY_DN52194_c0_g1_i1	.	.	.	.	.	.	.	.	.	.	.	.	.	.
TRINITY_DN52117_c0_g1	TRINITY_DN52117_c0_g1_i1	.	.	.	.	.	.	.	.	.	.	.	.	.	.
TRINITY_DN52139_c0_g1	TRINITY_DN52139_c0_g1_i1	.	.	.	.	.	.	.	.	.	.	.	.	.	.
TRINITY_DN52139_c0_g1	TRINITY_DN52139_c0_g1_i2	.	.	.	.	.	.	.	.	.	.	.	.	.	.
TRINITY_DN52195_c0_g1	TRINITY_DN52195_c0_g1_i1	.	.	.	.	.	.	.	.	.	.	.	.	.	.
TRINITY_DN52465_c0_g1	TRINITY_DN52465_c0_g1_i1	.	.	.	.	.	.	.	.	.	.	.	.	.	.
TRINITY_DN52419_c0_g1	TRINITY_DN52419_c0_g1_i1	.	.	.	.	.	.	.	.	.	.	.	.	.	.
TRINITY_DN52421_c0_g1	TRINITY_DN52421_c0_g1_i1	.	.	.	.	.	.	.	.	.	.	.	.	.	.
TRINITY_DN52421_c0_g1	TRINITY_DN52421_c0_g1_i2	.	.	.	.	.	.	.	.	.	.	.	.	.	.
TRINITY_DN52462_c0_g1	TRINITY_DN52462_c0_g1_i1	.	.	.	.	.	.	.	.	.	.	.	.	.	.
TRINITY_DN52408_c0_g1	TRINITY_DN52408_c0_g1_i1	.	.	.	.	.	.	.	.	.	.	.	.	.	.
TRINITY_DN52412_c0_g1	TRINITY_DN52412_c0_g1_i1	.	.	.	.	.	.	.	.	.	.	.	.	.	.
TRINITY_DN52447_c0_g1	TRINITY_DN52447_c0_g1_i1	.	.	.	.	.	.	.	.	.	.	.	.	.	.
TRINITY_DN52401_c0_g1	TRINITY_DN52401_c0_g1_i1	.	.	.	.	.	.	.	.	.	.	.	.	.	.
TRINITY_DN52497_c0_g1	TRINITY_DN52497_c0_g1_i1	.	.	.	.	.	.	.	.	.	.	.	.	.	.
TRINITY_DN52415_c0_g1	TRINITY_DN52415_c0_g1_i1	.	.	.	.	.	.	.	.	.	.	.	.	.	.
TRINITY_DN52478_c0_g1	TRINITY_DN52478_c0_g1_i1	.	.	.	.	.	.	.	.	.	.	.	.	.	.
TRINITY_DN52433_c0_g1	TRINITY_DN52433_c0_g1_i1	.	.	.	.	.	.	.	.	.	.	.	.	.	.
TRINITY_DN52451_c0_g1	TRINITY_DN52451_c0_g1_i1	.	.	.	.	.	.	.	.	.	.	.	.	.	.
TRINITY_DN52461_c0_g1	TRINITY_DN52461_c0_g1_i1	.	.	.	.	.	.	.	.	.	.	.	.	.	.
TRINITY_DN52461_c0_g1	TRINITY_DN52461_c0_g1_i2	.	.	.	.	.	.	.	.	.	.	.	.	.	.
TRINITY_DN52405_c0_g1	TRINITY_DN52405_c0_g1_i1	.	.	.	.	.	.	.	.	.	.	.	.	.	.
TRINITY_DN52480_c0_g1	TRINITY_DN52480_c0_g1_i1	.	.	.	.	.	.	.	.	.	.	.	.	.	.
TRINITY_DN52439_c0_g1	TRINITY_DN52439_c0_g1_i1	.	.	.	.	.	.	.	.	.	.	.	.	.	.
TRINITY_DN52458_c0_g1	TRINITY_DN52458_c0_g1_i1	.	.	.	.	.	.	.	.	.	.	.	.	.	.
TRINITY_DN52427_c0_g1	TRINITY_DN52427_c0_g1_i1	.	.	.	.	.	.	.	.	.	.	.	.	.	.
TRINITY_DN52463_c0_g1	TRINITY_DN52463_c0_g1_i1	.	.	.	.	.	.	.	.	.	.	.	.	.	.
TRINITY_DN52431_c0_g1	TRINITY_DN52431_c0_g1_i1	.	.	.	.	.	.	.	.	.	.	.	.	.	.
TRINITY_DN52445_c0_g1	TRINITY_DN52445_c0_g1_i1	.	.	.	.	.	.	.	.	.	.	.	.	.	.
TRINITY_DN52416_c0_g1	TRINITY_DN52416_c0_g1_i1	.	.	.	.	.	.	.	.	.	.	.	.	.	.
TRINITY_DN52436_c0_g1	TRINITY_DN52436_c0_g1_i1	.	.	.	.	.	.	.	.	.	.	.	.	.	.
TRINITY_DN52428_c0_g1	TRINITY_DN52428_c0_g1_i1	.	.	.	.	.	.	.	.	.	.	.	.	.	.
TRINITY_DN52414_c0_g1	TRINITY_DN52414_c0_g1_i1	.	.	.	.	.	.	.	.	.	.	.	.	.	.
TRINITY_DN52449_c0_g1	TRINITY_DN52449_c0_g1_i1	.	.	.	.	.	.	.	.	.	.	.	.	.	.
TRINITY_DN52417_c0_g1	TRINITY_DN52417_c0_g1_i1	.	.	.	.	.	.	.	.	.	.	.	.	.	.
TRINITY_DN52410_c0_g1	TRINITY_DN52410_c0_g1_i1	.	.	.	.	.	.	.	.	.	.	.	.	.	.
TRINITY_DN52422_c0_g1	TRINITY_DN52422_c0_g1_i1	.	.	.	.	.	.	.	.	.	.	.	.	.	.
TRINITY_DN52466_c0_g1	TRINITY_DN52466_c0_g1_i1	.	.	.	.	.	.	.	.	.	.	.	.	.	.
TRINITY_DN52499_c0_g1	TRINITY_DN52499_c0_g1_i1	.	.	.	.	.	.	.	.	.	.	.	.	.	.
TRINITY_DN52496_c0_g1	TRINITY_DN52496_c0_g1_i1	.	.	.	.	.	.	.	.	.	.	.	.	.	.
TRINITY_DN52438_c0_g1	TRINITY_DN52438_c0_g1_i1	.	.	.	.	.	.	.	.	.	.	.	.	.	.
TRINITY_DN52429_c0_g1	TRINITY_DN52429_c0_g1_i1	.	.	.	.	.	.	.	.	.	.	.	.	.	.
TRINITY_DN52455_c0_g1	TRINITY_DN52455_c0_g1_i1	.	.	.	.	.	.	.	.	.	.	.	.	.	.
TRINITY_DN52440_c0_g1	TRINITY_DN52440_c0_g1_i1	.	.	.	.	.	.	.	.	.	.	.	.	.	.
TRINITY_DN52488_c0_g1	TRINITY_DN52488_c0_g1_i1	.	.	.	.	.	.	.	.	.	.	.	.	.	.
TRINITY_DN52493_c0_g1	TRINITY_DN52493_c0_g1_i1	.	.	.	.	.	.	.	.	.	.	.	.	.	.
TRINITY_DN52464_c0_g1	TRINITY_DN52464_c0_g1_i1	.	.	.	.	.	.	.	.	.	.	.	.	.	.
TRINITY_DN52498_c0_g1	TRINITY_DN52498_c0_g1_i1	.	.	.	.	.	.	.	.	.	.	.	.	.	.
TRINITY_DN52487_c0_g1	TRINITY_DN52487_c0_g1_i1	.	.	.	.	.	.	.	.	.	.	.	.	.	.
TRINITY_DN52444_c0_g1	TRINITY_DN52444_c0_g1_i1	.	.	.	.	.	.	.	.	.	.	.	.	.	.
TRINITY_DN52490_c0_g1	TRINITY_DN52490_c0_g1_i1	.	.	.	.	.	.	.	.	.	.	.	.	.	.
TRINITY_DN52475_c0_g1	TRINITY_DN52475_c0_g1_i1	T629_SHISO^T629_SHISO^Q:208-2,H:166-233^49.28%ID^E:1e-17^RecName: Full=Transposase for insertion sequence element IS629;^Bacteria; Proteobacteria; Gammaproteobacteria; Enterobacteriales; Enterobacteriaceae; Shigella	.	.	.	.	.	.	.	.	.	GO:0003677^molecular_function^DNA binding`GO:0015074^biological_process^DNA integration`GO:0006310^biological_process^DNA recombination`GO:0032196^biological_process^transposition	.	.	.
TRINITY_DN52492_c0_g1	TRINITY_DN52492_c0_g1_i1	.	.	.	.	.	.	.	.	.	.	.	.	.	.
TRINITY_DN52489_c0_g1	TRINITY_DN52489_c0_g1_i1	.	.	.	.	.	.	.	.	.	.	.	.	.	.
TRINITY_DN52430_c0_g1	TRINITY_DN52430_c0_g1_i1	.	.	.	.	.	.	.	.	.	.	.	.	.	.
TRINITY_DN52406_c0_g1	TRINITY_DN52406_c0_g1_i1	.	.	.	.	.	.	.	.	.	.	.	.	.	.
TRINITY_DN52450_c0_g1	TRINITY_DN52450_c0_g1_i1	.	.	.	.	.	.	.	.	.	.	.	.	.	.
TRINITY_DN52469_c0_g1	TRINITY_DN52469_c0_g1_i1	.	.	.	.	.	.	.	.	.	.	.	.	.	.
TRINITY_DN52494_c0_g1	TRINITY_DN52494_c0_g1_i1	.	.	.	.	.	.	.	.	.	.	.	.	.	.
TRINITY_DN52741_c0_g1	TRINITY_DN52741_c0_g1_i1	.	.	.	.	.	.	.	.	.	.	.	.	.	.
TRINITY_DN52707_c0_g1	TRINITY_DN52707_c0_g1_i1	.	.	.	.	.	.	.	.	.	.	.	.	.	.
TRINITY_DN52789_c0_g1	TRINITY_DN52789_c0_g1_i1	.	.	.	.	.	.	.	.	.	.	.	.	.	.
TRINITY_DN52762_c0_g1	TRINITY_DN52762_c0_g1_i1	.	.	.	.	.	.	.	.	.	.	.	.	.	.
TRINITY_DN52764_c0_g1	TRINITY_DN52764_c0_g1_i1	.	.	.	.	.	.	.	.	.	.	.	.	.	.
TRINITY_DN52798_c0_g1	TRINITY_DN52798_c0_g1_i1	.	.	.	.	.	.	.	.	.	.	.	.	.	.
TRINITY_DN52754_c0_g1	TRINITY_DN52754_c0_g1_i1	.	.	.	.	.	.	.	.	.	.	.	.	.	.
TRINITY_DN52793_c0_g1	TRINITY_DN52793_c0_g1_i1	.	.	.	.	.	.	.	.	.	.	.	.	.	.
TRINITY_DN52797_c0_g1	TRINITY_DN52797_c0_g1_i1	.	.	.	.	.	.	.	.	.	.	.	.	.	.
TRINITY_DN52725_c0_g1	TRINITY_DN52725_c0_g1_i1	.	.	.	.	.	.	.	.	.	.	.	.	.	.
TRINITY_DN52787_c0_g1	TRINITY_DN52787_c0_g1_i1	.	.	.	.	.	.	.	.	.	.	.	.	.	.
TRINITY_DN52779_c0_g1	TRINITY_DN52779_c0_g1_i1	.	.	.	.	.	.	.	.	.	.	.	.	.	.
TRINITY_DN52776_c0_g1	TRINITY_DN52776_c0_g1_i1	.	.	.	.	.	.	.	.	.	.	.	.	.	.
TRINITY_DN52758_c0_g1	TRINITY_DN52758_c0_g1_i1	THIO_RABIT^THIO_RABIT^Q:94-402,H:2-103^41.75%ID^E:3e-24^RecName: Full=Thioredoxin;^Eukaryota; Metazoa; Chordata; Craniata; Vertebrata; Euteleostomi; Mammalia; Eutheria; Euarchontoglires; Glires; Lagomorpha; Leporidae; Oryctolagus	.	TRINITY_DN52758_c0_g1_i1.p1	94-411[+]	THIO_RABIT^THIO_RABIT^Q:1-103,H:2-103^41.75%ID^E:5e-26^RecName: Full=Thioredoxin;^Eukaryota; Metazoa; Chordata; Craniata; Vertebrata; Euteleostomi; Mammalia; Eutheria; Euarchontoglires; Glires; Lagomorpha; Leporidae; Oryctolagus	.	.	.	COG0526^Thioredoxin	.	GO:0005737^cellular_component^cytoplasm`GO:0005576^cellular_component^extracellular region`GO:0005634^cellular_component^nucleus`GO:0015035^molecular_function^protein disulfide oxidoreductase activity`GO:0045454^biological_process^cell redox homeostasis`GO:0006662^biological_process^glycerol ether metabolic process`GO:0055114^biological_process^oxidation-reduction process`GO:0043388^biological_pr…	.	.	.
TRINITY_DN52721_c0_g1	TRINITY_DN52721_c0_g1_i1	.	.	.	.	.	.	.	.	.	.	.	.	.	.
TRINITY_DN52765_c0_g1	TRINITY_DN52765_c0_g1_i1	.	.	.	.	.	.	.	.	.	.	.	.	.	.
TRINITY_DN52770_c0_g1	TRINITY_DN52770_c0_g1_i1	.	.	.	.	.	.	.	.	.	.	.	.	.	.
TRINITY_DN52785_c0_g1	TRINITY_DN52785_c0_g1_i1	.	.	.	.	.	.	.	.	.	.	.	.	.	.
TRINITY_DN52719_c0_g1	TRINITY_DN52719_c0_g1_i1	.	.	.	.	.	.	.	.	.	.	.	.	.	.
TRINITY_DN52761_c0_g1	TRINITY_DN52761_c0_g1_i1	.	.	.	.	.	.	.	.	.	.	.	.	.	.
TRINITY_DN52717_c0_g1	TRINITY_DN52717_c0_g1_i1	.	.	.	.	.	.	.	.	.	.	.	.	.	.
TRINITY_DN52747_c0_g1	TRINITY_DN52747_c0_g1_i1	.	.	.	.	.	.	.	.	.	.	.	.	.	.
TRINITY_DN52750_c0_g1	TRINITY_DN52750_c0_g1_i1	.	.	.	.	.	.	.	.	.	.	.	.	.	.
TRINITY_DN52746_c0_g1	TRINITY_DN52746_c0_g1_i1	.	.	.	.	.	.	.	.	.	.	.	.	.	.
TRINITY_DN52730_c0_g1	TRINITY_DN52730_c0_g1_i1	.	.	.	.	.	.	.	.	.	.	.	.	.	.
TRINITY_DN52780_c0_g1	TRINITY_DN52780_c0_g1_i1	.	.	.	.	.	.	.	.	.	.	.	.	.	.
TRINITY_DN52713_c0_g1	TRINITY_DN52713_c0_g1_i1	.	.	.	.	.	.	.	.	.	.	.	.	.	.
TRINITY_DN52714_c0_g1	TRINITY_DN52714_c0_g1_i1	.	.	.	.	.	.	.	.	.	.	.	.	.	.
TRINITY_DN52755_c0_g1	TRINITY_DN52755_c0_g1_i1	.	.	.	.	.	.	.	.	.	.	.	.	.	.
TRINITY_DN52784_c0_g1	TRINITY_DN52784_c0_g1_i1	.	.	.	.	.	.	.	.	.	.	.	.	.	.
TRINITY_DN52704_c0_g1	TRINITY_DN52704_c0_g1_i1	.	.	.	.	.	.	.	.	.	.	.	.	.	.
TRINITY_DN52720_c0_g1	TRINITY_DN52720_c0_g1_i1	.	.	.	.	.	.	.	.	.	.	.	.	.	.
TRINITY_DN52711_c0_g1	TRINITY_DN52711_c0_g1_i1	.	.	.	.	.	.	.	.	.	.	.	.	.	.
TRINITY_DN52763_c0_g1	TRINITY_DN52763_c0_g1_i1	.	.	.	.	.	.	.	.	.	.	.	.	.	.
TRINITY_DN52766_c0_g1	TRINITY_DN52766_c0_g1_i1	.	.	.	.	.	.	.	.	.	.	.	.	.	.
TRINITY_DN52752_c0_g1	TRINITY_DN52752_c0_g1_i1	PSTA_MYCLE^PSTA_MYCLE^Q:2-310,H:83-184^56.31%ID^E:3e-26^RecName: Full=Phosphate transport system permease protein PstA;^Bacteria; Actinobacteria; Corynebacteriales; Mycobacteriaceae; Mycobacterium	.	.	.	.	.	.	.	COG0581^phosphate abc transporter	KEGG:mle:ML2093`KO:K02038	GO:0005887^cellular_component^integral component of plasma membrane`GO:0005315^molecular_function^inorganic phosphate transmembrane transporter activity`GO:0035435^biological_process^phosphate ion transmembrane transport	.	.	.
TRINITY_DN52773_c0_g1	TRINITY_DN52773_c0_g1_i1	.	.	.	.	.	.	.	.	.	.	.	.	.	.
TRINITY_DN52774_c0_g1	TRINITY_DN52774_c0_g1_i1	.	.	.	.	.	.	.	.	.	.	.	.	.	.
TRINITY_DN52753_c0_g1	TRINITY_DN52753_c0_g1_i1	.	.	.	.	.	.	.	.	.	.	.	.	.	.
TRINITY_DN52744_c0_g1	TRINITY_DN52744_c0_g1_i1	.	.	.	.	.	.	.	.	.	.	.	.	.	.
TRINITY_DN52781_c0_g1	TRINITY_DN52781_c0_g1_i1	.	.	.	.	.	.	.	.	.	.	.	.	.	.
TRINITY_DN52716_c0_g1	TRINITY_DN52716_c0_g1_i1	.	.	.	.	.	.	.	.	.	.	.	.	.	.
TRINITY_DN52740_c0_g1	TRINITY_DN52740_c0_g1_i1	.	.	.	.	.	.	.	.	.	.	.	.	.	.
TRINITY_DN52733_c0_g1	TRINITY_DN52733_c0_g1_i1	.	.	.	.	.	.	.	.	.	.	.	.	.	.
TRINITY_DN52757_c0_g1	TRINITY_DN52757_c0_g1_i1	.	.	TRINITY_DN52757_c0_g1_i1.p1	2-409[+]	.	.	.	.	.	.	.	.	.	.
TRINITY_DN52838_c0_g1	TRINITY_DN52838_c0_g1_i1	.	.	.	.	.	.	.	.	.	.	.	.	.	.
TRINITY_DN52812_c0_g1	TRINITY_DN52812_c0_g1_i1	.	.	.	.	.	.	.	.	.	.	.	.	.	.
TRINITY_DN52895_c0_g1	TRINITY_DN52895_c0_g1_i1	.	.	.	.	.	.	.	.	.	.	.	.	.	.
TRINITY_DN52895_c1_g1	TRINITY_DN52895_c1_g1_i1	.	.	.	.	.	.	.	.	.	.	.	.	.	.
TRINITY_DN52806_c0_g1	TRINITY_DN52806_c0_g1_i1	.	.	.	.	.	.	.	.	.	.	.	.	.	.
TRINITY_DN52810_c0_g1	TRINITY_DN52810_c0_g1_i1	.	.	.	.	.	.	.	.	.	.	.	.	.	.
TRINITY_DN52810_c0_g1	TRINITY_DN52810_c0_g1_i2	.	.	.	.	.	.	.	.	.	.	.	.	.	.
TRINITY_DN52809_c0_g1	TRINITY_DN52809_c0_g1_i1	.	.	.	.	.	.	.	.	.	.	.	.	.	.
TRINITY_DN52825_c0_g1	TRINITY_DN52825_c0_g1_i1	.	.	.	.	.	.	.	.	.	.	.	.	.	.
TRINITY_DN52813_c0_g1	TRINITY_DN52813_c0_g1_i1	.	.	.	.	.	.	.	.	.	.	.	.	.	.
TRINITY_DN52836_c0_g1	TRINITY_DN52836_c0_g1_i1	.	.	.	.	.	.	.	.	.	.	.	.	.	.
TRINITY_DN52800_c0_g1	TRINITY_DN52800_c0_g1_i1	.	.	.	.	.	.	.	.	.	.	.	.	.	.
TRINITY_DN52801_c0_g1	TRINITY_DN52801_c0_g1_i1	.	.	.	.	.	.	.	.	.	.	.	.	.	.
TRINITY_DN52804_c0_g1	TRINITY_DN52804_c0_g1_i1	.	.	.	.	.	.	.	.	.	.	.	.	.	.
TRINITY_DN52899_c0_g1	TRINITY_DN52899_c0_g1_i1	PTN7_MOUSE^PTN7_MOUSE^Q:5-184,H:165-224^42.62%ID^E:3e-08^RecName: Full=Tyrosine-protein phosphatase non-receptor type 7;^Eukaryota; Metazoa; Chordata; Craniata; Vertebrata; Euteleostomi; Mammalia; Eutheria; Euarchontoglires; Glires; Rodentia; Sciurognathi; Muroidea; Muridae; Murinae; Mus; Mus	.	.	.	.	.	.	.	COG5599^protein tyrosine phosphatase	KEGG:mmu:320139`KO:K18019	GO:0005737^cellular_component^cytoplasm`GO:0009898^cellular_component^cytoplasmic side of plasma membrane`GO:0005856^cellular_component^cytoskeleton`GO:0005829^cellular_component^cytosol`GO:0004725^molecular_function^protein tyrosine phosphatase activity`GO:0035335^biological_process^peptidyl-tyrosine dephosphorylation`GO:0006470^biological_process^protein dephosphorylation	.	.	.
TRINITY_DN52828_c0_g1	TRINITY_DN52828_c0_g1_i1	.	.	.	.	.	.	.	.	.	.	.	.	.	.
TRINITY_DN52837_c0_g1	TRINITY_DN52837_c0_g1_i1	.	.	.	.	.	.	.	.	.	.	.	.	.	.
TRINITY_DN52837_c0_g2	TRINITY_DN52837_c0_g2_i1	.	.	.	.	.	.	.	.	.	.	.	.	.	.
TRINITY_DN52839_c0_g1	TRINITY_DN52839_c0_g1_i1	.	.	.	.	.	.	.	.	.	.	.	.	.	.
TRINITY_DN52832_c0_g1	TRINITY_DN52832_c0_g1_i1	RECB_CHLPN^RECB_CHLPN^Q:32-205,H:354-413^48.33%ID^E:1e-11^RecName: Full=RecBCD enzyme subunit RecB {ECO:0000255|HAMAP-Rule:MF_01485};^Bacteria; Chlamydiae; Chlamydiales; Chlamydiaceae; Chlamydia/Chlamydophila group; Chlamydia	.	.	.	.	.	.	.	COG1074^The heterodimer acts as both an ATP-dependent DNA helicase and an ATP-dependent, dual-direction single-stranded exonuclease. Recognizes the chi site generating a DNA molecule suitable for the initiation of homologous recombination. The AddA nuclease domain is required for chi fragment generation	KEGG:cpa:CP_0007`KEGG:cpn:CPn0738`KEGG:cpt:CpB0767`KO:K03582	GO:0005524^molecular_function^ATP binding`GO:0004003^molecular_function^ATP-dependent DNA helicase activity`GO:0003677^molecular_function^DNA binding`GO:0008854^molecular_function^exodeoxyribonuclease V activity`GO:0046872^molecular_function^metal ion binding`GO:0006281^biological_process^DNA repair	.	.	.
TRINITY_DN53275_c0_g1	TRINITY_DN53275_c0_g1_i1	.	.	.	.	.	.	.	.	.	.	.	.	.	.
TRINITY_DN53270_c0_g1	TRINITY_DN53270_c0_g1_i1	.	.	.	.	.	.	.	.	.	.	.	.	.	.
TRINITY_DN53214_c0_g1	TRINITY_DN53214_c0_g1_i1	.	.	.	.	.	.	.	.	.	.	.	.	.	.
TRINITY_DN53290_c0_g1	TRINITY_DN53290_c0_g1_i1	.	.	.	.	.	.	.	.	.	.	.	.	.	.
TRINITY_DN53285_c0_g1	TRINITY_DN53285_c0_g1_i1	.	.	.	.	.	.	.	.	.	.	.	.	.	.
TRINITY_DN53285_c0_g1	TRINITY_DN53285_c0_g1_i2	.	.	.	.	.	.	.	.	.	.	.	.	.	.
TRINITY_DN53287_c0_g1	TRINITY_DN53287_c0_g1_i1	.	.	.	.	.	.	.	.	.	.	.	.	.	.
TRINITY_DN53246_c0_g1	TRINITY_DN53246_c0_g1_i1	.	.	.	.	.	.	.	.	.	.	.	.	.	.
TRINITY_DN53221_c0_g1	TRINITY_DN53221_c0_g1_i1	.	.	.	.	.	.	.	.	.	.	.	.	.	.
TRINITY_DN53272_c0_g1	TRINITY_DN53272_c0_g1_i1	.	.	.	.	.	.	.	.	.	.	.	.	.	.
TRINITY_DN53220_c0_g1	TRINITY_DN53220_c0_g1_i1	.	.	.	.	.	.	.	.	.	.	.	.	.	.
TRINITY_DN53242_c0_g1	TRINITY_DN53242_c0_g1_i1	.	.	.	.	.	.	.	.	.	.	.	.	.	.
TRINITY_DN53240_c0_g1	TRINITY_DN53240_c0_g1_i1	.	.	.	.	.	.	.	.	.	.	.	.	.	.
TRINITY_DN53279_c0_g1	TRINITY_DN53279_c0_g1_i1	.	.	.	.	.	.	.	.	.	.	.	.	.	.
TRINITY_DN53279_c0_g1	TRINITY_DN53279_c0_g1_i2	.	.	.	.	.	.	.	.	.	.	.	.	.	.
TRINITY_DN53252_c0_g1	TRINITY_DN53252_c0_g1_i1	.	.	.	.	.	.	.	.	.	.	.	.	.	.
TRINITY_DN53298_c0_g1	TRINITY_DN53298_c0_g1_i1	.	.	.	.	.	.	.	.	.	.	.	.	.	.
TRINITY_DN53204_c0_g1	TRINITY_DN53204_c0_g1_i1	.	.	.	.	.	.	.	.	.	.	.	.	.	.
TRINITY_DN53277_c0_g1	TRINITY_DN53277_c0_g1_i1	.	.	.	.	.	.	.	.	.	.	.	.	.	.
TRINITY_DN53235_c0_g1	TRINITY_DN53235_c0_g1_i1	.	.	.	.	.	.	.	.	.	.	.	.	.	.
TRINITY_DN53224_c0_g1	TRINITY_DN53224_c0_g1_i1	.	.	.	.	.	.	.	.	.	.	.	.	.	.
TRINITY_DN53672_c0_g1	TRINITY_DN53672_c0_g1_i1	.	.	.	.	.	.	.	.	.	.	.	.	.	.
TRINITY_DN53672_c0_g2	TRINITY_DN53672_c0_g2_i1	.	.	.	.	.	.	.	.	.	.	.	.	.	.
TRINITY_DN53606_c0_g1	TRINITY_DN53606_c0_g1_i1	.	.	.	.	.	.	.	.	.	.	.	.	.	.
TRINITY_DN53611_c0_g1	TRINITY_DN53611_c0_g1_i1	.	.	.	.	.	.	.	.	.	.	.	.	.	.
TRINITY_DN53624_c0_g1	TRINITY_DN53624_c0_g1_i1	.	.	.	.	.	.	.	.	.	.	.	.	.	.
TRINITY_DN53678_c0_g1	TRINITY_DN53678_c0_g1_i1	.	.	.	.	.	.	.	.	.	.	.	.	.	.
TRINITY_DN53658_c0_g1	TRINITY_DN53658_c0_g1_i1	.	.	.	.	.	.	.	.	.	.	.	.	.	.
TRINITY_DN53650_c0_g1	TRINITY_DN53650_c0_g1_i1	.	.	.	.	.	.	.	.	.	.	.	.	.	.
TRINITY_DN53670_c0_g1	TRINITY_DN53670_c0_g1_i1	.	.	TRINITY_DN53670_c0_g1_i1.p1	2-352[+]	.	.	.	.	.	.	.	.	.	.
TRINITY_DN53648_c0_g1	TRINITY_DN53648_c0_g1_i1	.	.	.	.	.	.	.	.	.	.	.	.	.	.
TRINITY_DN53691_c0_g1	TRINITY_DN53691_c0_g1_i1	.	.	.	.	.	.	.	.	.	.	.	.	.	.
TRINITY_DN53615_c0_g1	TRINITY_DN53615_c0_g1_i1	.	.	.	.	.	.	.	.	.	.	.	.	.	.
TRINITY_DN53638_c0_g1	TRINITY_DN53638_c0_g1_i1	.	.	.	.	.	.	.	.	.	.	.	.	.	.
TRINITY_DN54199_c0_g1	TRINITY_DN54199_c0_g1_i1	.	.	.	.	.	.	.	.	.	.	.	.	.	.
TRINITY_DN54124_c0_g1	TRINITY_DN54124_c0_g1_i1	.	.	.	.	.	.	.	.	.	.	.	.	.	.
TRINITY_DN54176_c0_g1	TRINITY_DN54176_c0_g1_i1	.	.	.	.	.	.	.	.	.	.	.	.	.	.
TRINITY_DN54122_c0_g1	TRINITY_DN54122_c0_g1_i1	.	.	.	.	.	.	.	.	.	.	.	.	.	.
TRINITY_DN54104_c0_g1	TRINITY_DN54104_c0_g1_i1	.	.	.	.	.	.	.	.	.	.	.	.	.	.
TRINITY_DN54168_c0_g1	TRINITY_DN54168_c0_g1_i1	.	.	.	.	.	.	.	.	.	.	.	.	.	.
TRINITY_DN54192_c0_g1	TRINITY_DN54192_c0_g1_i1	.	.	.	.	.	.	.	.	.	.	.	.	.	.
TRINITY_DN54175_c0_g1	TRINITY_DN54175_c0_g1_i1	.	.	.	.	.	.	.	.	.	.	.	.	.	.
TRINITY_DN54182_c0_g1	TRINITY_DN54182_c0_g1_i1	LORF2_HUMAN^LORF2_HUMAN^Q:447-1,H:645-794^31.58%ID^E:3e-13^RecName: Full=LINE-1 retrotransposable element ORF2 protein;^Eukaryota; Metazoa; Chordata; Craniata; Vertebrata; Euteleostomi; Mammalia; Eutheria; Euarchontoglires; Primates; Haplorrhini; Catarrhini; Hominidae; Homo	.	.	.	.	.	.	.	ENOG410Y9TZ^NA	.	GO:0046872^molecular_function^metal ion binding`GO:0003964^molecular_function^RNA-directed DNA polymerase activity`GO:0009036^molecular_function^Type II site-specific deoxyribonuclease activity`GO:0006310^biological_process^DNA recombination`GO:0090305^biological_process^nucleic acid phosphodiester bond hydrolysis`GO:0032199^biological_process^reverse transcription involved in RNA-mediated transp…	.	.	.
TRINITY_DN54190_c0_g1	TRINITY_DN54190_c0_g1_i1	.	.	.	.	.	.	.	.	.	.	.	.	.	.
TRINITY_DN54128_c0_g1	TRINITY_DN54128_c0_g1_i1	.	.	.	.	.	.	.	.	.	.	.	.	.	.
TRINITY_DN54152_c0_g1	TRINITY_DN54152_c0_g1_i1	.	.	.	.	.	.	.	.	.	.	.	.	.	.
TRINITY_DN54106_c0_g1	TRINITY_DN54106_c0_g1_i1	.	.	TRINITY_DN54106_c0_g1_i1.p1	1-393[+]	.	.	.	ExpAA=18.53^PredHel=1^Topology=i109-128o	.	.	.	.	.	.
TRINITY_DN54106_c0_g1	TRINITY_DN54106_c0_g1_i2	.	.	.	.	.	.	.	.	.	.	.	.	.	.
TRINITY_DN54151_c0_g1	TRINITY_DN54151_c0_g1_i1	.	.	.	.	.	.	.	.	.	.	.	.	.	.
TRINITY_DN54151_c0_g1	TRINITY_DN54151_c0_g1_i2	.	.	.	.	.	.	.	.	.	.	.	.	.	.
TRINITY_DN54195_c0_g1	TRINITY_DN54195_c0_g1_i1	.	.	.	.	.	.	.	.	.	.	.	.	.	.
TRINITY_DN54189_c0_g1	TRINITY_DN54189_c0_g1_i1	.	.	.	.	.	.	.	.	.	.	.	.	.	.
TRINITY_DN54167_c0_g1	TRINITY_DN54167_c0_g1_i1	.	.	.	.	.	.	.	.	.	.	.	.	.	.
TRINITY_DN54166_c0_g1	TRINITY_DN54166_c0_g1_i1	.	.	.	.	.	.	.	.	.	.	.	.	.	.
TRINITY_DN54202_c0_g1	TRINITY_DN54202_c0_g1_i1	.	.	.	.	.	.	.	.	.	.	.	.	.	.
TRINITY_DN54201_c0_g1	TRINITY_DN54201_c0_g1_i1	.	.	.	.	.	.	.	.	.	.	.	.	.	.
TRINITY_DN54217_c0_g1	TRINITY_DN54217_c0_g1_i1	.	.	.	.	.	.	.	.	.	.	.	.	.	.
TRINITY_DN54247_c0_g1	TRINITY_DN54247_c0_g1_i1	.	.	.	.	.	.	.	.	.	.	.	.	.	.
TRINITY_DN54250_c0_g1	TRINITY_DN54250_c0_g1_i1	.	.	.	.	.	.	.	.	.	.	.	.	.	.
TRINITY_DN54221_c0_g1	TRINITY_DN54221_c0_g1_i1	.	.	.	.	.	.	.	.	.	.	.	.	.	.
TRINITY_DN54270_c0_g1	TRINITY_DN54270_c0_g1_i1	.	.	.	.	.	.	.	.	.	.	.	.	.	.
TRINITY_DN54237_c0_g1	TRINITY_DN54237_c0_g1_i1	.	.	.	.	.	.	.	.	.	.	.	.	.	.
TRINITY_DN54290_c0_g1	TRINITY_DN54290_c0_g1_i1	.	.	.	.	.	.	.	.	.	.	.	.	.	.
TRINITY_DN54288_c0_g1	TRINITY_DN54288_c0_g1_i1	.	.	.	.	.	.	.	.	.	.	.	.	.	.
TRINITY_DN54235_c0_g1	TRINITY_DN54235_c0_g1_i1	.	.	.	.	.	.	.	.	.	.	.	.	.	.
TRINITY_DN54286_c0_g1	TRINITY_DN54286_c0_g1_i1	PP1R8_HUMAN^PP1R8_HUMAN^Q:2-214,H:185-255^100%ID^E:3e-29^RecName: Full=Nuclear inhibitor of protein phosphatase 1;^Eukaryota; Metazoa; Chordata; Craniata; Vertebrata; Euteleostomi; Mammalia; Eutheria; Euarchontoglires; Primates; Haplorrhini; Catarrhini; Hominidae; Homo	.	.	.	.	.	.	.	ENOG410XTHZ^Protein phosphatase 1 regulatory subunit 8	KEGG:hsa:5511`KO:K13216	GO:0005737^cellular_component^cytoplasm`GO:0016607^cellular_component^nuclear speck`GO:0005654^cellular_component^nucleoplasm`GO:0005634^cellular_component^nucleus`GO:0005681^cellular_component^spliceosomal complex`GO:0003677^molecular_function^DNA binding`GO:0004519^molecular_function^endonuclease activity`GO:0008599^molecular_function^protein phosphatase type 1 regulator activity`GO:0004865^mol…	.	.	.
TRINITY_DN54239_c0_g1	TRINITY_DN54239_c0_g1_i1	GLMS_STRPN^GLMS_STRPN^Q:243-1,H:86-166^100%ID^E:4e-49^RecName: Full=Glutamine--fructose-6-phosphate aminotransferase [isomerizing] {ECO:0000255|HAMAP-Rule:MF_00164};^Bacteria; Firmicutes; Bacilli; Lactobacillales; Streptococcaceae; Streptococcus	.	.	.	.	.	.	.	COG0449^Catalyzes the first step in hexosamine metabolism, converting fructose-6P into glucosamine-6P using glutamine as a nitrogen source (By similarity)	KEGG:spn:SP_0266`KO:K00820	GO:0005737^cellular_component^cytoplasm`GO:0030246^molecular_function^carbohydrate binding`GO:0004360^molecular_function^glutamine-fructose-6-phosphate transaminase (isomerizing) activity`GO:1901137^biological_process^carbohydrate derivative biosynthetic process`GO:0005975^biological_process^carbohydrate metabolic process`GO:0006541^biological_process^glutamine metabolic process	.	.	.
TRINITY_DN54203_c0_g1	TRINITY_DN54203_c0_g1_i1	.	.	.	.	.	.	.	.	.	.	.	.	.	.
TRINITY_DN54296_c0_g1	TRINITY_DN54296_c0_g1_i1	.	.	.	.	.	.	.	.	.	.	.	.	.	.
TRINITY_DN54249_c0_g1	TRINITY_DN54249_c0_g1_i1	.	.	.	.	.	.	.	.	.	.	.	.	.	.
TRINITY_DN54211_c0_g1	TRINITY_DN54211_c0_g1_i1	.	.	.	.	.	.	.	.	.	.	.	.	.	.
TRINITY_DN54219_c0_g1	TRINITY_DN54219_c0_g1_i1	.	.	.	.	.	.	.	.	.	.	.	.	.	.
TRINITY_DN54241_c0_g1	TRINITY_DN54241_c0_g1_i1	.	.	.	.	.	.	.	.	.	.	.	.	.	.
TRINITY_DN54371_c0_g1	TRINITY_DN54371_c0_g1_i1	.	.	.	.	.	.	.	.	.	.	.	.	.	.
TRINITY_DN54394_c0_g1	TRINITY_DN54394_c0_g1_i1	.	.	.	.	.	.	.	.	.	.	.	.	.	.
TRINITY_DN54388_c0_g1	TRINITY_DN54388_c0_g1_i1	.	.	.	.	.	.	.	.	.	.	.	.	.	.
TRINITY_DN54374_c0_g1	TRINITY_DN54374_c0_g1_i1	.	.	.	.	.	.	.	.	.	.	.	.	.	.
TRINITY_DN54315_c0_g1	TRINITY_DN54315_c0_g1_i1	.	.	.	.	.	.	.	.	.	.	.	.	.	.
TRINITY_DN54307_c0_g1	TRINITY_DN54307_c0_g1_i1	.	.	.	.	.	.	.	.	.	.	.	.	.	.
TRINITY_DN54399_c0_g1	TRINITY_DN54399_c0_g1_i1	.	.	.	.	.	.	.	.	.	.	.	.	.	.
TRINITY_DN54343_c0_g1	TRINITY_DN54343_c0_g1_i1	.	.	.	.	.	.	.	.	.	.	.	.	.	.
TRINITY_DN54343_c0_g2	TRINITY_DN54343_c0_g2_i1	.	.	.	.	.	.	.	.	.	.	.	.	.	.
TRINITY_DN54368_c0_g1	TRINITY_DN54368_c0_g1_i1	.	.	.	.	.	.	.	.	.	.	.	.	.	.
TRINITY_DN54305_c0_g1	TRINITY_DN54305_c0_g1_i1	.	.	.	.	.	.	.	.	.	.	.	.	.	.
TRINITY_DN54397_c0_g1	TRINITY_DN54397_c0_g1_i1	.	.	.	.	.	.	.	.	.	.	.	.	.	.
TRINITY_DN54375_c0_g1	TRINITY_DN54375_c0_g1_i1	.	.	.	.	.	.	.	.	.	.	.	.	.	.
TRINITY_DN54309_c0_g1	TRINITY_DN54309_c0_g1_i1	.	.	.	.	.	.	.	.	.	.	.	.	.	.
TRINITY_DN54419_c0_g1	TRINITY_DN54419_c0_g1_i1	.	.	.	.	.	.	.	.	.	.	.	.	.	.
TRINITY_DN54449_c0_g1	TRINITY_DN54449_c0_g1_i1	GSHB_AGRFC^GSHB_AGRFC^Q:173-33,H:1-47^59.57%ID^E:2e-11^RecName: Full=Glutathione synthetase {ECO:0000255|HAMAP-Rule:MF_00162};^Bacteria; Proteobacteria; Alphaproteobacteria; Rhizobiales; Rhizobiaceae; Rhizobium/Agrobacterium group; Agrobacterium; Agrobacterium tumefaciens complex	.	.	.	.	.	.	.	COG0189^Responsible for the addition of glutamate residues to the C-terminus of ribosomal protein S6 (By similarity)	KEGG:atu:Atu0310`KO:K01920	GO:0005829^cellular_component^cytosol`GO:0005524^molecular_function^ATP binding`GO:0004363^molecular_function^glutathione synthase activity`GO:0000287^molecular_function^magnesium ion binding`GO:0030145^molecular_function^manganese ion binding	.	.	.
TRINITY_DN54416_c0_g1	TRINITY_DN54416_c0_g1_i1	.	.	.	.	.	.	.	.	.	.	.	.	.	.
TRINITY_DN54412_c0_g1	TRINITY_DN54412_c0_g1_i1	.	.	.	.	.	.	.	.	.	.	.	.	.	.
TRINITY_DN54412_c0_g1	TRINITY_DN54412_c0_g1_i2	.	.	.	.	.	.	.	.	.	.	.	.	.	.
TRINITY_DN54453_c0_g1	TRINITY_DN54453_c0_g1_i1	.	.	.	.	.	.	.	.	.	.	.	.	.	.
TRINITY_DN54407_c0_g1	TRINITY_DN54407_c0_g1_i1	.	.	.	.	.	.	.	.	.	.	.	.	.	.
TRINITY_DN54405_c0_g1	TRINITY_DN54405_c0_g1_i1	.	.	.	.	.	.	.	.	.	.	.	.	.	.
TRINITY_DN54405_c1_g1	TRINITY_DN54405_c1_g1_i1	.	.	.	.	.	.	.	.	.	.	.	.	.	.
TRINITY_DN54425_c0_g1	TRINITY_DN54425_c0_g1_i1	.	.	.	.	.	.	.	.	.	.	.	.	.	.
TRINITY_DN54429_c0_g1	TRINITY_DN54429_c0_g1_i1	.	.	TRINITY_DN54429_c0_g1_i1.p1	818-1228[+]	.	.	.	.	.	.	.	.	.	.
TRINITY_DN54473_c0_g1	TRINITY_DN54473_c0_g1_i1	.	.	.	.	.	.	.	.	.	.	.	.	.	.
TRINITY_DN54417_c0_g1	TRINITY_DN54417_c0_g1_i1	.	.	TRINITY_DN54417_c0_g1_i1.p1	48-356[+]	.	.	.	.	.	.	.	.	.	.
TRINITY_DN54435_c0_g1	TRINITY_DN54435_c0_g1_i1	.	.	.	.	.	.	.	.	.	.	.	.	.	.
TRINITY_DN54458_c0_g1	TRINITY_DN54458_c0_g1_i1	.	.	.	.	.	.	.	.	.	.	.	.	.	.
TRINITY_DN54406_c0_g1	TRINITY_DN54406_c0_g1_i1	.	.	.	.	.	.	.	.	.	.	.	.	.	.
TRINITY_DN54482_c0_g1	TRINITY_DN54482_c0_g1_i1	.	.	.	.	.	.	.	.	.	.	.	.	.	.
TRINITY_DN54475_c0_g1	TRINITY_DN54475_c0_g1_i1	.	.	.	.	.	.	.	.	.	.	.	.	.	.
TRINITY_DN54475_c0_g1	TRINITY_DN54475_c0_g1_i2	.	.	.	.	.	.	.	.	.	.	.	.	.	.
TRINITY_DN54418_c0_g1	TRINITY_DN54418_c0_g1_i1	.	.	.	.	.	.	.	.	.	.	.	.	.	.
TRINITY_DN54409_c0_g1	TRINITY_DN54409_c0_g1_i1	.	.	TRINITY_DN54409_c0_g1_i1.p1	1-303[+]	.	.	.	.	.	.	.	.	.	.
TRINITY_DN54427_c0_g1	TRINITY_DN54427_c0_g1_i1	.	.	.	.	.	.	.	.	.	.	.	.	.	.
TRINITY_DN54474_c0_g1	TRINITY_DN54474_c0_g1_i1	.	.	.	.	.	.	.	.	.	.	.	.	.	.
TRINITY_DN54732_c0_g1	TRINITY_DN54732_c0_g1_i1	.	.	.	.	.	.	.	.	.	.	.	.	.	.
TRINITY_DN54766_c0_g1	TRINITY_DN54766_c0_g1_i1	.	.	.	.	.	.	.	.	.	.	.	.	.	.
TRINITY_DN54799_c0_g1	TRINITY_DN54799_c0_g1_i1	.	.	.	.	.	.	.	.	.	.	.	.	.	.
[truncated: 463,015+ more rows]
