# Supplementary material for: Biomimetic generation of the strongest known biomaterial found in limpet tooth
Source: Nat Commun. 2022 Jul 7;13:3753. doi: 10.1038/s41467-022-31139-0 (PMC9263180; doi:10.1038/s41467-022-31139-0)
Supplement: Supplementary file 8 — Supplementary Data 2 [file 41467_2022_31139_MOESM8_ESM.xlsx]

## Sheet: Sheet1
transcript_ID	Muscle_Limpet1	Muscle_Limpet2	Muscle_Limpet3	Muscle_Limpet4	Muscle_Limpet5	FormationZone_Limpet1	FormationZone_Limpet2	FormationZone_Limpet3	FormationZone_Limpet4	FormationZone_Limpet5	StageI_Limpet1	StageI_Limpet2	StageI_Limpet3	StageI_Limpet4	StageI_Limpet5	StageII_Limpet1	StageII_Limpet2	StageII_Limpet3	StageII_Limpet4	StageII_Limpet5	StageIII_Limpet1	StageIII_Limpet2	StageIII_Limpet3	StageIII_Limpet4	StageIII_Limpet5	StageIV_Limpet1	StageIV_Limpet2	StageIV_Limpet3	StageIV_Limpet4	StageIV_Limpet5
TRINITY_DN100000_c0_g1_i1	0	0	0	0	0.416529	0.260131	0	0	0	0	0	0	0.129329	0	0	0.30451	0	0	0	0	0	0	0.269015	0.126123	0	0.39745	0	0	0	0
TRINITY_DN100007_c0_g1_i1	0	0	0	0	0.597937	0	0	0.0841385	0	0.254934	0.476809	0.752474	0	0	0	0	0	0	0	0	0	0	0	0	0	0	0	0	0	0
TRINITY_DN100027_c0_g1_i1	0	0	0	0.352993	0	0	0	0	0	0	0.184876	0	0	0	0	0	0	0	0	0	0	0	0.374336	0	0	0	0	0.20044	0	0
TRINITY_DN100028_c0_g1_i1	0	0	0.364486	0.322563	0	0	0	0	0	0	0.168938	1.73296	0	0.468634	0	0	0	0	0	0	0	0	0	0	0	0	0	0	0.247811	0
TRINITY_DN10003_c0_g1_i1	0	0	0	0.187086	0.61438	0	0	0	0	0	0.195968	0	0	0.0679519	0.539125	0	0	0	0	0	0	0	0	0	0	0.0977065	0.096551	0.106233	0	0
TRINITY_DN100035_c0_g1_i1	0	0	0	0	0	0	0	0.382815	0	0	0	0	0	0	0	0	0	0	0	0	0	0	0	0	0	0	0.142511	0	0.212148	0
TRINITY_DN10005_c0_g1_i1	0	0	0	0	0	0	0	0	0.11631	0	0	0	0	0	0	0	0	0	0	0	0	0	0	0.114481	0	0	0	0	0	0
TRINITY_DN10005_c0_g2_i1	0	0.846528	0	0	0	0	0	0.134035	0	0	0	0	0	0	0	0	0	0	0	0	0	0	0	0	0	0	0	0.164703	0	0
TRINITY_DN100052_c0_g1_i1	0	0	0	0	0	0	0	0.3283	0	0.110525	0	0	0.241468	0	0	0	0	0	0.999995	0	0	0	0	0	0	0	0	0	0	0
TRINITY_DN10006_c0_g1_i1	0	0	0	0	0	0	0	0	0	0	0.342303	0	0	0.118693	0	0	0	0	0	0	0	0	0	0	0.228035	0	0	0.18556	0	0
TRINITY_DN100116_c0_g1_i1	0	0	0	0	0	0	0	0	0.168753	0	0	0	0	0.121343	0	1.4036	0	0	0	0	0.264392	0	0	0	0	0	0.172413	0	0	0
TRINITY_DN10012_c0_g1_i1	0	0	0	0.363274	0.596486	0.186259	0	0	0	0	0	0	0	0	0	0	0	0	0	0	0	0	0.0963099	0	0.380243	0	0	0.206278	0	0
TRINITY_DN100147_c0_g1_i1	0	0.230384	0.178398	0	0.777696	0	0.0759454	0	0	0	0	0	0	0.34406	0	0	0	0	0.666664	0	0	0	0	0	0	0.412264	0	0.179296	0.363875	0
TRINITY_DN10015_c0_g1_i1	0	0	0	0	0	0	0	0	0.151203	0	0	0	0.457823	0	0	0	0	0	0	0	0	0	0	0	0	0	0	0	0	0
TRINITY_DN100153_c0_g1_i1	0	0	0	0	0	0	0	0	0	0	0	0	0	0.0950377	0	0	0	0	0	0	0	0	0	0.130092	0	0	0	0.148578	0	0
TRINITY_DN100153_c0_g1_i2	0	0	0.395144	0	0	0	0	0	0	0	0.183148	0	0	0	0	0	0	0	0	0	0.276747	0	0	0	0	0.182629	0	0	0	0
TRINITY_DN100180_c0_g1_i1	0	0	0	0	0.505663	0	0	0	0.155558	0.143728	0.322582	0	0	0	0	0	0	0	0	0	0	0	0	0	0	0	0.158932	0	0	0
TRINITY_DN1002_c0_g1_i1	0	0	0	0	0	0	0	0.411678	0	0	0	0	0	0	0	0	0	0	0	0	0	0	0	0	0	0	0	0.337248	0	0
TRINITY_DN100213_c0_g1_i1	0	0	0	0	0	0	0	0	0	0	0	0	0	0	0	0	0	0	0	0	0	0	0	0	0.42113	0	0	0	0	0
TRINITY_DN100213_c0_g1_i2	0	0	0	0	0	0	0	0	0	0	0	0	0	0	0	0	2.03074	0	0	0	0	0	0	0	0	0	0	0	0	0
TRINITY_DN100215_c0_g1_i1	0	0.336007	0	0	0	0	0	0	0	0	0	0	0	0.0836331	0	0	0	0	0	0	0	0	0	0	0	0	0	0	0.176899	0.112107
TRINITY_DN100215_c0_g1_i2	0.3959	0	0	0	0	0	0	0.111912	0	0.113029	0	0	0	0	0	0	0	0	0	0	0	0	0.385239	0	0	0	0.124985	0	0	0
TRINITY_DN100221_c0_g1_i1	0	0	0	0	0	0	0	0	0	0	0	0	0	0.112783	0	0	0	0	0	0	0	0	0.329292	0	0	0	0	0	0	0
TRINITY_DN100225_c0_g1_i1	0	0	0	0.328222	0	0	0	0	0	0	0.171902	0	0	0	0	0.59099	0	0	0	0	0	0	0.174034	0	0	0	0	0	0	0
TRINITY_DN100227_c0_g1_i1	0	0	0	0.540321	0.443596	0	0	0	0	0.126086	0	0	0.137733	0	0	0	0	0	0	0	0	0	0.143248	0	0	0	0	0	0	0
TRINITY_DN100242_c0_g1_i1	0	0	0	0	0	0.144246	0	0	0	0	0.442034	0	0	0	0	0	0	0	0	0	0	0	0	0.279746	0	0	0	0	0	0
TRINITY_DN100249_c0_g1_i1	0	0	0	0	0	0	0	0	0	0	0	0	0	0	0	0	0	0	0	0	0.962989	0	0.645198	0	0	0	0.156994	0	0	0
TRINITY_DN100261_c0_g1_i1	0.734733	0	0.253936	0	0	0	0	0	0.113515	0	0	0	0	0.0816239	0	0	0	0	0	0	0	0	0	0	0.627268	0	0	0	0	0
TRINITY_DN100264_c0_g1_i1	0	0	0	0.256283	0	0	0.123281	0	0.129454	0.119609	0	0	0	0	0	0	0	0	0	0	0	0	0	0	0	0	0	0	0.196891	0
TRINITY_DN100275_c0_g1_i1	0.804822	0	0	0.246166	0	0	0	0	0	0	0	0	0.251	0	0	0	0	0	0	0	0	0	0	0	0	0	0.127041	0.279561	0.189119	0
TRINITY_DN100299_c0_g1_i1	0	0	0	0.224728	0	0	0.108103	0	0.227031	0.209765	0	0	0	0.0816239	0	0	0	0	0	0	0	0	0	0	0.313634	0	0	0	0	0
TRINITY_DN100308_c0_g1_i1	0	0	0	0	0	0.320635	0	0	0.105294	0	0	0	0	0.30285	0	0.625561	0	0	0	0	0	0	0	0	0	0	0	0	0	0
TRINITY_DN100309_c0_g1_i1	0	0	0	0	0	0	0.130902	0	0	0	0	0	0	0.0988392	0	0	0	0	0	0	0	0	0.865738	0	0	0	0	0	0.209063	0
TRINITY_DN100317_c0_g1_i1	0	0	0.538604	0.238326	0	0	0	0.11013	0	0.111229	0	0	0	0	0	0	0	0	0	0	0	0	0	0	0	0	0	0.135329	0	0
TRINITY_DN100318_c0_g1_i1	0	0	0	0.287825	0	0	0.138454	0	0.145387	0	0	0	0	0	0	0	1.92809	0	0	0	0	0	0	0	0.401693	0	0	0	0	0
TRINITY_DN100323_c0_g1_i1	0	0	0	0	0	0	0	0	0	0	0.0970141	0	0	0	0	0	0	0	0	0	0	0	0	0	0	0.193478	0	0	0	0
TRINITY_DN100323_c0_g1_i2	0	0	0	0.497239	0.816452	0	0	0	0	0	0	0	0	0	0	0	0	0	0	0	0	0	0	0	0	0	0	0	0.191004	0
TRINITY_DN100330_c0_g1_i1	0	0	0	0	3.614	0	0	0	0	0	0	0	0	0	0	0	0	0	0	0	0	0	0	0	0	0	0	0	0	0
TRINITY_DN100335_c0_g1_i1	0.566356	0	0	0.346456	0	0	0	0	0	0	0	0	0	0	0	0	0	0	0	0	0	0	0	0	0	0.180938	0	0	0	0
TRINITY_DN100338_c0_g1_i1	0	0	0	0	0	0	0	0	0	0.136965	0	0	0	0	0	0	0	0	0	0	0	0	0	0	0	0.153265	0.151453	0	0	0.142881
TRINITY_DN100344_c0_g1_i1	0	0	0	0	0	0	0	0	0	0	0	0	0	0	0	0	0	0	3.57216	26.3063	0	0	0	0	0	0	0	0	0	0
TRINITY_DN100352_c0_g1_i1	0	0	0	0	0.608297	0	0.178209	0	0	0	0	0	0	0.269117	0	0	0	0	0	0	0	0	0.392868	0	0	0	0	0	0	0
TRINITY_DN100359_c0_g1_i1	0	0	0	0	0	0	0	0	0	0	0.13286	0	0	0.184276	0	0	0	0	0	0	0	0	0	0	0.354034	0.132483	0	0	0.194889	0
TRINITY_DN100387_c0_g1_i1	0	0	0	0	0.325931	0	0	0	0	0	0.207924	0	0.101199	0	0	0.714832	0	0	0	0	0	0	0	0	0	0.103667	0	0	0	0
TRINITY_DN100397_c0_g1_i1	0	0.192257	0	0.263502	0.216331	0	0	0.0608819	0	0	0	0	0	0	0	0	0	0	0.445068	0	0	1.5214	0.279434	0.131008	0	0	0.203981	0	0	0
TRINITY_DN100406_c0_g1_i1	0	0.467675	0.362145	0	0	0	0	0	0.0809436	0	0	0	0.0816958	0.291015	0	0	0	0	0	0	0	0	0	0	0	0	0	0.090992	0.492439	0.0780185
TRINITY_DN100415_c0_g1_i1	0	0	0	0	0	0	0	0	0	0	0.322582	0	0	0	0	0	0	0	0	0	0	0	0.326582	0	0	0	0	0	0	0
TRINITY_DN100416_c0_g1_i1	0.456466	0	0	0	0	0	0	0	0	0	0	0	0	0.202842	0	0	0	0	0	0	0	0	0.444175	0	0	0	0	0	0	0
TRINITY_DN100432_c0_g1_i1	0	0	0	0	0	0	0	0	0	0	0.285045	0	0	0	0	0	0	1.63097	0	0	0	0	0	0	0	0	0	0.154521	0	0
TRINITY_DN100441_c0_g1_i1	0	0	0	0	0	0.0900689	0	0.0811759	0.177468	0	0	0	0	0.319023	0	0	0	0	0	0	0.139023	0	0	0	0	0	0	0	0.404875	0
TRINITY_DN100442_c0_g1_i1	0.346552	0	0.239549	0.423992	0	0	0	0	0	0.0989404	0	0	0	0.0769993	0	0	0	0	0	0	0	0	0	0	0	0	0	0.120377	0	0
TRINITY_DN100462_c0_g1_i1	0	0	0	0	0	0	0	0	0	0	0.382377	0	0	0	0	0	0	0	0	15.9284	0	0	0	0	0	0	0	0	0	0
TRINITY_DN100463_c0_g1_i1	0	0.540605	0	0	0	0	0	0	0	0	0	0	0	0.134558	0	0	0	0	2.50296	0	0	0	0	0	0	0	0	0	0	0
TRINITY_DN100487_c0_g1_i1	0	0	0	0	0	0	0	0	0	0	0	0.74343	0	0	0	0	0	0	1.82307	0	0	0	0	0	0	0	0	0	0	0
TRINITY_DN100498_c0_g1_i1	0	0	0	0	0	0	0	0	0	0	0	0	0	0	0	0	0	0	1.51922	0	0	0	0	0	0.251058	0	0	0	0	0
TRINITY_DN1005_c0_g1_i1	0.520566	0	0.359833	0	0.522877	0	0	0.147153	0.160854	0.148621	0	0	0.162349	0	0	0	0	0	0	0	0	0	0	0	0	0	0	0	0	0
TRINITY_DN100510_c0_g1_i1	0.438469	0	0.60617	4.02336	0.440416	0	0	0	0	0	0	0	0	0	0	0	0	0	0	0	0	0	0	0	0	0	0	0.152306	0.206065	0
TRINITY_DN100518_c0_g1_i1	0	0	0	0	0	0	0	0.112641	0	0	0.255333	0	0	0	0	0	0	0	0	0	0.192911	0	0	0	0.340196	0	0	0	0	0
TRINITY_DN100519_c0_g1_i1	0	0	0	0	0	0	0.0749961	0.0720436	0.708762	0	0	0	0	0	0	0	0	0	0	0	0	0	0	0	0	0	0	0	0	0
TRINITY_DN10052_c0_g1_i1	0	0	0	0.313115	0	0	0	0.14469	0	0	0	0	0	0	0	0	0	0	0	0	0	0	0	0	0.218494	0	0	0	0	0
TRINITY_DN10053_c0_g1_i1	0	0.401479	0.310885	0	1.35525	0	0	0	0	0	0	0	0	0	0	0	0	0	0	0	0	0	0	0	0	0	0	0	0	0
TRINITY_DN10053_c1_g1_i1	0	0	0.218503	0	0	0.0991457	0	0	0	0	0.101276	0	0.197168	0.0702345	0	0	0	0	0	0	0	0	0	0.19228	0	0	0	0	0.148559	0
TRINITY_DN100534_c0_g1_i1	0.292663	0	0	0.17903	0.293962	0.0917927	0	0	0.0904322	0	0.18753	0	0	0	0	0	0	0	0	0	0	0	0	0	0	0.373996	0.184787	0	0	0
TRINITY_DN100536_c0_g1_i1	0	0	0	0	0.223006	0.278544	0	0.502082	0.137207	0.253546	0	0	0	0	0	0	0	0	0	0	0	0	0	0	0	0	0	0	0	0
TRINITY_DN100555_c0_g1_i1	0	0	0.212464	0.376053	0.308734	0	0	0	0.0949765	0	0.0984766	0	0	0.136587	0	0	0	0	1.11155	0	0	0	0.299093	0	0	0	0	0	0	0.183089
TRINITY_DN100560_c0_g1_i1	0	0	0.334232	0.295789	0	0	0	0	0	0	0	0.611199	0	0	0	0	0	0	0	0	0	0	0	0	0	0	0	0	0	0
TRINITY_DN100561_c0_g1_i1	0	0	0.410489	0	0.596486	0	0	0	0	0	0	0	0.370407	0	0	0	0	0	0	0	0	0	0	0	0	0.189721	0	0	0	0
TRINITY_DN100563_c0_g1_i1	0	0	0.547319	0	0	0	0.116499	0	0.366997	0	0	0	0	0	0	0	0	0	1.43171	0	0	0	0.256826	0	0	0	0	0.275037	0	0
TRINITY_DN100581_c0_g1_i1	0	0	0	0.283464	0	0.145339	0	0	0	0	0	0	0	0.308872	0	0	0	0	0	0	0	0	0	0	0.395607	0	0.146289	0.160959	0	0
TRINITY_DN100583_c0_g1_i1	0	0	0	0.346456	0	0	0	0	0	0	0	0	0	0	0	0	0	0	0	0	0	0	0	0	0	0	0	0	0	0
TRINITY_DN100583_c0_g1_i2	0	0	0	0	0.495468	0	0	0	0	0	0	0	0	0	0	0	0	0	0	0	0	0	0.319997	0	0	0	0	0	0	0
TRINITY_DN100590_c0_g1_i1	0.459898	0	0	0.562666	0	0	0	0	0.142108	0	0	0	0.143428	0	0	0	0	1.05384	0	0	0	0	0	0	0	0	0	0	0	0
TRINITY_DN100594_c0_g1_i1	0	0	0	0	0	0	0.126309	0	0	0.122547	0	0	0	0	0	0	0	0	0	0	0	0	0	0	0	0	0	0	0	0
TRINITY_DN100596_c0_g1_i1	0	0	0.631051	0.279233	0	0	0	0	0	0	0.146245	0	0.142358	0	0.482798	0	0	2.71955	0	0	0	0	0	0	0	0.145831	0.144106	0	0.214523	0
TRINITY_DN100598_c0_g1_i1	0.407777	0	0	0.498897	0.409587	0	0	0	0	0	0	0	0	0	0	0	0	0	0	0	0	3.32367	0	0	0	0	0	0	0.191641	0
TRINITY_DN100604_c0_g1_i1	0	0	0	0	0	0	0	0	0	0	0.166782	0	0	0	0	0	0	3.81716	0	0	0.504032	0	0	0	0	0	0	0	0	0
TRINITY_DN100622_c0_g1_i1	0	0	0	0	0	0	0	0	0.180003	0	0	0	0	0	0	1.28329	0	0	0	0	0	0	0	0	0	0	0	0	0	0
TRINITY_DN10063_c0_g1_i1	0	0	0	0	0	0	0	0	0	0	0.193072	0	0	0	0	0	0	0	0	0	0	0	0	0	0	0	0	0	0	0
TRINITY_DN100642_c0_g1_i1	0	0.39566	0	0	0	0	0	0	0	0	0.284012	0	0	0	0	1.13916	0	0	0	0	0	0	0	0.404415	0	0	0	0	0	0
TRINITY_DN100648_c0_g1_i1	0.468709	0	0	0.860167	0	0	0	0	0	0	0	0	0	0	0	0	0	0	0	0	0	0	0	0	0	0	0	0	0	0
TRINITY_DN100653_c0_g1_i1	0	0	0	0	0	0	0	0	0	0	0	0	0	0	0	1.34075	0	0	0	0	0.589292	0	0	0.185106	0	0	0	0	0	0
TRINITY_DN100658_c0_g1_i1	0	0	0	0	0	0	0	0	0	0	0	0	0	0.876799	0	0	0	0	0	0	0	0	0	0	0.962582	0	0	0	0	0
TRINITY_DN100668_c0_g1_i1	0	0	0	0	0	0	0	0	0	0	0.175756	0	0	0	0	0	0	0	0	0	0	0	0.177936	0.333688	0	0	0	0.190553	0	0
TRINITY_DN100684_c0_g1_i1	0.453085	0	0	0	0.910193	0	0	0	0	0	0.290324	0	0	0	0	0	0	0	0	0	0	0	0	0	0	0	0	0	0	0
TRINITY_DN100694_c0_g1_i1	0.52958	0	0	0	0.531931	0	0	0.149701	0	0	0.678679	0	0	0.235331	0	0	0	0	0	0	0	0	0	0	0	0	0.167188	0	0	0
TRINITY_DN100696_c0_g1_i1	0	0	0	0.328222	0	0	0.157887	0.151671	0	0	0	0	0	0	0	0	3.57289	0	0	0	0	0	0	0	0	0	0	0	0.504318	0
TRINITY_DN1007_c0_g1_i1	0.267687	0	0	0.491255	0.268875	0	0	0	0	0	0	0	0	0	0.283129	0	0	0	0	0	0	0	1.3024	0	0	0	0	0	0.125804	0
TRINITY_DN100706_c0_g1_i1	0	0	0	0	0	0	0	0	0	0	0	0	0	0	0	0.352738	0	1.46766	0	37.2088	0	0	0	0	0.136702	0	0	0	0	0
TRINITY_DN100716_c0_g1_i1	0	0	0	0	0	0	0	0	0	0	0	0	0	0	0	0.43607	0	0	0.613589	0	0	0	0	0	0	0.189721	0	0	0	0
TRINITY_DN100721_c0_g1_i1	0	0	0	0	0.611324	0	0	0	0	0	0	0	0	0	0	0	0	4.74177	0	0	0	0	0.987056	0	0	0	0	0.211409	0.286031	0
TRINITY_DN100730_c0_g1_i1	0	0.596733	0	0	0	0	0	0	0.10328	0	0	0	0.10424	0	0	0	0	0	0	5.51043	0	0	0	0	0	0	0	0	0	0.0995482
TRINITY_DN100746_c0_g1_i1	0.361932	0	0	0	0	0	0	0	0	0	0	0	0	0	0	0	0	0	0.373963	0	0	0	0.234791	0	0.308994	0	0	0.12572	0	0
TRINITY_DN100750_c0_g1_i1	0.56767	0	0.58859	0.69452	0.855286	0	0	0	0	0	0	0	0	0	0	0	0	0	0	0	0	0	0	0	0	0	0	0	0	0
TRINITY_DN100755_c0_g1_i1	0	0	0	0.414596	0	0	0	0	0	0	0	0	0	0	0	0	0	0	0	0	0	0	0	0	1.73585	0	0	0	0	0
TRINITY_DN100756_c0_g1_i1	0	0	0.837235	0	0	0	0.178209	0	0	0	0.388056	0	0	0.134558	0	0	0	0	0	0	0	0	0	0	0	0	0	0	0	0
TRINITY_DN100767_c0_g1_i1	0	0	0	0	0	0	0	0	0	0	0	0	0	0	0	0	0	2.25646	0	0	0	0	0	0	0	0	0	0	0	0
TRINITY_DN100782_c0_g1_i1	0	0	0	2.42224	0	0	0	0	0	0.0594991	0	0	0	0	0	0	0	0	0	0	0	0	0.135195	0	0	0	0	0	0	0
TRINITY_DN100785_c0_g1_i1	2.48813	0.740354	1.43323	0.761029	1.24959	0	0	0	0	0	0	0	0	0	0	0	0	0	0	0	0	0	0	0	0	0	0	0	0	0
TRINITY_DN100788_c0_g1_i1	0	0	0	0	0	0	0	0	0	0.132798	0	0	0	0	1.63992	0	0	0	0	0	0	0	0	0.141468	0	0	0	0	0	0
TRINITY_DN100797_c0_g1_i1	0	0	0	0	0	0	0	0	0	0	0	0	0	0.125837	0	0	0	0	2.34073	0	0	0	0	0.344502	0	0	0	0	0	0
TRINITY_DN100799_c0_g1_i1	0	0	0	0	0	0	0	0	0	0	0	0	0	0	0	0	0	0	0	0	0	0	0	0	0	0	0	0	0	0
TRINITY_DN100813_c0_g1_i1	0.507606	0	0	0	0	0.159209	0	0	0.156849	0	0	0	0	0	0	0	0	0	0	0	0	0	0	0	0	0.162169	0	0	0	0
TRINITY_DN100816_c0_g1_i1	0	0	0	0	0	0	0	0.186924	0	0	0	0	0	0	0	0	0	0.909154	0	5.45085	0	0	0	0.100557	0.282271	0	0.104379	0	0	0
TRINITY_DN100826_c0_g1_i1	0	0	0	0	0.226291	0	0	0.063685	0.0696145	0	0	0	0	0	0.158858	0	0	0	0	0	0	0	0	0	0.288509	0	0.142248	0	0.105879	0
TRINITY_DN100839_c0_g1_i1	0	0	0	0	0	0	0	0	0	0	0	0	0	0	1.06231	0	0	0	0	0	0	0	0	0	0	0	0	0.209326	0	0
TRINITY_DN100846_c0_g1_i1	0.158668	0	0.109677	0	0.159372	0	0	0	0	0	0	0	0	0.0352539	0	0.582558	0	0	0	0	0	0.172434	0.463187	0.723856	0.474112	0.101382	0.0500913	0.0551145	0.521979	0.141769
TRINITY_DN10086_c0_g1_i1	0	0	0	0	0	0	0	0.166254	0.181734	0	0	0	0	0	2.69562	0	0	0	0	0	0	0	0	0	0	0	0	0	0	0
TRINITY_DN100862_c0_g1_i1	0	0	0	0	0	0	0	0	0	0	0	0.658015	0	0	0	1.43347	0	0	0	17.3687	0	0	0.140708	0	0	0	0	0	0	0
TRINITY_DN100883_c0_g1_i1	0	0	0	0	0	0	0	0	0	0	0	0	0	0	0	0	0	0	0	0	0	0	0	0	0	0.158872	0	0.345474	0.233708	0
TRINITY_DN100885_c0_g1_i1	0	0	0	0	0.445203	0	0	0	0	0	0	0	0	0	0	0	0	0	0	0	0	0	0	0	0.378406	0	0.139929	0.615844	0	0
TRINITY_DN100909_c0_g1_i1	0	0	0	0	0	0.139525	0	0	0	0	0	0	0	0	0	0	0	0	0.919268	0	0.646078	0	0	0.811772	0	0.142119	0	0	0.209063	0
TRINITY_DN100912_c0_g1_i1	0	0	0	0	0	0.125801	0.118027	0.11338	0	0	0.514016	0	0	0.267352	0	0	0	0	0	0	0	0	0	0	0	0	0	0.278644	0.376998	0
TRINITY_DN100913_c0_g1_i1	0	0	0	0	0	0	0	0	0	0	0	0	0.366846	0	0	0	2.41011	0	0	0	0.28473	0	0	0	0	0	0	0	0	0
TRINITY_DN10092_c0_g1_i1	0	0	0	0	0	0	0	0	0	0	0	0	0	0	0	0.601544	0	0	2.53927	0	0	0	0	0	0	0	0	0	0	0
TRINITY_DN100921_c0_g1_i1	0	0	0	0	0	0	0	0	0	0	0.142522	0	0	0	0	0	0	0	0	0	0.430719	0	0	0	0	0.142119	0	0	0	0.13249
TRINITY_DN100949_c0_g1_i1	0	0	0	0.235329	0	0	0	0	0	0.10983	0.123251	0	0	0	0	0	0	0	0	0	0	0	0	0	0.164214	0	0	0	0	0
TRINITY_DN100950_c0_g1_i1	0	0	0	0.343278	0.563652	0	0	0	0	0	0	0	0	0	0	0	0	0	0	0	0	0	0	0	0	0.179278	0	0	0	0
TRINITY_DN100954_c0_g1_i1	0	0	0	0	0	0	0	0	0	0	0	0	0	0	0	0	0	0	0	0	0.38457	0	0	0	0	0	0.125391	0.137965	0.186663	0
TRINITY_DN100969_c0_g1_i1	0	0	0	0	0	0	0	0.108404	0	0	0	0	0	0.340825	0	0	0	0	0	0	0	0	0	0	0	0.122516	0	0.133208	0	0
TRINITY_DN10097_c0_g1_i1	0	0	0	0	0	0	0	0	0	0	0.154306	0	0	0	0	0	0	0	0.995271	0	0	0	0	0	0	0	0	0	0	0
TRINITY_DN100973_c0_g1_i1	0	0	0	0	0	0	0.128107	0	0	0	0.139479	0	0	0	0	0	1.784	0	0	0	0	0	0	0	0.743346	0	0	0	0	0
TRINITY_DN100986_c0_g1_i1	0	0	0	0	0.61592	0	0	0	0.0947385	0	0.294689	0	0	0.272489	0.432381	0	0	0	0	0	0.148431	0	0.0994478	0	0	0.0979514	0	0	0	0
TRINITY_DN100987_c0_g1_i1	0	0	0	0	0.45175	0.141064	0	0	0	0	0.144094	0	0	0	1.10996	0	0	1.0306	0	0	0	0	0.145881	0.136788	0	0	0	0	0.211368	0.133951
TRINITY_DN100988_c0_g1_i1	0	0	0	0	0	0	0	0	0	0	0.214173	0	0	0	0	0	0	0	0	0	0	0	0	0.101656	0	0.213566	0	0.116102	0	0
TRINITY_DN100994_c0_g1_i1	0	0	0	0.328222	1.07786	0	0	0.151671	0	0	0.171902	0	0	0	0	0	0	0	0	0	0	0	0	0	0	0	0	0	0	0
TRINITY_DN100995_c0_g1_i1	0	0	0	0	0	0	0	0	0	0	0.146245	0	0	0	0	0	0	0	0	0	0	0	0	0	0	0.291661	0	0.158557	0	0.13595
TRINITY_DN101027_c0_g1_i1	0	0.933352	0	0	0	0.163972	0	0	0	0	0	0	0	0	0	0.383891	0	0	0	0	0	0	0	0	0	0	0	0	0	0
TRINITY_DN101028_c0_g1_i1	0	0	0	0	0	0	0	0	0	0	0	0	0	0	2.61811	0	0	0	0	0	0	0	0	0	0	0	0	0	0	0
TRINITY_DN101030_c0_g1_i1	0	0	0	0	0	0	0	0	0	0	0	0	0.615354	0	0	1.99221	0	0	0	0	0	0	0	0	0	0	0	0	0	0
TRINITY_DN101040_c0_g1_i1	0	0	0	0.258496	0.212221	0	0	0	0	0	0	0	0	0	0	0	0	0.484149	0	0	0.306859	0	0.0685314	0	0	0.0675002	0.133404	0.146782	0.198591	0
TRINITY_DN101044_c0_g1_i1	0	0	0	0.665196	0	0	0	0	0	0	0	0	0	0	0.766755	0	0	0	0	0	0	0	0	0	0	0	0	0	0	0
TRINITY_DN101058_c0_g1_i1	0	0	0	0	0	0	0	0	0	0	0	0	1.11122	0	0	0	0	0	0	0	0	0	0	0	0	0	0	0	0	0.176867
TRINITY_DN101060_c0_g1_i1	0.56116	0	0	0	0	0	0	0	0	0	0	0	0	0	0	0.6181	0	0	0	0	0	0	0	0	0	0	0	0.194923	0.527452	0
TRINITY_DN101067_c0_g1_i1	0	0	0	0	0	0.0667293	0	0.120282	0.328701	0.121482	0.0681629	0	0	0	0	0.390567	0	0	0	0	0	0	0	0	0	0.0679698	0	0	0.0999865	0
TRINITY_DN101070_c0_g1_i1	0	0	0.151272	0.267744	0	0	0	0.0618621	0	0	0	0	0.136501	0	0	0	2.57826	0	0.452234	0	0	0	0.0709833	0.332793	0	0.0699152	0	0.152033	0	0
TRINITY_DN101072_c0_g1_i1	0	0	0	0.294624	0	0	0	0	0.148821	0	0	0	0.300409	0.107011	0	0	0	0	0	0	0	0	0	0	0	0	0.152049	0.167296	0	0
TRINITY_DN101073_c0_g1_i1	0	0	0	0.349694	0	0	0	0	0	0	0.366296	0	0.53484	0	0	0	0	0	0	0	0	0	0	0	0.244019	0	0.360938	0	0	0
TRINITY_DN101084_c0_g1_i1	0	0.496373	0.384367	0	0.558527	0.348812	0	0	0.343642	0.158754	0	0	0	0	0	0	0	0	0	0	0	0	0	0	0	0	0	0.193151	0	0.165612
TRINITY_DN101091_c0_g1_i1	0.461634	0	0.319097	0.282394	0.927366	0	0	0	0	0	0	0	0	0.205138	0	0	0	0	0	0	0	0	0	0	0	0	0	0	0	0
TRINITY_DN101112_c0_g1_i1	0	0	0	0.314431	0	0	0	0	0	0	0	0	0	0	0	0	0	0	0	0	0	0	0.166721	0.156329	0	0	0	0	0	0
TRINITY_DN101125_c0_g1_i1	0	0	0	0	0	0	0	0	0	0	0	0	0	0	0	0.785232	0	0	0.662934	0	0	0	0	0	0.547763	0.136653	0	0	0	0
TRINITY_DN101126_c0_g1_i1	0	0.433342	0	0	0	0	0	0	0	0	0.311061	0	0	0	0	0	0	0	0	0	0	0	0	0	0	0.15509	0	0.337248	0	0
TRINITY_DN101140_c0_g1_i1	0	0	0	0	0	0	0	0	0	0	0	0	0	0	0	0.179661	0	1.12129	0	0.384155	0	0	0.317437	0	0.626641	0	0	0	0	0
TRINITY_DN101144_c0_g1_i1	0	0	0	0.363274	0	0	0	0	0	0	0	0	0	0	0	0	0	0	0	0	0	0	0	0	0.506991	0	0	0	0	0
TRINITY_DN101152_c0_g1_i1	0	0	0	0	0	0	0	0	0	0	0	0	0	0	0	0	0	0	0	0	0	2.56764	0	0	0	0	0	0.182374	0.246748	0
TRINITY_DN101172_c0_g1_i1	0	0	0	0.245359	0	0	0	0	0	0	0	0	0	0	0	0	0	0	0	0	0.776706	0	0.390292	0	0	0.12814	0	0	0	0
TRINITY_DN101185_c0_g1_i1	0	0	0	0.280279	0	0	0	0	0	0	0.146793	0	0	0	0	0	0	0	0.473406	0	0	0	0.297226	0	0	0.292754	0.144646	0	0.215327	0
TRINITY_DN101200_c0_g1_i1	0	0	0	0.862646	0	0	0	0	0	0	0	0	0	0	0	0	0	0	0	0	0	0	0	0	0	0	0	0	0	0
TRINITY_DN101200_c0_g1_i2	0.352545	0	0	0	0.35411	0	0	0	0	0	0	0	0	0	0	0	0	0	0	0	0	0	0	0	0	0.11263	0	0	0	0
TRINITY_DN101208_c0_g1_i1	0	0	0.389681	0	0	0	0	0	0	0	0.180616	0	0.527446	0	0	0	0	0	0	0	0	0	0.365711	0	0	0	0	0.587464	0.794823	0
TRINITY_DN101209_c0_g1_i1	0.516173	0	0.356797	0	0	0	0	0	0	0	0	0	0	0	0	0	0	1.65591	0	0	0	0	0.33485	0	0	0.164906	0.162955	0	0	0
TRINITY_DN10121_c0_g1_i1	0	0	0	0	0	0	0	0	0	0	0	0	0	0	0	0	0	0.970813	0.820775	0	0	0	0	0	0	0	0	0	0	0
TRINITY_DN101212_c0_g1_i1	0	1.08659	0	0	0	0	0	0	0	0	0	0	0	0	0	0	0	0	0	0	0	0	0	0	0	0	0	0.211409	0	0
TRINITY_DN101217_c0_g1_i1	0	0.667903	0	0	0	0	0	0.105752	0	0	0.119858	0	0	0.166243	0	0	0	0	0	0	0	0	0.121345	0	0.319389	0.239037	0	0	0.351634	0
TRINITY_DN10123_c0_g1_i1	0	0	0	0.346456	0	0	0	0	0	0	0.181452	0	0	0.125837	0	0	0	0	0	0	0	0	0	0	0	0.090469	0.0893991	0.098364	0	0
TRINITY_DN101242_c0_g1_i1	0	0.265699	0	0	0	0	0	0	0.0919724	0	0.0953618	0	0	0	0	0	0	0	0	0	0	0	0.386177	0	0	0	0.187934	0	0	0.0886487
TRINITY_DN101244_c0_g1_i1	0.611665	0	0	0	0	0	0	0.0864523	0	0	0.0979842	0	0	0	0	0	0	0	0	0	0	0	0	0.186031	0.13055	0	0.096551	0	0	0
TRINITY_DN10126_c0_g1_i1	0	0	0	0	0	0	0	0	0	0	0	0	0	0	0	0	0	0	2.74781	0	0	0	0	0	0	0	0	0.284236	0	0
TRINITY_DN101260_c0_g1_i1	0	0	0.400762	0	0	0	0	0	0	0	0	0	0	0	0	0	0	0	0	0	0	0	0	0	0	0	0	0	0	0
TRINITY_DN101283_c0_g1_i1	0.472328	0	0	0.288936	0	0	0.277978	0	0	0	0	0	0	0	0	0	0	0	0	0	0	0	0	0	0.403244	0.150898	0	0	0	0
TRINITY_DN10129_c0_g1_i1	0	0.19058	0.147576	0	0	0.200887	0	0.0603507	0.131939	0	0	0.269866	0.199748	0.284615	0	0	0	0	0	0	0	0	0.276996	0	0.0911345	0	0.0674004	0	0	0.127171
TRINITY_DN101293_c0_g1_i1	0	0	0.270162	0	0.392575	0	0.23002	0.331447	0.120769	0.111585	0	0	0	0.173679	0	0	0	0	0	0	0	0	0	0	0	0	0	0	0.183681	0
TRINITY_DN101338_c0_g1_i1	0	0	0	0	0	0	0	0	0	0	0	0	0	0	0	0	0	0	0.907173	0	0	0	0.949274	0	0.499714	0	0	0	0	0
TRINITY_DN101352_c0_g1_i1	0	0	0	1.00674	0.551014	0	0	0	0	0	0	0	0	0	0	0	0	0	0	0	0	0	0	0	0	0	0	0	0	0
TRINITY_DN101380_c0_g1_i1	0	0	0	0	0	0	0	0	0	0	0.116648	0	0	0.0808951	0	0.534705	0	0	0	0	0	0	0	0	0	0.116317	0	0	0	0
TRINITY_DN101395_c0_g1_i1	0	0	0	0	0.429636	0.134159	0	0.241825	0.528681	0	0	0	0.133398	0	0	0	0	0	0	0	0	0	0	0	0	0	0	0	0	0.127394
TRINITY_DN101407_c0_g1_i1	0.52958	0	0	0	0	0	0	0	0	0	0	0	0	0	0	0	0	0	0.820775	0	0	0	0	0	0	0	0	0.183953	0	0
TRINITY_DN101414_c0_g1_i1	0	0	0	0	0	0.0964054	0	0	0.0949765	0	0.393906	0	0	0.136587	1.73387	0	0	0	0	3.61955	0.744018	0	0	0	0	0	0	0.106767	0	0
TRINITY_DN101437_c0_g1_i1	0	0	0	0.335581	0	0	0	0	0	0	0	0	0	0	0	0.402827	3.091	0	0	0	0	0	0	0	0	0	0	0	0	0
TRINITY_DN10145_c0_g1_i1	0	0	0	0.349694	0	0	0	0	0	0	0.366296	0	0	0	0	0	0	0	0	0	0	0	0	0	0	0.182629	0	0	0.268655	0
TRINITY_DN101451_c0_g1_i1	0	0	0	0	0	0	0.143419	0	0	0	0	0	0	0.21658	0	0	0	0	0	0	0	0	0	0	0	0	0.153866	0	0	0
TRINITY_DN101456_c0_g1_i1	0.527297	0	0	0	0	0	0	0	0	0	0	0	0	0	0	0	0	0	0	0	0	0	0	0	0	0.16846	0	0.183161	0	0
TRINITY_DN101471_c0_g1_i1	0	0.364007	0	0	0	0	0.359981	0	0	0	0	1.03089	0	0	0	0	1.67101	0	0	0	0	0	0	0	0	0	0.128735	0	0	0
TRINITY_DN101475_c0_g1_i1	0	0	0	0.484366	0	0	0	0	0	0	0.380521	0	0	0	0	0	0	0	0	0	0	0	0	0	0	0	0.24997	0.137519	0	0
TRINITY_DN101479_c0_g1_i1	0	0	0	0	0	0	0	0	0	0	0.331214	0	0	0	0	0	0	0	0	0	0	0	0.111774	0	0.294198	0	0	0	0	0
TRINITY_DN101479_c0_g2_i1	0	0	0	0.348068	0	0	0	0	0	0	0	0	0	0	0	0	0	0	0	0	0	0	0	0	0	0	0	0	0	0
TRINITY_DN101484_c0_g1_i1	0	0	0	0.294624	0	0	0	0	0	0	0.308612	0	0	0	0	0	0	0	0.248818	0	0.233165	0	0	0	0.205591	0	0	0	0	0
TRINITY_DN101495_c0_g1_i1	0	0	0	0.514327	0.422254	0	0	0	0.129899	0	0.404059	0	0	0	0	0	0	0	0	0	0	0	0	0	0	0	0	0	0.197568	0
TRINITY_DN101496_c0_g1_i1	0	0	0.279078	0.740936	0	0	0.118806	0	0	0.115267	0	0	0	0	0	0	0	0	0	0	0	0	0.261912	0.245586	0	0	0.12746	0	0	0
TRINITY_DN101501_c0_g1_i1	0.602625	0	0	0.368643	0	0	0	0	0	0	0	0	0	0	0	0	0	0	0	0	0.583486	0	0.977332	0	0.257242	0	0	0.209326	0	0
TRINITY_DN101508_c0_g1_i1	0	0	0	0	0	0	0	0	0	0	0	0	0	0	0	0	0	0	1.30578	0	0.734179	0	0	0.153745	0	0	0	0	0	0
TRINITY_DN101515_c0_g1_i1	0	0	0	0	0	0	0	0	0	0	0	0	0	0	0	0	0	0	1.97499	0	0	0	0	0	0	0	0	0	0	0
TRINITY_DN101519_c0_g1_i1	0	0	0	0	0	0	0	0	0	0	0	0	0	0.192771	0	0	0	0	0	8.17352	0	0	0.140708	0	0.370355	0	0	0	0	0
TRINITY_DN101522_c0_g1_i1	0.33608	0	0.23231	0.205589	0	0	0	0.0950026	0.207696	0	0	0	0	0	0	0	0	0	0	0	0.813514	0	0	0	0	0	0.1061	0	0	0
TRINITY_DN101539_c0_g1_i1	0	0	0.289592	0	0	0.131402	0	0	0	0	0.134225	0.105913	0	0.0930848	0	0	0	0	0	0	0	0	0	0	0	0	0	0	0	0.124776
TRINITY_DN10154_c0_g1_i1	0	0	0	0	0	0	0	0	0	0	0	0	0	0	0	0	0	0	1.10877	0	0	0	0	0	0	0	0	0	0	0
TRINITY_DN10154_c0_g1_i2	0	0	0	0	0	0	0	0	0	0	0	0	0	0	0	0	0	0	0	0	0.240747	0	0.645198	0	0	0	0	0	0	0.148108
TRINITY_DN101567_c0_g1_i1	0	0	0	0	0	0	0.174748	0	0.0917492	0	0.190261	0	0	0.0659727	0	0	0	0	0	0	0	4.51761	0	0	0	0.0948607	0	0	0	0
TRINITY_DN101576_c0_g1_i1	0	0	0	0.305447	0.501535	0	0	0	0	0.142555	0.319948	0	0.155722	0	0	0	0	0	0	0	0	0	0.323916	0	0	0.159521	0	0	0	0
TRINITY_DN101583_c0_g1_i1	0.139331	0.124376	0	0	0	0	0	0	0	0	0.178559	0	0	0	0	0	0	0	0	0	1.95614	0	0.271159	0.296633	0	0.0890265	0	0.0483978	0.0654809	0.0414973
TRINITY_DN101598_c0_g1_i1	0	0	0	0	0	0	0	0	0	0	0	0	0	0	0.582837	0	0	0	0	0	0.114332	0	0	0	0	0	0	0	0	0
TRINITY_DN1016_c0_g1_i1	0	0	0	0	0	0	0.429829	0	0	0.104257	0	0	0	0	0	0	0	0	0	0	0	0	0	0	0	0	0	0	0	0
TRINITY_DN101602_c0_g1_i1	0	0	0	0.569084	0	0	0	0	0	0	0	0	0	0	0.983954	0	2.85915	0	0	0	0	0	0	0	0	0	0	0	0	0
TRINITY_DN101616_c0_g1_i1	0	0	0	0	0	0	0	0	0	0	0.182296	0	0	0	0	0	5.53766	0	0	0	0	0	0	0	0	0.18178	0.35926	0	0	0
TRINITY_DN101623_c0_g1_i1	0	0	0	0.744622	0	0	0	0	0	0	0	0	0	0	0	0	0	0	0	0	0.294646	0	0	0	0	0	0	0	0	0
TRINITY_DN101623_c0_g2_i1	0	0	0	0.60108	0	0	0	0	0	0	0	0	0	0	0	0	0	0	0	0	0	0	0.79678	0	0	0	0	0.170656	0	0
TRINITY_DN101648_c0_g1_i1	0	0	0	0	0	0.122979	0	0	0.242312	0	0	1.18949	0.366846	0	0	0	0	0.898469	0	0	0	0	0.381535	0	0	0	0	0	0	0
TRINITY_DN101650_c0_g1_i1	0	0	0	0	0	0	0	0	0	0	0	1.31293	0	0	0	0.423729	0	0	0	0	0	0	0	0	0	0.368704	0	0	0.27119	0
TRINITY_DN101655_c0_g1_i1	0	0	0.290587	0.257163	0.422254	0	0	0	0	0	0	0	0	0	0	0	0	0	0	0	0.610555	0	0	0.127856	0	0.134305	0	0	0.197568	0
TRINITY_DN101658_c0_g1_i1	0	0	0	0.30054	0.493478	0	0	0	0	0	0.157404	0	0	0	0	0	0	0	0	0	0	0	0	0	0	0	0	0	0	0
TRINITY_DN101660_c0_g1_i1	0.270648	0.241598	0	0	0	0	0	0	0	0	0	0	0	0	0.763362	0	0	1.11633	0	0	0	0	0	0	0	0	0	0	0	0
TRINITY_DN101661_c0_g1_i1	0.299836	0.267652	0.62177	0.366836	0.9035	0.0940426	0.176461	0.169514	0.0926487	0.171206	0.096063	0	0.0935096	0.399717	0.105711	0	0	0	0	0	0	0	0.0972541	0.0911917	0	0.383163	0.378631	0.31245	0.281825	0
TRINITY_DN10167_c0_g1_i1	0	0	0	0	0	0.157252	0	0	0	0	0.32126	0	0	0	0	0	0	0	0	0	0	0	0.650486	0	0	0.160175	0.15828	0	0	0
TRINITY_DN101687_c0_g1_i1	0	0.435068	0	0	0	0	0	0	0.1506	0	0	0	0	0	0	0	0	0	0	0	0.471903	0	0	0	0.416096	0	0	0	0	0
TRINITY_DN101701_c0_g1_i1	0	0	0	0	0	0	0	0	0	0	0	0	0	0	0	0	0	0.533947	0	0	0	1.5827	0	0	0	0	0	0	0	0
TRINITY_DN101715_c0_g1_i1	0	0	0	0	0	0	0	0	0.143184	0.264591	0	0	0	0	0	0	0	0	0	0	0	0	0	0	0.59341	0	0.146289	0	0	0
TRINITY_DN101734_c0_g1_i1	0	0	0	0	0	0	0	0	0	0	0	0	0	0	0	1.34075	0	0	3.06566	0	0.883937	0	0	0	0	0	0	0	0	0
TRINITY_DN101745_c0_g1_i1	0	0	0	0	0.59075	0	0	0	0.181734	0	0	0	0	0	0	0	0	0	3.64614	0	0	0	0	0	0	0	0	0	0	0
TRINITY_DN101751_c0_g1_i1	0	0	0	0	0.306424	0	0	0	0	0	0.0977399	0	0	0	0	0	0	0	0	0	0	0	0.395807	0	0	0.194926	0	0	0.143372	0
TRINITY_DN101763_c0_g1_i1	0	0	0	0	0	0	0	0	0	0	0	0	0	0	0	0	0	0	0	0	0	0	0.178737	0.502787	0	0.176048	0	0	0	0
TRINITY_DN101786_c0_g1_i1	0.20457	0.365225	0	0	0	0	0.120395	0	0.0632118	0.116809	0.196624	0.103434	0	0	0	0	0	0	0	0	0	0	0	0	0.349298	0.130711	0	0	0	0
TRINITY_DN101790_c0_g1_i1	0	0	0.327755	0.290056	0.476264	0	0	0	0	0	0	0	0	0	0	0	0	0	0	0	0	0	0	0	0	0	0	0	0	0
TRINITY_DN101799_c0_g1_i1	0	0	0.552685	0	0	0	0.117641	0	0	0.114137	0	0	0	0	1.97327	0	0	2.38182	0	0	0	0	0	0	0	0	0.12621	0	0	0
TRINITY_DN101823_c0_g1_i1	0	0	0	0	0	0	0	0	0	0	0	0	0	0.185534	0	0	0	0	0	0	0	0	0	0	0	0.266776	0	0	0.196219	0
TRINITY_DN101831_c0_g1_i1	0	0	0	0	0	0	0	0	0	0	0	0	0	0	0	0.144422	0	0	0	0	0	2.56489	0	0.239268	0.33582	0.125668	0	0.136634	0	0
TRINITY_DN101832_c0_g1_i1	0	0.440331	0	0	0	0	0.290308	0	0	0	0	0	0	0	0	0	0	0	0	0	0	2.68038	0	0.30005	0	0	0	0	0	0
TRINITY_DN101833_c0_g1_i1	0	0	0	0	0	0	0	0	0	0	0	0.88362	0	0	0	0	0	0	0	0	0	0	0.188951	0	0	0	0	0	0	0.173498
TRINITY_DN101851_c0_g1_i1	0	0	0	0	0	0	0	0	0	0	0	0	0	0	0.930863	0	0	0	0	0	0	0	0	0	0	0.56234	0	0.152853	0	0
TRINITY_DN101854_c0_g1_i1	0	0	0.261798	0	0.380421	0	0	0.107062	0.11703	0	0.121343	0	0	0	0	0.41717	0	0	0	0	0	0	0	0	0	0.241998	0	0.131558	0	0
TRINITY_DN101897_c0_g1_i1	0	0	0	0	0	0	0	0	0.685208	0	0	0	0	0.246351	0	0	0	0	0	0	0	0	0	0.224811	0	0.118074	0	0	0	0
TRINITY_DN101903_c0_g1_i1	0	0	0	0	0	0	0	0	0	0	0	0	0	0	0	0.585851	0	0	0	0	0	0	0	0	0	0	0	0.184753	0.249966	0
TRINITY_DN101919_c0_g1_i1	0	0	0	0	0	0	0	0	0	0	0	0	0	0	0	0.343739	0	0	0.806119	9.55489	0.151081	0	0	0	0	0	0	0	0	0
TRINITY_DN101934_c0_g1_i1	0	0	0	0	0	0	0	0	0	0	0	1.57254	0	0	0	0	0	0	0	5.69722	0	0	0	0	0	0	0	0	0	0
TRINITY_DN101958_c0_g1_i1	0	0	0	0	0.619023	0	0	0.0871056	0	0	0	0	0	0.136931	0	0	0	0	0	0	0	0	0.0999488	0	0	0	0	0.107036	0	0
TRINITY_DN101961_c0_g1_i1	0	0	0	0	0	0	0	0	0	0	0	0	0	0	0	0	0	0	0	0	0	0	0.536212	0	0	0	0	0.191411	0	0
TRINITY_DN101964_c0_g1_i1	0.347537	0	0	0	0	0.109004	0	0	0	0.198443	0	0	0	0	0	0	0	0	0	0	0	0	0.112726	0.105699	0	0.22206	0.219434	0.362158	0	0
TRINITY_DN101977_c0_g1_i1	0.429238	0	0	0	0	0	0	0	0.132634	0	0	0	0.133866	0.190742	0	0	0	0	0	0	0	0	0	0	0	0	0	0	0	0
TRINITY_DN101994_c0_g1_i1	0	0	0.624065	0.276142	0	0.141584	0	0	0	0	0	0	0	0	0	0	0	0	0	0	0	0	0	0	0	0	0	0.156802	0	0
TRINITY_DN102000_c0_g1_i1	0.34076	0	0	0.625358	0.342273	0	0	0	0	0	0.109175	0	0	0	0	0	0	0	0	0	0	0	0	0.103638	0	0	0	0	0	0
TRINITY_DN10201_c0_g1_i1	0	0	0	0	0	0	0	0	0	0	0	0	0	0	0	0.59099	0	0	2.49473	0	0	0	0	0	0	0	0	0	0	0
TRINITY_DN10202_c0_g1_i1	0.407777	0	0	0	0	0	0	0	0	0	0.522582	0	0	0.0906026	0	0	0	0.934408	0	0	0	0	0	0	0	0	0	0	0	0
TRINITY_DN102027_c0_g1_i1	0	0	0	0	1.06386	0	0	0	0	0	0	0	0.33032	0	0	0	0	0	2.73592	0	0	0	0	0	0	0	0	0.367907	0	0
TRINITY_DN102029_c0_g1_i1	0	0	0	0	0.434191	0	0	0	0	0	0.415481	0.655689	0	0	0	0	0	0	0	0	0	0	0.140211	0	0	0.138101	0	0.150153	0	0
TRINITY_DN102048_c0_g1_i1	0	0	0	0	0	0	0	0.166254	0	0	0	0	0	0	0	0	0	0	0	0	0	0	0	0	0	0.187897	0	0.408589	0	0
TRINITY_DN102054_c0_g1_i1	0.38713	0	0	0.473636	0	0	0	0	0	0.110525	0	0	0	0	0	0	0	0	0	0	0	0	0	0	0	0	0	0	0	0
TRINITY_DN102062_c0_g1_i1	0	0	0	0.481251	0.7902	0	0	0	0	0	0.126025	0	0	0	0	0	0	0	0	0	0	0	0	0	0	0.125668	0	0	0.184862	0
TRINITY_DN102066_c0_g1_i1	0	0	0	0.251968	0	0	0	0.116434	0	0.117596	0.263931	0	0	0	0	0	0	0	0	0	0	0	0.668008	0	0	0	0	0	0	0
TRINITY_DN102067_c0_g1_i1	0	0	0	0.35806	0.587924	0	0	0.165459	0.180864	0	0.18753	0	0	0	1.23818	0	0	0	0	0	0	0	0	0	0	0	0	0	0	0
TRINITY_DN102069_c0_g1_i1	0	0	0	0	0	0	0	0.140573	0	0.141975	0	0	0	0	0	0.547747	0	0	0	0	0	0	0	0	0	0	0	0	0	0
TRINITY_DN102079_c0_g1_i1	0	0	0	0	0	0	0	0	0	0	0	0	0	0	0	0	0	1.59174	1.99368	0	0	0	0	0	0.164732	0	0	0	0	0
TRINITY_DN10208_c0_g1_i1	0	0	0	0.275127	0.45175	0	0	0	0	0	0	0	0	0	0	0	0	0	0	0	0	0	0	0	0	0	0	0	0	0
TRINITY_DN102083_c0_g1_i1	0	0	0	0	0	0	0	0	0	0.124292	0.557917	0	0	0	0	0	0	0	0	0	0	0	0	0	0	0	0	0	0	0
TRINITY_DN102098_c0_g1_i1	0	0	0.367656	0.325367	0	0	0	0	0	0	0.170407	0	0	0	0	0	0	0	0	0	0	1.44507	0	0	0	0.169924	0	0.184753	0	0
TRINITY_DN102141_c0_g1_i1	0	0	0	0	0	0	0	0	0	0	0.150167	0	0	0	0	0	0	0	0	0	0	0	0.456088	0	0	0.299484	0	0.325619	0	0
TRINITY_DN102147_c0_g1_i1	0	0	0	0.351336	0	0	0	0	0	0	0	0	0.358234	0	0	0	2.35354	0	0	0	0	0	0	0	0	0.183486	0	0.199499	0	0
TRINITY_DN102166_c0_g1_i1	0.163547	0.291984	0.226098	0.100046	0	0	0.0481259	0.0462312	0	0	0.157194	0	0.0510053	0.0726759	0	0	0	0	0	0	0.0791762	0	0	0	0	0.0522495	0	0.113618	0.0768613	0
TRINITY_DN102178_c0_g1_i1	0	0	0	0	0.59075	0	0	0	0	0	0	0	0	0.130677	0	0	0	0	0	0	0	0	0	0	0	0.187897	0	0	0	0
TRINITY_DN102179_c0_g1_i1	0	0.217102	0.672451	0.297553	0.732859	0	0.0715669	0	0	0	0	0	0	0	0	0	0	0	0.125646	0	0	0	0	0.295874	0	0.155398	0	0	0.114299	0.0724347
TRINITY_DN102182_c0_g1_i1	0	0	0.575243	0	0	0	0	0	0.128574	0	0.266624	0.525964	0	0.184903	0	0	0	0	0	0	0	0	0	0	0.177619	0	0	0	0.195552	0
TRINITY_DN102185_c0_g1_i1	0	0	0	0.213813	0	0	0	0	0	0.0997884	0	0	0	0.155319	0	0	0	0	0	0	0	0	0.11337	0.212607	0	0	0	0	0	0
TRINITY_DN102199_c0_g1_i1	0.919797	0	0	0	0	0	0	0	0	0	0.147345	0	0	0	0	0	0	0	0	0	0	0	0	0	0	0	0	0.159749	0	0
TRINITY_DN102205_c0_g1_i1	0	0	0	0	0	0	0	0	0	0	0	0	0.513831	0	0	0	0	0	3.1919	0	0	0	0	0	0	0	0	0	0	0
TRINITY_DN102205_c0_g1_i2	0	0	0	0	0	0	0	0	0	0	0	0	0	0	0	1.4036	0	0	0	0	0	0	0	0	0	0	0	0	0	0
TRINITY_DN102215_c0_g1_i1	0	0	0.591334	0	0	0	0	0	0	0	0.137041	0	0	0.190075	0	0	0	0	0	0	0	0	0	0	0	0	0	0.148578	0	0
TRINITY_DN102231_c0_g1_i1	0	0	0	0.233858	0	0.119904	0	0	0	0	0	0	0.119225	0	0	0	0	0	0	0	0	0	0	0	0	0.244266	0	0	0.179663	0
TRINITY_DN102242_c0_g1_i1	0	0	0	0	0.585124	0	0	0	0	0	0.186637	2.79813	0	0.517729	0	0	0	0	0	0	0	0	0	0	0	0	0	0	0	0
TRINITY_DN102259_c0_g1_i1	0	0	0	0	0	0	0	0	0	0	0	0	0.131558	0	0	0	0	0	0	0	0	0.458437	0	0	1.08042	0.134768	0	0	0	0
TRINITY_DN102273_c0_g1_i1	0	0	0	0.262577	0.431144	0	0	0.121337	0	0.367642	0.137522	0	0	0	0	0.315195	0	0	0	0	0.207803	0	0.278454	0	0	0	0	0	0	0
TRINITY_DN10228_c0_g1_i1	0	0	0	0	0.485676	0	0	0	0	0	0.619663	0	0	0	0	0	0	0	0	0	0	0	0	0	0	0.154477	0	0.167958	0	0
TRINITY_DN102283_c0_g1_i1	0.887543	0.396138	0.92025	0.452446	0.594322	0	0.0435286	0	0	0	0	0	0	0.0657334	0	0	0	0	0	0	0	0	0	0	0	0.0472583	0	0	0.278076	0
TRINITY_DN102296_c0_g1_i1	0	0	0	0	0	0	0	0.0950026	0	0	0.107675	0	0	0	0	0.493574	0	0	0	0	0	0	0	0	0	0	0.1061	0.11674	0.157946	0
TRINITY_DN102298_c0_g1_i1	0	0	0	1.10051	0	0	0	0	0	0	0	0	0	0.399717	0	0	0	0	1.23921	0	0	0	0	0	0	0	0	0	0	0
TRINITY_DN10230_c0_g1_i1	0	0	0	0	0	0	0	0	0	0	0	0	0	0	0	2.77255	0	0	0	5.5331	0	0	0	0	0	0	0	0	0	0
TRINITY_DN102304_c0_g1_i1	0.385908	0	0	0	0	0	0	0	0	0	0.247279	0	0.120353	0	0	0	0	0	0	0	0	0	0	0	0	0.246578	0	0	0	0.114936
TRINITY_DN102305_c0_g1_i1	0	0	0	0	0	0.180988	0	0	0	0	0.184876	0	0	0	0	1.69492	0	0	0	0	0	0	0	0.175501	0	0.184352	0	0	0	0
TRINITY_DN102311_c0_g1_i1	0	0	0.386122	0	0	0	0	0.315808	0	0	0.178967	0	0	0	0	0	0	0	0	0	0	0	0	0	0	0.178459	0	0	0.262522	0
TRINITY_DN102336_c0_g1_i1	0.353563	0	0	0.216285	0	0	0.104041	0.0999449	0.10925	0.100942	0	0	0	0.0785571	0	0	0	0	0	0	0	0	0	0	0	0.112956	0	0	0	0
TRINITY_DN102340_c0_g1_i1	0	0	0	0.181197	0.595041	0	0.0871626	0.251193	0.366108	0	0	0	0	0	0	0	0	0	0.459078	0	0.143399	0	0	0.0900877	0.632204	0	0	0.102889	0	0
TRINITY_DN10235_c0_g1_i1	0	0	0	0	0	0	0.121615	0	0.127705	0	0	0	0.257783	0	0	0	0	0	1.7081	0	0	0	0	0	0	0	0	0	0	0
TRINITY_DN102359_c0_g1_i1	0	0	0.314352	0.278195	0	0.142637	0.267644	0	0.281046	0	0	0	0	0.303131	0	0	0	0	0	0	0	0	0	0	0	0.145289	0	0.157967	0	0
TRINITY_DN102370_c0_g1_i1	0	0	0	0.332598	0	0.170531	0	0.153693	0	0	0	0	0	0.241607	0	2.19586	0	0	0	0	0	0	0	0	0	0	0.171646	0	0.255521	0
TRINITY_DN102381_c0_g1_i1	0	0	0	0	0	0	0	0	0	0	0	0	0	0	0	0.601544	0	0	0	32.1559	0	0	0.354283	0	0	0	0	0	0	0
TRINITY_DN102389_c0_g1_i1	0.465144	0.830435	0	0	0	0	0	0	0	0	0	0	0	0	0	0	0	0	0	0	0	0	0	0	0	0	0	0.484714	0	0
TRINITY_DN102396_c0_g1_i1	0	0	0	0	0	0	0	0	0	0	0.188431	0	0	0	0	0	0	0	0	0	0	0	0	0.715504	0	0	0.185675	0	0.276405	0
TRINITY_DN102411_c0_g1_i1	0	0	0	0	0.568871	0	0	0	0	0	0.362904	0	0.353259	0	0	0	0	0	0	0	0	0	0	0	0	0.361876	0	0	0	0
TRINITY_DN102417_c0_g1_i1	0	0	0	0.343278	0	0	0	0	0	0	0.179788	0	0	0	1.97844	0	0	0	0	0	0	0	0	0	0	0.179278	0	0	0	0
TRINITY_DN102419_c0_g1_i1	0	0	0	0	0	0	0	0	0	0	0	0	0	0.682362	0	0	0	0	0	0	0	0	0	0	0	0	0	0	0	0
TRINITY_DN102427_c0_g1_i1	0	0	0	0	0	0	0	0	0	0	0	0	0	0	0	0	0	0	1.85104	0	0	0	0	0	1.74795	0	0	0	0	0
TRINITY_DN102456_c0_g1_i1	0	0	0	0	0	0	0	0	0	0	0	0	0	0	0	1.54215	1.3447	0	0	0	0.762538	0	0	0	0	0	0	0	0.246748	0
TRINITY_DN102458_c0_g1_i1	0	0	0	0	0	0	0	0	0	0	0	0	0	0	0	0	0	0	0	0	0	0	0.752221	0	0	0	0	0	0	0
TRINITY_DN102459_c0_g1_i1	0	0	0	0	0	0	0	0	0.13217	0	0	0	0	0.285113	0	0	0	0	0	0	0	0	0	0	0	0.273305	0	0	0.201022	0
TRINITY_DN102468_c0_g1_i1	0	0	0	0	0	0	0	0	0	0	0	0	0	0	0	0	0	0	0	0	0	0	0	0	0	0.179278	0.177158	0.194923	0	0.167131
TRINITY_DN102469_c0_g1_i1	0	0	0	0	0.497474	0.466025	0.145741	0	0.153039	0.565603	0	0	0	0.660262	0	0	0	0	0	0	0	0	0	0	0	0	0	0	0	0
TRINITY_DN102471_c0_g1_i1	0	0	0	0	0	0	0.138989	0	0	0	0	0	0	0	0	0	0	0	0	0	0	0	0	0.287307	0	0	0	0.328133	0	0
TRINITY_DN102471_c0_g1_i2	0	0	0	0	1.01133	0.157899	0	0	0	0.143728	0.161291	0	0	0	0	0	0	1.38431	0	0	0	0	0	0	0	0.160834	0.476795	0	0	0
TRINITY_DN102478_c0_g1_i1	0	0	0	0	0	0	0	0	0	0	0	0	0	0	0	0	0	0	0	0	0	0	0	0	0	0.075595	0.149402	0.082192	0	4.79218
TRINITY_DN102479_c0_g1_i1	0	0	0	0	0	0	0	0	0	0	0	0	0	0	0	0.201414	0	0	2.83407	0	0	0	0	0	0	0	0	0	0	0
TRINITY_DN102484_c0_g1_i1	0	0	0	0.331126	0	0	0	0	0	0.15454	0	0	0	0	0	0	0	0	0	0	0	1.47065	0	0	0.693187	0	0	0	0	0
TRINITY_DN102494_c0_g1_i1	0.306599	0	0	0.187555	0.92388	0	0	0	0	0.0875337	0.19646	0	0	0	0	0	0	0	0	0	0	0	0	0	0	0.0979514	0	0	0	0
TRINITY_DN102502_c0_g1_i1	0	0	0	0	0	0	0	0	0.187132	0	0.388056	0	0	0	0	0	0	0	0	0	0	0	0	0	0	0	0	0	0	0.360739
TRINITY_DN102506_c0_g1_i1	0	0	0	0.366836	0	0	0	0	0	0	0	0	0	0	0	0	0	1.92378	2.47842	0	0.290313	0	1.36156	0	0.767942	0	0.189316	0	0	0
TRINITY_DN102518_c0_g1_i1	0	0	0	0	0	0	0	0	0	0	0	0	0	0	0	0	1.52095	0.544315	0	34.9656	0	0	0	0	0	0	0	0	0	0
TRINITY_DN102542_c0_g1_i1	0	0	0	0	0	0.173617	0	0	0.513131	0.158036	0.177347	0.13994	0	0.24598	0	0	0	0	0	0	0	0	0	0.168354	0	0	0	0	0	0
TRINITY_DN10255_c0_g1_i1	0	0	0	0.321178	0	0	0	0	0.162235	0	0	0	0	0	0	0	0	0	0	0	0	0	0	0	0	0	0	0	0.493496	0.156372
TRINITY_DN102560_c0_g1_i1	0.443235	0	0	0	0	0	0.130428	0	0	0	0.142006	0	0	0	0	0.650946	0	0	2.51883	0	0	0	0	0	0.567609	0	0	0	0	0
TRINITY_DN102588_c0_g1_i1	0.436903	0	0	0.534532	0.877686	0	0	0	0	0	0	0	0	0	0	0	0	0	0	0	0	0	0	0	0	0	0	0	0	0
TRINITY_DN102598_c0_g1_i1	0	0	0	0.187555	0	0.0961638	0	0	0	0	0.0982298	0	0	0	0	0	0	0	0.31679	0	0	0	0.795582	0	0	0	0.290379	0	0	0
TRINITY_DN102608_c0_g1_i1	0	0	0	0	0	0	0	0	0	0	0.194993	0	0	0	0	0	0	0	0	0	0	0	0	0	0	0	0.384283	0	0	0
TRINITY_DN102609_c0_g1_i1	0	0.507917	0	0	0	0	0	0	0	0	0	0	0	0	0	0	0	2.08612	0	0	0	0	0	0	0	0.363559	0	0	0	0
TRINITY_DN10261_c0_g1_i1	0.527297	0	0	0	0	0	0	0.149056	0	0	0.675753	0	0	0.234317	0	0	0	0	0	0	0	0	0	0	0	0.16846	0	0	0	0
TRINITY_DN102637_c0_g1_i1	0	0.535305	0	0	0	0	0	0	0	0	0	0	0	0	0	0	0	0	0	0	0	0	0	0.182383	0	0	0	0.2083	0	0
TRINITY_DN102642_c0_g1_i1	0	0	0.389681	0	0	0.353635	0	0	0	0	0	0	0	0	0	0.620948	0	0	0.582486	0	0	0	0	0	0	0	0.355948	0	0	0
TRINITY_DN102647_c0_g1_i1	0	0	0	0	0	0.158551	0.297505	0.142896	0	0.288644	0	0	0	0	0	0	0	0	0	0	0	0	0	0	0	0	0	0	0	0
TRINITY_DN102655_c0_g1_i1	0	0	0	0	0	0	0	0	0	0	0	0.835856	0	0	0	0	0	0	1.13873	0	0	0	0	0	0	0	0	0	0	0
TRINITY_DN102659_c0_g1_i1	0	0	1.16904	0.689719	0.566249	0	0	0	0	0	0	0	0	0	0	0	0	0	0	0	0	0	0	0	0	0	0	0	0	0
TRINITY_DN102666_c0_g1_i1	0.346552	0.309355	0.239549	0.211996	1.04427	0	0	0	0	0	0	0	0	0	0	0	0	0	0	0	0	0	0	0	0	0	0	0	0	0.103214
TRINITY_DN102670_c0_g1_i1	0	0	0	1.92432	0	0	0	0	0	0	0	0	0	0	0	0	0	0	0	0	0	0	0	0	0	0	0	0	0	0
TRINITY_DN102678_c0_g1_i1	0	0	1.43323	0	0.347107	0	0	0	0	0	0.110717	0	0	0	0	0	0	2.05886	0	0	0.167299	0	0.784626	0	0	0	0	0.240075	0	0
TRINITY_DN102690_c0_g1_i1	0	0	0	0.492332	0.404197	0	0	0	0	0	0.77356	0	0	0	0	0	0	0	0	0	0	0	0	0	0	0	0	0	0	0
TRINITY_DN102693_c0_g1_i1	0.485448	0	0	0	0	0	0	0	0	0	0.15553	0	0.302793	0	0	0	0	0	0	0	0	0	0	0	0	0.310179	0.153256	0.168624	0	0
TRINITY_DN102710_c0_g1_i1	0	0	0	0	0	0	0	0	0	0	0	0	0.499807	0	0	0	0	0	1.10392	0	0	0	0.173274	0	1.36821	0	0	0	0	0
TRINITY_DN102715_c0_g1_i1	0	0	0.563738	0.249448	0	0	0	0	0	0	0	0	0	0	0	0	0	0	0	0	0.394825	0	0	0	0.174067	0	0.128735	0	0	0
TRINITY_DN102721_c0_g1_i1	0	0	0	0.528866	0	0	0	0	0	0	0	0	0	0	0	0.158711	0	0	0	0	0	0	0.841265	0.262941	0	0.138101	0	0.150153	0.406306	0
TRINITY_DN102729_c0_g1_i1	0.326221	0	0	0	0	0	0	0	0	0	0.418066	0	0	0	0	0	0	0	0	0	0	0	0	0.0992165	0	0.208441	0	0	0	0
TRINITY_DN102729_c0_g1_i2	0	0	0	0	0	0	0	0	0.0921967	0	0.0955944	0	0	0.198884	0	0	0	0	0	0	0	0	0	0	0	0	0	0	0	0
TRINITY_DN102733_c0_g1_i1	0	0	0	1.88658	0	0	0	0	0	0	0	0	0	0	0	0	0	0	0	0	0	0	0	0	0	0	0	0.119029	0	0
TRINITY_DN102738_c0_g1_i1	0	0	0.491632	0.217542	0	0	0	0	0	0	0	0	0.221814	0.0790139	0	0	0	0	0	0	0	0	0	0	0	0	0	0	0	0
TRINITY_DN102743_c0_g1_i1	0	0	0	0	0	0	0	0	0	0	0	0	0.625442	0	0	0	0	0	1.29508	0	0	0	0	0	0	0	0	0	0	0
TRINITY_DN102745_c0_g1_i1	0	0	0.316707	0	0	0	0.269649	0	0	0	0.146793	0	0	0.101801	0	0	0	0	0	0	0	0	0	0	0	0.292754	0	0.159151	0	0
TRINITY_DN10276_c0_g1_i1	0	0	0	0	0	0	0.347808	0	0	0.168724	0	0	0.368618	0	0	0	0	0	0	0	0	0	0	0	0	0.188805	0	0	0	0
TRINITY_DN102777_c0_g1_i1	0	0	0	0.261659	0	0	0	0	0	0	0	0	0	0	0	0.942278	0	0	0	0	0.207076	0	0	0	0	0	0.135036	0	0	0
TRINITY_DN1028_c0_g1_i1	0	0	0	0	0.576883	0	0	0	0	0.163972	0	0	0	0	0	0	0	0	0	0	0	0	0	0	0	0	0	0	0	0
TRINITY_DN1028_c0_g1_i2	0	0	0	0	0	0	0	0	0	0	0.342303	0	0	0	0	0	0	0	0	0	0	0	0	0	0	0	0	0	0	0
TRINITY_DN102803_c0_g1_i1	0	0	0.379196	0	0	0	0	0	0.16951	0	0.175756	0	0	0	0	0	0	0	0	0	0	0	0	0	0	0	0	0	0	0
TRINITY_DN102855_c0_g1_i1	0.986556	0	0.340971	0	0	0	0	0	0	0	0	0	0	0	0	0	0	0	0	0	0	0	0	0	0	0	0	0	0	0
TRINITY_DN102883_c0_g1_i1	0	0	0	0	0	0	0	0	0	0	0.122099	0	0	0	0	0.699615	0	0	0	0	0	0	0.370838	0.115907	0	0	0	0	0	0
TRINITY_DN102894_c0_g1_i1	0	0	0	0	0.353092	0	0	0	0	0.301086	0	0	0	0	0	0	0	0	0	0	0	0	0.228044	0	0	0	0	0	0	0.104697
TRINITY_DN102903_c0_g1_i1	0.243691	0	0.168448	0.596291	0.489546	0	0	0	0.0753001	0	0	0	0	0	0	0	0	0	0	0	0.353927	0	0.0790432	0	0	0	0	0.0846479	0	0
TRINITY_DN102927_c0_g1_i1	0	0	0	0.476653	0	0	0	0	0	0	0	0	0	0.086563	0	0.858253	0	0	0	0	0	0	0	0	0	0	0	0	0	0
TRINITY_DN102944_c0_g1_i1	0	0	0	0	0	0.535387	0	0	0	0.162446	0	0	0	0	0	0	0	0	0	0	0	0	0.369113	0	0	0.18178	0	0	0	0
TRINITY_DN102946_c0_g1_i1	0	0	0	0.194882	0	0	0	0	0	0	0	0	0.49677	0.141567	0	0.584834	0	0	0	0	0	0	0	0.193782	0	0.101778	0	0	0	0
TRINITY_DN102947_c0_g1_i1	0	0	0	0	0.551014	0	0	0	0	0	0	0	0	0	0	0	1.967	0	0	0	0	0.298087	0	0	0	0	0	0	0	0
TRINITY_DN10295_c0_g1_i1	0	0	0	0	0	0	0.250858	0.240982	0	0.486773	0	0	0	0	0	0	0	0	0	0	0	0	0	0	0	0	0	0	0	0
TRINITY_DN102955_c0_g1_i1	0	0	0	0.281333	0	0	0.135331	0	0	0	0	0	0.143428	0.204367	0	0	0	0	0	0	0	0	0	0	0	0.146927	0	0	0	0
TRINITY_DN102957_c0_g1_i1	0	0	0	0	0	0	0	0	0	0	0.281969	0	0	0	0	0	0	0	0	0	0	0	0	0	0	0	0	0	0	0
TRINITY_DN102957_c0_g1_i2	0	0	0.701749	0	0	0	0	0	0	0	0	0	0	0.225567	0	0	0	0	0	0	0	0	0	0	0	0	0	0	0	0.151181
TRINITY_DN102967_c0_g1_i1	0	0	0.359833	0	0	0	0.153184	0	0.160854	0	0.166782	0	0	0	0	0	0	0	0	0	0	0	0	0	0	0	0.164342	0	0	0
TRINITY_DN102972_c0_g1_i1	0	0	0	0.377	0.309511	0	0	0	0	0.0879747	0	0	0	0.0684654	0	0	0	0	0	0	0	0	0	0.281155	0.131537	0	0	0	0	0
TRINITY_DN102976_c0_g1_i1	0	0	0	0.428851	0.704161	0	0	0	0.108311	0.200149	0	0	0	0	0	0	0	0	0	0	0	0	0	0	0	0	0	0	0.329468	0
TRINITY_DN102979_c0_g1_i1	0	0.371436	0	0.254539	0	0	0	0	0	0	0	0	0	0	0	0	0	0	0	0	0	0	0	0	0	0.132934	0.131362	0	0	0
TRINITY_DN102980_c0_g1_i1	0	0	0.335559	0.296962	0.487603	0.152259	0	0.137226	0.150003	0.138595	0	0	0	0	0	0	0	0	1.75555	0	0	0	0.157459	0	0	0	0	0	0	0
TRINITY_DN102981_c0_g1_i1	0	0	0	0.586937	0.963734	0	0	0	0	0	0	0	0	0	0	0	0	0	0	0	0	0	0	0	0	0	0	0	0	0
TRINITY_DN102984_c0_g1_i1	0.465144	0	0	0	0	0	0	0	0	0	0	0	0	0	0.163992	0	0	0	0.720909	0	0	0	0	0	0	0	0	0	0	0
TRINITY_DN102996_c0_g1_i1	0	0	0	0	0	0	0	0	0	0	0.174194	0	0.678257	0	0	0	0	0	0	0	0	0	0	0	0	0	0	0.377718	0	0
TRINITY_DN103003_c0_g1_i1	0.220023	0	0.152088	0	0	0	0	0	0.0679868	0.0628165	0.0704922	0	0.0686186	0.0977726	0	0.242349	0	0	0	0	0	0	0	0	0	0	0	0.0764267	0.103403	0
TRINITY_DN103035_c0_g1_i1	0	0	0	0	0	0	0	0	0	0	0	0	0.130211	0	0	0	0	0	0	0	0	0	0	0	0.534676	0	0.13181	0.145028	0	0
TRINITY_DN10304_c0_g1_i1	0	0	0	0	0	0.234675	0.220172	0.105752	0.346795	0.213614	0	0	0	0	0	0	0	0	1.93271	0	0	0	0.121345	0	0	0	0	0	0	0
TRINITY_DN103045_c0_g1_i1	0	0.321183	0.497416	0	0.3614	0	0	0	0	0	0	0	0	0	0	0	0	0	0	0	0	0	0	0	0	0	0	0.12498	0.169095	0
TRINITY_DN103051_c0_g1_i1	0.251197	0	0.347272	0.153664	0	0	0	0	0	0	0	0.57154	0	0	0.974188	0	0	0	0	0	0	0	0	0.0763988	0	0	0	0	0	0
TRINITY_DN103057_c0_g1_i1	0	0	0	0	0.505663	0	0	0	0	0	0	0	0.471012	0	0	0	0	0	0	0	0	0	0	0	0	0	0	0	0	0
TRINITY_DN103066_c0_g1_i1	0	0	0	0	0.463683	0	0	0	0	0	0.591603	0	0	0	0	0	0	0	0	0	0	0	0	0	0	0	0.145737	0	0	0
TRINITY_DN103070_c0_g1_i1	0	0.413645	0	0.283464	0.46544	0	0	0.130988	0	0	0	0	0	0	0	0	0	0	0	0	0	0	0	0	0	0	0	0	0	0
TRINITY_DN103075_c0_g1_i1	0	0	0	0.292894	0.240462	0	0	0.0676731	0	0	0	0	0	0.159574	0	0.615278	0	0	0.247357	0	0.115898	0	0	0	0.408768	0	0.0755781	0	0	0
TRINITY_DN103086_c0_g1_i1	0	0	0	0.145028	0	0	0	0	0.0732571	0	0.303827	0	0	0	0	0.34818	0	0	1.34728	0	0	0.515297	0	0.14421	0.202403	0.0757415	0.0748457	0	0	0
TRINITY_DN103094_c0_g1_i1	0	0	0	0	0	0	0	0	0	0	0	0.913446	0	0	0	0.189516	0	0	0.799996	0	0	0	0	0	0	0	0	0	0	0
TRINITY_DN103095_c0_g1_i1	0	0	0	0	0	0	0	0	0	0	0	0	0	0	0.721841	0	0	0	0	0	0	0	0	0	0	0.163526	0.161592	0	0	0
TRINITY_DN103098_c0_g1_i1	0	0	0	0.310517	0	0	0	0	0	0	0	0	0	0	0	0	0	0	0	0	0	0	0.164646	0	0	0	0	0	0	0.151181
TRINITY_DN10310_c0_g1_i1	0	0	0	0	0	0	0	0	0	0	0	0.552262	0	0	0	0	0	0	0	0	0	0	0	0	0	0	0	0	0.513323	0
TRINITY_DN103132_c0_g1_i1	0	0	0.387893	0	0.845477	0	0	0	0	0	0	0	0	0	0	0	0	0	0.869721	0	0	0.914771	0.364034	0.0853353	0	0	0	0	0	0.0835657
TRINITY_DN103146_c0_g1_i1	0	0	0	0.302974	0	0	0	0	0.153039	0	0	0	0	0	0	0	0	0	1.53522	0	0	0	0	0	0	0	0	0	0	0
TRINITY_DN103159_c0_g1_i1	0	0	0	0.598676	0	0	0	0	0	0	0	0	0	0	0	1.07797	0	0	0	0	0	0	0	0	0	0	0	0	0	0
TRINITY_DN103183_c0_g1_i1	0	0	0	0	0	0.184468	0	0	0	0.167913	0	0	0.366846	0.130677	0	0	0	0	0.911534	0	0	0	0	0	0	0.187897	0	0.204294	0	0
TRINITY_DN103187_c0_g1_i1	0	0	0	0	0	0	0	0	0	0	0	0	0	0.543615	0	0	0	0	0	0	0.947581	0	0.476156	0	0	0.15633	0	0	0	0
TRINITY_DN10319_c0_g1_i1	0	0	0	0	0.608297	0	0.178209	0.342385	0	0	0	0	0.377742	0	0	0	0	0	0	0	0.586374	0	0	0	0	0	0.19119	0.210363	0	0
TRINITY_DN103194_c0_g1_i1	1.20525	0	0	0	0	0	0	0	0	0	0	0	0	0	0	0	0	0	0	0	0	0	0	0	0.257242	0	0.190248	0	0	0
TRINITY_DN103206_c0_g1_i1	0	0	0	0.331126	0	0	0	0	0	0	0.173423	0	0	0	0	0	0	0	0.559289	0	0	1.47065	0.175574	0	0	0	0.170887	0	0	0
TRINITY_DN103244_c0_g1_i1	0.242243	0.108121	0.167447	0.666842	0.486638	0	0.106925	0	0.0374264	0	0	0	0	0	0	0.133412	0	0	0	0	0	0	0	0	0	0	0	0	0	0
TRINITY_DN10325_c0_g1_i1	1.43921	0	0	0	0	0	0	0.135611	0.148238	0	0.461102	0	0	0.106591	0	0	0	0	0	0	0	0	0.155607	0	0	0.153265	0	0	0	0.285762
TRINITY_DN103258_c0_g1_i1	0	0	0.208278	0	0.30265	0	0.0886654	0.0851747	0	0	0.193072	0	0	0	0	0	0	0	0	0	0	0	0	0.0916409	0	0.192525	0	0	0.141606	0
TRINITY_DN103261_c0_g1_i1	0	0	0	0	0	0.0440016	0.0825645	0.039657	0	0.0801054	0.0449469	0.567462	0.350018	0	0.445149	0	0	0	0.507337	0	0.203752	0	2.54824	0.213338	0.77851	0.0448195	0.177158	0.0974616	0.131863	0.0417828
TRINITY_DN103262_c0_g1_i1	0	0	0	0	0	0.160541	0	0	0	0	0	0	0.159632	0	0	0.56379	0	0	0	0	0	0	0	0	0	0	0	0.177796	0	0
TRINITY_DN103325_c0_g1_i1	0	0	0	0	0	0	0	0	0	0	0.131522	0	0	0	0	0	0	0	0	0	0	0	0	0	0.525705	0.13115	0	0	0	0.122264
TRINITY_DN103340_c0_g1_i1	0	0	0	0.400185	0	0	0	0	0	0.0933849	0.209592	0	0	0	0	0	0	2.09867	0	0	0	0	0	0	0.139626	0	0	0	0	0
TRINITY_DN103341_c0_g1_i1	0	0	0	0	0	0	0	0	0	0	0	0	0	0	0	0	0	0	1.24531	0	0.291743	0	0.390933	0.366564	0	0	0	0	0	0.179481
TRINITY_DN103345_c0_g1_i1	0	0	0	0.274119	0	0.140547	0.131861	0	0.138464	0.127934	0.143567	0	0	0	0	0	0	0	0	0	0	0	0	0	0	0	0	0	0	0.26692
TRINITY_DN103349_c0_g1_i1	0	0	0	0	0.325069	0	0.190466	0	0	0.0923967	0.207374	0	0	0.143814	0	0	0	0	0	0	0	0	0	0	0	0	0	0	0	0
TRINITY_DN103350_c0_g1_i1	0	0	0.706636	0	0.684546	0.106878	0	0	0	0	0	0	0	0	0	0	0	0	0	0	0	0	0	0	0	0	0	0	0.160145	0
TRINITY_DN103354_c0_g1_i1	0.22202	0	0.306936	0.135816	0	0.0696359	0	0	0	0	0.142264	0	0	0	0	0	0	0	0	0	0	0	0	0	0	0.212791	0	0.0771202	0.104342	0.132249
TRINITY_DN10336_c0_g1_i1	0.325354	0	0	0	0	0.102046	0	0	0	0	0	0	0	0.0722893	0	0	0	0	0	0	0	0	0	0.296858	0	0	0.102714	0.113014	0.152905	0
TRINITY_DN103367_c0_g1_i1	0	0	0	0	0	0.238813	0.224055	0.215234	0	0.217381	0.0813147	0	0	0	0	0	0	0	0	0	0	0	0	0	0	0	0.0801253	0	0	0
TRINITY_DN10337_c0_g1_i1	0	0	0	0	0	0	0	0	0	0	0	0	0	0	0	0	0	0	0	0	0	0	0	0	0.223163	0	0	0	0	0
TRINITY_DN10337_c0_g2_i1	0	0	0	0	0	0	0	0	0	0	0	0	0.282607	0	0	0.499058	0	0	0	0	0	0	0	0	0	0	0	0	0	0
TRINITY_DN10338_c0_g1_i1	0	0	0	0	0.994948	0	0	0	0	0.141401	0	0	0	0	0	1.63659	0	0	0	0	0	0	0	0	0	0	0	0	0	0
TRINITY_DN103388_c0_g1_i1	0	0	0	0.348068	0	0	0	0	0	0.162446	0	0	0	0.379267	0	0.835633	0	0	0	0	0	0	0	0	0	0	0	0	0	0
TRINITY_DN103391_c0_g1_i1	0	0	0.416556	0	0	0	0	0	0	0	0	0	0	0	0	0	0	0	0	0	0	0	0	0.733127	0	0	0	0	0	0
TRINITY_DN103397_c0_g1_i1	0	0	0	0	0	0	0	0	0	0	0.266624	0	0	0	0	0	0	4.1953	0	0	0	0	0	0	0	0	0	0	0	0
TRINITY_DN103401_c0_g1_i1	0	0	0.277248	0	0	0	0	0.22676	0.123937	0	0	0	0	0	0	0	0	0	0	0	0	0	0	0	0	0	0.126624	0.557288	0	0.119458
TRINITY_DN10341_c0_g1_i1	0	0	0.234891	0.207874	0.341322	0	0	0	0	0	0.108871	0	0.105978	0	0	0	0	0	0	0	0	0	0	0	0	0	0	0	0	0
TRINITY_DN10342_c0_g1_i1	0	0	0	0.288936	0	0	0	0.133517	0	0	0	0	0	0	0	0	0	0	0	0	0	0	0.306407	0	0	0	0	0	0.221978	0
TRINITY_DN10342_c1_g1_i1	0	0	0	0	0.390083	0	0	0	0	0.221752	0	0	0	0	0	0	0	0	0	0	0	0	0	0	0	0	0	0	0	0
TRINITY_DN103440_c0_g1_i1	0.481626	0	0.332916	1.1785	0	0	0	0	0	0	0	0	0	0	0	0	0	0	0	0	0	0	0	0	0	0	0	0	0	0
TRINITY_DN103446_c0_g1_i1	0	0	0	0	0	0.0770469	0	0.0694396	0	0	0.0787022	0	0	0.382059	0	0	0	0	1.26907	0	0	0	0.079678	0	0	0	0	0	0	0
TRINITY_DN103452_c0_g1_i1	0	0.503236	0	0.34486	0	0	0	0	0	0	0	0	0.351631	0	0	0	0	0	0	0	0.272921	0	0	0	0	0	0	0	0	0
TRINITY_DN103466_c0_g1_i1	0	0	0	0	0.518464	0.161896	0	0	0	0	0	0	0	0	0	0	0	0	0	0	0	0	0.167425	0	0	0	0	0	0	0
TRINITY_DN103466_c0_g1_i2	0	0	0	0	0	0	0	0	0	0	0	0	0	0	0	0	0	0	0	0	0	0	0	0	0	0	0	0	0	0
TRINITY_DN103467_c0_g1_i1	0	0	0	0	0	0	0	0.132494	0	0	0	0	0	0	0.660996	0	0	0	0	0	0	0	0	0	0	0	0	0	0.220277	0
TRINITY_DN103468_c0_g1_i1	0	0	0	0	0	0	0.175601	0.168687	0	0	0.191189	0	0	0.530356	0	0	0	0	0	0	0	0	0.774237	0	0	0	0.188392	0	0.28045	0
TRINITY_DN103476_c0_g1_i1	0	0	0	0	0	0	0	0.167058	0	0	0	0	0	0	0	0	0	0	0	0	0	0	0	0	0	0	0	0	0	0
TRINITY_DN103476_c0_g1_i2	0	0	0	0	0	0	0	0	0.153661	0.283951	0	0	0	0	0	0	0	0	0	0	0	0	0	0	0	0	0	0	0	0
TRINITY_DN103485_c0_g1_i1	0.411895	0	0	0	0	0.12919	0	0	0	0	0.131965	0	0	0	0	0	0	0	0	0	0	0	0.267203	0	0	0.131591	0.130035	0	0	0.122676
TRINITY_DN103489_c0_g1_i1	0	0	0.190024	0	0	0	0	0	0	0	0.264227	0	0	0	0	0	0	0	0	0	0	0	0	0	0	0.0878261	0.34715	0.381962	0.516784	0
TRINITY_DN103507_c0_g1_i1	0.585325	0	0.404597	0	0	0.183585	0	0	0	0	0.18753	0	0	0	0	0	0	0	0	0	0	0	0	0	0	0	0	0	0	0
TRINITY_DN103509_c0_g1_i1	0	0	0	0.267266	0	0	0	0.123503	0.135002	0	0.139977	0	0	0	0	0	0	0	0	0	0	0	0	0	0	0	0	0	0	0
TRINITY_DN103509_c0_g1_i2	0	0	0.367656	0	0.534244	0	0	0	0	0	0	0	0	0	0	0	0	0	0	0	0.257495	0	0	0	0	0.169924	0	0.184753	0	0
TRINITY_DN103515_c0_g1_i1	0.479737	0.428244	0.663222	0	0	0	0.141169	0	0.148238	0	0	0	0	0	0	0	0	0	0	0	0	0	0	0	0	0	0	0.16664	0	0
TRINITY_DN103536_c0_g1_i1	0	1.045	0	0	0	0	0	0	0	0	0	0	0	0	0	0	0	0	0	0	0	0	0.37971	0	0	0.186998	0	0	0	0
TRINITY_DN103553_c0_g1_i1	0	0.443911	0.343743	0	0.499496	0	0	0	0	0	0.318648	0	0.155089	0	0	0	0	0	0	0	0	0	0	0	0	0	0	0	0.233708	0
TRINITY_DN103555_c0_g1_i1	0	0	0	0	0	0	0	0	0	0	0	0	0	0	0	0	0	0	1.13873	0	0.533548	0	0	0	0	0	0.173966	0	0	0
TRINITY_DN103592_c0_g1_i1	0	0.198549	0	0	0	0	0.130902	0	0	0	0	0	0.208101	0	0.156836	0	0	0	0	0	0	0	0	0	0.189891	0.710593	0	0.0772605	0.209063	0.0662448
TRINITY_DN103593_c0_g1_i1	0	0	0.589274	0	0	0	0	0	0	0	0	0	0	0.28412	0	0	0	0	0	0	0	0	0	0	0	0	0	0	0	0
TRINITY_DN103600_c0_g1_i1	0	0	0	1.21189	0.497474	0	0	0	0.153039	0	0	0	0	0	0	0	0	0	0	0	0	0	0	0	0	0	0	0	0	0
TRINITY_DN103606_c0_g1_i1	0	0	0	0	0	0	0	0	0	0	0	0	1.35718	0	0	0	0	0	0	0	0	0	0	0	0	0	0	0	0	0
TRINITY_DN103606_c0_g1_i2	0	0	0	0	0	0	0	0	0	0	0	0	0.491227	0	0	0	0	0	0	0	0	0	0	0	0	0	0	0	0	0
TRINITY_DN103607_c0_g1_i1	0.405076	0	0.560005	0	0.406874	0	0	0	0	0	0.12978	0	0	0	0	0	0	0	0	0	0.392211	0	0	0	0	0	0	0	0	0
TRINITY_DN103619_c0_g1_i1	0	0	0	0	0	0	0	0	0	0	0	0	0	0.10829	0	0	0	0	0	0	0	0	0	0.296464	0	0.155708	0	0	0	0
TRINITY_DN10363_c0_g1_i1	0	0.338087	0	0	0.760842	0	0.111449	0.107062	0.11703	0	0.121343	0	0	0	0	0	0	0	0	0	0	0	0	0	0	0.120999	0	0.526232	0.533984	0
TRINITY_DN103643_c0_g1_i1	0	0	0	3.02182	0	0	0	0	0	0	0	0	0	0	0	0	0	0	0	0	0	0	0	0	0	0	0	0	0	0
TRINITY_DN103654_c0_g1_i1	0	0	0	0	0.46544	0	0	0	0.143184	0	0	0	0	0	0	0	0	0	2.87271	0	0	0	0	0	0.197803	0	0	0	0	0
TRINITY_DN10370_c0_g1_i1	0	0	0	0	0.470789	0	0	0	0	0	0	0	0	0	0	0	0	0	0	0	0	2.80156	0	0	0	0.149742	0	0	0	0
TRINITY_DN103717_c0_g1_i1	0	0	0	0	0	0.0917927	0	0	0	0	0	0	0	0.0650258	0.515909	0	0	0	0	0	0	0	0	0	0	0.0934991	0	0.304975	0	0.0871642
TRINITY_DN103749_c0_g1_i1	0.413287	0	0	0	0	0	0	0	0	0	0.132411	0	0	0	0	0	0	1.13644	0	0	0	0	0	0	0	0	0.130474	0	0	0
TRINITY_DN103763_c0_g1_i1	0	0	0.626376	0	0	0	0	0	0	0	0.145162	0	0.141303	0	0	1.33082	0	0	0	0	0.219347	0	0	0	0	0.14475	0	0.472147	0	0.134943
TRINITY_DN103763_c0_g2_i1	0	0	0	0	0	0	0	0	0	0	0	0	0	0.53122	0	0	0	0	0	0	0	0	0	0	0.170098	0	0	0	0.187271	0
TRINITY_DN103787_c0_g1_i1	0	0	0	0	0	0	0	0	0	0	0	0	0	0	0	0	0	0	0.865749	0	0	0	0	0	0.894179	0	0	0	0	0
TRINITY_DN103790_c0_g1_i1	0	0	0.652979	0	0.474425	0.148144	0	1.46869	0	0	0	0	0.883829	0	0	2.08102	0	0	3.17219	0	0.228663	0	0.153203	0.718267	1.8146	0	0	0.4922	0	0.281349
TRINITY_DN103799_c0_g1_i1	0	0	0	0.277165	0	0	0	0	0	0	0.145162	0	0.141303	0	0	0	0	0	2.10666	0	0.438695	0	0	0	0	0	0.143039	0	0	0
TRINITY_DN103803_c0_g1_i1	0	0	0	0	0	0	0	0	0	0	0	0	0	0	0	0	0.147096	0	0.890137	0	0.278046	1.40437	0	0.0873385	0.245165	0.0917432	0	0	0.134958	0
TRINITY_DN103840_c0_g1_i1	0	0	0	0.525154	0	0	0.126309	0	0	0	0	0	0	0	0	0.315195	1.53909	0	0	0	0	0	0	0	0.549685	0	0	0	0.201727	0
TRINITY_DN103844_c0_g1_i1	0	0	0	0.485938	0	0.124576	0.233754	0	0	0.226792	0	0	0	0	0	0	0	0	0	0	0	0	0.51532	0	0	0.126892	0.125391	0	0	0.354883
TRINITY_DN103873_c0_g1_i1	0	0	0	0	0	0	0	0	0	0	0.112626	0	0.219264	0	0.495747	0	0	0	0	0	0	0	0	0	0	0.112306	0	0	0	0
TRINITY_DN103890_c0_g1_i1	0.721728	0.32213	0	0.220751	0	0	0	0	0	0	0	0	0	0	0	0.662467	0	0	0	0	0	0	0	0	0	0	0	0.250698	0.169594	0
TRINITY_DN103894_c0_g1_i1	0	0	0.339601	0.30054	0	0	0	0	0	0	0.157404	0	0.459662	0	0	0	0	2.7019	0	0	0	0	0	0	0	0	0	0	0	0
TRINITY_DN103898_c0_g1_i1	0.497288	0	0	0	0	0	0	0.140573	0	0	0	0	0	0	0	0	0	0	0	0	0	0	0.322599	0	0	0	0	0.172737	0	0
TRINITY_DN1039_c0_g1_i1	0.552293	0	0	0	0	0.259838	0.0812599	0	0	0	0	0	0.0861217	0	0	0	0	0	0.713315	0	1.33688	0	0	0.0839869	0	0.264668	0	0	0.129779	0
TRINITY_DN103912_c0_g1_i1	0	0	0	0	0	0	0	0.218867	0	0	0.124031	0	0.120734	0	0	0	0	0	0	0	0	0	0.376706	0	0	0	0	0.134472	0.181937	0
TRINITY_DN103918_c0_g1_i1	0	0	0	0	0	0	0	0.166254	0	0	0	0	0	0.261354	0	0	0	0	0	0	0	0	0	0	0	0	0	0	0	0.525499
TRINITY_DN103927_c0_g1_i1	0	0	0	0	0	0.188085	0	0	0	0	0	0	0	0	0	0	0	0	2.47842	0	0	0	0	0	0	0	0	0	0	0
TRINITY_DN103930_c0_g1_i1	0	0	0	0	0	0	0	0	0	0	0	0	0	0	0	0.641647	3.58074	1.06789	0.601902	0	0	3.1654	0	0	0	0	0	0	0	0
TRINITY_DN103937_c0_g1_i1	0.566356	0	0.391485	0	0	0	0.166658	0	0	0	0	0	0	0	0	0	0	0	0	0	0	0	0	0	0	0	0	0	0	0.168679
TRINITY_DN103952_c0_g1_i1	0	0	0	0	0	0	0	0	0	0	0	0	0	0	0	0.274711	0	0	2.12598	0	0.543338	0	0	0	0	0	0	0	0	0
TRINITY_DN103959_c0_g1_i1	0	0	0	0	0	0	0	0	0	0	0	0	0	0.182421	0	0	0	0	0	0	0	0	0	0.124853	0.525705	0	0	0.427784	0	0
TRINITY_DN10396_c0_g1_i1	0.495275	0	0	0	0	0	0	0.140004	0	0	0	0	0	0	0	0	0	0	0	0	0	0	0	0	0	0.474688	0.156358	0.172037	0	0
TRINITY_DN103980_c0_g1_i1	0	0	0	0	0	0	0	0	0	0	0	0	0	0	0	0.173418	0	0	0.732043	0	0	0	0.45961	0.287307	0	0	0	0	0	0
TRINITY_DN103994_c0_g1_i1	0	0	0	0.290056	0	0	0.139528	0	0	0	0.151914	0	0	0	0	0	0	0	0	0	0.688649	0	0	0	0	0	0	0	0	0
TRINITY_DN103997_c0_g1_i1	0	0	0	0	0	0	0	0	0	0	0.513454	0	0	0	0	0	3.55729	0	0	0	0	0	0	0	0	0.341333	0	0	0.502116	0
TRINITY_DN1040_c0_g1_i1	0	0	0	0	0	0	0	0	0	0	0	0	0	0.724821	0	1.39736	0	0	0	0	0.789651	0	0	0	0	0	0	0	0	0
TRINITY_DN104010_c0_g1_i1	0	0.476865	0	0	0.536577	0	0	0	0	0	0	0	0	0	0	0	0	0	0	0	0	0	0	0	0	0.511999	0	0.37112	0	0
TRINITY_DN104014_c0_g1_i1	0	0	0	0.71612	0.391949	0.0611952	0.114827	0.110306	0	0.0557033	0	0	0	0	0	0	0	0	0	0	0.188912	0	0	0.05934	0.0832856	0	0.0615955	0	0.0916941	0
TRINITY_DN104050_c0_g1_i1	0	0	0	0	0	0	0	0	0	0	0	0	0	0	0	0	0	0	0	0	0	2.85293	0	0	0	0	0	0	0	0.156372
TRINITY_DN104067_c0_g1_i1	0	0	0	0	1.58891	0	0	0	0	0	0	0	0	0	0	0	0	0	0	0	0	0	0	0	0	0	0	0	0	0
TRINITY_DN104068_c0_g1_i1	0	0	0	0	0	0	0	0	0	0	0	1.4611	0	0	0	0	3.45386	0	0.995271	25.3331	0	0	0	0.146481	0	0	0	0	0	0
TRINITY_DN104079_c0_g1_i1	0	0	0	0	0.507752	0	0	0	0	0	0.161957	0	0	0	0	0	0	0	0	0	0	0	0.163966	0	0.863142	0	0	0	0.237571	0
TRINITY_DN104086_c0_g1_i1	0	0	0	1.63394	0.536577	0	0	0	0	0	0	0	0	0.118693	0	0	0	0	0	0	0	0	0.519821	0	0	0	0	0	0	0
TRINITY_DN104088_c0_g1_i1	1.65315	0	0	0	0	0	0	0.31154	0	0	0	0	0	0	0	0	0	0	0	0	0	0	0	0	0	0	0.173966	0	0.517948	0
TRINITY_DN104094_c0_g1_i1	0	0.470699	0	0	0	0	0.465493	0	0	0	0.168938	0.133305	0	0	0	0	0	0	0	0	0	0	0	0	0	0	0	0	0	0
TRINITY_DN104101_c0_g1_i1	0	0	0	0	0	0	0	0	0	0	0.325259	0	0.158307	0.112783	0	0	0	0	0	0	0	0	0	0	0	0	0	0	0	0
TRINITY_DN104102_c0_g1_i1	0	0	0	0	0	0	0.270663	0	0	0	0	0	0	0	0	0	0	0	0	0	0	0	0	0	0	0	0.145189	0	0	0
TRINITY_DN104107_c0_g1_i1	0	0	0	0	0	0	0	0	0.115953	0.107135	0.240452	1.51787	0	0	0	0	0	0	0	0	0	0	0	0	0	0	0	0	0	0
TRINITY_DN104115_c0_g1_i1	0	0	0	0	0	0	0	0	0	0	0	0	0	0	0	0	0	0	0	0	1.10013	0	0.245695	0	0	0	0.358703	0	0	0
TRINITY_DN104124_c0_g1_i1	0.185353	0	0.256245	0	0.372352	0	0.0545426	0.104791	0.114547	0.0529181	0.237537	0.374869	0	0	0	0	0	0	0	0	0	0	0	0	0	0	0.0585158	0.0643837	0	0.055204
TRINITY_DN104129_c0_g1_i1	0	0.221956	0	0.152103	0	0	0	0.0702864	0.0768306	0	0.159324	0	0	0.165736	0	0	0	0	0	0	0.120374	0	0.0806497	0	0.106138	0.0794362	0	0	0	0
TRINITY_DN10413_c0_g1_i1	0	0	0	0	0.605301	0	0	0	0	0	0	0	0	0	0	0	0	0	0	0	0	0	0	0	0	0.192525	0	0	0	0.538443
TRINITY_DN104130_c0_g1_i1	0	0	0	0	0.511983	0	0.149992	0	0	0	0	0	0	0	0	0.561441	0	0	0.263332	0.800324	0.246766	0	0	0	0.217584	0	0	0	0	0
TRINITY_DN104133_c0_g1_i1	0.479737	0	0	0.586937	0	0.150468	0.141169	0	0.444714	0	0	0	0	0	0	0	0	0	0	0	0	0	0	0	0	0	0.151453	0	0.22546	0
TRINITY_DN104137_c0_g1_i1	0	0	0	0	0	0	0	0	0	0	0	0	0	0	0	0	0	0	0	0	0.244726	0	0.327931	0	0.431571	0	0	0	0	0
TRINITY_DN104139_c0_g1_i1	0	0	0	0	0	0.177636	0	0	0	0	0.362904	0	0	0	0	0	0	0	0	0	0	0	0	0	0	0	0	0	0	0
TRINITY_DN104142_c0_g1_i1	0.511853	0	0	0	0	0	0	0.14469	0	0	0	0	0	0	0	0	0	0	0	0	0	0	0	0	0.218494	0	0.323183	0	0	0
TRINITY_DN104148_c0_g1_i1	0.261395	0	0	0.159903	0.525111	0	0	0	0	0	0	0	0	0	0	0	0	0	0	0	0	0	0.0847856	0	0	0	0	0.181595	0	0
TRINITY_DN104159_c0_g1_i1	0.501365	0.44755	0	0	0	0	0.147533	0.141725	0	0	0	0	0	0.556983	0	0	0	0	0	0	0	0	0	0	0	0.320349	0.15828	0	0.942496	0
TRINITY_DN104174_c0_g1_i1	0	0	0	0	0	0	0	0.123064	0	0	0	0	0	0.290186	0	0	0	0	0	0	0	0	0	0	0.55751	0	0	0.151222	0.204599	0
TRINITY_DN104196_c0_g1_i1	0	0	0	0	0	0	0	0	0	0	0.307804	0	0	0	0	0	0	0	0	0	0.155036	0	0	0.292195	0	0.409242	0	0	0.150503	0
TRINITY_DN104205_c0_g1_i1	0	0	0	0	0	0.188085	0	0	0	0	0	0	0	0	0	0.440346	0	0	0	0	0.290313	0	0	0	0	0	0	0	0	0
TRINITY_DN104216_c0_g1_i1	0.551049	0	0	0.337092	0	0	0	0	0	0	0	0	0	0	0	0.404642	0	0	0	0	0	0	0	0	0	0.176048	0	0.191411	0	0
TRINITY_DN104222_c0_g1_i1	0	0.291206	0	0	0	0	0	0.0922158	0	0.0931359	0	0	0	0	0	0	0	1.94357	0	0	0.31586	0	0.105812	0.198433	0	0	0	0	0	0
TRINITY_DN104242_c0_g1_i1	0.33608	0.300006	0	0	0.675143	0	0	0	0	0	0	0	0	0.149345	0	0	0	0	0	0	0	0	0	0	0	0.10737	0	0.233479	0	0
TRINITY_DN104245_c0_g1_i1	0	0.456913	0	0	0	0.160541	0	0	0.316324	0	0	0	0	0	0	0	0	0	0	0	0	0	0	0	0	0	0	0	0	0
TRINITY_DN104257_c0_g1_i1	0	0	0	0	0	0	0	0	0	0	0	0	0	0	0	0	0	0	0	0	0.493532	0	0.330664	0	0.217584	0	0	0	0	0
TRINITY_DN104266_c0_g1_i1	0	0	0	0	0	0	0	0	0	0	0	0	0.166602	0	0	0.392273	0	0	0	0	0	0	0	0	0	0.341333	0	0.18556	0	0
TRINITY_DN104267_c0_g1_i1	0	0	0	0	0.303398	0	0	0	0	0	0.0967745	0	0	0	0	0	0	0	0	0	0	0	0.293923	0	0	0	0	0.104922	0	0
TRINITY_DN104274_c0_g1_i1	0	0	0	0	0	0.159209	0	0	0	0	0	0	0	0	0	0	0	0	0	0	0.245742	0	0.329292	0	0	0	0.160251	0.176321	0.238557	0
TRINITY_DN104277_c0_g1_i1	0.472328	0	0	0	0.474425	0	0	0	0	0	0.453981	0	0	0	0	0	0	0	0	0	0	0	0	0	0	0	0	0	0	0
TRINITY_DN10429_c0_g1_i1	0	0	0	0	0	0	0.168216	0	0.353277	0	0	0	0	0.381039	0	0	0	0	0	0	0	0	0	0	0	0	0	0	0	0
TRINITY_DN104293_c0_g1_i1	0	0.505566	0	0	0	0	0	0.160097	0	0	0	0	0	0.251674	0	0	0	0	0	7.55861	0	0	0	0	0	0.180938	0	0	0.266168	0
TRINITY_DN104304_c0_g1_i1	0	0	0	0	0	0	0	0	0	0	0.435485	0	0	0	0	0	0	0	0	0	0	0.492395	0	0	0	0	0	0	0	0
TRINITY_DN104318_c0_g1_i1	0.556059	0	0	0	0	0	0	0.157186	0	0	0	0	0	0	0	0	0	0	0	0	0	0	0	0	0	0	0	0	0.261328	0.165612
TRINITY_DN104320_c0_g1_i1	0.397185	0	0	0	0	0	0	0.224552	0.122729	0	0.254504	0	0	0	0	0	0	0	0	0	0	0	0	0.120799	0	0	0	0	0	0
TRINITY_DN104323_c0_g1_i1	0	0	0	0	0	0	0	0	0	0	0	0	0	0	0	0	0	0	0	0	0	0	0	0	0	0	0	0	0	0
TRINITY_DN104323_c0_g1_i2	0	0	0	0	0	0	0	0	0	0	0	0	0	0	0	0	0	0	0	0	0	0	0	0	0	0	0	0	0	0
TRINITY_DN104327_c0_g1_i1	0	0	0	0	0	0	0	0	0	0	0	0	0	0	0	1.75279	0	0	0.616582	6.09027	0	0	0	0.362987	0	0	0	0	0	0
TRINITY_DN104337_c0_g1_i1	0	0	0	0	0	0	0	0	0	0	0	0	0.346836	0	0	0	0	0	0	0	0.269199	0	0	0	0	0	0	0.193151	0	0.165612
TRINITY_DN104341_c0_g1_i1	0	0	0	0	0	0	0	0	0	0	0	0	0	0	0	0	0	1.84153	0	0	0	0.242604	0	0	0	0	0	0	0	0
TRINITY_DN104341_c1_g1_i1	0	0.428244	0	0	0	0	0	0	0	0	0	0	0	0.106591	0	0	0	1.75889	0	0	0	0	0	0	0	0	0	0	0.22546	0
TRINITY_DN104342_c0_g1_i1	0	0	0	0	0	0	0	0	0	0	0.491971	0	0	0	0	0	0	0	0	0	0	0	0.166024	0	0	0	0	0	0	0
TRINITY_DN10435_c0_g1_i1	0.886471	0	0	0	0	0	0	0	0	0	0	0	0	0	0	0	0	0	0	0	0	0	0	0.26961	0	0	0	0	0	0
TRINITY_DN104351_c0_g1_i1	0	0	0	0	0	0	0	0	0	0	0.193072	0	0.187941	0	0.637389	0	0	0	0	0	0	0	0	0	0	0	0	0	0	0
TRINITY_DN104353_c0_g1_i1	0	0	0	0	0	0	0	0	0	0	0.118769	0	0.346836	0	0	0.136107	0	0	0	0	0	0	0	0	0	0.355297	0	0	0	0
TRINITY_DN104358_c0_g1_i1	0	0	0	0	0.534244	0	0.156514	0	0	0	0	0	0	0.236355	0	0	0	0	0	0	0	0	0	0	0	0	0	0	0	0
TRINITY_DN10436_c0_g1_i1	0.314481	0	0.21738	0	0	0.0986359	0	0	0	0	0	0	0	0	0	0	0	0	0.162467	0	0	0	0	0	0	0	0	0.109237	0	0.187325
TRINITY_DN104368_c0_g1_i1	0	0	0	0	0	0	0	0	0	0	0	0	0	0.182421	0	0	0	0	0	0	0	0	0	0	0	0	0.129599	0	0	0
TRINITY_DN10438_c0_g1_i1	0.302057	0	0.417584	0	0	0	0	0	0	0.0862369	0	0	0	0	0	0	0	0	0	0	0	0	0	0	0	0.0965003	0.095359	0	0.141956	0
TRINITY_DN10438_c0_g1_i2	0	0	0	0.290056	0	0	0	0	0	0	0	0	0.443627	0	0	0	0	0	0	0	0	0	0.307594	0	0	0	0	0	0	0
TRINITY_DN104381_c0_g1_i1	0	0	0	0	0	0	0	0	0	0	0.171902	0	0	0	0	0	0	0	0	0	0	0	0	0	0	0.171415	0	0.372748	0	0
TRINITY_DN104426_c0_g1_i1	0	0	1.03968	0	0	0.157252	0	0	0	0	0	0	0	0	0	0	0	0	1.81311	0	0	0	0	0	0	0	0	0	0	0
TRINITY_DN104435_c0_g1_i1	0.278663	0.248752	0.192621	0	0	0	0	0	0	0	0	0	0.0869065	0	0	0	0	0	0	0	0	0	0.0903865	0	0.475809	0.0890265	0	0	0.130962	0
TRINITY_DN104436_c0_g1_i1	0	0	0	0	0.605301	0	0	0	0	0	0	0	0	0	0	1.10629	0	1.65708	0	0	0	0	0	0	0	0	0	0	0	0
TRINITY_DN104452_c0_g1_i1	1.16508	1.04002	0	0	0	0	0	0	0	0	0	0	0	0	0	0	0	0	0	0	0	0	0	0	0	0	0	0	0.547545	0
TRINITY_DN104476_c0_g1_i1	0	0	0	0	0	0	0	0	0	0	0.437104	0	0	0	0	0	0	0	0	0	0	0	0	0	0	0.290577	0	0.157967	0	0
TRINITY_DN104494_c0_g1_i1	0	0	0	0.490718	0	0	0	0	0	0	0	0	0	0	0	0	0	0	0	0	0	0	0	0	0.342427	0	0	0	0	0.358373
TRINITY_DN10450_c0_g1_i1	0	0.225159	0	0	0	0	0	0	0	0.0720123	0.242435	0	0	0	0	0	0	0	0	0	0.122111	0	0	0	0	0.322331	0	0.0876149	0.118541	0
TRINITY_DN104515_c0_g1_i1	0.347537	0.310233	0	0.850392	0	0	0.102267	0.0982413	0	0	0.334037	0	0	0.38609	0	0	0	0	0	0	0	0.37769	0	0.105699	0	0	0	0	0.16333	0
TRINITY_DN104533_c0_g1_i1	0	0	0	0	0	0	0	0	0	0	0	0	0	0	0	0	0	0	0	0	0	0	0	0	0	0	0	0.197643	0.534811	0
TRINITY_DN104538_c0_g1_i1	0	0	0	0.340157	0	0	0	0	0	0	0	0	0	0	0	0	1.28174	0	0	0	0	1.81291	0	0	0	0.0888241	0	0.0965756	0	0.082806
TRINITY_DN104540_c0_g1_i1	0	0	0	0	0	0.175203	0	0	0	0	0	0	0.522629	0	0	0.82037	0	0	0	0	0	0	0	0	0	0	0	0	0	0
TRINITY_DN104547_c0_g1_i1	0	0	0	0.210801	1.03839	0	0	0	0	0	0	0	0	0	0	0	1.94167	0	0	0	0	0	0	0.104806	0	0	0	0	0.48585	0
TRINITY_DN104548_c0_g1_i1	0	0	0	0	0.990936	0	0.145154	0	0	0.14083	0	0	0	0	0	0	0	0	0	0	0	0	0	0	0	0	0	0	0	0
TRINITY_DN104552_c0_g1_i1	0	0	0	0.267266	0	0	0	0	0.135002	0	0	0	0	0.0970742	0	0	0	0	0	0	0	0	0	0	0	0	0	0	0	0.260247
TRINITY_DN104552_c0_g1_i2	0	0	0	0	0	0	0	0	0	0	0	0	0	0	0	0	0	0	0	0	0	0	0	0	0	0	0.442218	0	0	0
TRINITY_DN104558_c0_g1_i1	0	0	0	0	0	0	0	0	0	0	0	0.615456	0	0	0	0	0	0	0	0	0	0	0.197411	0	0	0	0	0.211409	0	0
TRINITY_DN104559_c0_g1_i1	0	0	0	0.279233	0	0	0	0	0	0	0	0	0	0.304262	0	0	0	0	0	0	0	0	0	0	0.194851	0	0.144106	0	0	0
TRINITY_DN104563_c0_g1_i1	0	0	0	1.03458	0.566249	0	0	0	0	0	0	0	0	0	0	0	0	0	0	0	0	0	0	0	0	0	0	0	0	0
TRINITY_DN10459_c0_g1_i1	0	0	0	0	0	0	0	0	0	0	0.145701	0	0	0	0	0	0	0	0	0	0	0	0	0	0	0.290577	0	0.157967	0	0
TRINITY_DN1046_c0_g1_i1	0	0	0	0.156231	0	0	0	0	0	0	0	0	0.159298	0.283724	0.990459	0	0	0	0	0	0	0	0.0828386	0	0.436076	0	0	0	0	0.0760639
TRINITY_DN104602_c0_g1_i1	0	0	0	0.194882	0	0	0	0.0900545	0	0	0	0	0	0.21235	0	0	0	0	0	0	0.925372	0	0	0	0	0	0.100574	0	0	0.0948819
TRINITY_DN104610_c0_g1_i1	0	0	0	0	0	0.289945	0.362702	0	0	0	0	0	0	0	0	0	0	0	0	0	0	0	0	0	0	0	0	0	0	0
TRINITY_DN104613_c0_g1_i1	0	0	0	0	0.435731	0	0	0	0	0	0	0	0	0	0	0	0	0	0	0	0.630041	0	0	0	0	0	0.136952	0	0	0.129201
TRINITY_DN104616_c0_g1_i1	0.227808	0	0	0	0	0	0	0.0643965	0.0703923	0	0.0729864	0	0	0.303696	0	0	0	0	0	0	0.220573	0	0.443348	0	0	0	0.0719188	0	0.107062	0
TRINITY_DN104620_c0_g1_i1	0	0	0	0.243761	0.400248	0	0	0	0	0.113765	0.255333	0	0	0	0	0	0	0	1.44104	0	0	0	0	0	0.340196	0	0	0	0	0
TRINITY_DN104620_c0_g2_i1	0	0	0.485981	0	0	0.110257	0	0	0	0	0	0	0	0	0.123937	0	0	0	0	0	0	0	0.456088	0	0	0	0	0.122107	0.165208	0
TRINITY_DN104630_c0_g1_i1	0	0	0.211402	0	0	0	0	0	0.0945016	0	0	0	0	0	0	0.449153	0	0	0	0	0	0	0	0.372062	0	0	0	0	0.143731	0.0910866
TRINITY_DN104634_c0_g1_i1	0	0	0	0	0	0	0	0	0	0	0	0	0	0	0	0	0	0	0	0	0	0	0	0	0	0.34283	0	0.559122	0	0
TRINITY_DN104639_c0_g1_i1	0	0	0	0.637794	0	0	0	0	0	0	0	0	0	0	0	0	0	1.27419	0	0	0	0	0	0	0	0	0	0	0	0
TRINITY_DN104643_c0_g1_i1	0	0	0	0	0.553496	0	0	0	0	0	0	0	0	0	0	0	0	0	0	0	0	0	0	0	0.470451	0	0	0	0	0
TRINITY_DN104644_c0_g1_i1	0	0	0	0	0	0	0.118027	0	0	0	0.257008	0	0	0.0891173	0	0	0	0	0	0	0	0	0	0.121988	0	0.12814	0.126624	0.139322	0	0
TRINITY_DN104648_c0_g1_i1	0	0	0	0	0	0	0	0	0	0	0	0	0	0	0	0	0	0	0	15.3828	0	0	1.03064	0	0	0	0	0	0	0
TRINITY_DN104657_c0_g1_i1	0	0	0	0	0	0.281438	0	0	0.184844	0	0	0	0	0	0	0	0	0	0	0	0	0.650106	0	0	0	0	0	0	0	0
TRINITY_DN104661_c0_g1_i1	0	0	0	0	0	0.176817	0.16589	0	0	0	0	0	0	0	0	0	0	0	0	0	0	0	0	0	0	0	0	0	0	0
TRINITY_DN104662_c0_g1_i1	0	0	0	0.203909	0.334812	0	0	0.094226	0	0	0	0	0	0	0	0	0	0	0	0	0	0	0	0	0	0	0	0.347356	0	0
TRINITY_DN104673_c0_g1_i1	0	0	0	0	0	0	0	0	0	0	0	0.138066	0	0	0.577634	0	0	0	0	9.00364	0	0	0	0	0.233125	0	0	0	0	0
TRINITY_DN104682_c0_g1_i1	0.481626	0	0	0	0	0	0	0.0453818	0.0496072	0	0	0	0.150204	0	0	0	0	0	0.912332	0	0.388608	0.523412	0.156219	0.048827	0.342651	0.102579	0	0.0557654	0.0754491	0
TRINITY_DN104684_c0_g1_i1	0	0	0	0	0	0	0.114644	0	0.120384	0.222458	0.124821	0	0	0.086563	0	0.429127	0.399127	0	0.402546	5.50541	0	0	0.505473	0	0	0	0	0	0	0
TRINITY_DN104687_c0_g1_i1	0.579777	0	0	0	0	0	0	0	0	0	0	0	0	0	0	0	0	0	0	0	1.12273	0	0.376111	0	0	0.185226	0	0	0	0
TRINITY_DN104698_c0_g1_i1	0	0.863258	0	0	0	0	0	0	0	0	0.154916	0	0	0	0	0	0	0	0	0	0	0	0	0	0.61921	0	0	0	0	0
TRINITY_DN104700_c0_g1_i1	0	0	0	0	0	0.106878	0	0	0	0	0	0	0	0	0	0	0	0	0	0	0.494906	0	0	0	0.436379	0	0	0	0	0
TRINITY_DN104705_c0_g1_i1	0	0	0	0.306699	0	0.157252	0	0	0	0	0	0	0	0	0	0	0	0	0	0	0	0	0.487865	0	0.856067	0	0	0	0	0
TRINITY_DN104769_c0_g1_i1	0	0.462721	0	0	0	0	0	0	0	0	0	0	0	0	0	0	0	0	0	0	0.501897	0	0	0	0.221271	0	0	0	0	0
TRINITY_DN104776_c0_g1_i1	0	0	0	0.328222	0.53893	0	0	0	0	0	0	0	0	0.238428	0	1.18198	0	0	0	0	0	0	0	0	0	0	0	0.186374	0	0
TRINITY_DN104780_c0_g1_i1	0	0	0	0	0	0	0	0	0	0	0.681629	0	0	0	0	0.585851	0	0	0	0	0	0	0	0	0	0.169924	0	0.184753	0	0
TRINITY_DN1048_c0_g1_i1	0	0	0	0	0	0	0	0	0	0	0	0	0	0	0	0	0	0	0	0	0.246766	0	0.165332	0	0	0.162844	0.160918	0	0	0.303622
TRINITY_DN104816_c0_g1_i1	0	0	0	0	0.413724	0	0	0	0.127275	0.117596	0	0	0	0	0	0	0	1.69892	0	0	0	0	0.133602	0	0	0	0.130035	0	0	0
TRINITY_DN104831_c0_g1_i1	0.238932	1.27971	0.495473	0.584645	0.479985	0	0	0	0	0	0	0	0.0745155	0	0	0	0	0	0	0	0	0	0	0	0	0.0763332	0	0	0	0
TRINITY_DN104837_c0_g1_i1	0	0.530108	0	0	0	0	0	0	0	0	0	0	0	0	0	0	0	0	0	0	0	0	0.19262	0	0.506991	0	0	0.206278	0	0
TRINITY_DN104843_c0_g1_i1	0.941023	0	0.975701	0.57565	0.4726	0	0	0	0	0	0	0	0	0	0	0	0	0	0	0	0	0	0	0	0	0.150318	0	0	0	0
TRINITY_DN104844_c0_g1_i1	0	0	0	0	0	0	0	0	0	0	0	0	0	0	0	0	0	0	5.10132	4.73734	0	0	0	0	0	0	0	0	0	0
TRINITY_DN104853_c0_g1_i1	0	0	0	0.643277	0	0	0	0	0	0	0	0	0	0	0	0	0	0.963859	0.90544	0	0	0	0.397934	0.053304	0	0	0.11066	0.0608786	0.0823671	0.0521986
TRINITY_DN104855_c0_g1_i1	0	0	0	0	0	0	0	0	0	0	0	0	0	0	0	0	0	0	0	30.9185	0	0	0	0	0	0	0	0	0	0
TRINITY_DN10486_c0_g1_i1	0	0	0	0	0	0.249152	0	0.112276	0.122729	0.226792	0	0	0	0	0	0	0	0	0	0	0	0	0	0	0	0	0	0	0	0
TRINITY_DN104861_c0_g1_i1	0	0	0	0	0	0	0	0	0	0	0	0	0	0	0	0	0	0	2.18684	0	0	0	0	0.257482	0	0	0	0	0	0
TRINITY_DN104862_c0_g1_i1	0	0	0	0.591577	0	0	0.142285	0	0.14941	0	0	0	0	0	0	0	0	0	0	0	0	0	0	0	0.412807	0	0	0	0.227242	0
TRINITY_DN10487_c0_g1_i1	0	0	0	0	0	0	0	0	0	0	0	0	0	0	0	0	0	0	0	0	0	0	0	0	0	0.180938	0.357596	0	0	0
TRINITY_DN104875_c0_g1_i1	0	0	0	0	1.24959	0	0	0	0	0	0	0	0	0	0	0	0	0	0	0	0	0	0	0	0	0.132483	0.261833	0	0	0
TRINITY_DN104879_c0_g1_i1	0.33063	0	0	0	0	0	0	0	0	0	0	0	0	0	0	0	0	0	0	0	0	0	0	0	0	0.105629	0	0	0	0
TRINITY_DN104879_c0_g1_i2	0	0.306748	0	0.420419	0	0	0	0	0	0	0	0	0	0	0	0	0	0	0	0	0.499077	1.49378	0.11146	0	0	0	0	0	0	0
TRINITY_DN1049_c0_g1_i1	0	0	0	0	0	0	0	0	0	0	0.156775	0	0	0	0	0	0	0	0	0	0	0	0	0	0	0.15633	0.154482	0.509919	0	0
TRINITY_DN104910_c0_g1_i1	0	0	0	0.325367	0	0	0	0	0.164351	0.151852	0	0	0	0	0	0	0	0	0	0	0	0	0	0	0	0	0.167915	0.184753	0	0
TRINITY_DN10493_c0_g1_i1	0	0	0	0	0.587924	0	0	0	0	0	0.18753	0	0	0	0	0	0	0	0	0	0	0	0	0	0	0.186998	0	0	0	0
TRINITY_DN104938_c0_g1_i1	0	0	0	0	0	0	0	0	0	0	0	0	0.558321	0	0	0	0	0	3.69949	0	0	0	0	0	0	0	0	0	0	0
TRINITY_DN104940_c0_g1_i1	1.05916	0	0.366064	0	0	0	0	0	0	0	0	0	0	0	0	0	0	0	0	0	0	0	0	0	0	0.338378	0	0	0	0
TRINITY_DN104940_c0_g2_i1	0	0	0	0	0	0	0	0	0	0	0	0	0	0	0	0	2.7377	0	0	0	0	0	0	0	0	0	0	0	0	0
TRINITY_DN104947_c0_g1_i1	0	0	0.112748	0	0	0.153477	0.287985	0.138324	0	0.23284	0.574841	0	0	0.761062	0	0	0	0	0	0	0	0	0	0	0	0.0521102	0.102988	0	0	0.0485795
TRINITY_DN104965_c0_g1_i1	0	0	0	0.276142	0	0	0	0	0	0	0	0	0	0	0	0	0	0	0	0	0	0	0	0	0	0	0	0	0	0
TRINITY_DN104965_c0_g1_i2	0	0	0	0.293469	0	0	0	0	0	0	0.153701	0	0	0	0	0.352277	0	0	0	0	0	0	0	0	0	0	0	0	0	0
TRINITY_DN104994_c0_g1_i1	0	0	0	0	0	0	0.138989	0	0.145948	0	0	0	0	0	0	1.73418	0	0	0	0	0	0	0	0	0	0	0	0	0	0
TRINITY_DN104997_c0_g1_i1	0	0	0	0	0	0.353635	0.16589	0	0	0	0	0	0	0	0	0	0	0	0	0	0	0	0	0	0	0	0	0	0	0
TRINITY_DN105005_c0_g1_i1	0	0.227505	0	0	0	0	0	0.0720436	0	0.145525	0.0816535	0	0	0	0	0	0	0	0	0	0	0	0	0	0.543959	0.569955	0	0.177055	0.239551	0
TRINITY_DN105008_c0_g1_i1	0.29549	0	0.204253	0	0	0	0.086952	0.0835288	0.0913059	0	0.189341	0	0.184309	0	0	0	0	0	0	0	0	0	0	0	0	0.0944025	0.093286	0	0	0
TRINITY_DN105016_c0_g1_i1	0.420388	0.75053	0.581174	0.257163	0.422254	0.131853	0	0	0	0	0	0	0	0	0	0	0	0	0	0	0	0	0.136356	0.127856	1.0767	0	0	0	0	0
TRINITY_DN105038_c0_g1_i1	0	0	0	0	0	0	0	0	0	0	0.115958	0	0	0	0	0.797312	0	0	0	0	0.175218	0	0	0.220155	0	0.231258	0	0.251439	0	0
TRINITY_DN105043_c0_g1_i1	0.360864	0	0.249442	0.441502	0.362466	0	0	0	0	0	0.115616	0	0	0	0	0	0	0	0	0	0	0	0	0	0	0	0	0	0	0
TRINITY_DN105044_c0_g1_i1	0	0	0	0	0	0	0	0	0	0	0	0	0	0	0	0	0	0	0	0	0	0	0	0	0	0.431058	0	0	0.211368	0.133951
TRINITY_DN105049_c0_g1_i1	0	0	0	0	0	0	0	0	0	0	0.317358	0	0	0	0	0	0	0	0	0	0	0	0	0	0	0.158229	0	0	0.232762	0
TRINITY_DN10505_c0_g1_i1	0	0	0	0.338618	0.556	0	0	0	0	0	0	0	0	0	0	0	0	0	0	0	0	0	0	0	0	0	0	0	0	0.329725
TRINITY_DN105064_c0_g1_i1	0.246639	0.880663	0	0	0.495468	0	0	0	0	0.0704152	0	0	0	0	0	0	0	0	0	0	0	0	0	0	0	0	0	0	0	0
TRINITY_DN105068_c0_g1_i1	0	0	0.290587	0.257163	0.844509	0	0	0	0	0	0	0	0	0	0	0	0	0	0.434362	0	0	0	0.272712	0	0	0.402914	0	0	0	0
TRINITY_DN105097_c0_g1_i1	0	0	0	0.294624	0	0	0	0	0.148821	0	0	0	0	0.749076	0	0	0	0	1.99054	0	0	0	0.312438	0	0	0	0.456147	0.167296	0	0.143443
TRINITY_DN1051_c0_g1_i1	0	0	0	0	0	0	0	0	0	0	0	0	0	2.42096	0	0	0	0	0	0	0	0	0	0	0	0	0	0	0	0
TRINITY_DN105101_c0_g1_i1	0.596746	0	0	0	0.599395	0	0	0	0	0	0	0	0.186107	0	0	0	0	0	0	0	0	0	0	0	0	0	0	0	0	0
TRINITY_DN105112_c0_g1_i1	0	0	0	0.257163	0	0	0	0	0	0	0	0	0	0	0	0	0	0	0	0	0	0	0	0	0	0.134305	0	0	0.197568	0.125205
TRINITY_DN105113_c0_g1_i1	0	0	0.183429	0.162331	0	0	0	0	0	0	0	0	0.0827591	0.0589605	1.02913	0	0	1.94584	0	0	0	0	0.344292	0	0	0.0847779	0	0.0921762	0.374136	0
TRINITY_DN105115_c0_g1_i1	0	0	0.370881	0	0	0.168287	0	0	0	0	0.343804	0	0	0	0	0	0	0	0	0	1.03901	0	0	0	0	0.514245	0	0	0	0.159801
TRINITY_DN105125_c0_g1_i1	0	0.324042	0	0	0	0	0	0	0	0	0	0	0	0	0	0	0	0	0	0	0	0	0.235488	0	0.154956	0	0	0	0	0
TRINITY_DN105129_c0_g1_i1	0	0	0	0	0	0	0	0	0.171044	0	0	0	0	0	0	0	0	0	0	0	0	0	0	0	0	0.176844	0	0.192277	0	0
TRINITY_DN105149_c0_g1_i1	0	0	0	0	0	0	0.125868	0	0	0.122119	0	0	0	0	0	0	0	0	0	0	0	0	0	0	0.365175	0	0	0	0	0
TRINITY_DN105149_c0_g1_i2	0	0	0.624065	0	0	0	0	0	0	0	0	0	0	0	0	0	0	0	0	0	0	0	0	0	0	0	0	0	0	0
TRINITY_DN105155_c0_g1_i1	0	0	0.585196	0.258943	1.27553	0	0	0	0	0	0	0	0	0	0	0	0	0	0	0	0	0	0	0	0	0	0	0	0	0
TRINITY_DN10516_c0_g1_i1	0	0	0	0	0	0	0	0	0	0	0.364592	0	0	0	0	0	0	0	0	0	0	0	0	0	0	0	0	0.197643	0.267406	0
TRINITY_DN105170_c0_g1_i1	0	0	0	0.1985	0	0	0	0	0.100267	0	0.207924	0	0	0	0.572016	0	0	0	0	0	0	0	0	0.0986902	0	0.103667	0.102441	0	0	0
TRINITY_DN105179_c0_g1_i1	0	0	0	0	0	0	0.15062	0	0	0	0.327981	0	0	0.341181	0	0	0	0	0	0	0	0	0	0	0	0	0	0	0	0
TRINITY_DN105183_c0_g1_i1	0	0	0	0.485938	0	0.249152	0	0.112276	0	0.226792	0	0	0	0.264748	0	0	0	0	1.02597	0	0	0	0	0	0	0.126892	0	0	0	0
TRINITY_DN105186_c0_g1_i1	0	0	0	0	0	0	0	0	0	0	0	1.02116	0	0.384634	0	1.05932	0	0	0	12.2314	0	0	0	0.175501	0	0	0	0	0	0
TRINITY_DN1052_c0_g1_i1	0	0	0	0	0	0	0	0.0917266	0	0	0	0	0	0	0	0	0	0	0	0	0	0	0	0	0	0.207335	0.204883	0.225428	0	0
TRINITY_DN105215_c0_g1_i1	0	0	0	0	0	0	0.121615	0	0	0.117993	0.264822	0.52241	0	0.275481	0	0	0	0	0	0	0	0	0	0	0	0	0.130474	0	0	0
TRINITY_DN105228_c0_g1_i1	0	0	0	0	0	0	0	0	0	0	0	0	0	0	0	0	0	0	0	0	0	0	0	0	0.788227	0	0	0.160352	0	0
TRINITY_DN105232_c0_g1_i1	0	0	0	0	0	0	0	0	0	0	0	0	0	0	0	0	0	0	0	0	0	0	0.385239	0	0.253495	0.189721	0	0	0	0.176867
TRINITY_DN10524_c0_g1_i1	0	0	0.216268	0.191393	0	0.0981314	0	0	0	0.178649	0	0	0	0	0	0	0	0	0	0	0	0	0	0	0	0	0	0.108678	0	0
TRINITY_DN105241_c0_g1_i1	0	0.443911	0	0	0.499496	0	0.146334	0	0.153661	0	0	0.502873	0.310178	0.331473	0	0	0	0	0	0	0	0	0	0	0	0	0	0.172737	0	0
TRINITY_DN105275_c0_g1_i1	0	0	0	0.314431	0	0	0	0	0	0	0	0	0	0	0	0	0	0	0	0	0	0	0	0	0	0	0.162271	0	0.483128	0.153087
TRINITY_DN105283_c0_g1_i1	0	0	0.335559	0	0	0	0	0	0	0	0.466591	0	0	0	0	0	0	0	0	0	0	0	0	0	0	0.310179	0	0	0	0
TRINITY_DN105284_c0_g1_i1	0	0	0	0	0	0	0	0	0	0	0	0	0	0	0	0	0	0	0	0	0	0	0.958446	0	0	0.188805	0	0	0	0
TRINITY_DN105286_c0_g1_i1	0.323632	0	0.447411	0	0.650138	0	0	0	0	0	0	0	0	0	0	0	0	0	0.501585	0	0	0	0.314918	0	0.414445	0.206786	0	0	0	0
TRINITY_DN105292_c0_g1_i1	0.372966	0	0	0	0	0	0	0	0	0	0	0	0	0	0	0	0	0	0	0	0.18056	0	0	0	0	0.119154	0.117745	0	0	0
TRINITY_DN105293_c0_g1_i1	0.212753	0	0	0.130147	0.213697	0	0	0.180422	0	0.121482	0	0	0	0.0472709	0.600069	0	0	0	0	0	0.102998	0	0	0	0	0.0679698	0	0.147803	0	0
TRINITY_DN105297_c0_g1_i1	0	0	0	0	0	0	0	0	0	0	0	0	0	0	0	0.412067	0	0	0	0	0	0	2.00219	0	0	0	0	0	0	0
TRINITY_DN105306_c0_g1_i1	0	0	0.335559	0	0	0	0	0	0	0	0	0	0	0	0	0	0	0	0	0	0	0	0	0.442931	0	0	0	0.168624	0	0
TRINITY_DN105313_c0_g1_i1	0	0	0	0.305447	0	0	0	0	0	0	0	0	0	0	0	0	3.32497	0	0	0	0	0	0	0.303724	0	0	0	0	0	0
TRINITY_DN105318_c0_g1_i1	0	0	0	0.227461	0.373483	0	0	0	0	0	0	0	0	0.165233	0	0.273041	0	0	0	0	0	0	0	0	0	0	0	0	0	0
TRINITY_DN105326_c0_g1_i1	0	0	0	0	0	0	0	0	0	0	0	0.702879	0	0	0	0	0	0	0	14.8424	0	0	0	0	0	0	0	0	0	0
TRINITY_DN105329_c0_g1_i1	0.456466	0	0	0	0	0.143169	0	0	0	0	0.438735	0	0	0	0	0	0	0.836783	0	0	0	0	0	0	0	0	0	0	0.214523	0
TRINITY_DN105331_c0_g1_i1	0	0	0	0	0	0	0	0	0	0	0.3123	0	0	0.10829	0	0	0	0	0	0	0	0	0	0	0	0	0	0	0.229053	0
TRINITY_DN105334_c0_g1_i1	0	0	0	0	0	0	0.245721	0	0.387037	0.119201	0	0.527759	0	0.185534	0.441604	0	0	0	0	0	0	0	0	0	0	0	0	0.145028	0.196219	0
TRINITY_DN105350_c0_g1_i1	0	2.15177	0	0	0	0	0	0	0	0	0	0	0	0	0	0	0	0	0	0	0	0	0	0	0	0	0	0	0	0
TRINITY_DN105352_c0_g1_i1	0	0	0	0	0.568871	0.177636	0	0	0.175003	0	0	0	0	0	0	0	0	0	0	0	0	0	0	0	0	0	0	0	0	0.168679
TRINITY_DN105354_c0_g1_i1	0	0	0.110105	0.0974408	0	0	0	0	0.295318	0	0.0510334	0	0	0.21235	0	0	0	0	0	0	0	0	0	0.193782	0	0	0	0	0.524018	0
TRINITY_DN105377_c0_g1_i1	0	0	0.203271	0	0	0	0	0	0	0	0.282647	0	0.0917114	0	0	0	0	0	0	0	0	0	0	0	0	0.187897	0	0.204294	0	0
TRINITY_DN105384_c0_g1_i1	0	0	0.229162	0	0	0	0.0975559	0	0.102441	0.0946503	0	0	0	0.0736606	0	0	0	0	0	0	0	0	0.107533	0	0.707589	0.105915	0.209325	0	0	0.0987388
TRINITY_DN105390_c0_g1_i1	0	0	0	0	0	0	0	0	0	0.115267	0	0	0	0.80735	0	0	0	0	0	0	0	0	0	0	0	0.128986	0	0	0.379487	0
TRINITY_DN105393_c0_g1_i1	0	0.476865	0	0	0.536577	0	0	0	0	0	0	0	0	0	0	0	0	0	2.20785	0	0.775858	0	0	0	0	0	0.337296	0	0	0
TRINITY_DN105400_c0_g1_i1	0	0	0	0	0.963734	0	0	0	0	0	0.153701	0	0	0	0	0	0	0	0	0	0	0	0	0	0	0	0	0	0	0
TRINITY_DN105402_c0_g1_i1	0	0	0	0	0	0	0	0	0	0	0	0	0	0	0	0.289776	0	0.904266	0	45.2312	0	0	0	0	0	0	0	0	0	0
TRINITY_DN105406_c0_g1_i1	0	0	0	0.317095	0	0	0	0	0	0	0	0	0	0	0	0	0	0	0	0	0	0	0	0	0	0	0	0	0	0
TRINITY_DN105406_c0_g2_i1	0	0	0	0.207298	0	0	0	0	0	0	0	0	0	0	0	0	0	0	0	0	0	0	0	0	0	0	0	0	0	0.100927
TRINITY_DN105407_c0_g1_i1	0	0	0	0	0	0	0	0	0	0	0.152505	0	0	0	0	0	0	1.7452	0	0	1.38266	0	0.308791	0	0	0	0	0	0	0
TRINITY_DN105409_c0_g1_i1	0	0.522498	1.61839	0.35806	0	0	0	0	0	0	0	0	0	0	0	0	0	0	0	0	0	0	0	0	0	0	0	0	0	0
TRINITY_DN10542_c0_g1_i1	0	0.456913	0	0	0	0	0	0	0.158162	0	0	0	0	0	0	0	0	0	0	0	0	0	0	0	0.655482	0	0.161592	0	0.240553	0.152446
TRINITY_DN10542_c0_g1_i2	0	0	0	0.292322	0	0	0	0	0	0	0	0	0	0	0	0	0	0	0	0	0	0	0	0	0	0	0	0	0	0
TRINITY_DN105420_c0_g1_i1	0	0	0	0	0	0	0	0	0	0	0.138739	0	0.135051	0.240538	0	0	0	0	0.223716	0	0	0	0	0	0	0.207518	0.0683547	0.0752093	0.101756	0.0644861
TRINITY_DN10543_c0_g1_i1	0	0	0	0	0	0	0.104646	0	0	0	0.569676	0	0	0	0	0.391703	0	0	0	0	0	0	0.230696	0	0	0	0.224537	0	0	0
TRINITY_DN105432_c0_g1_i1	0	0	0.25018	0.221404	0	0	0	0	0	0	0.231915	0	0	0.160833	0	0	0	0	0	0	0	0	0	0	0	0	0	0	0	0
TRINITY_DN105434_c0_g1_i1	0	0	0	0	0	0	0	0	0	0	0	0	0	0	0	0	0	0	0	0	0	0	0	0	0.320369	0	0	0	0.52907	0
TRINITY_DN105442_c0_g1_i1	0.691147	0	0	0	0.347107	0	0	0	0	0	0	0	0.107774	0	0	0	0	1.42537	0	0	0	0	0	0	0	0.220806	0	0	0.162407	0
TRINITY_DN105451_c0_g1_i1	0	0	0	0	0	0.186259	0	0	0	0	0.190261	0	0	0	0	0	0	0	0	0	0	0	0	0	0	0	0	0.206278	0	0.176867
TRINITY_DN10546_c0_g1_i1	0	0	0	0	0	0	0	0	0	0	0	0	0	0	0	0	0	0	0.824344	11.2741	0.257495	0	0	0	0	0	0	0	0	0
TRINITY_DN105464_c0_g1_i1	0	0	0	0	0	0	0	0	0	0	0	0	0	0	1.61234	0	0	0	0	0	0	0	0.741676	0	0	0	0	0	0	0
TRINITY_DN105466_c0_g1_i1	0	0	0	0	0.434191	0	0	0.244388	0	0	0	0	0	0	0	0	0	0	0	0	0	0	0	0	0	0	0	0	0	0
TRINITY_DN105466_c0_g1_i2	0	0	0.313188	0	0	0	0	0	0	0	0	0	0	0	0	0	0	0	0	0	0	0	0	0	0	0.14475	0	0	0	0
TRINITY_DN105469_c0_g1_i1	0	0	0	0	0	0	0	0	0	0	0	0	0	0	2.78858	0	0	0	0	0	0	0	0	0	0	0	0	0	0	0
TRINITY_DN10547_c0_g1_i1	0	0	0	0	0	0	0	0	0	0	0	0.750648	0	0	0	0	0	0	3.06795	0	0	0	0	0	0	0	0	0	0	0
TRINITY_DN105473_c0_g1_i1	0	0	0	0	0	0	0	0	0	0	0	0	0.420793	0	0	0	0	0	0	0	0	0	0	0	0	0.143686	0	0	0	0
TRINITY_DN105482_c0_g1_i1	0	0	0.242294	0.428851	0.35208	0.109941	0	0	0.108311	0	0.224606	0	0	0	0	0.643485	0	0	0	0	0	0	0	0.213216	0	0.223969	0	0.243514	0	0.104397
TRINITY_DN105483_c0_g1_i1	0	0	0	0	0	0	0	0.144087	0	0	0.163307	0	0	0.113253	0	0	0	0	0	0	0	0	0	0	0	0.162844	0	0.35411	0.239551	0
TRINITY_DN105493_c0_g1_i1	0	0	0.154873	0	0.450095	0	0	0.063335	0.069232	0	0	0	0	0	0	0	0	0	0	0	0	0	0.0726734	0	0	0	0	0.233479	0	0
TRINITY_DN105511_c0_g1_i1	0.497288	0.443911	0	0	0	0	0	0	0	0	0	0	0	0	0	0	0	0	0	0	0	0	0	0	0	0.158872	0.156994	0	0	0.444325
TRINITY_DN105521_c0_g1_i1	0	0	0	0	0	0	0.144571	0	0	0	0.157404	0	0	0	0	0	0	0	0	6.55687	0	0	0	0	0	0	0	0	0	0
TRINITY_DN10553_c0_g1_i1	0	0	0	0	0	0	0	0	0	0	0	0	0	0	0	0	0	0	0	0	0.236895	3.45662	0.317437	0	0	0	0	0	0	0.291477
TRINITY_DN105558_c0_g1_i1	0	0	0	0	0	0	0	0	0	0	0	0	0	0	0	0	0	0	0	0	0	0	0	0.574613	0	0	0	0	0.665933	0
TRINITY_DN105564_c0_g1_i1	0	0	0	0	0	0	0	0	0	0	0	0	0	0	0	0	0	0	0.571943	6.51847	0	0	0	0	0	0	0	0	0	0
TRINITY_DN105567_c0_g1_i1	0	0.49864	0	0	0	0	0	0	0	0	0.178967	0	0	0	0	0.82037	0	0	0	0	0	0	0	0	0	0	0	0	0.262522	0
TRINITY_DN105568_c0_g1_i1	0	0	0	0	0.599395	0	0	0	0	0	0	0	0	0	0	0	0	0	0	0	0	0	0	0	0	0	0	0.207284	0	0.17773
TRINITY_DN105571_c0_g1_i1	0	0	0	1.07934	0	0	0.173068	0	0	0.167913	0	0	0	0	0	0	0	0	0	0	0	0	0	0	0	0	0	0.204294	0	0
TRINITY_DN105609_c0_g1_i1	0	0	0	0.307961	0	0	0	0	0	0	0	0	0	0	0	0	0	0	0	0	0.487439	0	0	0	0	0	0.158932	0	0	0
TRINITY_DN105619_c0_g1_i1	0	0	0.203271	0.359781	0	0	0	0.0831272	0.090867	0	0	0	0.183423	0	0	0	0	0	0.455767	0	0.28473	0	0.190768	0	0	0	0	0	0.138202	0.0875832
TRINITY_DN105623_c0_g1_i1	0	0	0	0	0	0	0	0	0	0	0	0	0	0	1.39129	0	0	0	0	0	0	0	0.159999	0	0	0	0	0	0	0
TRINITY_DN105625_c0_g1_i1	0	0	0	0.244557	0	0	0	0	0.123532	0	0.768504	0.909608	0	0	0	0	0	0	0	0	0	0	0	0	0	0.127721	0	0	0	0
TRINITY_DN105642_c0_g1_i1	0	0	0	0.726549	0	0	0	0	0	0	0	0	0	0	0	0	0	0	0	0	0	0	0	0.361225	0	0	0	0	0	0
TRINITY_DN10566_c0_g1_i1	0	0	0	0.323959	0	0	0	0	0	0	0.509009	0	0	0	0	0	0	0	0	0	0	0	0	0	0	0	0	0	0	0
TRINITY_DN105668_c0_g1_i1	0	0	0	0.397	0.651862	0	0	0	0	0	0	0	0	0.216293	0	0	0	0.743561	0	0	0	0	0	0	0	0	0	0	0	0
TRINITY_DN105679_c0_g1_i1	0	0	0.43476	0.192377	0	0	0	0	0	0	0.302265	0	0	0	0	0	0	0	0	0	0.304493	0	0	0	0.671209	0	0.198562	0.218474	0.443385	0
TRINITY_DN105685_c0_g1_i1	0	0	0	0	0	0	0	0.212806	0	0	0.120596	0	0	0.0836331	0	0.691004	0	0	0	0	0.546681	0	0	0	0	0.120254	0.118832	0.130748	0	0
TRINITY_DN105703_c0_g1_i1	0	0	0	0	0	0	0	0	0	0	0	0	0.278481	0	0	0	1.37218	0	0	0	0	0	0	0	0	0.285275	0	0	0.209826	0
TRINITY_DN105722_c0_g1_i1	0.421838	1.12968	0	0.5161	0	0	0	0	0.130347	0	0	0	0	0	0	0	0	0	0	0	0	0	0	0.128297	0	0	0.133174	0	0	0
TRINITY_DN105722_c0_g1_i2	0	0	0.80026	0	0	0	0	0	0	0.110177	0	0	0	0	0	0	0	0	0	0	0	0	0	0	0	0	0	0	0	0
TRINITY_DN105725_c0_g1_i1	0.483529	0	0.334232	0	0	0	0	0	0	0	0.154916	0	0	0	0	0	0	0	0	0	0	0	0	0	0	0	0	0	0	0
TRINITY_DN105727_c0_g1_i1	0	0	0	0.230971	0	0	0	0.320194	0.116669	0.215592	0	0	0	0.0838913	0	0	0	0	0	0	0	0	0	0	0.322346	0	0	0	0	0
TRINITY_DN105727_c0_g1_i2	0	0	0	0	0	0.236848	0	0	0.116669	0	0	0	0	0	0	0	0	0	0	0	0	0	0	0	0.322346	0	0	0	0	0
TRINITY_DN105729_c0_g1_i1	0	0	0	0	0	0	0.341215	0	0.17915	0	0	0	0	0.257638	0	0	0	0	0	0	0	0	0	0	0	0	0	0	0	0
TRINITY_DN105732_c0_g1_i1	0	0	0	0.233858	0.383988	0	0	0.108065	0	0	0	0	0.119225	0.16988	0	0	0	0	0	0	0	0	0	0.348808	0.326375	0	0	0	0	0
TRINITY_DN105733_c0_g1_i1	0	0	0	0	0	0	0	0	0	0	0.513454	0	0	0.118693	0	0	0	0	0	0	0	0	0	0	0	0	0	0	0	0
TRINITY_DN105733_c0_g2_i1	0	0	0	0	0	0	0	0	0	0	0	0	0	0	0	0	0	0	0	0	0	0	0	0.609938	0	0	0	0	0.471248	0
TRINITY_DN105746_c0_g1_i1	0	0	0	0	0	0	0	0	0	0	0	0	0	0	0	0	0	0	0	0	0	0	0.491897	0	1.94207	0	0	0	0	0
TRINITY_DN105751_c0_g1_i1	0	0	0	0	0	0	0	0	0.304844	0.14083	0.158039	0	0	0.1096	0	0	0	0	0	0	0	0	0	0	0	0	0	0	0	0
TRINITY_DN105756_c0_g1_i1	0	0	0	0	0.367892	0	0	0	0	0	0.234693	0	0.913819	0	0	0	0	0	0	0	0	0	0	0	0.156348	0	0.34689	0.127225	0	0
TRINITY_DN105758_c0_g1_i1	0.417519	0.372704	0	0	0	0.130953	0	0	0	0	0.668834	0	0	0.371069	0	0	0	0	0	0	0	0	0	0	0	0.133388	0	0	0	0
TRINITY_DN105760_c0_g1_i1	0	0	0	0	0	0	0	0	0	0	0	0	0	0	0	0	0	0	0	0	1.13892	0	0	0	0	0	0	0	0	0
TRINITY_DN105760_c0_g2_i1	0	0	0	0	0	0	0	0	0	0	0	0	0	0	0	0	0	0	0	9.80678	1.25121	0	0	0	0	0	0	0	0	0
TRINITY_DN105765_c0_g1_i1	0	0	0	0.202804	0.332997	0	0	0.0937153	0	0	0	0	0.103393	0	0	0	0	0	0	6.76696	0	0	0	0.10083	0.424553	0	0	0	0	0
TRINITY_DN105768_c0_g1_i1	0	0	0	0	0	0	0	0	0	1.0061	0	0	0	0	0	0	0	0	0	0	0	0	0	0	0	0	0	0	0	0
TRINITY_DN105772_c0_g1_i1	1.60964	0	0	0	0	0	0	0	0	0	0.343804	0	0	0	0	0	0	0	0	0	0	0	0	0	0	0	0	0.186374	0	0
TRINITY_DN105784_c0_g1_i1	0	0	0	0.647918	0.531931	0	0	0	0	0	0	0	0	0	0	0	0	0	0	0	0	0	0	0	0	0	0.167188	0	0	0
TRINITY_DN105793_c0_g1_i1	0.926765	0	0	0.566928	0	0	0	0	0	0	0	0	0	0	0	0	0	0	0	0	0	0	0	0	0	0.14804	0	0	0.217774	0
TRINITY_DN105795_c0_g1_i1	0	0	0	0.228852	0.375768	0	0.110086	0	0	0.213614	0	0	0	0	0	0	0	0	0.386543	0	0.181113	0	0	0	0	0	0	0	0	0
TRINITY_DN105795_c0_g1_i2	0	0	0	0.319806	0	0	0	0.147782	0	0	0	0	0	0	0	0	0	0	0	0	0	0	0	0	0	0.16702	0	0.181595	0	0
TRINITY_DN105796_c0_g1_i1	0	0	0	0	0	0	0	0	0	0	0	0	0	0	0	0	0	0	0	0	0.811285	0	0	0	0	0.178459	0	0.194033	0	0
TRINITY_DN105812_c0_g1_i1	0.556059	0.496373	0	0	0	0	0	0	0	0	0	0	0	0	0	0	0	0	0	0	0	0	0	0	0.949456	0	0	0	0	0
TRINITY_DN105814_c0_g1_i1	0	0.242133	0	0.16593	0	0	0	0	0	0	0	0	0.0845941	0.783481	0	0	0	0	0	0	0	0	0	0	0	0	0	0	0	0
TRINITY_DN105835_c0_g1_i1	0	0	0	0	0	0	0	0	0	0	0.157404	0	0	0	0	0	0	0	0	0	0.475693	0	0	0.149423	0	0.313917	0.155102	0.341311	0.230892	0
TRINITY_DN105836_c0_g1_i1	0	0	0	0.285628	0	0.292896	0	0	0	0	0	0	0	0	0	0	0	0	0	0	0	0	0	0	0	0.14917	0	0.162188	0	0
TRINITY_DN105841_c0_g1_i1	0	0	0	1.04908	0	0	0	0	0	0	0	0	0	0	0	0	0	0	0	0	0	0	0	0	0	0	0	0	0	0
TRINITY_DN105858_c0_g1_i1	0	0	0	0	0	0	0	0.229774	0	0.116033	0	0	0	0	0	0	0	0	0	0	0	0	0	0	0	0	0	0.141174	0	0
TRINITY_DN105865_c0_g1_i1	0	0	0	0	0	0	0	0	0	0	0	1.12121	0	0	0	0	0	0	0	0	0	0	0	0	0	0	0	0	0	0
TRINITY_DN105870_c0_g1_i1	0	0	0	0.177333	0	0	0	0	0	0	0.185752	0	0	0.0644094	0.715426	0	0	0	0	0	0	0	0	0	0	0	0	0	0	0.086338
TRINITY_DN105872_c0_g1_i1	0	0	0	0	0	0	0	0	0	0	0	0	0	0	0	0	0	0	3.08291	0	0	0	0	0	0	0	0	0	0	0
TRINITY_DN105875_c0_g1_i1	0	0.277163	0.214621	0	0	0	0	0	0	0	0.0994764	0	0	0	0	0.113998	0	0	0	0	0	0	0	0	0	0	0.0980213	0.215702	0.291839	0
TRINITY_DN105891_c0_g1_i1	0.241288	0	0	0	0	0	0	0	0	0	0	0	0	0	1.1059	0	0	0	0	0	0	0	0	0	0	0.077086	0.304697	0.335252	0	0.21559
TRINITY_DN105893_c0_g1_i1	0	0	0	0	0.571516	0	0	0	0	0	0	0	0	0	0	0	0	0	0	0	0	4.63768	0	0	0	0	0	0	0	0
TRINITY_DN105898_c0_g1_i1	0	0.460769	0	0	0	0	0	0	0.318993	0.147367	0	0	0	0.458747	0	0	0	0	0	0	0	0	0	0	0	0	0.162955	0	0	0
TRINITY_DN105909_c0_g1_i1	0	0	0	0	0	0	0	0	0	0	0.186637	0	0	0	0	0	0	0	0	0	0	0	0.377902	0	0	0.186108	0	0	0	0
TRINITY_DN105922_c0_g1_i1	0	0	0	0	0	0	0	0	0.139486	0	0	0	0	0.100298	0	0	0	0	0	0	0.655614	0	0.292839	0	0	0	0	0	0	0
TRINITY_DN105932_c0_g1_i1	0	0	0	0.322563	0	0	0.155164	0	0	0	0.337877	0	0	0	0	0.387201	0	0	0	0	0	0	0	0	0	0	0	0	0.247811	0
TRINITY_DN105953_c0_g1_i1	0	0	0.307494	0.272126	0.446822	0.139525	0.130902	0	0	0	0.712612	0	0	0	0	0.163328	0	0	0	0	0	0	0	0	0	0.426356	0	0.154521	0	0
TRINITY_DN105969_c0_g1_i1	0	0	0	0	0.561078	0	0.32875	0	0	0	0	0	0	0	0	0	0	0	0	0	0	0	0	0	0	0	0	0	0	0
TRINITY_DN105972_c0_g1_i1	0.302804	0	0.627927	0	0.304149	0	0	0.0855964	0.093566	0	0	0	0	0	0	0	0	0	0	0	0	0	0.196434	0	0.129258	0.0967391	0.19119	0.210363	0	0.0901847
TRINITY_DN105975_c0_g1_i1	0	0	0	0	0	0	0	0	0	0	0	0	0	0.236355	0	0	0	0	0	0	0.51499	0	0	0	0	0	0	0	0	0
TRINITY_DN105977_c0_g1_i1	0	0	0.323988	0	0	0	0	0	0	0	0.150167	0	0	0	0	0.688356	0	0	0	0	0	0	0	0	0	0	0	0.162809	0.440553	0
TRINITY_DN105983_c0_g1_i1	0	0	0	0.763618	0	0	0	0	0	0	0	0	0	0	0	0	0	0	0	0	0	0	0	0	0.888096	0	0	0	0	0
TRINITY_DN105986_c0_g1_i1	0	0	0.305274	0	0	0	0	0.124841	0	0	0	0	0	0	0	0	0	0	0	0	0	0	0	0	0	0.282185	0	0	0	0
TRINITY_DN105993_c0_g1_i1	0	0	0	0	0	0	0	0	0	0	0	0	0	0	0	0	0	0	0	0	0.586374	0	0.196434	0	0	0	0	0	0	0
TRINITY_DN106003_c0_g1_i1	0	0	0	0	0	0	0	0	0	0	0.183148	0	0	0	0	0	0	0	1.47663	0	0.276747	0	0	0	0	0	0	0	0	0
TRINITY_DN106004_c0_g1_i1	0	0	0	0	0	0	0	0.0985212	0	0	0	0	0	0	0	0	0	0	0	0	0	0	0	0	0	0	0.11003	0.121063	0	0
TRINITY_DN10602_c0_g1_i1	0	0	0	0	0	0	0	0	0	0.131301	0	0	0	0	0	0	0	0	0	0	0.667938	0	0	0	0	0.146927	0	0.159749	0.216136	0
TRINITY_DN106039_c0_g1_i1	0	0	0	0.257163	0	0	0.123705	0	0	0	0.269372	0	0	0	0	0	0	0	0	0	0.203518	0	0	0	0	0	0	0.146025	0	0
TRINITY_DN106045_c0_g1_i1	0	0	0	0	0	0	0	0	0	0	0.147345	0	0	0	2.75643	0	0	0	0	0	0	0	0	0	0.196316	0	0	0	0	0
TRINITY_DN106050_c0_g1_i1	0	1.30003	0	1.48481	0.731405	0	0.0714249	0	0	0	0	0	0	0	0	0	0	0	0	0	0	0	0	0	0	0	0	0	0	0
TRINITY_DN106053_c0_g1_i1	0	0	0	0.0991186	0	0	0	0.0458026	0	0	0.207649	0	0	0	0	0.118981	0	0	0	0	0.235326	0	0.0525559	0	0	0.31059	0.0511529	0.112565	0	0
TRINITY_DN106063_c0_g1_i1	0	0	0	0	0	0	0	0	0	0	0	1.19523	0	0	0	0	0	0	0	0	0.286105	0	0	0	0	0	0	0	0	0
TRINITY_DN106069_c0_g1_i1	0	0	0	0	0.343229	0	0	0	0	0	0	0	0.639418	0	0	0	0	2.50567	0.353071	0	0	0	0	0	0	0	0	0	0	0
TRINITY_DN106082_c0_g1_i1	0	0	0.261798	0	0	0	0	0.107062	0.11703	0.10813	0	0	0.354352	0	0	0	2.32804	0	0	0	0	0	0	0	0	0	0	0	0	0
TRINITY_DN106083_c0_g1_i1	0	0.695555	0	0.238326	0	0	0	0	0	0	0	0	0	0	0	0.143042	0	0	0	0	0	0	0	0	0	0	0	0.135329	0.366193	0
TRINITY_DN106098_c0_g1_i1	0	0	0	0	0.553496	0	0	0	0.170273	0	0	0	0	0.122436	0	0	0	0	0	0	0	0	0	0.167596	0	0.352096	0	0.574233	0.258974	0
TRINITY_DN106107_c0_g1_i1	0	0	0	0.220102	0	0	0	0	0	0	0	0	0	0.23983	0	0	0	0	0.743526	0	0	0	0	0.21886	0	0	0	0	0	0.107161
TRINITY_DN10611_c0_g1_i1	0	0	0	0	0	0	0.159284	0	0	0.15454	0	0.821062	0	0.120269	0	0	0	0	0	0	0	2.05891	0	0	0	0	0	0	0	0.161215
TRINITY_DN106114_c0_g1_i1	0	0	0	0.292322	0.479985	0	0	0	0	0	0	0	0	0	0	0	2.69255	0	0	0	0	0	0	0	0	0	0	0	0	0
TRINITY_DN106119_c0_g1_i1	0	0	0	0	0	0.112851	0.105877	0	0	0.205447	0	0	0	0.159887	0	0	0	0	0	0	0	0	0	0	0.921531	0	0.227179	0	0	0.107161
TRINITY_DN10612_c0_g1_i1	0	0	0	0	0.149121	0.372518	0.262122	0.0419671	0	0.169543	0.0951303	0	0	0	0	0	0	0	0	0	0	0	0	0	0	0	0	0.0515695	0	0
TRINITY_DN106122_c0_g1_i1	0	0	0	0	0.536577	0	0	0	0	0.152515	0	0	0	0	0	0	0	0	0	0	0	0	0	0.64989	0	0	0.337296	0	0	0.159103
TRINITY_DN106124_c0_g1_i1	0	0	0	0	0	0	0	0	0	0	0	0	0	0	0	0.679248	0.710733	0.953838	0.35841	15.7947	0	0	0.0750088	0	0	0	0	0	0.108681	0.0688745
TRINITY_DN106131_c0_g1_i1	0	0	0	0	0	0	0	0	0	0	0.16063	0	0	0.222793	0	0	0	0	0.51803	0	0	0	0.162622	0	0	0	0	0	0	0
TRINITY_DN106138_c0_g1_i1	0	0	0	0.24862	0.408226	0	0	0	0	0.232066	0	0	0	0	0	0	0	0	0	0	0	0.662525	0	0	0	0	0	0	0.191004	0
TRINITY_DN106157_c0_g1_i1	0	0	0	0	0	0	0	0	0.175817	0	0	0	0	0	0	0	0	0	0	0	0	0	0	0	0.242884	0	0	0	0	0
TRINITY_DN106164_c0_g1_i1	0	0	0	0.199559	0	0	0	0	0.100802	0	0.104516	0	0	0.0724821	0	0	0	0	0	0	0	0	0.211625	0	0	0.10422	0	0.113315	0.306625	0.194318
TRINITY_DN106167_c0_g1_i1	0	0	0	0	0	0	0	0	0	0	0	0	0	0	0	0	0	0	0	0	0	0	0	0	0	0	0	0.277734	0	0.47627
TRINITY_DN106170_c0_g1_i1	0	0	0	0	0	0	0	0.0471773	0	0.0952959	0	0	0.364343	0.48206	0	0.183828	0	0	0	0	0	0	0	0.0507588	0	0	0	0	0	0
TRINITY_DN10619_c0_g1_i1	0	0	0	0.385745	0.316691	0	0	0.0891261	0	0	0	0	0	0	0	0	0	0	0	0	0	0	0.204534	0	0	0	0	0	0	0.187807
TRINITY_DN106192_c0_g1_i1	0	0	0	0.593925	0	0	0	0	0	0	0.15553	0	0	0	0	0	0	0	0	0	0.235015	0	0	0	0	0	0.306511	0.168624	0.228144	0.144582
TRINITY_DN106218_c0_g1_i1	0	0	0.40267	0.356355	0	0	0	0	0	0	0	0	0	0	0	0	0	0	1.2038	0	0	0	0	0	0	0.186108	0	0	0	0.173498
TRINITY_DN106240_c0_g1_i1	0	0	0	0	0	0	0	0	0.135486	0	0	0	0	0	0	0.321973	0	0	0	0	0	0	0	0	0	0	0	0	0	0
TRINITY_DN106248_c0_g1_i1	0	0	0	0	0.306424	0.0956842	0	0	0	0.435486	0	0	0	0	0	0	0	0	0	0	0	0	0	0	0.260449	0.0974629	0	0	0.143372	0
TRINITY_DN106263_c0_g1_i1	0.242243	0.216242	0	0.444561	0	0	0.0712834	0.0684771	0	0	0	0	0	0	0	0	0	0	0	0	0.117275	2.76424	0	0.147351	0	0	0.076476	0.084145	0.113846	0
TRINITY_DN106268_c0_g1_i1	0	0	0	0.847183	0	0	0	0	0	0	0	0	0	0	0	0	0	0	0	0	0	0	0	0	0	0	0	0	0	0
TRINITY_DN1063_c0_g1_i1	0.115736	0	0	0	0	0.108901	0.102171	0.0327161	0.0357622	0.231298	0.14832	0	0	0	0	0	0	0	0	0	0	0	0	0	0.197616	0.0739501	0	0	0.0543919	0
TRINITY_DN106300_c0_g1_i1	0	0	0.230411	0.203909	0	0	0	0	0	0	0	0	0	0	0	0	0	0	0	0	0.484118	0	0.216238	0	0.142289	0	0.105233	0.115785	0.156655	0
TRINITY_DN106307_c0_g1_i1	0	0	0	0.245359	0	0	0	0	0	0	0.128504	0	0	0	0	0	0	0	0	0	0	0	0.130097	0	0	0.12814	0	0.139322	0	0.238916
TRINITY_DN10632_c0_g1_i1	0	0	0	0	0	0	0	0	0	0	0	0	0	0	0	1.28943	0	0	0	0	0	0	0	0	0	0	0	0	0	0
TRINITY_DN106332_c0_g1_i1	0	0	0	0	0	0	0	0	0	0	0.330748	0	0	0	0.727932	0	0	0	0	0	0	0	0	0	0	0	0	0	0	0
TRINITY_DN106339_c0_g1_i1	0.912933	0	0	0	0	0	0	0	0	0	0.29249	0	0	0	0	0	0	0	0	0	1.32591	0	0	0	0	0.145831	0	0	0	0
TRINITY_DN106363_c0_g1_i1	0	0	0	0	0	0	0	0	0	0	0	0	0	0	0	0.202321	0	0	0	0	1.33387	0	0	0	0	0	0	0	0	0
TRINITY_DN106383_c0_g1_i1	0.376409	0	0	0.23026	0	0	0	0	0	0	0.361788	0.856431	0	0	0	0	0	0	0	0	0	0	0.488365	0	0	0.360763	0.237664	0.130748	0	0
TRINITY_DN106389_c0_g1_i1	0.59098	0	0.408506	0	0	0	0	0	0	0	0.189341	0	0	0.262616	0	0	0	0	0	0	0	0	0	0	0	0	0.186572	0.205281	0	0
TRINITY_DN106390_c0_g1_i1	0	0	0	1.75668	0.576883	0	0	0	0	0	0	0	0	0	0	0	0	0	0	0	0	0	0	0	0	0	0	0	0	0
TRINITY_DN106411_c0_g1_i1	0	0	0	0	0	0	0	0	0	0	0	0	0	0	0	0	0	2.90301	0	0	1.91663	0	0.642066	0.240817	0	0	0	0	0	0
TRINITY_DN106411_c0_g1_i2	0	0	0	0	0	0	0	0	0	0	0	0.542573	0	0	0	0.656656	0	0	0.739178	0	0	0	0	0	0	0	0	0	0	0
TRINITY_DN10642_c0_g1_i1	0	0	0	0	0.574187	0	0	0	0	0	0.366296	0	0	0	0	0	0	0	2.65793	0	0	0	0.370838	0.347722	0	0	0	0	0	0
TRINITY_DN106423_c0_g1_i1	0	0	0.4207	0	0	0	0	0	0	0	0	0	0	0	0	0	0	1.11571	0	0	0	0	0.197411	0	0	0	0	0	0	0
TRINITY_DN106424_c0_g1_i1	0	0	0	0.358919	0.294667	0	0	0	0	0	0	0	0	0	0	0	0	2.42005	0	0	0	1.43468	0.761241	0	0.125228	0.0937233	0.0926149	0	0	0
TRINITY_DN106441_c0_g1_i1	0	0	0	0	0	0.325164	0	0	0.160172	0	0.166075	0	0	0	0	0	0	0	0	0	0	0	0	0.157653	0	0	0	0	0	0.308768
TRINITY_DN106451_c0_g1_i1	0	0.394232	0.305274	0.270161	0	0.138518	0	0	0	0	0	0	0	0	0	0	0	0	0	0	0	0	0	0	0	0.141092	0	0	0	0
TRINITY_DN106463_c0_g1_i1	0.499318	0	0	0.610894	0	0	0	0	0	0	0	0	0	0	0	0	0	0	0	0	0	0	0	0	0	0	0.157634	0	0	0
TRINITY_DN106483_c0_g1_i1	0	0	0	0.197453	0	0	0	0	0	0	0	0	0	0	0	0	0	0	0.833769	0	0	0	0	0	1.79119	0.10312	0	0.112119	0	0
TRINITY_DN106508_c0_g1_i1	0	0	0	0	0	0	0	0	0	0	0	0	0.266797	0	0	0	0	0	0	0	0.207076	3.71879	0	0	0	0	0.405109	0.148578	0	0
TRINITY_DN10653_c0_g1_i1	0	0	0	0.325367	0.534244	0	0	0	0	0	0	0	0	0	0	0	0	0	0	0	0.257495	0	0	0	0	0	0	0	0	0
TRINITY_DN106540_c0_g1_i1	0	0	0	0	0	0.161896	0	0	0	0	0	0	0.160979	0	0	0	0	0	0	0	0	0	0	0	0	0	0.162955	0	0.242583	0
TRINITY_DN106545_c0_g1_i1	0	0	0	0.276142	0	0	0	0.127605	0.139486	0	0.433878	0	0	0	0	0	0	0	0	0	0	0	0	0	0	0	0	0	0	0
TRINITY_DN106558_c0_g1_i1	0	0	0	0	0.37692	0.117697	0	0	0	0	0.120226	0	0	0	0	0	0	0	0	0	0	0	0	0	0	0.239771	0	0.260695	0.176357	0
TRINITY_DN106575_c0_g1_i1	0	0.763652	0	0.523318	0.429636	0	0	0	0	0	0.411123	0	0	0	0	0	0	0	0	0	0	0	0	0	0	0	0	0	0	0
TRINITY_DN106604_c0_g1_i1	0	0	0	0	0	0	0	0	0	0	0	0	0	0.222793	0	0	0	0	0	0	0	0	0	0	0	0	0	0.348305	0	0
TRINITY_DN106608_c0_g1_i1	0	0	0	0.555702	0	0	0.0891043	0	0	0	0.194028	0	0	0	0	0	0	0	0.469305	0	0	0	0	0	0	0	0.0955951	0	0	0
TRINITY_DN106612_c0_g1_i1	0	0.410534	0	0	0	0.144246	0	0	0	0.131301	0	0	0	0	0.324286	0	0	0	0	0	0	0	0	0	0.588948	0	0	0	0	0
TRINITY_DN106614_c0_g1_i1	0	0	0	0.25805	0.42371	0.264616	0	0	0	0	0	0	0	0	0	0	0	0.579977	0	0	0	0	0	0	0	0	0	0	0	0
TRINITY_DN106624_c0_g1_i1	0	0	0.398872	0	0	0	0	0	0	0	0	0	0	0	0	0	0	0	4.17357	0	0	0	0	0	0.492642	0	0	0	0	0
TRINITY_DN106633_c0_g1_i1	0	0	0	0	0.46544	0	0	0	0	0	0	0	0	0	0	0	0	0	0	0	0.448665	0	0	0	0	0	0	0	0.217774	0
TRINITY_DN106638_c0_g1_i1	0	0	0	0	0	0.163274	0	0.294306	0	0	0	0	0	0	0	0	0	0	0	0	0	0	0	0	0	0	0	0.180822	0	0
TRINITY_DN10664_c0_g1_i1	0.411895	0	1.13887	0.755904	0	0.516759	0.242412	0.349302	0	0	0	0.208261	0	0	0	0	0	0	0	0	0	0	0	0.37582	0.527475	0.526365	0.52014	0.5723	0.193577	0.736053
TRINITY_DN10664_c0_g1_i2	0	0.817994	0	0	0	0	0	0	0.141576	0	0	0	0	0	0	0	0	0	0	0	0.443624	0	0	0	0	0	0	0	0	0
TRINITY_DN106643_c0_g1_i1	0	0	0.387893	0	0.563652	0	0	0	0	0	0	0	0	0.124682	0	0	0	0	0	0	0	0	0.364034	0	0	0.358556	0	0	0.527452	0
TRINITY_DN106657_c0_g1_i1	0	0	0	0	0	0	0	0	0	0	0	0	0	0	0	1.60412	0	0	0	0	0	0	0.283426	0	0.559501	0	0	0	0.205329	0
TRINITY_DN106667_c0_g1_i1	0	0.348889	0	0	0.392575	0	0	0	0.120769	0	0.125219	0	0	0	0	0	1.60161	0	0	0	0	0	0	0	0.333675	0.124865	0	0	0	0
TRINITY_DN10668_c0_g1_i1	0	0	0.342351	0	0	0	0	0	0	0	0.317358	0	0	0	0	0	0	0	0	0	0.479545	0	0	0	0	0	0	0	0	0
TRINITY_DN10669_c0_g1_i1	0	0	0	0	0	0	0	0	0.0655124	0	0	0	0	0	0	0	0	0	0	0	0	0	0	0	0	0	0	0.441871	0	0
TRINITY_DN10669_c0_g1_i2	0	0	0	0.141732	0	0	0	0	0	0	0	0	0	0	0	0	0	0	0.598482	0	0	0	0.0751509	0.211399	0	0.22206	0	0	0	0
TRINITY_DN106695_c0_g1_i1	0	0	0	0	0.504624	0.0787872	0.0739182	0	0.0776194	0	0	0	0	0.0558127	0	0	0	0	0	0	0	0	0.0814778	0	0	0.0802518	0	0.17451	0	0
TRINITY_DN106710_c0_g1_i1	0	0	0.21794	0	0	0.0988901	0	0	0	0	0	0	0	0.0700535	0	0	0	1.01147	0	0	0	0	0	0	0.403763	0.100728	0	0.219037	0	0.563422
TRINITY_DN106722_c0_g1_i1	0	0	0.243691	0	0	0	0	0	0.108936	0	0	0	0	0.391654	0	0	0	0	0	0	0	0	0	0	0	0	0	0	0	0
TRINITY_DN106730_c0_g1_i1	0	0	0.236203	0.209035	0.343229	0.107177	0	0.386379	0.211177	0	0	0	0	0	0	0	0	0	0	0	0	0	0	0	0	0	0	0	0	0
TRINITY_DN106740_c0_g1_i1	0	0	0	0.233858	0.383988	0	0	0.108065	0	0	0.244961	0	0.119225	0	0	0	0	0	0	0	0	0	0	0	0	0	0	0	0.179663	0
TRINITY_DN106746_c0_g1_i1	0	0	0	0	0	0.304519	0	0.137226	0.300005	0	0	0	0	0	0	0	0	0	0	0	0	0	0	0	0	0	0	0	0	0
TRINITY_DN106751_c0_g1_i1	0	0	0	0.647918	0	0	0	0	0.163639	0	0	0	0	0	0	0	0	0	0	0	0	0	0	0	0	0	0	0	0	0
TRINITY_DN106751_c0_g2_i1	0	0	0.265914	0	0	0	0	0	0	0	0.123251	0	0	0	0	0	0	0	0	0	0.558715	0	0	0	0	0.122901	0	0	0.180793	0
TRINITY_DN106759_c0_g1_i1	0	0	0	0	0	0	0	0	0	0	0	0	0	0	0	0	0	0	1.02764	9.76005	0	0	0	0	0	0	0	0	0	0
TRINITY_DN106771_c0_g1_i1	0	0	0	0.618467	0	0	0	0	0	0	0	0	0.210203	0	0	0	0	0	0	5.82054	0	0	0	0	0	0	0.212785	0	0.475142	0
TRINITY_DN1068_c0_g1_i1	0	0.214965	0.166458	0	0.241882	0.0755303	0.212587	0	0	0.137504	0	0	0	0	0	0	0	0	0	0	0	0	0	0	0	0.0769343	0	0	0.226347	0
TRINITY_DN106801_c0_g1_i1	0	0	0	0	0	0.160541	0.15062	0	0.158162	0	0.16399	0	0	0	0	0	0	0	0	0	0	0	0	0	0	0	0	0	0	0.152446
TRINITY_DN106803_c0_g1_i1	0	0	0	0	0	0.143705	0.134824	0	0	0	0.293586	0	0	0	0	0	0	0	0	0	0	0	0	0	0	0	0	0	0	0
TRINITY_DN106807_c0_g1_i1	0	0.472737	0.366064	0	0	0	0	0	0	0	0	0	0	0	0	0	0	0	0	0	0	0	0	0	0	0.169189	0.167188	0.735814	0	0
TRINITY_DN106809_c0_g1_i1	0.571649	0	0	0	0	0	0	0	0	0.163205	0.366296	0	0	0	0	0	0	0	2.65793	0	0	0	0	0	0	0	0.180469	0	0	0
TRINITY_DN10681_c0_g1_i1	0.571649	0	0	0.349694	0	0	0	0	0	0	0	0	0	0	0	0	2.63536	0	0	0	0	0	0	0	0	0	0	0.198567	0	0.170255
TRINITY_DN106837_c0_g1_i1	0	0.585534	0	0.401257	0	0	0	0	0.101342	0	0	0	0	0	0.23126	0	0	0	0.677745	0	0.317554	0	0	0	0.28	0	0	0	0	0
TRINITY_DN106848_c0_g1_i1	0	0	0	0.252819	0.415122	0	0	0	0	0	0	0	0	0	0	0	0	0	0	0	0	0	0	0	0	0	0	0	0	0
TRINITY_DN106848_c0_g1_i2	0	0	0	0.840837	0	0	0	0	0	0	0	0	0	0	0	0	0	0	0	0	0	0	0	0	0	0	0	0	0	0
TRINITY_DN106851_c0_g1_i1	0.563746	0	0	0	0	0	0	0	0	0	0.361232	0	0.351631	0	0	0	0	0	0	0	0	0	0	0	0	0.180104	0	0	0	0
TRINITY_DN106870_c0_g1_i1	0.495275	0	0	0	0	0	0	0	0	0	0	0	0	0.330131	0	0	0	0	0	0	0	0	0	0	0	0	0	0	0	0
TRINITY_DN106871_c0_g1_i1	0	0	0.132333	0.117112	0	0.060046	0	0	0	0	0.061336	0	0	0.0425364	0	0	0	0	0	0	0	1.1443	0	0	0	0.122324	0.120878	0.0664996	0	0
TRINITY_DN106874_c0_g1_i1	0	0	0	0	0	0	0	0.356504	0	0.12002	0.134686	0	0	0	0	0	0	0	0	0	0	0	0	0	0	0	0	0	0	0.125205
TRINITY_DN106878_c0_g1_i1	0	0	0	0	0	0	0	0	0	0	0	0	0	0	0	0	0	0	0	0	0	0	0	0	0	0.185226	0	0	0	0
TRINITY_DN106878_c0_g2_i1	0.364086	0	0	0	0	0.114195	0	0	0	0	0	0	0	0	0	0	0	0	0	0	0	0	0	0	0	0.116317	0	0	0	0
TRINITY_DN106881_c0_g1_i1	0	0	0	0	0	0.0964054	0	0	0	0.0877537	0.0984766	0	0	0	0	0	0	0	0	0	0.297607	0	0.0996977	0	0	0	0.0970362	0	0.288906	0.0915443
TRINITY_DN106883_c0_g1_i1	0	0.381826	0	0	0	0	0	0.120912	0	0	0	0	0	0	0	0.157046	0	0	0	0	1.03538	0	0	0	0	0	0	0	0	0
TRINITY_DN106903_c0_g1_i1	0.526163	0	0.181851	0.160934	0.26425	0	0.0774154	0	0.162583	0	0	0	0	0	0	0	0	0	0	0	0.127363	0	0.170665	0.160027	0	0	0.0830546	0	0.123639	0
TRINITY_DN106912_c0_g1_i1	0	0.49864	0	0	0	0.175203	0	0	0	0	0.5369	0	0	0	0	0	0	0	0	0	0	0	0	0	0.476896	0	0	0.194033	0	0
TRINITY_DN106916_c0_g1_i1	0.329738	0	0	0.20171	0	0	0	0	0	0	0.105643	0	0	0	0	0	0	0	0	0	0	0	0	0	0.703774	0	0	0	0	0
TRINITY_DN106919_c0_g1_i1	0	0.361597	0	0.743389	0	0	0	0	0	0	0	0	0	0	0	0	0	0	0	0	0	0	0	0	0	0	0	0	0	0
TRINITY_DN10692_c0_g1_i1	0	0	0	0	0	0	0	0	0	0	0	0	0	0	0	0.195284	0	0	0	14.197	0	0	0	0	0	0	0	0	0	0
TRINITY_DN106921_c0_g1_i1	0	0	1.14788	0.677235	1.112	0	0	0	0	0	0	0	0	0	0	0	0	0	0	0	0	0	0	0.336708	0	0	0	0	0	0
TRINITY_DN106923_c0_g1_i1	0	0	0	0.705986	0	0	0	0	0.11887	0	0	0	0	0	0	0	0	0	0	0	0	0	0	0	0	0.122901	0	0	0	0
TRINITY_DN106933_c0_g1_i1	0	0	0.370881	0.328222	0	0	0	0	0	0	0	0	0	0	0	0	0	0	0	0	0	0	0	0	0	0	0	0.186374	0	0
TRINITY_DN106937_c0_g1_i1	0	0	0	0.246979	0	0	0.118806	0	0	0	0.258704	0	0.125914	0	0	0	0	0	0	0	0	0	0	0	0	0	0	0	0.379487	0.240493
TRINITY_DN106948_c0_g1_i1	0	0	0	0	0	0	0	0	0	0	0	0	0	0	0	0	0	0	0	8.21625	0.112593	0	0	0	0	0	0	0	0	0
TRINITY_DN10696_c0_g1_i1	0	0	0	1.56721	0	0	0	0	0	0	0	0	0	0	0	0	0	0	0	0	0	0	0	0	0	0	0	0	0	0
TRINITY_DN106963_c0_g1_i1	0	0	0.364486	0.645125	0	0	0	0.149056	0.162934	0	0	0	0	0	0	0	0	0	0	0	0	0	0	0	0	0	0	0	0	0
TRINITY_DN106965_c0_g1_i1	0	0	0	0	0.422254	0	0	0	0	0.12002	0	0	0	0	0	0	0	0	0	0	0	0	0	0	0	0.134305	0	0	0	0.125205
TRINITY_DN106965_c0_g2_i1	0	0	0.382628	0	0	0	0	0	0	0	0	0	0	0	0	0	0	0	0	0	0	0	0	0	0	0.176844	0	0	0	0
TRINITY_DN106970_c0_g1_i1	0	0	0	0	0	0	0	0	0	0.314648	0	0	0	0	1.74851	0	0	0	0	0	0	0	0	0.167596	0	0	0	0	0	0
TRINITY_DN106982_c0_g1_i1	0	0	0.300928	0	0	0	0	0.246128	0	0	0	0	0	0	0	0	0	0.997588	0	0	0	0	0	0	0	0	0	0	0	0
TRINITY_DN107015_c0_g1_i1	0	0	0	0	0	0	0	0	0	0	0	0	0	0	0	1.03971	0	0	0	0	0	0	0	0	0	0	0	0	0	0
TRINITY_DN107019_c0_g1_i1	0	0.212456	0.164515	0.145592	0	0	0	0.201834	0	0.0679493	0	0	0.0742256	0	0	0	0	0	0	0	0	0	0	0	0	0.152072	0.075137	0.165343	0.111853	0.0708845
TRINITY_DN107038_c0_g1_i1	0	0	0.163245	0	0	0.370361	0.208483	0.200276	0.291897	0.0674246	0	0	0	0.0524725	0	0	0	0	0	0	0	0	0	0	0	0	0	0	0	0
TRINITY_DN107043_c0_g1_i1	0	0	0	0	0	0	0	0	0	0	0	0.500432	0	0	0	0.581427	0	0	0.613589	8.08094	0	0	0.128413	0	0	0	0	0	0	0
TRINITY_DN10706_c0_g1_i1	0.441635	0	0	0.270161	0	0	0	0	0	0	0	0	0	0	0	0	0	0	0	0	0	0	0	0	0	0	0	0	0	0
TRINITY_DN10706_c0_g2_i1	0	0	0	0.27114	0	0	0	0	0	0	0	0	0	0	0	0	0	0	1.60289	0	0	0	0	0	0	0	0	0	0	0
TRINITY_DN107066_c0_g1_i1	0	0	0	0	0	0	0	0	0	0	0.366296	0	0	0.0846753	0	0	0	0	0	0	0	0	0	0.231814	0	0.365258	0.120313	0	0	0
TRINITY_DN107088_c0_g1_i1	0	0	0	0	0	0	0	0	0.107388	0	0	0	0	0	0	0	0	0	0	0	0.841247	0	0	0	0.296705	0	0	0.120719	0.32666	0.103507
TRINITY_DN107102_c0_g1_i1	0.424767	0.379174	0	0	0	0	0.124994	0	0	0.121271	0.408268	0	0	0	0	0.311912	0	0	0	0	0.616915	0	0	0	0	0	0	0.147546	0	0
TRINITY_DN107105_c0_g1_i1	0	1.31043	0	0	0	0	0	0	0.151203	0	0	0	0	0	0	0	0	0	0	0	0	0	0	0	0	0	0	0	0	0
TRINITY_DN107108_c0_g1_i1	0	0	0	0	0	0	0	0	0	0	0.314809	0	0	0	0	0.541148	0	0	0	0	0.475693	0	0	0	0	0	0	0.170656	0	0
TRINITY_DN107111_c0_g1_i1	0.709177	0	0.245104	0	0.712325	0	0.104342	0	0	0	0	0	0	0	0	0.260378	0	0	0	0	0	0	0	0	0	0.226566	0	0	0	0
TRINITY_DN107119_c0_g1_i1	0.465144	0	0.964572	0	0	0	0	0	0	0	0	0	0	0	0	0	0	0	0	0	0	0	0	0	0	0	0	0	0	0
TRINITY_DN107120_c0_g1_i1	0	0	0	0.296962	0	0	0	0	0	0	0.15553	0	0	0	0	0	0	0	0	0	0	0	0	0	0	0	0	0.168624	0	0
TRINITY_DN107120_c0_g2_i1	0	0	0	0	0	0	0.103741	0	0	0.100651	0	0	0	0.0783307	0	0	0	0	0	0	0	0	0	0	0	0.11263	0.111298	0	0.497051	0
TRINITY_DN107131_c0_g1_i1	0	0	0	0	0	0	0	0	0	0	0	0	0	0	0	0	4.15773	0	0	0	0.561363	0	0	0	0	0	0	0	0	0
TRINITY_DN107137_c0_g1_i1	0	0	0	0	0	0	0	0.130004	0	0.131301	0	0	0	0	0	0	0	0	0	0	0	0	0	0	0	0.440781	0.145189	0	0	0
TRINITY_DN107156_c0_g1_i1	0	0	0	0.280279	0.46021	0	0	0	0.141576	0	0	0	0.571565	0	0	0	0	0	0	0	0	0	0	0	0	0	0	0	0	0
TRINITY_DN107160_c0_g1_i1	0	0	0	0	0	0.125801	0	0	0	0.114511	0	0	0	0	0	0	0	0	0	0	0	0	0	0	0.342427	0.12814	0	0	0	0
TRINITY_DN107166_c0_g1_i1	0	0	0	0.242969	0	0	0	0.224552	0	0	0	0	0.49548	0	0.700162	0	0	0	0	0	0	0	0	0	0	0	0	0	0	0
TRINITY_DN107167_c0_g1_i1	0	0	0	0	0	0	0	0	0	0	0.353096	0	0	0	0	0	0	0	0	0	0.533548	0	0	0	0	0	0.173966	0	0	0
TRINITY_DN107183_c0_g1_i1	0	0.313799	0	0	0	0	0	0	0	0.200724	0	0	0.109632	0	0	0.258134	0	0	0	0	0.340367	0.191015	0	0	0	0	0.221956	0.244214	0.165208	0.104697
TRINITY_DN107188_c0_g1_i1	0	0	0.178023	0	0.776059	0	0	0	0	0.0735283	0	0	0	0	0	0	0	0	0	0	0	0	0.334145	0	0	0.0822792	0	0.0894595	0	0
TRINITY_DN1072_c0_g1_i1	0	0	0	0	0	0	0	0	0	0	0.157404	0	0.153221	0.218319	0	0	5.03317	0	0	0	0	0	0	0	0	0	0	0	0	0
TRINITY_DN107212_c0_g1_i1	0.446471	0	0.308616	0	0	0	0	0	0	0	0	0	0	0	0	0	0	0	0	0	0	0	0	0	0	0	0	0	0.209826	0
TRINITY_DN107218_c0_g1_i1	0.401092	0	0.277248	0.245359	0	0	0	0	0	0	0	0	0.250177	0	0	0	0	0	0	0	0	0	0	0	0	0	0	0	0	0
TRINITY_DN107247_c0_g1_i1	0	0	0	0	0.587924	0	0	0	0	0	0	0	0	0	0	0	0	0	0	0	0	0	0	0.35604	0	0	0	0	0	0
TRINITY_DN107255_c0_g1_i1	0	0	0	0	0	0	0	0	0	0	0.247279	0	0	0	0	0	0	0	2.19305	3.02962	0	0	0.125172	0	0	0	0	0	0	0
TRINITY_DN107257_c0_g1_i1	0	0.451249	0	0	0	0	0	0	0	0.144322	0	0	0	0.112317	0	0	0	0	0	0	0	0	0	0	0.431571	0	0.159588	0	0	0
TRINITY_DN107258_c0_g1_i1	0	0	0	0	0	0	0	0.339029	0	0	0	0	0.187019	0	0	0	0	0	0	0	0	0	0	0	0	0	0	0	0	0
TRINITY_DN107263_c0_g1_i1	0	0	0	0	0	0	0	0	0	0	0	0.544165	0.335648	0	1.01185	0	0	0	0	0	0	0	0	0.109109	0	0	0	0	0	0
TRINITY_DN107265_c0_g1_i1	0	0	0	0	0	0	0	0.157186	0.171821	0	0	0	0	0	2.94068	0	0	0	0	0	0	0	0	0	0	0	0	0	0	0.165612
TRINITY_DN107268_c0_g1_i1	0	0	0.342351	0	0	0	0	0	0	0	0.0793394	0	0	0	0	0	0	0.340472	0	0	0.119886	0	0.160646	0.150632	0.211417	0	0.156358	0	0	0
TRINITY_DN107278_c0_g1_i1	0	0	0	0	0	0	0	0.122194	0	0	0	0	0.134812	0	0	0	0	0	0	0	0	0	0	0	0	0.414303	0	0	0	0
TRINITY_DN107283_c0_g1_i1	0	0	0	0	0	0	0	0	0	0	0	0	0	0	0	0.201414	0	1.25705	0	0	0	6.25982	0	0	0	0	0.173186	0	0	0
TRINITY_DN107300_c0_g1_i1	0	0.305034	0	0	0.686458	0.107177	0	0	0	0	0.10948	0	0	0.151848	0.602374	0	0	0	0.529606	0	0.330859	0	0	0	0	0	0	0	0	0.101773
TRINITY_DN107305_c0_g1_i1	0.511853	0	0	0.313115	0	0	0	0	0	0	0	0	0	0	0	0	0	0	0	0	0	0	0	0	0	0	0	0	0	0
TRINITY_DN107306_c0_g1_i1	0	0	0.377503	1.00225	0	0	0	0	0	0	0	0	0	0	0	0	0	0	0	7.28866	0	0	0	0	0	0	0	0	0	0
TRINITY_DN107315_c0_g1_i1	0	0	0	0.181637	0	0.0931295	0	0.0839343	0	0	0	0.300259	0	0	0	0	0.760473	0	0	0	0	0	0.0963099	0	0	0	0.0937388	0	0	0
TRINITY_DN107323_c0_g1_i1	0	0	0	0.304205	0.499496	0	0	0	0	0	0	0	0	0	0	0	0	0	0	0	0	0	0	0	0.424553	0	0.156994	0	0	0
TRINITY_DN10733_c0_g1_i1	0	0	0.307494	0	0	0	0	0	0	0	0	0	0	0	0	0	0	0	0	0	0	0	0	0	0.379782	0.142119	0	0	0	0
TRINITY_DN10735_c0_g1_i1	0	0	0	0	0	0	0	0	0	0	0.552024	0	0	0	0	0	0	0	0	0	0	0	0	0	0	0.183486	0.181316	0	0	0
TRINITY_DN107367_c0_g1_i1	0.426991	0	0	0.261202	0.428887	0	0.062824	0	0	0	0	0	0	0	0	0	0	0	0	0	0	0	0	0	0	0	0	0	0	0
TRINITY_DN107367_c0_g1_i2	0	0.537942	0.833111	0	0	0	0	0	0	0	0	0	0	0	0	0	0	0	0	0	0	0	0	0	0	0	0	0	0	0
TRINITY_DN107372_c0_g1_i1	0	0	0	0	0	0	0	0	0	0.311839	0	0	0	0	0	0	0	1.50173	0	0	0.793176	0	0	0	0	0	0	0	0	0
TRINITY_DN107377_c0_g1_i1	0	0	0	0	0.541304	0	0	0	0	0	0	0	0	0	0	0	0	0	0	0	0	0	0.349601	0	0	0.17217	0.170134	0	0	0
TRINITY_DN107389_c0_g1_i1	0	0	0	0	0	0	0	0	0	0	0	0	0	0	0	0	0	0	0	0	0	2.9988	0	0	0	0	0.145189	0	0	0
TRINITY_DN107389_c0_g1_i2	0	0	0	0.222722	0	0	0	0	0	0.103946	0	0	0.113547	0	0	0	0	0	0	0	0	0	0.236188	0	0	0	0	0	0	0
TRINITY_DN107406_c0_g1_i1	0	0	0.393306	0	0	0	0	0	0	0	0.546889	0	0	0	0	0	0	0	0	0	0	0	0	0	0	0.363559	0	0	0	0
TRINITY_DN107413_c0_g1_i1	0	0	0	0	0	0	0	0	0	0	0	0	0	0	0	0	0	2.48562	1.86797	0	0	0	0	0	0	0	0	0	0	0
TRINITY_DN107415_c0_g1_i1	0	0	0	0	0	0	0	0.136684	0	0	0	0	0.301596	0	0	0	0	0	0	0	0	0	0.313673	0.14706	0	0	0	0.167958	0	0
TRINITY_DN107420_c0_g1_i1	0	0	0	0	0	0	0	0	0	0	0.178967	0	0	0	0	0	0	0	0	0	0	0	0.543557	0	0	0	0	0	0.525043	0
TRINITY_DN107425_c0_g1_i1	0	0	0	0	0.315067	0.098383	0.184606	0	0.290774	0	0	0	0.0978255	0	0.11059	0	0	0	0	0	0	0	0.305228	0	0	0	0.0990267	0	0	0
TRINITY_DN107448_c0_g1_i1	0	0.505566	0	0	0	0	0	0	0	0	0	1.28861	0	0	0	0	0	0	0	0	0	0	0.734809	0	0	0	0.357596	0	0	0
TRINITY_DN107467_c0_g1_i1	0	0	0	0	0	0	0	0	0	0	0	0	0	0	0	0.606963	0	0	0	0	0	0	0.714949	0	0	0	0	0	0	0
TRINITY_DN10747_c0_g1_i1	0	0	0	0	0	0	0	0.0538644	0	0	0	0	0	0	0.201542	0	1.07366	0	0	0	0.0922489	0	0.0618063	0	0	0.121753	0	0.0661889	0	0
TRINITY_DN107471_c0_g1_i1	0	0	0	0.179891	0.295375	0	0	0	0	0	0.282647	0	0	0	0	0	0	0	0	5.5407	0	0	0	0	0	0	0	0	0	0
TRINITY_DN107476_c0_g1_i1	0	0.251039	0	0	0.564947	0	0	0	0	0	0	0	0	0	0	0	0	0	0	0	0	0	0	0	0	0.17969	0	0.0976856	0.132166	0
TRINITY_DN107481_c0_g1_i1	0	0	0	0.346456	0	0	0	0	0	0	0	0	0.529888	0	0	0	0	0	0	0	0	0	0	0	0	0	0	0.196728	0	0
TRINITY_DN107484_c0_g1_i1	0	0	0	0.363274	0	0	0	0	0	0	0.190261	0	0	0	0	0	3.65027	0	0	0	0	0	0	0	0	0.189721	0	0	0.279088	0
TRINITY_DN107490_c0_g1_i1	0	0	0	0	0	0	0	0	0	0	0.178967	0	0	0.372339	0	0	0	0	2.02008	0	0	0	0	0	0	0	0	0	0.262522	0
TRINITY_DN107493_c0_g1_i1	0	0	0	0	0	0	0	0	0	0	0	0	0	0	0	0.406473	1.13417	0	0	6.08391	0	0	0	0	0	0	0	0	0	0
TRINITY_DN1075_c0_g1_i1	0	0	0	0	0	0	0	0.127605	0	0.257756	0	0	0	0	0	0	0	0	0.932837	0	0	0	0	0	0	0	0	0	0	0
TRINITY_DN107507_c0_g1_i1	0	0	0	0	0	0	0	0	0.154921	0	0	0	0	0	0	0	0	0	1.29508	0	0	0	0	0	0	0	0	0	0	0
TRINITY_DN107521_c0_g1_i1	0.414688	0	0	0	0	0	0	0	0	0	0	0.733854	0	0	1.31583	0	0	0	0.214236	0	0	0	0	0	0	0.132483	0	0.144045	0.194889	0.123507
TRINITY_DN107523_c0_g1_i1	0	0	0	0	0	0	0	0	0	0	0	0	0	0.263891	0	0	0	0	0	0	0	0	0	0	0	0	0	0	0	0
TRINITY_DN107525_c0_g1_i1	0	0	0	0	0	0	0.118027	0.11338	0	0.114511	0.514016	0	0	0	0	0	0	0	0	0	0.194176	0	0	0	0	0	0	0	0.565497	0
TRINITY_DN107529_c0_g1_i1	0	0	0	0	0	0	0	0	0	0	0	0	0	0.279254	0	0	0	0	0	0	0	0	0	0	0	0	0	0.145525	0	0.249552
TRINITY_DN107545_c0_g1_i1	0	0.48751	0	0	0.548554	0	0	0	0	0	0	0	0	0	0	0	0	0	0	0	0	0	0	0	0.466251	0	0.344825	0.189702	0	0
TRINITY_DN107549_c0_g1_i1	0	0	0	0	0	0	0	0	0	0	0	0	0	0	0	0	0	0	0	11.386	0	0	0	0	0	0	0	0	0	0
TRINITY_DN107557_c0_g1_i1	0	0	0	0	0	0	0.333316	0	0	0	0	0	0	0	0	0	0	0	0	0	0	0	0	0	0	0	0	0	0	0
TRINITY_DN107562_c0_g1_i1	0	0	0	0	0	0	0.0947319	0	0	0.275731	0	0	0.1004	0	0	0	0	0	0	0	0	0	0	0	0.412264	0	0	0	0	0
TRINITY_DN107566_c0_g1_i1	0	0	0	0	0	0.184468	0	0	0	0	0	0	0	0	0	0	0	0	0	0	0	0	0	0.536628	0	0	0	0	0	0
TRINITY_DN107568_c0_g1_i1	0	0	0	0	0.431144	0	0	0	0	0	0	0	0	0	0	0	0	0	0	0	0	0	0	0	0	0	0	0	0	0
TRINITY_DN107569_c0_g1_i1	0	0	0.410489	0	0	0	0	0	0	0	0	0	0	0	0	0	0	0	0	0	0	0	0	0	0	0	0	0.412556	0	0.176867
TRINITY_DN107570_c0_g1_i1	0	0	0	1.07418	0	0	0	0	0	0	0	0	0	0	0	0	0	0	1.81435	0	0	0	0	0	0.74957	0	0	0.203317	0	0
TRINITY_DN107576_c0_g1_i1	0.382291	0	0	0	0.383988	0	0	0	0	0	0.12248	0	0.953798	0	0	0	0	0	0	0	0	0	0.619995	0	0	0.244266	0	0.132791	0	0
TRINITY_DN107578_c0_g1_i1	0.585325	0	0	0	0	0	0.17224	0.165459	0	0	0	0	0	0	0	0	0	0	0	0	0.850103	0	0	0	0.499714	0.373996	0	0.203317	0.275082	0
TRINITY_DN107583_c0_g1_i1	0	0	0	0.35806	0	0	0	0	0	0	0	0	0	0	0	0	0	0	0	0	0	0	0	0	0	0	0	0.203317	0	0
TRINITY_DN107590_c0_g1_i1	0	0	0	0	0	0	0	0	0	0	0	0	0	0	0	0	6.22338	0	0	0	0	0	0	0	0	0	0	0	0	0
TRINITY_DN10760_c0_g1_i1	0	0	0.793998	0	0	0	0	0	0	0	0	0	0	0	0	0.42174	0	0	0	0	0	0	0	0	0	0	0	0.398998	0	0
TRINITY_DN107606_c0_g1_i1	0	0	0	0	0	0	0	0	0	0	0.356306	0	0	0	0	0.408321	0	0	0	0	0	0	0.240483	0	0	0.118432	0	0	0	0.220816
TRINITY_DN107618_c0_g1_i1	0	0.85986	0	0	0	0.302121	0	0	0	0	0	0	0	0	0.169803	0	0	0	0	0	0.466329	0	0	0.146481	0	0	0.152049	0	0	0
TRINITY_DN107623_c0_g1_i1	0	0	0	0	0	0	0	0	0	0	0	0	0	0	0	0	0	0	0	0	0	0	0.604873	0	1.75128	0.119154	0	0	0	0
TRINITY_DN107627_c0_g1_i1	0	0	0	0	0	0	0	0	0	0	0	0	0	0	0	0	0	0	0	0	0	0	1.3984	0	0	0	0	0	0.25327	0
TRINITY_DN107634_c0_g1_i1	0.978664	1.31043	0	1.49669	0.491504	0	0	0	0	0	0	0	0	0	0	0	0	0	0	0	0	0	0	0	0	0	0	0	0	0.145739
TRINITY_DN107640_c0_g1_i1	0.308143	0	0.212999	0.5655	0	0	0	0	0	0	0	0	0	0	0	0	0	0	0	0	0	0	0.199898	0	0	0	0	0	0	0
TRINITY_DN107647_c0_g1_i1	0	0	0	0.213813	0	0.109627	0	0	0.108002	0.0997884	0	0	0.109006	0	0	0	0	0	0	0	0	0	0	0	0	0.111665	0.110344	0.242819	0	0
TRINITY_DN107647_c1_g1_i1	0	0	0	0.211397	0	0	0.10169	0	0	0.0986609	0	0	0	0	0	0	0	0	0	0	0	0	0	0	0	0.110403	0.545486	0	0	0
TRINITY_DN107656_c0_g1_i1	0	0	0	0	0	0	0	0.136684	0	0.138047	0	0	0	0	0	0	4.95359	0	0	0	0	0	0	0.14706	0	0	0	0	0	0
TRINITY_DN107658_c0_g1_i1	0	0	0	0	0	0	0	0	0	0.372875	0	0	0	0	0	0	0	0	0	0	0.210761	0	0	0.132406	0	0	0	0	0	0
TRINITY_DN107664_c0_g1_i1	0.25486	0	0.352337	0.155905	0	0.159872	0.149992	0.216131	0.0787514	0.363812	0	0	0	0.33976	0	0	0	0	0	0	0	0	0	0	0	0.162844	0.160918	0.0885276	0	0
TRINITY_DN107674_c0_g1_i1	0	0	0	1.14251	0	0	0	0	0	0	0	0	0	0	0	0	0	0	0	0	0.226045	0	0	0	0	0	0	0.162188	0	0
TRINITY_DN107683_c0_g1_i1	0	0	0	0	0	0	0	0	0	0	0	0	0	0	0	0	0	0	0	0	0	0	0	0.155675	0.873976	0	0	0	0	0.152446
TRINITY_DN107688_c0_g1_i1	0	0	0	0	0	0	0	0	0	0	0.972893	0	0	0	0	0	0	0	0	0	0	0	0	0	0.370355	0	0	0	0	0
TRINITY_DN107694_c0_g1_i1	0.48068	0	0.332262	0	0.241407	0	0.0707233	0	0.148529	0	0	0	0	0.0534003	0	0	1.2311	0	0	0	0.34906	0	0	0	0	0.0767831	0.15175	0	0	0.0715808
TRINITY_DN107698_c0_g1_i1	0	0	0	0	0	0	0	0.403668	0	0.407696	0	0	0.296902	0	1.00693	0	0	0	1.22957	0	0	0	0	0	0	0	0	0	0	0
TRINITY_DN107714_c0_g1_i1	0	0	0	0	0	0	0	0.108065	0	0	0.367441	0	0	0	0	0	0	0	0	0	0	0	0	0	0	0	0	0.265583	0.179663	0.113858
TRINITY_DN107726_c0_g1_i1	0.507606	0	0	0.310517	0	0	0	0	0	0	0.162629	0	0	0	0	0	0	0	0	0	0	0	0	0	0	0.162169	0.160251	0	0	0
TRINITY_DN107733_c0_g1_i1	0	0	0	0	0	0	0	0	0	0	0	0	0	0	0	0	0	0	0.577166	7.8936	0	0	0	0	0	0	0	0	0	0
TRINITY_DN107736_c0_g1_i1	0	0	0	0	0	0	0	0	0	0	0	0	0	0	0	0	0	0	0	0	0.210761	0	0	0	0	0	0.137439	0.453665	0	0
TRINITY_DN107767_c0_g1_i1	0.416099	0	0	0	0	0.130508	0	0	0	0	0.133312	0	0.129768	0	0	0	0	0	0	0	0	0	0	0	0	0	0	0	0	0
TRINITY_DN107771_c0_g1_i1	0	0	0	0	0	0	0	0.0693005	0	0	0	0.0619773	0	0.0544705	0	0	0	0	0	0	0.118685	0	0	0	0	0.156644	0	0.0851568	0.115215	0
TRINITY_DN107772_c0_g1_i1	0	0	1.57322	0	1.14303	0	0	0	0	0	0	0	0	0	0	0	0	0	0	0	0	0	0	0	0	0	0	0.197643	0	0
TRINITY_DN107783_c0_g1_i1	0	0	0.302003	0.267266	0	0	0	0.123503	0	0	0	0	0	0	0	0	0	1.60184	0	0	0	0	0	0	0	0	0	0	0	0
TRINITY_DN107792_c0_g1_i1	0	0	0	0	0	0	0	0	0	0	0	0	0	0	0	0	0	0	0	22.2607	0.392211	0	0	0	0	0	0	0	0	0
TRINITY_DN107797_c0_g1_i1	0	0.510291	0	0	0	0	0	0	0	0	0	0	0	0	0	0	0	0	0	0	0	0	0.370838	0	0	0	0	0	0	0
TRINITY_DN107801_c0_g1_i1	0	0	0	0	0.435731	0	0	0	0	0.123851	0	0	0	0	0	0.159274	0	0	0	0	0	0	0	0	0.370355	0.277182	0	0.150685	0	0.129201
TRINITY_DN107803_c0_g1_i1	0	0	0	0	0	0	0	0	0.187132	0	0	0	0	0	0	0	0	0	0	0	0	0	0.196434	0	0	0	0	0	0.284615	0
TRINITY_DN107815_c0_g1_i1	0	0	0	0	0	0	0	0	0	0.144322	0.323915	0	0	0.224634	1.96045	0	0	0	0	0	0	0	0	0	0	0.161498	0	0	0	0
TRINITY_DN107834_c0_g1_i1	0	0	0	0	0.45175	0.141064	0	0	0	0	0.432283	0	0.280529	0	0	0	0	0	0	0	0	0	0	0	0	0	0	0	0	0
TRINITY_DN107834_c1_g1_i1	0	0	0	0	0	0	0	0.329342	0	0	0	0	0	0	0	0	0	0	0	0	0	0	0	0	0	0	0	0	0	0
TRINITY_DN107838_c0_g1_i1	0	0	0	0	0	0	0.175601	0	0.184393	0.170371	0	0	0	0	0	0	0	0	0	0	0	0	0	0	0	0	0.188392	0	0	0
TRINITY_DN107846_c0_g1_i1	0	0.445723	0.345146	0	0	0	0	0	0	0	0.159974	0	0.311444	0	0	0	0	0	0	0	0	0	0.809789	0	0	0.159521	0	0.173442	0	0.148713
TRINITY_DN107865_c0_g1_i1	0	0.624012	0.241602	0.213813	0.702149	0	0	0	0	0	0	0	0	0	0	0	0	0	0	0	0	0	0.11337	0	0	0	0	0.121409	0	0
TRINITY_DN107881_c0_g1_i1	0	0	0	0.273119	0	0	0	0.126208	0	0	0.286085	0	0	0	0	0	0	0	0	0	0	0	0	0	0	0.285275	0.281901	0	0	0
TRINITY_DN107891_c0_g1_i1	0	0	0	0	0	0	0	0.154379	0.337506	0	0	0	0	0	0	0	0	0	0	0	0	0	0.177141	0	0	0	0	0.189702	0	0
TRINITY_DN107896_c0_g1_i1	0	0	0	0	0.531931	0.166101	0	0.149701	0	0.302389	0	0	0	0	0	0	0	0	0	0	0	0	0	0	0.226061	0	0	0	0	0
TRINITY_DN107908_c0_g1_i1	0	0	0	0.165198	0.542499	0.0847006	0	0.152675	0	0.154198	0	0	0	0	0	0	0	0	0	0	0	0	0	0	0	0.0862751	0	0.0938041	0	0.0804296
TRINITY_DN107912_c0_g1_i1	0	0	0	0.208453	0	0	0	0	0	0	0.109175	0	0	0	0	0.375336	0	0	0	0	0.164969	0	0.221057	0	0	0	0	0.118366	0.160145	0
TRINITY_DN107917_c0_g1_i1	0	0	0.151001	0.133633	0	0	0.0642824	0.617517	0	0	0	0	0.204385	0.485371	0	0	0	0	0	0	0	0	0	0	0	0	0	0	0.102665	0
TRINITY_DN107930_c0_g1_i1	0	0	0	0	0	0	0	0	0	0	0	0.272482	0	0	0	0	0	0	0	7.61542	0	0	0	0	0	0	0	0	0	0
TRINITY_DN107940_c0_g1_i1	0	0.543294	0.841401	0	0	0	0	0	0	0	0	0	0	0	0	0	0	0	0	0	0	0	0	0	0	0.194441	0	0	0	0
TRINITY_DN107943_c0_g1_i1	0	0	0	0	3.60076	0	0	0	0	0	0	0	0	0	0	0	0	0	0	0	0	0	0	0	0	0	0	0	0	0
TRINITY_DN107944_c0_g1_i1	0	0	0.412492	0	0.599395	0	0	0.168687	0	0	0	0	0	0	0	0	0	0	0	0	0	0	0	0	0	0	0	0	0	0
TRINITY_DN107946_c0_g1_i1	0	0	0	0	0	0	0	0	0	0	0	0	0	0	0	1.46236	0	0	0	0	0	0	0	0	0	0	0	0	0	0
TRINITY_DN107946_c0_g2_i1	0	0	0	0	0	0	0	0	0	0	0	0	0	0	0	0.442515	0	0	0	0	0	0	0	0	0	0	0	0	0	0
TRINITY_DN107951_c0_g1_i1	0.59098	0	0	0	0	0	0	0	0	0	0	0	0	0	0.625072	0	0	0	0	0	0	0	0	0	0	0	0.186572	0	0	0
TRINITY_DN107955_c0_g1_i1	0	0	0.240229	0	0.34908	0	0	0	0	0	0.222691	0	0	0	0	0	0	0	0	0	0	0	0	0	0	0	0	0.241439	0.32666	0
TRINITY_DN107960_c0_g1_i1	0.789245	0	0	0.482803	0	0	0	0	0	0	0	0	0.123071	0	0	0	0	2.17024	0	0	0	0	0	0	0	0.252146	0	0	0	0
TRINITY_DN107991_c0_g1_i1	0	0	0	0	0	0	0.167433	0	0	0	0	0	0	0	0	0	0	0	0	0	0	0	0	0	0	0	0	0	0	0
TRINITY_DN107991_c0_g2_i1	0	0	0	0	0	0	0	0	0	0.128404	0	0	0	0	0	0	0	0	0	0	0.217735	0	0	0	0	0	0	0	0	0
TRINITY_DN107998_c0_g1_i1	0	0	0	0	0.310293	0	0	0.0873256	0	0.0881969	0.098974	0	0	0	0	0	0	0	0	0	0.29911	0	0	0	0.527475	0	0	0	0	0
TRINITY_DN108_c0_g1_i1	0	0	0	0.370468	1.82489	0	0	0	0	0	0	0	0	0	0	0	0	0	0	0	0	0	0	0	0	0	0	0	0	0
TRINITY_DN108003_c0_g1_i1	0	0	0.264252	0	0.767975	0	0	0	0	0.109144	0	0	0	0.0849399	0	0	0	0	0	0	0	0	0	0	0	0	0	0.132791	0	0
TRINITY_DN108023_c0_g1_i1	0	0	0	0	0	0	0	0	0	0	0	0	0	0	0	0	0.585635	0	2.95326	0	0	0	0	0	0	0	0	0	0	0
TRINITY_DN108028_c0_g1_i1	0	0	0	0	1.59579	0	0	0	0	0	0	0	0	0	0	0	0	0	0	0	0	0	0.25766	0	0	0	0	0	0	0
TRINITY_DN108030_c0_g1_i1	0	0	0	0.577873	0	0	0	0	0	0	0	0	0	0.104945	0	0	0	0	0	0	0	0	0	0	0	0	0	0	0	0
TRINITY_DN10805_c0_g1_i1	0	0	0	0	0	0	0	0	0	0	0	0	0	0	0	0	0	0	0	0	0	0	0	0	1.10636	0.165604	0	0	0	0
TRINITY_DN108066_c0_g1_i1	0.849534	0	0	0.259842	0	0.266454	0	0	0	0	0	0	0	0	0	0	0	0	0	0	0	0	0	0	0	0	0.268197	0.147546	0	0
TRINITY_DN108070_c0_g1_i1	0	0	0	0	0.31999	0	0	0	0	0.090953	0	0.0805382	0.198708	0	0	0	0	0	0	0	0	0	0	0.290673	0	0.101778	0	0.110659	0	0
TRINITY_DN108071_c0_g1_i1	0	0	0	0.53263	0	0	0	0	0.134522	0	0	0	0	0	0	0	0	0	0	0	0	0	0	0	0	0	0	0.302443	0	0
TRINITY_DN108075_c0_g1_i1	0	0	0	0.665196	1.09223	0	0	0	0	0	0	0	0	0	0	0	0	0	0	0	0	0	0	0	0	0	0	0	0	0
TRINITY_DN108077_c0_g1_i1	0	0	0	0	0	0	0.427531	0	0	0	0	0	0	0.0645624	0	0	0	0	0	0	0	0	0	0	0.124038	0	0.18347	0	0.409683	0
TRINITY_DN108078_c0_g1_i1	0	0	0	0	0	0	0	0	0.103848	0	0.323025	0	0.209626	0.149345	0	0	0	0	0	0	0	0	0.21802	0	0	0	0	0	0	0
TRINITY_DN108090_c0_g1_i1	0	0	0	0.285628	0	0.146448	0	0	0	0	0.299188	0	0	0	0	0	0	0	0	0	0	0	0	0	0	0	0	0	0	0.139063
TRINITY_DN108093_c0_g1_i1	0	0	0	0.621033	0	0	0	0	0	0	0	0	0.158307	0	0	0	0	0	0.786718	0	0	0	0	0	0	0	0	0	0	0
TRINITY_DN1081_c0_g1_i1	0	0	0	0.352993	0	0	0	0	0	0	0	0	0	0	0	0	0	0.793365	0	0	0.558715	0	0	0.877505	0	0	0	0	0	0
TRINITY_DN108121_c0_g1_i1	0.421838	0	0	1.29025	1.27113	0	0	0	0	0	0	0	0	0	0	0	0	0	0	0	0	0	0	0	0	0.269535	0	0	0	0.125637
TRINITY_DN108123_c0_g1_i1	0	0	0	0.500565	0	0	0	0	0	0	0	0	0	0	0	0	0	1.50005	0	0	0	0	0	0	0	0.130711	0	0	0	0
TRINITY_DN108130_c0_g1_i1	0	0	0	0	0	0	0	0	0	0	0	0	0	0.407203	0	0	0	0	0	0	0	0	0	0	0	0	0	0	0	0
TRINITY_DN10816_c0_g1_i1	0	0	0	0	0	0.173617	0	0.31295	0	0	0	0	0	0	0	0.406473	0	0	0	0	0	0	0.179546	0.168354	0	0	0	0	0	0
TRINITY_DN108161_c0_g1_i1	0	0	0.276342	0	0	0	0.117641	0	0	0.114137	0	0	0	0	0	0	0	0	0	0	0.774167	0	0.389016	0.364767	0	0	0.12621	0.138867	0	0
TRINITY_DN108173_c0_g1_i1	0	0	0	0.354666	0	0	0	0	0	0	0	0	0	0	0.81763	0.851474	0	0	0	0	0	0	0	0	0	0	0	0	0.54495	0
TRINITY_DN108193_c0_g1_i1	0	0	0	0.345656	0	0	0	0	0	0	0.0905166	0	0	0	0	0	3.90739	0.129479	1.31362	0	0	1.07463	0.549834	0	0.241201	0	0.267578	0.0981368	0	0
TRINITY_DN108194_c0_g1_i1	0	0	0	0	0.337572	0	0	0	0	0	0	0	0	0	0	0	0	0	0	0	0	0	0	0.20443	0	0	0	0	0	0
TRINITY_DN108194_c0_g1_i2	0	0	0	0	0	0	0.159992	0.153693	0	0	0	0	0	0.120803	0	0	0	0	0	0	0	0	0	0	0	0.173701	0	0.188859	0.255521	0
TRINITY_DN108195_c0_g1_i1	0	0	0	0	0.393833	0	0	0	0	0	0	0	0	0	0	0	0	1.79694	0	0	0	0	0.508714	0	1.00423	0	0	0	0	0
TRINITY_DN108200_c0_g1_i1	1.44773	0	0	0.885616	0.363539	0	0	0	0	0	0	0	0	0	0	0	0	0	0	0	0	0	0	0	0	0	0	0	0	0
TRINITY_DN108201_c0_g1_i1	0	0.204116	0	0	0	0.0717184	0.0672862	0.0646373	0	0.0652822	0.0732592	0	0	0.10161	0	0	0	0	0	0	0	0	0	0	0.39043	0	0	0	0	0
TRINITY_DN108209_c0_g1_i1	0	0	0.412492	0	0	0	0	0	0	0	0.573566	0	0	0	0	0	0	0	0	0	0	0	0	0	0	0	0	0	0	0
TRINITY_DN108214_c0_g1_i1	0.225291	0	0	0.137817	0	0.0706618	0	0.12737	0	0.192961	0.28872	0	0	0	0	0	0	0	0	0	0	0	0	0.274079	0	0.0719754	0	0	0.211758	0
TRINITY_DN108217_c0_g1_i1	0	0.527547	0.817012	0	0.593604	0	0	0	0	0	0.189341	0	0	0	0	0	0	0	0	0	0	0	0	0	0	0	0	0	0	0
TRINITY_DN108223_c0_g1_i1	0	0	0	0	0.561078	0	0	0.157904	0.172606	0	0	0	0	0	0	0	0	0	0	9.2092	0	0	0.181186	0	0	0	0	0	0	0
TRINITY_DN108248_c0_g1_i1	0	0	0	0	0	0	0	0	0	0	0.348388	0	0	0.120803	0	0	0	0	0	0	0	0	0	0	0	0.173701	0	0	0.511042	0
TRINITY_DN108249_c0_g1_i1	0	0	0	0	0	0	0	0	0	0	0	0	0	0	0	0.680534	0	0	0	0	0.224333	0	0	0	0	0	0	0	0	0
TRINITY_DN108275_c0_g1_i1	0.503428	0	0	0.307961	0	0	0	0	0	0	0	0	0	0	0	0	0	0	0	0	0	0	0.163291	0	0	0	0	0	0	0
TRINITY_DN108278_c0_g1_i1	0	0.139466	0.215992	0.286722	0.15693	0.147009	0.0919493	0.0441647	0.14483	0.133816	0.100112	0	0	0	0	0	0	0	0	0	0	0	0.0506765	0	0	0	0	0.0542698	0.0734256	0
TRINITY_DN10829_c0_g1_i1	0	0	0	0.263502	0	0.0675517	0	0.0608819	0.0665505	0	0	0	0	0	0.151866	0	1.10322	0.690935	0	0	0.729871	0	0.279434	0	0.27581	0.0688074	0.0679937	0.0748121	0	0.0641455
TRINITY_DN108303_c0_g1_i1	0	0	0	0.325367	0	0	0	0	0.164351	0	0	0	0	0	0	0	0	0	0	0	0	0	0.17252	0	0	0	0	0	0	0
TRINITY_DN108305_c0_g1_i1	0	0	0	0	0	0	0.112847	0	0	0	0	0	0	0	0	0	0	0	0	0	0	0	0	0	0	0.245032	0.121067	0.266415	0.180226	0.114215
TRINITY_DN108312_c0_g1_i1	0	0	0	0	0.404197	0	0	0	0	0	0	0	0	0	0	0	0	0	0	0	0	0	0	0.122389	0	0	0	0	0.378238	0.119851
TRINITY_DN10832_c0_g1_i1	0	0.252783	0.391485	0.173228	0	0	0	0	0.0875015	0	0	0	0	0	0	0.727794	0	0	0	0	0	0	0	0	0	0.090469	0	0	0	0
TRINITY_DN108323_c0_g1_i1	0	0.392814	0	0	0	0	0	0	0	0	0	0	0	0	0	0	0	0	0	0	0	0	0	0	0	0.140585	0.138922	0.152853	0.206807	0.13106
TRINITY_DN108325_c0_g1_i1	0	0	0	0	0.446822	0	0.130902	0.125749	0	0	0	0	0	0	0	0	0	0	0	0	0	0	0	0	0	0	0.280876	0.154521	0	0
TRINITY_DN108334_c0_g1_i1	0	0	0.289592	0	0	0	0	0.118428	0.129454	0.119609	0	0	0.391972	0.18617	0	0	0	1.92002	0	0	0	0	0.271779	0	0	0	0	0.29105	0	0
TRINITY_DN108335_c0_g1_i1	0	0	0	0	0	0.166101	0	0	0	0	0	0	0	0	0	0	0	0	0	0	0.25638	0	0	0	0	0	0	0	0	0
TRINITY_DN108338_c0_g1_i1	0	0	0.30638	0	0	0	0	0.125293	0.136959	0.126543	0.284012	0	0	0.196962	0	0	0	0	0	0	0.214579	0	0	0	0	0	0	0.153961	0.208305	0
TRINITY_DN108343_c0_g1_i1	0.22866	0	0	0.279755	0.229675	0	0	0.129275	0	0	0.0732592	0	0.142624	0	0.483701	0	0	0	0.11813	0	0	0	0	0	0.292823	0	0.0721877	0	0	0
TRINITY_DN108343_c0_g2_i1	0	0	0	0.269189	0	0	0	0	0	0	0	0	0	0	0.310288	0	0	0	0	0	0	0	0	0	0	0	0.138922	0	0	0
TRINITY_DN108346_c0_g1_i1	0	0	0	0	0	0	0	0	0	0	0.361232	0	0	0	0	0	0	0	0	0	0	2.75696	0	0	0	0	0	0	0	0
TRINITY_DN10837_c0_g1_i1	0	0	0.0919139	0.244026	0	0.0417058	0.0391284	0.037588	0.123263	0	0.213009	0	0.0414695	0.0295443	0	0	0	0	0.549563	0	0	0	0.0431301	0	0.0567609	0	0.0419787	0.0923766	0.124983	0
TRINITY_DN108379_c0_g1_i1	0.461634	0	0	0	0	0	0.135842	0	0	0	0.147901	0	0.287939	0	0	0	0	0	0	0	0	0	0	0	0	0	0	0	0	0
TRINITY_DN10839_c0_g1_i1	0	0	0	0	0	0	0	0.137226	0	0.138595	0	0	0	0	0.684603	0	0	0	0	0	0	0.79135	0	0.295287	0	0	0.153256	0	0	0
TRINITY_DN108392_c0_g1_i1	0	0	0	0	0	0	0	0.566901	0	0.286278	0	0	0	0	0	0	0	0	0.51803	0	0	0	0	0	0.64205	0.320349	0	0.174153	0	0
TRINITY_DN108409_c0_g1_i1	0.543702	0	0	0.665196	0.546116	0	0	0	0	0	0	0	0	0	0	0	0	0	0	0	0	0	0	0	0	0	0	0	0	0
TRINITY_DN108413_c0_g1_i1	0	0	0	0	0	0	0.119994	0	0	0	0	0	0	0	0	0	0	0	0	0	0	0	0.396797	0	0	0.130275	0	0.141644	0	0
TRINITY_DN108425_c0_g1_i1	0	0	0	0	0	0	0	0.0898206	0	0.362867	0	0	0	0	0	0	0	0	0	0	0	0	0	0	0	0	0	0	0	0
TRINITY_DN108441_c0_g1_i1	0.579777	0	0	0	0	0	0.170607	0	0	0	0.185752	0	0	0	0	0	0	0	0	0	0.280682	0	0	0	0	0	0	0.20139	0	0
TRINITY_DN108441_c0_g2_i1	0	0	0	0	0	0	0	0	0	0	0	0	0.17828	0.127013	0	0	0	0	0	0	0	0	0	0	0	0	0	0	0	0
TRINITY_DN108442_c0_g1_i1	0	0	0.250922	0	0.364617	0	0	0	0	0	0.116302	0	0.452842	0	0	0	7.2518	0	0	0	0	0	0.117744	0	0	0.115972	0	0	0	0
TRINITY_DN108464_c0_g1_i1	0	0	0.256245	0	0	0.232542	0	0	0.114547	0.317509	0	0	0	0.082366	0	0.680534	0	0	0.957571	0	0	0	0	0	0.791213	0	0.351095	0.128767	0.174219	0.110408
TRINITY_DN108473_c0_g1_i1	0	0	0	0	0	0	0	0	0	0	0	0	0	0	0	0	0	1.54306	0.579814	0	0	0	0	0	0	0	0	0	0	0
TRINITY_DN108475_c0_g1_i1	0	0	0	0	0	0	0.168216	0	0.353277	0	0	0	0	0	0	0	0	0	0	0	0.83024	0	0	0	0	0	0	0	0	0
TRINITY_DN108482_c0_g1_i1	0	0	0	0	0	0	0	0	0	0	0.356306	0	0	0	0.980227	0	0	0	0	0	0	0	0	0	0	0.177648	0	0	0	0
TRINITY_DN108488_c0_g1_i1	0	0	0	0.425196	0	0	0	0.0982413	0	0	0	0	0	0	0	0.893201	0	0	0	0	0.168249	0	0.112726	0	0	0	0	0	0	0
TRINITY_DN108492_c0_g1_i1	0	0	0	0.17363	0.285095	0	0	0	0	0	0	0	0	0	0	0	0	0	0	0	0.13741	0	0	0	0.363481	0	0.0896065	0	0.266785	0
TRINITY_DN108498_c0_g1_i1	0	0	0	0	0.531931	0.166101	0	0	0.163639	0	0	0	0	0	0	0	0	0	0	0	0	0	0.171773	0	1.1303	0	0	0	0	0.157726
TRINITY_DN108502_c0_g1_i1	0	0	0	0.363274	0	0	0	0	0	0	0.570782	0	0	0	0	0	0	0	0	0	0	0	0	0	0	0	0	0	0.279088	0
TRINITY_DN108503_c0_g1_i1	0	0	0	0	0	0	0	0	0	0	0.174972	0	0	0	0	0	0	0	0	0	0	0	0	0	0	0.348952	0.172413	0	0	0
TRINITY_DN108516_c0_g1_i1	0	0	0	0	0	0	0	0.140573	0	0	0.159324	0	0	0.110491	0	0	0	0	0	0	0	0	0	0.453734	0	0	0	0	0	0
TRINITY_DN108517_c0_g1_i1	0.948318	0.423264	0	0	0	0	0	0	0	0	0	0	0	0	0	0	0	0	0.24496	0	0	0	0	0.28842	0	0	0	0	0	0
TRINITY_DN108544_c0_g1_i1	0	0	0	0	0	0.181845	0.341215	0	0	0	0	0	0	0	0	0	0	0	0	0	0	0	0	0	0	0	0	0	0	0
TRINITY_DN10856_c0_g1_i1	0	0.334976	0	1.14777	0	0	0	0	0	0	0	0	0	0	0	0	0	0	0	0	0	0	0	0	0	0	0	0	0	0
TRINITY_DN108560_c0_g1_i1	0	0	0	0	0	0	0	0.158628	0	0	0	0	0	0	0	0	0	0	0	0	0	0	0	0.682683	0	0.179278	0	0	0.263726	0
TRINITY_DN108564_c0_g1_i1	0	0	0	0	0	0	0	0	0	0	0.524915	0	0	0	0	1.20309	0	0	0	0	0	0	0	0	0	0	0	0	0	0
TRINITY_DN108567_c0_g1_i1	0	0	0	0	2.0565	0	0	0	0	0	0	0	0	0	0	0	0	0	0	0	0	0	0	0	0	0	0	0	0	0
TRINITY_DN108567_c0_g1_i2	0	0	0	0	2.57063	0	0	0	0	0	0	0	0	0	0	0	0	0	0	0	0	0	0	0	0	0	0	0	0	0
TRINITY_DN108568_c0_g1_i1	0	0	0	0	0	0	0.0913658	0	0	0.0886446	0.0994764	0	0	0.0689867	0	0.683989	0	0	0.481216	0	0	0	0	0	0	0.297583	0	0.107851	0	0
TRINITY_DN108584_c0_g1_i1	0	0	0	0.660305	0	0	0	0	0	0	0	0	0.336635	0	0	0	0	0	0	0	0	0	0.23341	0	0	0.114949	0	0	0	0
TRINITY_DN108590_c0_g1_i1	0	0	0.241602	0.213813	0	0	0.102852	0	0.108002	0	0.335946	0	0	0	0.616142	0.384988	0	0	0	0	0	0	0	0	0	0.111665	0.110344	0	0.164264	0
TRINITY_DN108593_c0_g1_i1	0.440047	0	0.304175	0.269189	0	0	0	0.124392	0	0.125633	0	0	0	0	0	0	0	0	0	0	0	0	0.142733	0	0	0	0	0.152853	0.413613	0
TRINITY_DN108606_c0_g1_i1	0	0	0	0	0	0.103701	0.0972923	0	0.204328	0	0	0	0	0.146923	0	0	0	0	0	0	0	0	0	0	0	0	0	0.229693	0	0
TRINITY_DN108623_c0_g1_i1	0	0	0	0	0	0.33077	0.186197	0	0	0.240869	0	0	0	0	0	0.23232	0	0	0	0	0	0	0	0	0	0.202151	0	0.146528	0	0
TRINITY_DN108625_c0_g1_i1	0.216519	0	0.149665	0	0.21748	0	0	0.0612052	0	0.0618158	0.0693694	0	0.0675255	0.0481076	0	0	0	0	0	0	0	0	0	0.0658517	0	0.138346	0.0683547	0.150419	0	0
TRINITY_DN108638_c0_g1_i1	0	0	0	0.34486	0	0	0	0	0	0	0	0	0	0	0	0	0	0	0	0	0	0	0	0	0.721936	0	0	0	0	0
TRINITY_DN108651_c0_g1_i1	0	0	0	0	0	0	0	0	0.153661	0	0	0	0	0	0	0	0	0	0	0	0	0	0.161299	0	0	0	0	0.172737	0	0
TRINITY_DN108654_c0_g1_i1	0	0	0	0	0	0	0	0.106403	0	0	0	0	0.117391	0.250899	0	0	0	0	0	0	0.182227	0	0	0	0	0	0.118832	0	0	0
TRINITY_DN108661_c0_g1_i1	0	0	0	0	2.8912	0	0	0	0	0	0	0	0	0	0	0	0	0	0	0	0	0	0	0	0	0	0	0	0	0
TRINITY_DN108666_c0_g1_i1	0	0	0	0	0	0	0	0	0	0	0	0	0	0	0	0	0	0	2.68935	0	0	0	0	0	0	0	0	0	0	0
TRINITY_DN108686_c0_g1_i1	0	0	0.265081	0	0	0	0.225694	0	0	0.218972	0	0	0	0.426031	0	0	2.35723	0	0	0	0	0	0	0	0	0	0	0	0	0
TRINITY_DN108686_c0_g1_i2	0	0	0	0	0	0.0911386	0	0	0	0	0	0	0	0	0	0	0	0	0	0	0	0	0	0	0	0	0	0	0	0
TRINITY_DN108704_c0_g1_i1	0	0	0.690292	0	0	0	0	0	0	0	0.159974	0	0	0	0	0	0	0	0	0	0	0	0	0	0	0	0	0	0	0
TRINITY_DN108708_c0_g1_i1	0	0	0	0	0	0	0	0	0.324469	0.149897	0	0	0	0	0	0	0	0	0	0	0	0	1.19209	0	0	0	0	0	0.246748	0.156372
TRINITY_DN108747_c0_g1_i1	0	0	0	0.277165	0	0	0	0	0	0	0	0	0	0	0	0	0	0	1.63851	0	0	0	0	0	0	0	0.143039	0	0	0
TRINITY_DN108757_c0_g1_i1	0.43075	0	0	0.263502	0	0	0	0	0	0	0	0	0	0	0	0	0	0	0	0	0	0	0	0	0	0	0.271975	0	0	0
TRINITY_DN108759_c0_g1_i1	0	0	0	0	0.495468	0	0.145154	0	0	0	0	0	0.461515	0	0	0	0	0	0	0	0	0	0	0	0	0	0	0	0	0
TRINITY_DN108776_c0_g1_i1	0	0	0.142839	0.252819	0.830244	0.129626	0	0	0.127705	0	0	0.470169	0	0.0459135	0	0	0	0	0	5.35352	0.600241	0	0.134053	0	0.441048	0	0.130474	0	0	0
TRINITY_DN108783_c0_g1_i1	0.40914	0	0	0.250283	0.410957	0	0	0	0	0	0	0	0	0	0	0	0	0	0	0	0	0	0.132708	0	0	0.130711	0	0	0	0
TRINITY_DN108785_c0_g1_i1	0	0.512686	0	0.351336	0	0	0	0	0	0	0	0	0	0	0	0.42174	0	0	0	0	0	0	0	0	0	0	0	0	0	0
TRINITY_DN108786_c0_g1_i1	0	0	0	0	0	0.111216	0	0	0	0.202469	0	0	0	0.236355	0	0.520757	0	0	0	0	0	0	0	0	0	0.113283	0	0	0.166644	0.105608
TRINITY_DN108810_c0_g1_i1	0	0	0	0.247796	0	0	0	0	0	0	0.648902	0	0	0.180005	0	0	0	0	0.837082	0	0	0	0	0	0	0	0	0	0	0
TRINITY_DN108835_c0_g1_i1	0.509721	0	0	0.31181	0	0	0	0	0	0	0.163307	0	0.158966	0.226506	0	0.374294	0	0	0	0	0	0	0.330664	0	0	0.325688	0	0.177055	0.479102	0
TRINITY_DN108857_c0_g1_i1	0	0	0	0	0	0	0	0	0	0.494235	0	0	0	0	0.203443	0	0	0	0	0	0	0	0	0	0	0	0	0	0	0
TRINITY_DN108866_c0_g1_i1	0	0	0	0	0	0	0	0	0.142644	0.263592	0.147901	0	0	0	0	1.35593	0	0	0	0	0	0.501686	0	0	0	0	0	0.160352	0	0
TRINITY_DN108876_c0_g1_i1	0	0.347778	0.807905	0.714979	0	0	0.114644	0.11013	0	0	0	0	0	0.173126	0	0	0	0	0	0	0	0	0	0	0	0	0	0	0	0
TRINITY_DN108880_c0_g1_i1	0	0	0	0	0.422254	0	0.123705	0	0	0	0.269372	0	0	0.0934047	0	0	0	0	0.217181	0	0	0	0	0	0	0.134305	0.132716	0.146025	0	0
TRINITY_DN108893_c0_g1_i1	0	0.404452	0	0	0	0	0	0	0	0	0.145162	0	0	0	0	0	0	0	0	0	0	0	0	0	0	0	0	0	0	0
TRINITY_DN108893_c0_g1_i2	0	0	0	0	0	0.121808	0	0	0	0	0	0	0	0	0	0	0	0	0	0	0	0	0	0	0	0	0	0.269798	0	0
TRINITY_DN108905_c0_g1_i1	0.407777	0	0.281869	0	0	0	0.119994	0	0.126002	0	0.130646	0	0	0	0	0	0	0	0.842663	0	0	0	0	0	0	0	0	0	0	0
TRINITY_DN108910_c0_g1_i1	0	0	0	0	0	0	0	0.327781	0	0.165526	0	0	0	0	0	0	0	0	0	0	0	0	0	0	0	0	0	0	0	0.172676
TRINITY_DN10896_c0_g1_i1	0	0	0	0	1.45415	0	0.213007	0	0	0	0	0	0.451502	0.160833	0.255207	0	0	0	0	0	0	0	0	0	0	0.231258	0.228523	0.502879	0.340191	0
TRINITY_DN108960_c0_g1_i1	0.206644	0.184463	0	0	0	0	0	0.0584137	0	0	0.331028	0	0	0	0	0	0	0	0	0	0	0	0	0.0628483	0	0	0	0.0717791	0	0
TRINITY_DN108980_c0_g1_i1	0	0	0	0.647918	0	0	0	0	0	0	0	0	0	0	0	0	0	0	0	9.56231	0	0	0	0	0.452122	0	0	0	0	0
TRINITY_DN108981_c0_g1_i1	0	0	0	0	0	0.106878	0	0	0	0	0.109175	0	0	0	0	0.625561	0	1.24935	0	0	0	0	0.110528	0	0.14546	0	0	0.118366	0	0
TRINITY_DN108983_c0_g1_i1	0	0	0	0	0	0	0	0	0	0	0	0	0.160302	0	0	0	0	0	0	0	0	0	0	0	0	0.328425	0.162271	0	0	0
TRINITY_DN108986_c0_g1_i1	0.266521	0.237913	0	0	0.267704	0	0	0	0	0.0760914	0.170779	0	0.166239	0.118435	0	0	0	0	0	0	0	0	0	0	0	0.0851473	0	0.185156	0	0
TRINITY_DN109009_c0_g1_i1	0	0	0	0	0	0	0	0.10231	0	0	0	0	0	0	0	0	0	0	0	0	0	0	0	0.550388	0.154497	0	0	0	0.170095	0
TRINITY_DN109017_c0_g1_i1	0	0	0	0	0	0	0	0	0	0	0	0	0	0	0	0	0	0	0	0	0	0	0.548567	0	0	0	0	0	0	0
TRINITY_DN109019_c0_g1_i1	0	0	0	0	0	0	0.654512	0.157186	0.171821	0	0	0	0	0	0	0	0	0	0	0	0	0	0	0	0	0	0	0	0	0
TRINITY_DN10904_c0_g1_i1	0.463382	0	0	0	0	0.145339	0.136357	0	0	0	0.296922	0	0	0	0	0	0	0	0	0	0	0	0	0	0	0	0	0	0	0
TRINITY_DN109075_c0_g1_i1	0	0	0	0	0	0	0.123281	0	0.129454	0	0	0	0	0	0	0	0	0	0	0	0	0	0	0.254837	0.178836	0	0	0	0	0
TRINITY_DN109076_c0_g1_i1	0	0	0	0	0	0	0	0	0	0	0	0	0	0.126422	0	0	0	0	1.17581	0	0.826379	0	0.184557	0	0	0	0	0	0	0
TRINITY_DN109094_c0_g1_i1	0	0	0	0	0	0	0	0	0	0	0	0	0.552927	0	0	0	0	0	0	0	0	0	0	0	0	0	0	0	0	0
TRINITY_DN109096_c0_g1_i1	0	0	0	0	0	0	0.129026	0	0	0	0	0	0	0	0	0	0	0	0	0	0	0	0	0	0	0	0	0.152306	0	0.13059
TRINITY_DN109103_c0_g1_i1	0	0	0	0	0	0	0	0	0	0	0	0	0	0	0	0	0	0	0.592497	0	0	0	0.123999	0	0.163188	0	0	0	0	0
TRINITY_DN109117_c0_g1_i1	0.429238	0	0	0.262577	0	0	0.126309	0	0	0	0	0	0.267733	0	0	0	0	0	0.887013	0	0	0	0	0	0	0	0.13551	0	0	0
TRINITY_DN109142_c0_g1_i1	1.09226	0	0	0	0	0.171292	0	0	0	0	0	0	0	0.242685	0	0	0	0	0	0	0	0	0	0	0	0	0	0	0	0
TRINITY_DN109142_c0_g1_i2	0	0	0	0	0.994948	0	0	0.140004	0	0	0	0	0	0	0	1.2729	0	0	0	0	0	0	0	0	0	0	0	0	0	0
TRINITY_DN109144_c0_g1_i1	0	0	0	0.332598	0	0	0	0	0	0	0	0	0	0	0	0	0	1.9934	0	0	0	0	0	0	0.232089	0	0.171646	0	0	0
TRINITY_DN109158_c0_g1_i1	0	0	0	0	0	0	0	0	0	0	0	0	0.176629	0	0	0	0	0	0	0	0	0	0	0	0	0	0	0.393456	0.266168	0
TRINITY_DN109158_c0_g2_i1	0	0	0.283761	0	0	0	0.362397	0	0	0	0	0	0	0	0	0	0	0	0	0	0	0	0.133153	0	0	0	0	0.142595	0.385854	0
TRINITY_DN109165_c0_g1_i1	0	0	0	0	0	0	0	0	0	0	0	2.82503	0	0.261354	0	0	0	0	0	0	1.42365	0	0.190768	0	1.25529	0	0	0	0.276405	0
TRINITY_DN109203_c0_g1_i1	0	0	0	0	0	0	0	0	0	0	0	0	0	0	0	0	0	0	0	0	0	0	0	0	1.01893	0	0	0	0	0
TRINITY_DN109209_c0_g1_i1	0	0	0.416556	0	0	0	0	0.170349	0.18621	0	0.193072	0	0.563822	0	0	0	0	0	0	0	0	0	0	0	0	0.192525	0	0.209326	0.283213	0
TRINITY_DN10921_c0_g1_i1	0	0	0	0	0.518464	0	0	0	0	0	0	0	0	0	0	0	0	0	0	0	0	0	0	0	0	0	0	0	0.242583	0
TRINITY_DN10921_c0_g2_i1	0	0	0.418618	0	0	0	0	0	0	0	0	0	0	0.134558	0	0	0	0	0	0	0	0	0	0	0	0	0	0	0	0
TRINITY_DN109211_c0_g1_i1	0	0	0	0.224728	0	0	0	0	0	0	0	0	0	0	0	0.134881	0	0.841809	0	0	0	0	0	0.335191	0.940902	0	0.115977	0.127607	0	0
TRINITY_DN109215_c0_g1_i1	0	0	0	0	0	0	0.177331	0	0	0	0.193072	0	0	0	0	0	0	0	0	0	0	0	0	0	0	0	0	0	0.283213	0
TRINITY_DN109224_c0_g1_i1	0	0	0	0.256283	0	0	0	0	0	0	0	0.847306	0	0	0	0	0	0	0	0	0	0	0.135889	0	0.715343	0	0	0	0	0
TRINITY_DN109233_c0_g1_i1	0	0	0	0	0	0	0.0983556	0.188967	0	0.190852	0	0	0	0	0	0	4.28026	0	0	0	0	0	0	0	0	0	0	0.116102	0	0
TRINITY_DN109242_c0_g1_i1	0	0	0	0	0	0	0	0	0	0	0.5369	0	0	0	0	0	0	0	0.216437	0	0	0	0	0	0	0.267689	0	0.29105	0	0
TRINITY_DN109249_c0_g1_i1	0	0	0	0	0	0	0	0	0.0900016	0	0	0	0	0	0	0	0	0	0.150475	0	0.564036	0	0.850279	0	0	0.0930538	0	0	0	0
TRINITY_DN109252_c0_g1_i1	0	0	0.230411	0	0	0	0.0980876	0	0	0	0.21359	0	0	0	0	0	0	1.83317	0.688825	0	0.161373	0	0.432476	0.304138	0.284578	0.106492	0	0	0	0
TRINITY_DN109257_c0_g1_i1	0	0	0.540324	0.239088	0	0	0	0	0	0	0	0	0	0	0	0	0	0	0	0	0	0	0.126772	0.475479	0	0	0	0	0	0
TRINITY_DN109296_c0_g1_i1	0	0	0	0.58237	0	0	0	0	0	0.135899	0	0	0	0	0	0	0	0	0	0	0.230443	0	0	0	0	0.152072	0	0.165343	0	0
TRINITY_DN109318_c0_g1_i1	0	0	0	0	0	0	0	0.169514	0	0	0.192126	0	0	0	0	0.660519	0	0	0	0	0	0	0	0	0	0	0	0.2083	0.281825	0
TRINITY_DN109334_c0_g1_i1	0	0	0	0	0.563652	0	0	0	0	0	0.359575	0	0.700035	0	0	0	0	0	0	0	0	0	0	0	0	0.179278	0	0	0.263726	0
TRINITY_DN109336_c0_g1_i1	0.346552	0	0	0.847983	0	0	0	0	0	0	0.11103	0	0	0	0	0	0	0	0	0	0	0	0	0	0	0	0	0	0	0
TRINITY_DN109344_c0_g1_i1	0	0	0.817012	0	0	0	0	0	0	0	0	0	0	0	0	0	0	0	0	0	0	0	0	0	0	0	0	0	0	0
TRINITY_DN109367_c0_g1_i1	0.40914	0.365225	0.141406	0.250283	0.410957	0	0	0.0578276	0	0	0.131083	0	0	0	0.360619	0	1.46703	0	0	0	0	0	0	0.0622177	0.0873245	0.0653555	0	0.0710589	0	0
TRINITY_DN109386_c0_g1_i1	0	0	0	0	0	0	0	0	0	0	0	0	0	0	0	0	0	0	0	0	0	0	0	0	0	0.727118	0	0	0	0
TRINITY_DN109396_c0_g1_i1	0	0	0.372514	0.659335	0	0	0	0	0	0	0	0	0	0	0	0	0	0	0	0	0	0	0	0	0	0.34434	0	0	0.25327	0
TRINITY_DN109415_c0_g1_i1	0	0	0	0	0	0	0	0	0	0	0	0	0	0	0	0	0	0	0	0	0.558715	0	0	0	0	0	0	0	0.27119	0
TRINITY_DN109432_c0_g1_i1	0	0	0	0	0	0	0	0	0	0	0.151914	0	0	0.210704	0	0	0	0	0	0	0	0	0	0	0	0.151483	0	0	0	0
TRINITY_DN109435_c0_g1_i1	0	0	0	0.293469	0	0	0	0	0	0	0	0	0	0	0	0	0	0	0	0	0.696751	0	0	0.291813	0.614354	0.153265	0.151453	0.16664	0	0
TRINITY_DN109441_c0_g1_i1	0	0	0	0.34171	0	0	0	0	0	0	0	0	0.348419	0	0	0	0	0	0	0	0	0	0	0	0	0	0	0	0	0.332736
TRINITY_DN109452_c0_g1_i1	0.536548	0	0	0	0	0	0	0	0	0	0	0	0	0	0	0	3.29805	0	0	0	0.259754	0	0.174034	0	0	0.171415	0.169388	0.186374	0	0
TRINITY_DN109452_c1_g1_i1	0	0	0	0	0	0.347234	0	0	0	0	0.177347	0	0	0	0	0	0	0	0	0	0	0	0	0	0	0	0	0	0	0
TRINITY_DN109465_c0_g1_i1	0.585325	0	0	0	0.587924	0	0	0	0	0	0	0	0.182545	0	0	0	0	0	0	0	0	0	0	0	0	0	0	0	0	0.174328
TRINITY_DN109468_c0_g1_i1	0	0.364007	0	0	0	0	0	0	0	0.11642	0	0	0	0	0	0	0	0	0.421331	0	0.394825	0	0.396797	0	0	0	0	0	0.191641	0
TRINITY_DN109469_c0_g1_i1	0	0	0	0.464811	0	0	0	0	0	0	0	0	0	0	0	0	0	0	0	0	0	0	0.492915	0.231094	0.486522	0.121375	0.119939	0	0	0.113151
TRINITY_DN109483_c0_g1_i1	0	0	0	0	0	0.0677904	0	0	0.0667856	0.0617066	0	0	0	0	0	0	0	0	0	0	0	0	0	0	0	0.207152	0	0	0	0.193116
TRINITY_DN109483_c0_g1_i2	0	0	0	0.138326	0	0	0.06654	0.0639204	0	0	0	0	0	0.0502417	0	0	0	0	0	0	0	0	0.14669	0	0	0.0722414	0	0.0785457	0	0
TRINITY_DN109486_c0_g1_i1	0	0	0	0	0	0	0.0935017	0	0	0	0.101802	0	0	0.0705994	0	0.233326	0	0	0	0	0	0	0	0	0	0.101513	0	0.220744	0.298661	0
TRINITY_DN109491_c0_g1_i1	0	0	0	0	0	0.398643	0.187003	0.0898206	0.392734	0.0907168	0	0	0	0	0	0	0	1.74746	0	0	0	0	0.103064	0	0	0	0	0	0.14933	0
TRINITY_DN109497_c0_g1_i1	0	0	0	0	0	0	0	0.149701	0.163639	0	0	0	0	0	0	0	0	0	0	0	0	0	0	0	0.678183	0	0	0	0	0
TRINITY_DN109497_c1_g1_i1	0	0	0	0	0	0.123772	0	0	0	0	0.126431	0	0	0.0876799	0	0	0	0	0	0	0	0	0	0	0	0	0	0.137075	0	0
TRINITY_DN109503_c0_g1_i1	0.640487	0	0	0.391804	0.321665	0	0.094236	0.090526	0	0	0	0	0.0998742	0	0	0	0	0	0	0	0.465108	0	0	0.0973984	0.136702	0	0	0	0	0
TRINITY_DN109509_c0_g1_i1	0	0	0.197111	0.174439	0	0	0	0	0	0	0	0	0	0.190075	0.301608	0	0	0	0.883912	0	0	0	0	0	0	0	0	0	0.134015	0
TRINITY_DN109519_c0_g1_i1	0	0	0	0.206725	0	0	0	0	0	0	0	0	0	0	0	0	0	0	0	0	0.327203	0	0	0.10278	0	0	0	0	0	0
TRINITY_DN109519_c0_g2_i1	0	0	0	0	0	0	0	0	0	0	0	0	0	0	0	0	0	0	0	0	0	0	0	0.323532	0	0	0	0	0	0
TRINITY_DN10952_c0_g1_i1	0.260838	0	0	0	0	0.081811	0	0.0737333	0	0	0.250706	0	0	0	0	0.670377	0	0	0	0	0	0	0	0	0	0.0833318	0	0	0	0
TRINITY_DN109542_c0_g1_i1	0	0	0	0	0	0	0	0	0.440824	0	0	0	0	0.316977	0	0	0	0	0	0	0	0	0	0	0	0	0	0	0	0.106223
TRINITY_DN109548_c0_g1_i1	0	0	0	0	0	0	0	0	0	0	0	0	0	0	0	0	0	0	0	0	0	0	0	0	0.49576	0.123679	0.244433	0	0	0
TRINITY_DN109549_c0_g1_i1	0	0	0	0	0.371227	0	0	0	0	0	0	0	0	0	0	0	0	0	0	0	0	0	0.239756	0	0.473294	0	0.116678	0	0	0
TRINITY_DN109550_c0_g1_i1	0	0	0.321524	0	0	0	0.136875	0	0	0	0	0	0	0.103349	0	0	0	0	0	0	0	0	0.150873	0	0	0	0	0	0.218602	0
TRINITY_DN109554_c0_g1_i1	0	0	0.303085	0	0	0	0	0	0	0	0	0	0	0	0	0	0	0	0	0	0.424543	0	0	0	0	0	0.138424	0	0.206065	0
TRINITY_DN10956_c0_g1_i1	0	0	0	0	0	0	0	0	0	0.258711	0	0	0	0	0	0	0	0	0	0	0	0	0	0	0	0	0.143039	0	0	0
TRINITY_DN109564_c0_g1_i1	0	0	0	1.07934	0	0	0	0	0	0	0	0	0	0	0	0	0	0	0	0	0	0	0	0	0	0	0	0	0	0
TRINITY_DN109566_c0_g1_i1	0.263649	0	0.182243	0.161281	0.264819	0	0	0	0	0.0752715	0.337877	0	0	0	0	0	0	0	0	0	0.127638	0	0	0	0	0.16846	0	0	0.123906	0
TRINITY_DN109585_c0_g1_i1	1.36431	0	0	1.39098	2.28394	0	0	0	0	0	0	0	0	0	0	0	0	0	0	0	0	0	0	0	0	0	0	0	0	0
TRINITY_DN109594_c0_g1_i1	0	0.266998	0	0	0.901291	0	0	0	0.184844	0.0853935	0	0	0	0.0664566	0	0	0	0	0.927135	7.51404	0	2.27537	0	0	0.127677	0	0.188853	0	0	0
TRINITY_DN109619_c0_g1_i1	0	0	0	0	0	0.163972	0	0	0	0	0	0	0	0	0	0	0	0	0	0	0	0	0	0	0.111581	0.0835099	0.0825222	0	0.245693	0
TRINITY_DN109626_c0_g1_i1	0	0	0	0	0.412336	0	0.120799	0	0	0	0	0	0	0	0.289463	0	2.31306	0	1.48456	0	0	0	0	0	0	0	0	0	0	0
TRINITY_DN109639_c0_g1_i1	0	0	0	0	0	0	0	0.298111	0.108623	0.100362	0	0	0.328896	0	0	0	1.98073	0	0	0	0	0	0	0.106914	0	0	0	0	0.165208	0
TRINITY_DN109670_c0_g1_i1	0	0	0	0	0	0	0	0	0	0	0	0	0	0	0	0	0	0	0	0	0	0	0	0.113434	0	0	0.117745	0	0	0
TRINITY_DN109672_c0_g1_i1	1.21724	0	0	0.744622	0	0	0.179095	0	0.188063	0	0	0	0	0	0	0	0	0	0.943279	0	0	1.98428	0	0	0	0	0	0	0	0
TRINITY_DN109673_c0_g1_i1	0	0	0	0	0	0	0	0	0	0	0	0	0	0	0	0	0	0	0	0	0	0	0	0	0	0.484495	0	0.175592	0	0.301113
TRINITY_DN109681_c0_g1_i1	0	0.416802	0	0	0	0.146448	0	0.131988	0.144277	0.133305	0	0	0.291236	0	0	0	0	0	0	0	0	0	0	0	0	0	0	0	0	0
TRINITY_DN109695_c0_g1_i1	0	0	0	0.349694	0	0	0	0	0	0	0.183148	0	0	0.254026	0	0	0	0	0	0	0	0	0	0	0	0	0	0.198567	0	0
TRINITY_DN109722_c0_g1_i1	0	0	0	0.337092	0	0	0	0	0	0	0	0	0.343711	0	0	0	0	0	0	0	0	0	0	0	0	0	0	0	0	0
TRINITY_DN109747_c0_g1_i1	0	0	0	0	0	0	0	0	0	0	0	0	0	0	0	1.6704	0	0	0	0	0	0	0	0	0	0	0	0	0	0
TRINITY_DN109751_c0_g1_i1	0	0	0	0	0	0	0	0	0	0	0	0	0	0.494196	0	0	0	0	0	13.9693	0	0	0	0	0	0	0	0	0	0
TRINITY_DN109759_c0_g1_i1	0.222829	0	0	0	0.447636	0.139779	0.262282	0.0629889	0	0.127235	0	0	0	0	0	0	0	0	0	0	0	0	0	0	0	0	0.140694	0	0	0
TRINITY_DN109776_c0_g1_i1	0	0	0	0	0.481867	0	0	0	0.148238	0	0	0	0	0	0	0	0	0	0	0	0	0	0.155607	0	0	0.153265	0	0	0.22546	0.142881
TRINITY_DN109779_c0_g1_i1	0	0	0	0	0	0	0	0	0	0	0.704078	0	0	0	0	0	0	0	0	0	0.53195	0	0	0	0	0	0	0.254451	0.344265	0
TRINITY_DN109784_c0_g1_i1	0	0	0	0	0	0	0	0	0	0	0	0	0	0	0	0	0	0	0.902853	10.5185	0	0	0	0	0	0	0	0	0	0
TRINITY_DN109802_c0_g1_i1	0	0	0	0	0	0	0	0	0	0	0	0	0.172633	0	0	0	0	0	0	0	0	0	0	0	0	0.353689	0	0	0	0
TRINITY_DN109802_c0_g1_i2	0	0	0	0	0	0	0	0	0	0	0.342303	0	0	0	0	0	0	0	0	0	0	0	0	0	0	0.170666	0	0	0	0.159103
TRINITY_DN109805_c0_g1_i1	0	0	0	0	0	0	0	0	0	0	0	0	0	0.408733	0	0	0	0	0	0	0	0	0	0	0	0	0	0	0.216136	0
TRINITY_DN109809_c0_g1_i1	0.461634	0	0	0	0	0	0	0	0	0	0	0	0.14397	0.102569	0	0	0	0	0	0	0	0	0	0	0	0.147482	0.145737	0	0	0
TRINITY_DN109812_c0_g1_i1	0	0	0	0	0.546116	0	0	0	0	0	0	0	0	0	2.10858	0	0	0	0	0	0	0	0	0	0	0	0	0.188859	0	0
TRINITY_DN109815_c0_g1_i1	0	0	0	0.318445	0	0	0	0	0	0	0	0	0.811743	0	0	0	0	0	0	0	0	0	0	0	0	0	0	0	0	0
TRINITY_DN109817_c0_g1_i1	0	0	0	0	0.491504	0	0	0	0.151203	0	0	0	0	0	0	0	0	1.79406	0	0	0	0	0	0	0	0	0.154482	0	0	0
TRINITY_DN109825_c0_g1_i1	0	0	0	0	0.525111	0	0	0	0	0	0	0	0	0	0	0	0	0	0	0	0	0	0	0	1.56214	0	0.165044	0	0	0
TRINITY_DN109826_c0_g1_i1	0	0	0	0.116565	0	0.0597654	0	0.215458	0.117759	0.0544018	0	0	0	0	0	0	0	0	0.590651	0	0	0	0	0.0579536	0	0	0	0	0	0
TRINITY_DN109844_c0_g1_i1	0	0	0	0.1885	0	0	0	0	0	0	0	0	0	0	0	0	0	1.83586	0.636773	0	0.89507	0	0	0.0937184	0	0	0	0	0.144817	0
TRINITY_DN109873_c0_g1_i1	0	0	0	0	0.518464	0	0	0	0	0.294734	0	0	0	0	0	0	0	0	0	0	0	0	0	0	0	0	0	0	0	0
TRINITY_DN109904_c0_g1_i1	0	0	0	0	0.61438	0	0	0	0.0945016	0	0.195968	0	0	0.271808	0	0	0	0	0	0	0	0	0	0	0	0	0	0	0	0
TRINITY_DN109933_c0_g1_i1	0	0	0	0	0	0	0	0	0	0	0	0	0	0	0	0	0	0	0	0	0	0	0.568884	0.133356	1.87169	0	0	0	0	0
TRINITY_DN109937_c0_g1_i1	0	0	0	0.281333	0	0	0.135331	0	0.142108	0	0	0	0	0	0	0	0	0	0	0	0.222646	0	0	0	0	0	0	0	0	0
TRINITY_DN109938_c0_g1_i1	0	0	0	0	0.329426	0	0	0	0	0	0.525385	0	0	0.0728707	0	0.240832	0	0	1.52493	0	0	0	0.638279	0.0997485	0.840001	0	0	0	0	0
TRINITY_DN109946_c0_g1_i1	0	0	0	0.317095	0	0	0	0	0	0	0	0	0	0	0	1.33223	0	0	0	0	0	0	0	0	0	0	0	0.180056	0	0.154384
TRINITY_DN109966_c0_g1_i1	0	0	0	0.191883	0.315067	0	0	0	0	0	0	0	0	0.0696943	0	0	0	0	0	0	0	0	0.305228	0	0	0	0	0.108957	0	0
TRINITY_DN109968_c0_g1_i1	0	0.401479	0	0	0	0	0	0	0	0	0.432283	0	0	0	0	0	0	0	0	0	0	0	0	0	0	0.287372	0	0	0	0
TRINITY_DN109989_c0_g1_i1	0.556059	0	0	0.340157	0.558527	0	0	0	0	0	0	0	0	0.247098	0	0	0	0	0	0	0	0	0	0	0	0	0	0	0	0
TRINITY_DN109992_c0_g1_i1	0.318575	0	0.22021	0	0	0	0.0937452	0.0900545	0	0	0.510334	0	0	0	0	0	1.63185	0	0	0	0.771143	0	0.103332	0.387565	0.27198	0	0	0	0	0
TRINITY_DN109994_c0_g1_i1	0	0	0	0.883003	0	0	0.106189	0.102009	0	0.103026	0	0	0.562713	0	0	0	0	0	0	0	0.349403	0.784347	0	0	0	0	0.227849	0	0	0
TRINITY_DN110_c0_g1_i1	0.582538	0	0	2.67266	0	0	0	0	0	0	0	0	0	0	0	0	0	0	0	0	0	0	0	0.265759	0	0	0	0	0	0
TRINITY_DN11002_c0_g1_i1	0	0	0.355297	0	0	0	0	0	0	0	0	0	0	0	0	0	0	0	0	0	0	0	0.333443	0.625314	0	0	0	0	0	0
TRINITY_DN110025_c0_g1_i1	0	0	0.364486	0	0	0	0	0	0.162934	0.150543	0	0	0.164448	0	0	0	0	0	0	0	0	0	0	0	0	0.16846	0	0	0	0
TRINITY_DN11003_c0_g1_i1	0.361932	0	0	0	0	0.227038	0	0.306931	0	0.206662	0.231915	0	0	0	0.255207	0	0	0	0	0	0	0	0	0.110078	0.463492	0	0.114262	0.12572	0	0
TRINITY_DN110036_c0_g1_i1	0	0	0	0.30054	0	0	0	0	0	0	0	0	0	0	0	0	0	4.95349	0	0	0	0	0	0	0.419438	0	0	0.170656	0	0
TRINITY_DN110060_c0_g1_i1	0	0	0	0	0	0	0	0	0	0	0	0	0	0	0	0	0	0	3.31177	0	1.2931	0	0	0	0	0	0	0	0	0
TRINITY_DN110066_c0_g1_i1	0	0	0	0	0	0	0	0	0	0	0	0	0	0	0	0.758063	0	0	0	0	0	0	0	0	0	0.329811	0	0	0	0
TRINITY_DN110080_c0_g1_i1	0	0	0	0.315757	0	0	0	0	0.159496	0	0	0	0	0.802808	0	0	0	0	0	0	0	0	0	0	0	0	0	0	0	0
TRINITY_DN110084_c0_g1_i1	0	0	0.345146	0.305447	0	0	0	0	0	0	0	0	0	0	0	0	0	0	0	0	0	0	0	0	0	0	0	0.173442	0.234662	0
TRINITY_DN110092_c0_g1_i1	0	0	0	0	0	0	0	0	0	0	0.357933	0	0	0	0	0	0	0	1.15433	0	0	1.82119	0	0	0	0	0	0	0	0
TRINITY_DN110095_c0_g1_i1	0.531882	0	0.367656	0.325367	0	0	0	0	0	0	0	0	0	0	0	0	0	0	0	0	0	1.01155	0	0	0	0	0	0	0	0
TRINITY_DN110097_c0_g1_i1	0	0	0.722742	0.319806	0	0	0	0	0.161541	0	0	0	0	0	1.84316	0	0.26779	0	0	0	0	0	0	0	0	0	0	0	0	0
TRINITY_DN110108_c0_g1_i1	0	0	0	0	1.05928	0	0	0	0	0.150543	0	0	0	0	0	0	0	0	0	0	0	0	0.342066	0	0	0	0	0	0	0
TRINITY_DN110110_c0_g1_i1	0	0.966391	0	0	0	0	0	0.153013	0	0	0	0	0.337628	0	0	0	0	0	0	0	0	0	0	0	0	0	0	0.188023	0	0
TRINITY_DN110115_c0_g1_i1	0	0.261249	0	0	1.17585	0	0	0	0	0	0	0	0	0	0.309545	0	0	0	0	0	0.141684	0	0	0.26703	0	0	0	0.101658	0	0.0871642
TRINITY_DN110135_c0_g1_i1	0.441635	0	0	0	0	0	0	0	0	0	0.141493	0	0.137733	0	0	0.648596	0	0	0	0	0	0	0	0	0	0.141092	0	0	0.207553	0
TRINITY_DN11014_c0_g1_i1	0	0.407471	0	0	0	0	0	0	0	0	0.146245	0	0.142358	0	0	0	0	0	0	0	0	0	0	0.416487	0	0	0.144106	0	0	0
TRINITY_DN110162_c0_g1_i1	0.265364	0	0	0.162331	0.266542	0	0	0.150026	0.0819971	0	0.255057	0	0.0827591	0	0	0	0	0	0	0	1.15621	0	0	0.0807076	0	0	0	0	0.124712	0.0790339
TRINITY_DN110166_c0_g1_i1	0	0	0.176905	0.469673	0.257063	0.0802706	0	0	0	0.0730669	0	0	0	0.0568635	0	0	0	0	0	0	0	0	0	0.0778373	0	0	0	0	0	0
TRINITY_DN110191_c0_g1_i1	0	0	0	0	0	0	0	0	0	0.195117	0.328439	0	0	0	0	0	0	0	0	0	0	0	0	0	0	0.109169	0	0	0	0
TRINITY_DN110196_c0_g1_i1	0	0.225624	0.349425	0.154617	0.253876	0	0.0743763	0.0714482	0	0	0.0809787	0	0	0	0	0.464001	0	0	0	0	0	0	0.163966	0.0768723	0	0.161498	0	0.175592	0.237571	0
TRINITY_DN110203_c0_g1_i1	0	0	0	0	0	0	0	0	0	0	0	0	0.506442	0	0	0	0	0	0	0	0	0	0	0	0	0	0	0	0.25439	0
TRINITY_DN110219_c0_g1_i1	0	0	0	0	0.366794	0	0	0	0	0	0.116996	0	0	0	0	0	0	0	0	0	0.530362	0	0.118447	0	0	0.116665	0	0	0	0.10876
TRINITY_DN110220_c0_g1_i1	0	0	0	0.840837	0	0.287411	0	0.129517	0	0	0.146793	0	0	0	0	0	0	0	0	0	0	0	0	0	0	0	0	0	0	0
TRINITY_DN110223_c0_g1_i1	0.424767	0	0	0.259842	0	0	0	0	0	0	0	0	0	0.188755	0	0	0	0	0	0	0.205638	0	0.137777	0	0.543959	0	0	0	0	0
TRINITY_DN110232_c0_g1_i1	0	0	0	0.338618	0.556	0	0	0	0.171044	0	0	0	0	0	0	0	0	0	0	0	0	0	0.179546	0	0	0	0.174753	0	0	0
TRINITY_DN110236_c0_g1_i1	0	0	0	0	0	0	0	0	0	0	0	0.0707705	0	0.0621986	0	0.102781	0	0	0	0	0	0	0	0	0	0	0	0.0972386	0	0.0833744
TRINITY_DN110238_c0_g1_i1	0	0	0.629485	0	0	0	0	0	0	0	0	0	0	0.0674461	0	0	1.08844	1.11294	0	0	0	0	0	0	0.129578	0.0969792	0.191665	0	0	0
TRINITY_DN110239_c0_g1_i1	0.531882	0	0	0.325367	0	0	0	0	0	0	0	0	0	0	0	0	0	0	0	0	0.257495	0	1.55268	0	0	0	0	0	0	0
TRINITY_DN110242_c0_g1_i1	0	0	0	0	0	0.535387	0	0.482525	0	0.162446	0	0	0	0	0.802418	0	0	0	0	0	0	0	0	0	0	0	0	0	0	0.338927
TRINITY_DN110247_c0_g1_i1	0	0.404452	0	0	0	0	0	0	0	0	0	0	0.706517	0	0	0	0	0	0	0	0	0	0	0	0	0.434251	0	0	0	0
TRINITY_DN110250_c0_g1_i1	0	0	0	0.686555	0	0	0	0	0.173398	0	0	0	0	0	0	0	0	0	0	0	0	1.82954	0	0	0	0	0	0	0	0
TRINITY_DN110257_c0_g1_i1	0	0	0	0	0	0	0	0	0	0	0	0	0	0	0	0	0	0	0.515916	3.52796	0	0	0	0.151862	0	0	0	0	0	0
TRINITY_DN110258_c0_g1_i1	0	0.299184	0	0	0	0.105122	0	0.189485	0	0	0.10738	0	0	0	0	0.123056	0	0	0	0	0.649028	0	0	0	0	0.214151	0	0.23284	0	0
TRINITY_DN110269_c0_g1_i1	0	0	0	0	0	0	0	0	0	0	0	0	0	0	0	0	0	1.07816	0	0	0	0	0.152614	0	0.401693	0	0	0.163436	0	0
TRINITY_DN110281_c0_g1_i1	0.436903	0	0	0	0	0	0	0	0	0	0.139977	0	0	0	0	0	2.68555	0	0	0	0	0	0	0	0	0.279162	0	0	0	0
TRINITY_DN110294_c0_g1_i1	0	0.157807	0	0.108142	0	0	0	0.0499724	0.0546252	0	0	0	0.165399	0.117836	0	0	0	0	0.730632	0	0	0	0	0	0	0	0	0.0614064	0	0
TRINITY_DN110313_c0_g1_i1	0	0	0	0	0.522877	0	0	0	0	0	0	0	0	0	0	0	0	0	0	0	0	0	0	0.158324	0	0	0	0	0.244648	0
TRINITY_DN110325_c0_g1_i1	0.19055	0	0.131715	0.815953	0	0	0	0	0	0	0	0	0	0	0	0	0	1.22259	0.295326	0	0	0	0	0	0.569378	0	0	0	0	0.113504
TRINITY_DN110326_c0_g1_i1	0	0	0	0.302974	0	0.155342	0	0	0.153039	0	0	0	0	0.110044	0	0	0	0	0	0	0	0	0	0	0	0	0	0.172037	0	0
TRINITY_DN110333_c0_g1_i1	0.461634	0.412084	0.319097	0.282394	0	0	0	0	0	0	0	0	0	0	0	0	0	0	0	0	0	0	0	0	0	0	0	0	0	0
TRINITY_DN110335_c0_g1_i1	0	0	0	0	0	0	0	0	0	0	0	0.845652	0	0	0	0	0	0	0	14.2558	0	0	0.154999	0	0	0	0	0	0	0
TRINITY_DN110343_c0_g1_i1	0.551049	0	0	0	0	0	0	0	0	0	0	0	0	0.489744	0	0	0	0	0	0	0	0	0	0	0	0.176048	0	0	0	0
TRINITY_DN110353_c0_g1_i1	0	0	0	0	0	0	0	0	0	0	0	0	0	0	0	0	0	2.88182	1.77195	0	0	0	0	0	0.244019	0	0	0	0	0
TRINITY_DN110365_c0_g1_i1	0	0	0	0	0	0	0	0	0	0	0	0	0	0	0	0	0	0	1.44292	0	0.811285	0	0	0	0	0	0	0	0	0
TRINITY_DN11038_c0_g1_i1	0	0.298367	0.23104	1.02233	0.335727	0	0	0	0	0	0	0	0	0	0	0	0	0	0	0	0	0	0	0	0	0.106783	0	0.116102	0	0
TRINITY_DN110380_c0_g1_i1	0	0	0	0	0	0	0.138989	0	0.145948	0.134849	0	0	0	0	0	0	0	0	0	0	0	0	0	0	0	0	0	0	0	0
TRINITY_DN110386_c0_g1_i1	0.327093	0	0	0.400185	0	0	0	0	0.202143	0	0	0	0	0	0	0	1.50793	0	0.168983	0	0	0	0	0	0	0	0	0.113618	0	0.0974188
TRINITY_DN110391_c0_g1_i1	0	0	0.257024	0.227461	0	0	0	0.105109	0	0	0	0	0	0	0	0	0	0	0	0	0	0	0.120607	0	0	0	0	0.258318	0.174748	0
TRINITY_DN110409_c0_g1_i1	0	0	0	0	0.363539	0	0	0	0	0.103331	0.115958	0	0	0	0	0	0	0	0	0	0	0	0	0	0	0.231258	0.114262	0	0	0
TRINITY_DN110410_c0_g1_i1	0	0	0	0.326788	0	0	0	0	0.165068	0	0	0	0	0	0	0	0	0	1.93187	0	0	0	0	0	0.45607	0	0	0	0	0
TRINITY_DN110416_c0_g1_i1	0	0	0	0	0	0	0	0.207693	0	0	0	0	0	0	0	0	0	0	0.379578	0	0.177849	0	0	0	0	0.117365	0	0	0.172649	0
TRINITY_DN110426_c0_g1_i1	0	0.693347	0	0	0.390083	0	0	0	0.120002	0	0.497698	0	0	0.172576	0	0	0	0	0	0	0	0	0	0	0	0	0	0	0	0
TRINITY_DN110453_c0_g1_i1	0	0	0	0	0	0	0	0	0	0	0	0	0.393319	0	0	0	0	0	0	0	0	0	0	0	0	0	0	0.29205	0	0
TRINITY_DN110476_c0_g1_i1	0	0	0	0	0	0	0	0	0	0	0	0	0	0	0	0	0	0	1.87722	0	0	0	0.589302	0	0.51703	0	0	0.210363	0	0
TRINITY_DN110479_c0_g1_i1	0	0	0	0	0	0	0	0	0.168003	0	0.174194	0	0	0	0	0	0	0	0	0	0	0	0	0	0	0	0	0.188859	0	0
TRINITY_DN110489_c0_g1_i1	0	0	0	0.34171	0.561078	0	0	0.157904	0	0	0	0	0	0	0	0	0	0	0	0	0	0	0	0	0	0	0.352698	0.194033	0	0
TRINITY_DN110492_c0_g1_i1	0	0	0	0	0	0	0	0	0	0	0	0	0.374039	0	0	0	0	0	0	0	0	0	0.583525	0	1.02392	0	0	0	0	0.178601
TRINITY_DN11050_c0_g1_i1	0	0	0.334232	0	0	0	0.142285	0	0.14941	0	0	0	0	0	0	0	0	0	0	0	0.234086	0	0	0	0	0	0	0	0	0
TRINITY_DN110526_c0_g1_i1	0	0	0.27816	0	0.404197	0	0	0	0	0	0.257853	0	0.1255	0	0	0	0	0	0	0	0	0	0	0	0	0	0	0	0	0
TRINITY_DN110527_c0_g1_i1	0	0	0	0	0	0	0	0	0	0	0	0	0	0	0	0	0	0	2.70856	13.7198	0	0	0	0	0	0	0	0	0	0
TRINITY_DN11053_c0_g1_i1	0	0	0	0	0	0	0	0	0	0	0.147345	0	0.286857	0	0	0	0	0	0	0	0	0	0	0	0.785264	0	0	0	0	0
TRINITY_DN110532_c0_g1_i1	0	0	0	0	0	0	0.168216	0.161593	0	0.163205	0	0	0	0	0	0	0	0	0.590651	0	0	0	0	0	0	0	0	0	0.268655	0
TRINITY_DN110539_c0_g1_i1	0	0	0	0	0	0	0	0	0	0	0	0	0	0.131945	0	0	0	0	0	0	1.43747	0	0.19262	0	0	0	0	0	0	0
TRINITY_DN110544_c0_g1_i1	0	0	0	0.665196	0	0	0	0	0	0	0	0	0	0	0	0	0	0	1.68533	0	0	0	0	0	0	0	0	0	0	0
TRINITY_DN110551_c0_g1_i1	0	0	0	0	0	0	0	0	0	0.168724	0.189341	0	0.368618	0	0	0.216982	0	0	0	0	0	0	0	0	0	0	0	0.205281	0	0
TRINITY_DN110556_c0_g1_i1	0	0	0.374992	0.33186	0.272452	0	0	0.0766761	0.0838152	0	0.086904	0	0	0.0602678	0	0.497952	0	0	0.56053	0	0	0	0.879815	0.329989	0	0	0	0	0.254954	0
TRINITY_DN110567_c0_g1_i1	0	0	0	0	0	0	0	0	0.173398	0	0.539363	0	0	0	0	0	0	0	0	0	0	0	0	0	0	0	0	0.194923	0	0
TRINITY_DN110575_c0_g1_i1	0	0.522498	0	0	0	0	0	0.165459	0	0	0	0	0	0	0	0	0	0	0	0	0	0	0	0.35604	0	0	0	0	0	0
TRINITY_DN110585_c0_g1_i1	0.398479	0	0	0.243761	0.400248	0	0	0	0	0	0.127667	0	0	0	0	0	0	0	0	0	0	0	0	0.242386	0	0	0	0.138414	0	0
TRINITY_DN110585_c0_g1_i2	0	0	0	0	0	0	0	0	0	0	0	0	0	0	0	0	0	0	0.557644	0	0	1.17306	0	0	0	0	0	0	0	0
TRINITY_DN110591_c0_g1_i1	0	0	0	0	0	0	0	0	0	0	0	0	0	0	0	0.191129	0	0.477144	0.806805	0	0	0	0	0	0	0	0	0	0	0
TRINITY_DN110593_c0_g1_i1	0	0	0	0	0	0	0	0	0	0	0	0	0	0.100298	0	0.331478	0	0	0.932837	4.60703	0	0	0	0	0	0	0	0	0	0
TRINITY_DN110607_c0_g1_i1	0	0	0	0	0	0	0.137397	0.131988	0	0.133305	0	0	0	0	0	0	0	0	0	0	0	0	0	0	0.398626	0	0	0	0	0
TRINITY_DN110620_c0_g1_i1	0.730346	0	0	0.223387	0	0	0	0	0	0	0	0	0.227773	0	0	0	0	0	0	0	0	0	0	0	0	0	0	0	0	0
TRINITY_DN110623_c0_g1_i1	0	0	0	0	0	0.295149	0.184606	0.0886691	0	0.358215	0.200993	0	0	0.278777	0	0	0	0	0	0	0	0	0	0	0	0	0	0	0	0.0934221
TRINITY_DN110624_c0_g1_i1	0	0	0.362922	0.642356	0	0	0	0	0	0	0	0	0.491227	0	0	0	0	1.2031	0	0	0	0	0	0	0	0	0	0	0	0
TRINITY_DN110636_c0_g1_i1	0	0	0	0	0	0.108695	0	0	0	0	0	0.613277	0	0	0	0	0	0	0	0	0	0	0	0	0	0	0.109406	0.361132	0	0
TRINITY_DN110636_c1_g1_i1	0	0.371436	0	0	0.417946	0	0	0	0	0.118796	0	0	0	0	0	0	0	0	0	0	0	0	0	0	0	0	0	0	0	0.123927
TRINITY_DN11064_c0_g1_i1	0.568991	0	0.393306	0	0.571516	0	0	0	0	0	0.182296	0	0.354902	0.252844	0	0	0	0	0	0	0	0	0	0	0	0	0	0	0	0
TRINITY_DN110645_c0_g1_i1	0.424767	0.379174	0	0	0.426653	0	0	0	0	0	0	0	0	0	0	0	0	0	0	0	0	0	0.688883	0	0.18132	0	0	0	0	0
TRINITY_DN110656_c0_g1_i1	0.407777	0	0.281869	0	0	0	0	0	0	0	0	0	0	0	0	0	0	0	0	0	0	0	0	0	0.348134	0	0.128735	0.141644	0	0
TRINITY_DN110658_c0_g1_i1	0	0	0	0	0	0	0	0	0	0	0	0	0	0	0	0	5.69663	0	3.93108	0	0	0	0.759419	0	0	0	0	0	0	0
TRINITY_DN11069_c0_g1_i1	1.0874	0	0	0	0.546116	0	0	0	0	0	0	0	0	0	0	1.19774	0	0	0	0	0	0	0	0	0	0	0	0	0	0
TRINITY_DN110704_c0_g1_i1	0.278981	0.373554	0.192841	0.25599	0.14011	0	0.0410469	0	0	0	0.268144	0	0.0435028	0.0619858	0	0.307288	0	0	0.792699	0	0.40518	0	0	0	0.29772	0.044564	0.0880739	0.0969059	0.0655556	0
TRINITY_DN110717_c0_g1_i1	0	0	0	0.233858	0.383988	0	0	0.108065	0	0	0	0	0.119225	0	0	0	0	0	0	0	0.370149	0	0	0	0.489563	0	0	0	0.179663	0
TRINITY_DN110752_c0_g1_i1	0.840776	0	0	0.257163	0	0	0	0	0	0	0	0	0	0	0	0	0	0	0	0	0	0	0	0	0	0.134305	0	0	0	0
TRINITY_DN110752_c0_g2_i1	0	0	0.335559	0	0	0	0	0	0	0	0.15553	0	0	0	0	0	0	0	1.00317	0	0	0	0	0	0.621667	0	0	0	0	0.144582
TRINITY_DN110765_c0_g1_i1	0	0	0	0	0	0.11252	0	0	0	0	0	0.725553	0.111883	0	0	0	0	0	0	0	0	0	0.465451	0	0.153138	0	0	0	0	0
TRINITY_DN110802_c0_g1_i1	0	0	0	0	0	0	0	0.142896	0.312402	0	0	0	0	0	0	0	0	0	0	0	0	0	0	0	0	0	0	0	0	0
TRINITY_DN110809_c0_g1_i1	0	0	0	0	0	0	0	0	0	0	0.156775	0	0	0	0	0	0	0.672774	0	0	0	0	0	0	0	0.15633	0	0	0	0
TRINITY_DN110811_c0_g1_i1	0	0	0	0	0	0	0	0.153013	0.501779	0.15454	0	0	0.168814	0	0	0	0	0	0	0	0	0	0	0	0	0	0	0	0	0
TRINITY_DN110820_c0_g1_i1	0.20187	0.360403	0.139539	0.246979	0.202766	0	0	0.0570642	0	0	0.258704	0	0	0.0448528	0	0	0	0	0	0	0	0	0	0	0	0.193478	0.12746	0	0.0948717	0
TRINITY_DN110824_c0_g1_i1	0	0	0	0	0	0	0	0	0	0.161694	0	0	0	0	0	0	0	0	0	0	0	0	0	0	0	0.361876	0	0	0	0.168679
TRINITY_DN110851_c0_g1_i1	0	0	0	0.58237	0	0	0	0	0	0	0	0	0.148451	0.211523	0	0	0	0	0.983653	0	0	0	0	0	0.812764	0	0	0	0	0
TRINITY_DN110864_c0_g1_i1	0.499318	0	0	0	0	0	0	0	0.154288	0	0.159974	0	0	0	0	0	0	0	0	0	1.69211	0	0	0	0	0	0	0	0	0
TRINITY_DN110877_c0_g1_i1	0.574333	0	0	0	0.576883	0	0	0	0	0	0	0	0	0	0	0	0	0	0	0	0	0	0	0	0	0	0	0	0.539833	0
TRINITY_DN110888_c0_g1_i1	0	0	0	0.274119	0	0	0	0	0	0	0.143567	0	0	0.0995633	0	0.493574	0	0	0	0	0	0	0.145347	0	0	0	0	0.155653	0	0
TRINITY_DN110908_c0_g1_i1	0	0	0	0	0	0	0	0	0	0	0	0	0	0	0	1.03017	0	0	0	0	0	0	0.182017	0	0	0	0	0	0	0
TRINITY_DN110916_c0_g1_i1	0	0	0	0	0	0	0	0	0	0	0.184008	0	0	0	0	0	0	3.42177	0	0	0	0	0	0	0.490329	0	0	0	0.539833	0
TRINITY_DN110921_c0_g1_i1	0	0	0	0	0	0	0	0	0	0	1.22056	0	0	0.564307	0.596955	0.310832	0	0	0.874736	0	0	0	0	0	0	0	0	0	0	0
TRINITY_DN110964_c0_g1_i1	0	0	0.40267	0	0	0	0	0	0	0	0	0	0	0	0	0	3.87913	0	0	0	0	0	0	0	0	0	0	0	0	0
TRINITY_DN110971_c0_g1_i1	0	0	0.40267	0	0	0	0	0	0	0	0	0	0	0	0	0	0	0	0	0	0	0	0	0	0	0.186108	0	0.202349	0.273773	0
TRINITY_DN110986_c0_g1_i1	0	0	0	0	0.437281	0	0.128107	0.246128	0	0	0	0	0.407316	0.193457	0	0	0	0	0	0	0	0	0	0	0	0.278168	0	0	0	0
TRINITY_DN110993_c0_g1_i1	0	0	0.347987	0	1.01133	0	0	0	0	0	0	0	0	0.335565	0	0	0	0	0	0	0.243719	0	0	0	0	0	0	0	0	0
TRINITY_DN110994_c0_g1_i1	0	0	0	0	0.592174	0	0	0	0	0	0.0944426	0	0	0.130992	0	0	0	0	0	0	0	0	0.478068	0	0	0.094175	0	0.102393	0.138535	0
TRINITY_DN1110_c0_g1_i1	0	0	0.445057	0.196933	0	0	0	0	0	0	0.206283	0	0.301199	0	0	0	0	0	0	8.59295	0	0	0	0.0979111	0.687106	0.102849	0	0	0	0
TRINITY_DN111013_c0_g1_i1	0.786707	0	0	0.240625	0.3951	0	0	0	0	0.112302	0.126025	0	0	0.087398	0	0	0	0	0	0	0	0	0	0	0	0	0	0	0	0
TRINITY_DN111026_c0_g1_i1	0	0	0	0	0	0	0	0	0	0	0	0	0	0	0.724874	0	0	0	0	0	0	0	0.833606	0	0	0	0	0	0	0
TRINITY_DN111027_c0_g1_i1	0	0	0.369261	0	0	0.167552	0	0	0	0	0	0	0.499807	0	0	0	0	0	0	0	0	0	0	0	0	0	0	0	0	0
TRINITY_DN111042_c0_g1_i1	0.459898	0	0	0	0	0	0.135331	0	0	0.262601	0.147345	0	0	0	0	0	0	0	0	0	0	0	0	0	0	0	0	0	0	0
TRINITY_DN111053_c0_g1_i1	0	0	0	0	0	0	0	0	0	0	0	0	0	0	0	0	0	0	0.306795	9.32416	1.14998	1.61343	0	0	0	0	0	0	0	0
TRINITY_DN111057_c0_g1_i1	0	0	0	0.349694	0	0.179296	0	0	0	0	0	0	0	0	0	0	0	0	0	0	0	0	0	0	0.488038	0	0.180469	0	0	0
TRINITY_DN111073_c0_g1_i1	0	0	0	0.361519	0	0	0	0	0	0	0	0	0	0	0	0	0	0	0	0	0.572211	0	0	0	0.252271	0	0.186572	0	0	0
TRINITY_DN111080_c0_g1_i1	1.13271	0	0	0	0	0	0	0	0	0	0	0	0	0	0	0	0	0	0	0	0	0	0	0	0	0	0	0	0	0
TRINITY_DN111080_c0_g1_i2	0	0.505566	0.391485	0	0	0	0	0.160097	0	0	0.362904	0	0	0	0	0	0	0	0	0	0	0	0	0	0	0	0	0	0	0
TRINITY_DN111094_c0_g1_i1	0	0	0	0	1.21359	0.0947392	0.0888843	0	0.093335	0.776132	0	0	0	0	0.532469	0	0	0	0	0	0	0	0	0	0.773631	0.0965003	0	0	0	0.269886
TRINITY_DN111094_c0_g1_i2	0	0	0	0	0	0	0	0	0	0.316072	0	0	0	0	0	0	0	0	0	0	0	0	0	0	0	0	0	0	0	0.247294
TRINITY_DN111108_c0_g1_i1	0	0	0.327755	0	0	0	0	0.134035	0	0	0	0	0	0	0	0	0	0	1.2248	0	0	0	0	0	0	0	0	0	0.445676	0
TRINITY_DN11111_c0_g1_i1	0	0	0	0	0	0	0	0.147153	0.160854	0.297242	0	0	0	0	0	0	0	0	0	0	0	0	0	0	0.222213	0	0	0	0	0
TRINITY_DN111113_c0_g1_i1	0	0	0.250922	0.222061	0	0	0	0	0	0	0	0	0.11321	0	0	0	0	0	0	0	0	0	0	0	0	0.231944	0	0.252185	0	0
TRINITY_DN111115_c0_g1_i1	0	0	0.245104	0	0	0	0	0.200469	0	0	0.22721	0	0	0	0	0	0	0	0	0	0	0	0	0	0	0	0	0.246338	0	0
TRINITY_DN111140_c0_g1_i1	0	0	0	0.284542	0	0	0	0	0	0	0	0	0	0.103349	0	0	0	0	0	0	0.225186	1.5165	0	0	0	0.148603	0	0	0.218602	0.138535
TRINITY_DN111140_c0_g2_i1	0	0	0	0	0	0.122979	0	0	0	0	0.502483	0	0	0	0	0	0	0	0	0	0.18982	0	0	0	0	0	0	0	0	0
TRINITY_DN111149_c0_g1_i1	0	0	0	0.476653	0	0	0	0	0	0	0.249641	0	0	0	0	0	0	0	0.805092	0	0	0	0	0	0	0	0.122995	0	0	0
TRINITY_DN111152_c0_g1_i1	0	0	0	0	0	0	0.291483	0.280008	0	0	0	0	0	0	0	0	0	0	0	0	0	2.42211	0	0	0	0	0	0	0	0
TRINITY_DN111161_c0_g1_i1	0	0	0	0.250283	0.410957	0.256651	0	0.231311	0.126424	0.116809	0	0	0	0	0	0	0	0	0	0	0	0	0	0	0	0	0	0	0	0
TRINITY_DN111165_c0_g1_i1	0	0	0	0	0	0	0	0	0	0.149897	0.168213	0	0.327484	0	0	0	0	0	0	0	0	0	0	0	0.448241	0	0	0	0	0
TRINITY_DN111183_c0_g1_i1	0.582538	0	0	0	0	0.182711	0	0	0.180003	0	0.186637	0	0	0.258864	0	0	0	0	0	0	0	0	0	0.177172	0	0	0.183907	0	0.273773	0
TRINITY_DN111189_c0_g1_i1	0.566356	0	0	0.346456	0	0	0	0	0	0.161694	0.0907261	0	0.0883147	0.314592	0	0	0	0	0	0	0.685461	0	0	0	0.24176	0.090469	0	0	0	0
TRINITY_DN111191_c0_g1_i1	0	0	0	0	0	0	0	0.133004	0	0	0	0	0	0	0	0	0	0	0	0	0	0	0	0.143101	0	0.150318	0	0	0.442248	0
TRINITY_DN111225_c0_g1_i1	0.406422	0	0	0	0	0	0	0	0.125584	0	0.130212	0	0.253501	0	0	0	0	0	0	0	0	0	0	0	0	0	0	0	0.191004	0
TRINITY_DN111231_c0_g1_i1	0	0	0	0	0.910193	0	0	0.128078	0.140002	0	0.580647	0	0	0	0	0	0	0	0	0	0	0	0	0	0	0	0	0	0	0
TRINITY_DN111233_c0_g1_i1	0	0	0	0.219456	0	0	0.105566	0	0.110852	0	0	0	0	0	0	0	0	0	1.85336	0	0	0	0	0	0	0.114612	0.113256	0	0	0
TRINITY_DN11124_c0_g1_i1	0	0	0	0	0.3614	0	0	0	0	0	0	0	0	0	0	0	0	0	0	0	0	0	0	0.21886	0	0.114949	0	0.24996	0	0
TRINITY_DN111242_c0_g1_i1	0	0	0	0.744622	0	0	0	0.172044	0.188063	0.173761	0	0	0	0	0	0	0	0	1.25771	0	0	0	0	0	0	0	0	0	0	0
TRINITY_DN111256_c0_g1_i1	0	0	0	0	0	0	0	0.165459	0	0	0	0	0.547635	0	0	0	0	0	0	0	0	0	0	0	0	0	0	0.203317	0	0
TRINITY_DN111259_c0_g1_i1	0	0	0	0	0	0	0	0	0.177468	0	0	0	0.358234	0.510437	2.22737	0	0	0	0	0	0	0	0	0	0	0	0	0	0	0
TRINITY_DN111262_c0_g1_i1	0	0	0	0.318445	0	0	0.153184	0	0	0	0.166782	0	0	0	0	0	0	0	0	0	0	0	0	0	0	0	0	0.180822	0	0
TRINITY_DN111265_c0_g1_i1	0	0	0	0.363274	0	0	0	0	0	0.339087	0	0	0	0	0	0	0	0	0	0	0	0	0	0	0	0.189721	0	0	0	0
TRINITY_DN111281_c0_g1_i1	0	0.258161	0.199907	0	0.290487	0	0.085102	0	0.0893633	0.165135	0	0	0	0	0	0	0	0	0	0	0	0	0	0	0.617258	0.277182	0	0.200914	0	0
TRINITY_DN111285_c0_g1_i1	0	0.220166	0	0.150876	0	0	0	0.0697196	0	0	0.316078	0	0.0769192	0.1096	0	0	0	0	0	0	0	0.670094	0	0	0	0.157591	0	0.171344	0.463647	0.0734569
TRINITY_DN111288_c0_g1_i1	0	0	0	0	0	0	0	0	0	0	0	0	0	0	0	0	0	0	1.10877	5.4759	0	0	0	0	0	0	0	0	0	0
TRINITY_DN111289_c0_g1_i1	0	0	0	0.394905	0	0	0	0	0	0	0	0	0	0	0	0	0	0	0	0	0	0	0	0	0	0.10312	0	0	0	0
TRINITY_DN111296_c0_g1_i1	0	0	0	0	0	0	0.341215	0	0	0	0	0	0	0	0	0	0	0	0	0	0	0	0	0	0	0.185226	0	0	0	0.345352
TRINITY_DN111296_c0_g1_i2	0	0	0	0.306699	0	0	0.147533	0	0.154921	0	0	0	0	0	0	0	0	0	0	0	0	0	0	0	0.214017	0	0	0	0	0
TRINITY_DN111317_c0_g1_i1	0.468709	0	0	0	0	0	0	0	0	0	0.450502	0	0	0	0	0	0	0	0	0	0	0	0	0	0	0.149742	0	0	0	0
TRINITY_DN111325_c0_g1_i1	0	0	0	0	0	0	0	0	0	0	0	0	0	0	0	0	0	0	0	0	0	0	0.447095	0	0.147099	0.220184	0.10879	0.239399	0	0
TRINITY_DN111329_c0_g1_i1	0	0.336007	0.260187	0	0.37808	0	0	0	0	0	0.120596	0	0	0	0	0	0	1.03504	0	0	0	0	0	0	0	0	0	0.130748	0	0
TRINITY_DN111331_c0_g1_i1	0	0	0	0	0	0	0	0	0	0	0	0	0.175815	0	0	0	0	0	0	0.885151	0	0	0	0	0	0	0	0	0	0
TRINITY_DN111332_c0_g1_i1	0	0	0.638194	0.282394	0	0	0	0	0	0	0	0	0	0	0	0.677966	0	0	0	0	0	0	0	0	0	0	0	0	0	0
TRINITY_DN111337_c0_g1_i1	0	0	0	0	0	0	0	0	0.45543	0	0	0	0	0.218319	0	0	0	0	0	0	0	0	0	0	0	0	0.155102	0.170656	0	0
TRINITY_DN111345_c0_g1_i1	0	0	0	0	0	0	0.130428	0.125293	0	0	0	0	0	0.295443	0	0	0	0	0	0	0	0	0	0	0	0	0	0	0	0
TRINITY_DN11135_c0_g1_i1	0	0	0	0	0	0	0	0	0	0	0	0	0	0	0	0	0	0	1.07118	0	0	0	0.672537	0.315307	0	0	0	0	0	0
TRINITY_DN111350_c0_g1_i1	0	0	0	0.457703	0	0	0.110086	0	0	0	0	0	0	0	0.395688	0.412067	0	0	0	0	0.543338	0	0	0.11378	0	0	0	0	0.175817	0
TRINITY_DN111357_c0_g1_i1	0	0	0	0	0	0	0	0	0	0	0	0	0	0	0	0	0	0	0	0	0	1.89323	0	0	0.165253	0	0	0.134472	0.181937	0
TRINITY_DN111362_c0_g1_i1	0	0	0	0.456308	0	0	0	0	0	0	0	0	0	0	0	0	0	0	0	0	0	0	0	0	0	0	0	0	0	0
TRINITY_DN111362_c0_g2_i1	0	0	0	0.326788	0	0	0	0	0	0	0.171151	0	0	0	0	0	0	0	0	0	0	0	0	0	0	0.170666	0	0	0	0
TRINITY_DN111386_c0_g1_i1	0	0	0	0.164471	0	0	0.0791168	0.152004	0.166157	0.0767603	0	0	0	0	0	0	0	0	0	0	0	0	0	0	0	0.0858959	0	0.0933918	0.252713	0
TRINITY_DN111415_c0_g1_i1	0	0.949584	0	0	0	0	0	0	0	0	0	0	0	0	0	0	0	0	0	0	0	0	0	0	0	0	0.167915	0	0.249966	0
TRINITY_DN111418_c0_g1_i1	0	0	0.535195	0	0	0	0.113918	0	0	0	0	0	0	0	0	0	0	0	0.599997	0	0	0	0	0	0	0	0	0	0	0
TRINITY_DN111420_c0_g1_i1	0	0	0	0.283464	0	0	0	0	0	0	0	0	0.28903	0	1.1436	0	0	0	0	0	0.89733	0	0	0	0	0	0	0	0	0
TRINITY_DN111429_c0_g1_i1	0	0	0	0	0	0	0	0	0	0	0.662695	0	0	0	0	0	0	0	0	0	0	0	0	0	0	0.188805	0.093286	0.205281	0	0
TRINITY_DN111430_c0_g1_i1	0	0	0.168784	0	0	0	0.0718526	0.0690238	0	0	0.234693	0	0.228455	0	0	0.358605	0	0	0	0	0	0	0	0	0	0	0	0	0	0
TRINITY_DN11145_c0_g1_i1	0	0	0	0	0.438843	0	0	0	0	0	0	0.773167	0	0.0970742	0	0	0	0	0	0	0	0	0.141713	0.132879	0	0	0	0	0	0
TRINITY_DN111450_c0_g1_i1	0	0	0	0	0	0	0	0	0	0	0	0	0	0	0	0	0	0	0	0	2.23019	0	0	0	0	0	0	0	0	0
TRINITY_DN111455_c0_g1_i1	0	0.420008	0	0	0	0	0	0	0	0	0	0	0.293476	0	0	0	0	0	1.70153	0	0	0	0	0	0	0	0	0	0	0
TRINITY_DN111456_c0_g1_i1	0	0	0	0	0	0	0	0	0	0	0.164679	0	0	0	0.543655	0	0	0	0	0	0	0	0	0	0	0	0.162271	0	0	0
TRINITY_DN111462_c0_g1_i1	0	0.38862	0	0	0	0	0	0	0	0	0.557917	0	0.543088	0	0	0	0	0	0	0	0	0	0	0	0	0	0	0	0	0
TRINITY_DN111463_c0_g1_i1	0	0.489696	0	0.335581	0.551014	0	0	0	0	0	0	0	0	0	0	0	0	0	0	0	0	0	0	0	0	0	0	0	0	0
TRINITY_DN111472_c0_g1_i1	0.571649	0	0	0.349694	0	0	0	0	0	0	0	0	0	0	0	0	0	0	1.47663	0	0	0	0	0	0	0.182629	0	0	0.268655	0
TRINITY_DN111484_c0_g1_i1	0	0	0	0	0	0	0	0	0	0	0	0.601687	0	0	0	0.174768	0	0	0	0	0	0.775954	0	0	0	0	0	0	0	0
TRINITY_DN111487_c0_g1_i1	0	0	0	0.283464	0	0	0	0	0	0	0.148461	0	0	0.205915	0	0	0	0	0	0	0	0	0	0.281865	0	0	0	0	0.217774	0
TRINITY_DN111555_c0_g1_i1	0	0	0	0	0	0	0	0	0	0	0	0	0	0	0	1.61131	0	0	0	20.2414	0	0	0	0	0	0	0	0	0	0.163384
TRINITY_DN111563_c0_g1_i1	0	0	0	0	0	0	0.141169	0	0	0	0	0	0	0	0	0	0	0	0	0	0	0	0	0	0	0.153265	0	0.16664	0	0
TRINITY_DN111567_c0_g1_i1	0	0	0	1.51399	0	0	0	0	0	0	0	0	0	0	0	0	0	0	0	0	0	0	0	0	0	0	0	0	0	0
TRINITY_DN111569_c0_g1_i1	0	0	0	0	0	0	0	0	0	0	0	0	0	0	0	0	0	0	0	0	0	0	0	0	1.00423	0	0	0	0	0.140133
TRINITY_DN111596_c0_g1_i1	0	0	0	0	0	0	0	0	0	0	0	0	0	0	0	0	0	0	0	0	0	0	0.529062	0	0.696268	0	0.171646	0	0	0
TRINITY_DN111612_c0_g1_i1	0	0	0	0	0	0	0	0.131988	0	0	0.897565	0	0	0	0	0	0	0	0	0	0	0	0	0	0	0	0	0.162188	0.219436	0
TRINITY_DN111616_c0_g1_i1	0	0	0	0	0	0	0	0.123946	0.135486	0	0	0	0	0	0	0	0	0	0	0	0.212272	0	0.568884	0	0	0	0.138424	0	0	0
TRINITY_DN11162_c0_g1_i1	0	0	0	0	0	0	0	0	0	0.10813	0	0	0	0	0	0	0	1.56217	0	0	0	0	0	0	0.161672	0	0	0	0	0
TRINITY_DN111621_c0_g1_i1	0	0	0	0	0	0	0	0	0	0	0	0	0	0	0	0	0	0	0	0	0	0	0.195466	0.183282	0	0	0	0.209326	0	0
TRINITY_DN11164_c0_g1_i1	0	0	0	0.984665	1.07786	0	0	0	0	0	0	0	0	0	0	0.787987	0	0	0	0	0	0	0	0.163185	0	0	0.169388	0	0	0
TRINITY_DN111656_c0_g1_i1	0	0	0.334232	0.591577	0	0	0	0	0	0	0.154916	0	0	0	0	0	0	0	5.49563	0	0	0	0	0	0	0	0	0	0	0
TRINITY_DN11168_c0_g1_i1	0	0	0	0.211996	0.348091	0	0	0.097963	0	0	0.11103	0	0	0	0	0	0	0	0	0	0	0	0.449628	0	0.295864	0.110716	0	0	0	0
TRINITY_DN111686_c0_g1_i1	0	0.472737	0	0	0.531931	0	0	0.149701	0	0	0	0	0	0	0	0	0	0	2.18873	0	0	0	0.343547	0.483197	0	0.169189	0	0	0	0
TRINITY_DN1117_c0_g1_i1	0.175011	0.312453	0	0.107059	0	0	0	0	0	0	0	0	0	0	0	0	0	0	0	0	0	0	0.113533	0.106456	0	0.167737	0	0.182374	0.0822493	0
TRINITY_DN111715_c0_g1_i1	0	1.15762	0	0	1.73676	0	0	0	0	0	0	0	0	0	0	0	0	0	0	0	0	0	0	0	0	0	0	0	0	0
TRINITY_DN111754_c0_g1_i1	0.398479	0	0	0	0	0	0	0	0	0	0	0	0.248547	0	0	0	0	0	0	0	0	0	0	0	0	0.127305	0	0	0.187271	0
TRINITY_DN11176_c0_g1_i1	0.558598	0	0	0	0	0	0	0	0	0	0	0	0	0.868792	0.196941	0	2.86132	0	0	0	0	0	0	0.169891	0	0	0	0.194033	0.525043	0
TRINITY_DN111760_c0_g1_i1	0	0.316528	0	0.216912	0	0	0	0	0	0	0.22721	0	0	0.0787848	0	0	0	0	0	0	0	0	0	0	0	0	0	0.123169	0.499932	0
TRINITY_DN111763_c0_g1_i1	0	0	0	0	0.59075	0	0	0	0	0	0	0	0	0.39203	0	0	0	0	0.911534	0	0	0	0	0	0	0	0	0	0	0
TRINITY_DN11177_c0_g1_i1	0	0	0	0	0	0.088818	0.083329	0.0800485	0.525009	0	0	0	0.264944	0	0	0	0	0	0	0	0	0	0	0	0	0	0	0	0	0
TRINITY_DN111774_c0_g1_i1	0.556059	0	0	0	0	0	0	0	0	0	0	0	0	0	0	0	0	0	0	0	0	0	0	0	0	0	0.175547	0	0.261328	0
TRINITY_DN111778_c0_g1_i1	0	0	0	0.636889	0.522877	0	0	0	0	0	0	0	0	0	0	0	0	0	0	0	0	0	0	0.158324	0	0.166309	0	0.180822	0	0
TRINITY_DN111791_c0_g1_i1	0	0.265054	0	0	0.298243	0	0.0873741	0	0.0917492	0	0.475652	0	0	0	0	0.218035	0	0	0	0	0	0	0	0.180613	0	0	0	0.412556	0	0
TRINITY_DN1118_c0_g1_i1	0	0	0	0	0	0	0	0.0745279	0	0	0	0	0	0.117158	0	0	0	0	0.136206	3.31168	0.127638	0	0.0855165	0	0	0	0	0	0	0
TRINITY_DN111811_c0_g1_i1	0	0	0	0	0	0	0	0	0	0	0	0	0	0	0	0	0	0	0	0	0	0	0.387119	0.362987	0.509464	0	0	0	0	0
TRINITY_DN111813_c0_g1_i1	0	0	0	0.331126	0	0	0	0	0	0	0	0	0	0	0	0	0	0	0	0	0	0	0.877869	0	0	0	0	0	0	0
TRINITY_DN111817_c0_g1_i1	0	0	0	0	0	0	0	0	0	0	0.247279	0	0	0	0	0	0	0	0	0	0	0	0.125172	0	0	0	0	0	0	0
TRINITY_DN111817_c0_g1_i2	0	0	0	0	0	0.15661	0	0	0	0	0	0	0	0	0	0	0	0	0	0	0	0	0	0	0	0	0	0.173442	0	0.148713
TRINITY_DN111819_c0_g1_i1	0	0	0	1.04908	0	0	0	0	0	0	0	0	0	0	0	0	4.39226	0	0	0	0	0	0	0	0	0	0	0	0	0
TRINITY_DN11182_c0_g1_i1	0	0.507917	0	0	0	0	0	0	0	0	0.364592	0	0	0.126422	0	0	0	0	0	0	0	0	0	0	0	0.18178	0	0.395286	0	0
TRINITY_DN11183_c0_g1_i1	0	0	0	0	0	0.159872	0	0.144087	0.315005	0	0.163307	0	0	0	0	0	0	0	0	0	0	0	0	0	0	0.162844	0	0	0	0
TRINITY_DN111831_c0_g1_i1	0	0	0.404597	0.71612	0	0	0	0	0	0	0	0	0	0	0	0	0	0	0	0	0	0	0	0	0	0	0	0	0	0
TRINITY_DN111831_c0_g1_i2	0	0.75053	0	0.257163	0	0	0	0	0	0	0	0	0	0	0	0	0	0	0	0	0	0	0	0	0	0	0	0	0	0
TRINITY_DN111836_c0_g1_i1	0	0	0	0.255408	0	0	0	0	0	0.119201	0	0	0	0	0	0	0	0	0	0	0	0	0	0	0	0	0	0	0	0.373051
TRINITY_DN111842_c0_g1_i1	0	0	0	0	0	0.162582	0.152534	0	0	0	0	0	0.161661	0.115173	0	0	0	0	0	0	0	0	0	0	0	0	0	0	0.243611	0
TRINITY_DN111857_c0_g1_i1	0	0	0	0.335581	0	0	0	0	0	0	0	0	0	0	0	0	0	0	0	0	0	0	0.355871	0	0.234171	0	0.173186	0.190553	0	0
TRINITY_DN111861_c0_g1_i1	0.271248	0.7264	0	0.16593	0	0	0	0	0	0	0	0	0	0	0	0	0	0	0	0	0	0	0	0	0	0	0	0	0	0
TRINITY_DN111880_c0_g1_i1	0	0.259388	0	0	0	0.0911386	0.171013	0.24642	0.179576	0.0829595	0	0	0	0	0	0	0	0	0.600472	0	0	1.57894	0	0	0.248076	0	0	0	0	0
TRINITY_DN111883_c0_g1_i1	0	0	0	0	0	0	0	0	0	0	0.151914	0	0	0	0	0	0	0	0	0	0	0	0	0	0	0	0	0	0.222838	0
TRINITY_DN111883_c0_g1_i2	0	0	0	0	0	0	0	0	0	0	0	0	0.158307	0	0	0	0	0	0	0	0	0	0	0	0	0	0	0.176321	0	0
TRINITY_DN111885_c0_g1_i1	0	0	0	0	0	0	0	0	0	0	0	0	0	0	0	0	0	0	0	0	0	0	0	0	0	0	0	0.29105	0.131261	0
TRINITY_DN111885_c0_g1_i2	0	0	0	0	0	0	0	0.0807966	0.0883193	0	0	0	0	0	0	0	0	0	0	0	0	0	0	0	0	0.0913145	0	0	0	0
TRINITY_DN111888_c0_g1_i1	0	0	0	0	0.483764	0	0	0	0	0	0.308612	0	0	0	0	0	0	0	0	0	0.699494	0	0	0	0	0	0	0	0	0
TRINITY_DN11190_c0_g1_i1	0	0	0.308616	0.819356	0	0	0	0	0	0	0.429128	0	0	0	0	0	0	0	0	0	0	0	0	0	0	0	0	0.155085	0	0
TRINITY_DN11191_c0_g1_i1	0	0	0	0	0	0	0	0	0	0	0.180616	0	0.703261	0	0	0	0	0	0	0	0.272921	0	0	0	0	0.360208	0	0	0	0
TRINITY_DN111913_c0_g1_i1	0	0.391406	0	0	0	0.275049	0	0	0	0	0	0.332545	0	0	0	0.804933	0	0	0	0	0	0	0	0	0	0	0	0	0	0
TRINITY_DN111924_c0_g1_i1	0.275525	0	0.190452	0	0.276748	0	0.0810769	0	0	0.0786621	0.794467	0	0.343711	0.183654	0	0	0	0	0	0	0	0	0	0	0.470451	1.23233	0.173966	0.287117	0.388461	0.08206
TRINITY_DN111929_c0_g1_i1	0	0	0	0	0	0	0	0	0	0	0	0	0	0	0	0	0	0	0	20.8973	1.64511	0	0	0	0	0	0	0	0	0
TRINITY_DN111930_c0_g1_i1	0	0	0	0.241402	0.396374	0	0	0	0	0	0.505725	0	0	0.0876799	0	0.144888	0	3.25536	0	0	0	0	0.127999	0	0	0.378219	0	0	0.185459	0
TRINITY_DN111936_c0_g1_i1	0.331526	0	0	0	0	0	0	0	0	0	0	0	0	0	0	0	2.20764	0	0	8.0683	0	0	0	0	0	0	0.104662	0.115158	0	0
TRINITY_DN111942_c0_g1_i1	0	0	0	0.351336	0	0	0	0	0	0	0	0	0	0	0	0	0	0	0	0	0	0	0	0	0	0	0	0.199499	0	0
TRINITY_DN11195_c0_g1_i1	0	0.449392	0	0	0	0	0	0	0	0	0	0	0.157004	0	0	0	0	0	0	0	0.243719	0	0	0	0	0	0	0	0	0
TRINITY_DN111963_c0_g1_i1	0.351531	0	0	0.430083	0.353092	0	0	0	0.108623	0	0	0	0	0	0	0	0	0	0	0	0	0	0	0	0	0	0	0	0	0
TRINITY_DN111978_c0_g1_i1	0	0	0	0	0	0	0	0	0	0	0.461102	0.121281	0	0	0	0	0	0	0.991368	0	0	0	0	0	0	0.153265	0	0.16664	0	0
TRINITY_DN112003_c0_g1_i1	0	0	0	0	0	0	0	0.220261	0.120384	0	0	0	0	0	0	0	0	0	0	0	0	0	0.252737	0.118491	1.16414	0	0	0	0	0.116034
TRINITY_DN112003_c0_g1_i2	0	0	0	0	0	0	0	0	0	0	0	0	0	0	0	0	0	0	0	0	0.358932	0	0	0	0	0	0	0	0	0
TRINITY_DN112008_c0_g1_i1	0	0	0	0.148776	0.488573	0	0	0	0	0	0.23376	0	0	0.162112	0.771709	0	0	0	0	0	0	0	0	0	0.622903	0	0.0767801	0	0	0
TRINITY_DN112009_c0_g1_i1	0.448106	0	0	0	0	0	0	0	0.138464	0	0	0	0.279501	0.398253	0	0	0	0	0	0	0	0	0	0	0	0.14316	0	0.155653	0	0.13346
TRINITY_DN11201_c0_g1_i1	0	0.496373	0	0.680314	0	0	0	0	0.171821	0	0.178153	0	0	0	0	0	0	0	2.58544	0	0	0	0	0	0	0	0	0	0	0
TRINITY_DN112017_c0_g1_i1	0.416099	0.371436	0	0	0	0	0	0	0	0.118796	0.133312	0	0	0	0	0	0	0	0	0	0	0	0	0	0	0.265868	0	0.28907	0	0
TRINITY_DN112024_c0_g1_i1	0	0	0	0	0.507752	0	0	0	0	0	0.161957	0	0	0.112317	0	0	3.36619	0	2.87271	0	0	0	0	0	0	0	0	0	0	0
TRINITY_DN112030_c0_g1_i1	0	0	0	0	0.305662	0	0	0	0.0940315	0	0.0974967	0	0	0	0	0	0	0	0.628853	0	0	0	0	0	0.519603	0	0.0960707	0	0	0
TRINITY_DN112044_c0_g1_i1	0	0	0.149401	0.132216	0	0	0	0	0.0667856	0	0.415481	0	0.202219	0	0	0	0	1.2877	0	0	0	0	0	0	0	0	0.136468	0.0750764	0	0
TRINITY_DN11205_c0_g1_i1	0	0	0.393306	0	0	0.178462	0	0	0	0	0	0	0	0	0	1.04454	0	0	0	0	0	0	0	0	0	0	0	0.197643	0	0
TRINITY_DN112057_c0_g1_i1	0	0	0	0	0	0	0	0	0	0	0	0	0	0	0	0.262662	0	0.655725	0.923972	0	0.865845	0	0	0.10879	0	0	0	0	0	0
TRINITY_DN112075_c0_g1_i1	0	0	0	0.372311	0	0	0	0	0	0	0	0	0	0	0	0	0	0	0	0	0	0	0	0	0.259801	0	0	0	0	0
TRINITY_DN112090_c0_g1_i1	0	0	0.364486	0.322563	0	0	0	0	0	0	0	0	0	0	0	0	0	0	0	0	0	0	0	0	0	0	0	0.183161	0	0
TRINITY_DN112107_c0_g1_i1	0	0	0.400762	0	0	0	0	0	0	0	0.185752	0	0	0.515275	0.204407	0	0	0	0	0	0	0	0	0	0	0	0	0	0	0
TRINITY_DN112128_c0_g1_i1	0	0	0	0	0	0	0	0.101709	0	0	0	0	0	0	0	0	0	0	0.371763	0	0	0	0	0	0.153588	0	0.113589	0	0	0
TRINITY_DN112130_c0_g1_i1	0	0	0	0	0	0	0	0	0	0	0	0	0	0	0	0	0	0.700806	0.592497	0	0	1.4541	0	0	0	0	0	0.132791	0	0
TRINITY_DN112131_c0_g1_i1	0	0	0	0	0	0	0	0	0	0	0	0.497214	0	0	0	0	0	0	0	0	0	0	0	0	0	0.125668	0.124181	0	0	0
TRINITY_DN112151_c0_g1_i1	0	0	0	0.242183	0	0	0	0.335737	0	0	0	0	0	0	0	0	0	0.907192	0	0	0	0	0	0	0	0	0	0.137519	0	0
TRINITY_DN112154_c0_g1_i1	0	0	0	0.17243	0	0.0884087	0.082945	0	0.174197	0	0	0	0	0.125257	0	0	0	0	0	0	0	0	0	0	0	0.0900521	0.0889871	0.0979107	0.132471	0
TRINITY_DN112158_c0_g1_i1	0.579777	0	0	0.709332	0	0	0	0	0	0	0	0	0	0	0	0	0	0	0	0	0	0	0	0	0	0	0	0	0	0
TRINITY_DN112158_c0_g1_i2	0	0	0	0.313115	0	0	0	0	0	0	0	0	0	0.341181	0	0	0	0	0	0	0	0	0	0	0	0	0	0.177796	0	0
TRINITY_DN112159_c0_g1_i1	0	0	0	0	0	0	0	0	0	0	0	0	0	0.429493	0	0	0	0	0.855978	0	0	0	0.806133	0	0.353635	0	0	0	0.519117	0
TRINITY_DN112165_c0_g1_i1	0	0	0	0	0	0	0	0	0	0	0	0	0	0	0	0	0	0	0	0	0.875229	0	0	0	0.128621	0.192525	0.570745	0.418653	0	0.0897405
TRINITY_DN112179_c0_g1_i1	0	0	0	0	0	0	0	0	0	0	0	0	0	0	0	0.73331	0	0	0.515916	5.87993	0	0	0	0.151862	0.426286	0	0	0	0	0
TRINITY_DN112187_c0_g1_i1	0.152535	0.136162	0.210875	0	0.459636	0.0956842	0.0448855	0.129355	0.141399	0.0435486	0	0	0.047571	0	0	0	0	0	0	0	0	0	0	0.0927836	0	0.0974629	0	0.0529841	0	0.0454297
TRINITY_DN112197_c0_g1_i1	0	0.398548	0	0	0	0	0	0	0	0	0	0	0	0	0	1.14747	2.97306	0	0	0	0	0	0	0	0	0	0	0	0	0
TRINITY_DN112201_c0_g1_i1	0	0	0	0	0	0	0	0	0	0	0.532041	0	0	0	0	0.406473	0	0	0.571943	0	0	0	1.07728	0	0	0	0	0.384554	0	0
TRINITY_DN112207_c0_g1_i1	0.858477	0	0.296704	0	0	0	0	0	0	0	0	0	0	0	0	0	0	0	0	0	0	0	0	0	0	0.274264	0	0	0.201727	0
TRINITY_DN112210_c0_g1_i1	0	0	0	0	0	0.170531	0.159992	0	0	0	0	0	0	0	0	0.798493	0	0	0	0	0	0	0	0	0	0.173701	0	0.188859	0	0
TRINITY_DN112215_c0_g1_i1	0	0	0	0	0	0	0.102559	0	0	0.199008	0.111663	0	0	0	0	0	0	0	0	0	0	2.46198	0	0	0	0.222693	0	0.36319	0	0
TRINITY_DN112219_c0_g1_i1	0	0	0	0	0.602334	0	0	0	0.185297	0	0	0	0	0.133239	0	0	0	0	0	0	0.580626	0	0	0	0.767942	0	0	0	0	0
TRINITY_DN112226_c0_g1_i1	0	0	0	0	0	0	0	0	0	0	0	0	0	0	0	0	0	0	0	0	0	0	0	0	0	0	0	0	0.179663	0
TRINITY_DN112226_c0_g1_i2	0	0	0	0	0	0.139525	0	0	0	0	0.142522	0	0.138734	0	0	0	0	0	0	0	0	0	0	0	0	0	0	0.154521	0	0
TRINITY_DN11224_c0_g1_i1	0	0	0	0	0	0	0	0	0	0	0.151914	0	0	0.210704	1.6717	0	2.91456	1.30382	0	0	0	0	0	0	0	0	0	0	0	0
TRINITY_DN112246_c0_g1_i1	0	0	0.300928	0	0	0	0	0	0	0.124292	0	0	0	0	0	0	0	0	0	0	0	0	0.141209	0.397219	0	0.139084	0	0	0	0
TRINITY_DN112252_c0_g1_i1	0	0	0.52198	0	0	0.355272	0	0	0	0	0	0	0	0	0	0	0	1.21127	0	0	0	0	0.489872	0	0	0.120625	0	0	0.177445	0
TRINITY_DN112253_c0_g1_i1	0	0	0	0	0	0	0	0.172044	0	0	0.389987	0	0	0	0	0	0	0	0	0	0	0	0	0	0	0	0	0	0	0
TRINITY_DN112271_c0_g1_i1	0	0	0	0	1.46864	0.152866	0	0	0	0	0	0	0	0	0	0	0	0	2.51792	0	0	0	0	0	0	0	0	0	0	0
TRINITY_DN112278_c0_g1_i1	0.546129	0	0	0.334083	0.548554	0	0	0	0	0	0	0	0	0	0	0	0	0	0	0	0	0	0	0	0.466251	0.174476	0	0	0	0
TRINITY_DN112284_c0_g1_i1	0	0	0.271028	0.479708	0	0	0.115379	0	0	0	0	0	0	0	0	0	0	0	0	0	0.949099	0	0.127178	0	0.167372	0	0	0	0	0
TRINITY_DN112289_c0_g1_i1	0	0	0	0.368643	0	0	0	0.340699	0	0	0	0	0	0	0	0	0	0	0.311329	0	0	0	0	0	0	0.192525	0	0	0	0.179481
TRINITY_DN112298_c0_g1_i1	0	0	0.483204	0.427626	0	0	0	0	0	0.0997884	0	0	0	0	0	0	0	0	0	0	0	0	0	0	0.2984	0	0	0	0	0
TRINITY_DN112308_c0_g1_i1	0	0	0	0	0	0	0.131861	0.12667	0	0	0	0.792992	0.139751	0	0	0	0	0	0	0	0	0	0.43604	0	0	0	0	0	0	0
TRINITY_DN112318_c0_g1_i1	0	0	0	0	0	0	0	0.142308	0.311117	0	0	0	0	0.335565	0	0	0	0	0	0	0	0	0	0	0	0	0	0	0	0
TRINITY_DN112336_c0_g1_i1	0	0	0	0	0	0	0	0	0	0	0	0	0	0	0	0	0	0	0	0	0.280682	0	0	0	0	0.185226	0	0	0	0
TRINITY_DN112336_c0_g1_i2	0	0	0	0	0	0	0	0	0	0	0	0	0	0	0	0	0	0	0	0	0	0	0.165332	0	0	0	0	0.177055	0	0
TRINITY_DN112356_c0_g1_i1	0	0	0	0.263502	0	0	0	0	0.133101	0.122979	0	0	0	0	0	0	0	0	0	0	0	0	0	0	0.55162	0	0.135987	0	0	0
TRINITY_DN112380_c0_g1_i1	0	0	0	0.1885	0	0.0966483	0	0.0871056	0	0.0879747	0.0987246	0	0.0961006	0	0	0	0	0	0	0	0	1.67439	0.299846	0	0	0	0	0	0.144817	0
TRINITY_DN112397_c0_g1_i1	0	0	0	0	0	0	0	0.117223	0	0	0	0	0	0	0	0	0	0	0	0	0	0	0	0	0	0.132483	0	0	0	0
TRINITY_DN112430_c0_g1_i1	0	0	0	0	0	0	0.178209	0	0	0	0	0	0	0	0	0	0	0	0	0	0	0	0	0.184189	0	0	0.19119	0	0	0
TRINITY_DN112457_c0_g1_i1	0	0	0	0	0	0	0	0	0.225676	0.104257	0	0	0	0	0	0	0	0	0	0	0	0	0	0	0	0.116665	0	0	0.171619	0
TRINITY_DN112476_c0_g1_i1	0.216519	0	0	0	0	0	0	0.12241	0	0	0	0	0	0	0	0	1.33089	0	0	0	0	0	0.0702295	0.131703	0	0	0.0683547	0.150419	0	0
TRINITY_DN112489_c0_g1_i1	0	0	0	0	0.558527	0	0	0.157186	0	0.158754	0.178153	0	0	0	0	0	0	0	0	0	0	0	0.721448	0	0	0.177648	0	0	0	0
TRINITY_DN11249_c0_g1_i1	0	0.405956	0.314352	0	0	0	0	0	0	0	0	0	0	0	0	0	0	0	0	0	0	0	0	0	0	0.145289	0	0.157967	0.213726	0
TRINITY_DN112492_c0_g1_i1	0	0	0.374163	0	0.543699	0	0	0	0	0	0	0	0.168814	0	0	0	0	0	0	0	0	0	0	0	0	0.172932	0	0	0	0
TRINITY_DN112493_c0_g1_i1	0	0	0	0	0	0	0	0	0	0	0	0	0	0	0	0	0	1.27419	0	0	0.168249	0	0.563632	0	0.741762	0	0	0	0	0
TRINITY_DN112496_c0_g1_i1	0	0	0	0	0	0	0	0	0.106182	0.0981066	0	0	0.214337	0	0	0	0	0	0	0	0.166359	0	0	0	0	0.219565	0.216969	0.238726	0.161495	0.204689
TRINITY_DN1125_c0_g1_i1	0	0	0	0.307961	0	0	0	0	0	0	0	0	0	0	0	0	0	1.15359	1.04032	0	0	0	0	0	0	0	0	0	0	0
TRINITY_DN112502_c0_g1_i1	0	0	0	0	0	0	0	0	0	0	0	0	0	0	0	0	0	0	0	0	0	0	0	0	0.776507	0	0	0	0	0
TRINITY_DN112511_c0_g1_i1	0	0	0	0	0.543699	0	0	0	0	0	0	0	0	0	0	0	0	0	0	0	0.262052	3.82369	0	0	0	0	0.170887	0	0	0
TRINITY_DN112521_c0_g1_i1	0	0	0	0.658368	0.36034	0	0	0	0	0	0.229875	0	0	0	0	0	0	0	0	0	0	0	0	0	0	0	0	0	0.168599	0
TRINITY_DN112531_c0_g1_i1	0	0	0.386122	0	0	0.175203	0	0	0	0	0	0	0	0.248226	0	0.615278	0	0	0	0	0	0	0.362371	0	0	0	0	0	0	0
TRINITY_DN11254_c0_g1_i1	0	0	0.412492	0.365046	0	0	0	0.168687	0	0	0	0	0	0	0	0	0	0	0	0	0.288897	0	0	0	0.509464	0	0	0	0	0
TRINITY_DN112541_c0_g1_i1	0	0	0	0.240625	0	0	0	0.111193	0	0	0.126025	0	0	0.174796	0	0.433266	0	0	0	0	0	0	0	0	0	0.125668	0	0	0	0
TRINITY_DN11255_c0_g1_i1	0	0.42993	0	0	0	0	0.141725	0	0	0	0	0	0	0	0	0	0	2.64871	0	0	0	2.61706	0	0	0	0	0	0	0	0.286887
TRINITY_DN112552_c0_g1_i1	0	0	0	0	0	0	0	0.0944834	0	0	0	0	0	0.0742644	0	0	0	0	0	0	0.647255	0	0.108414	0	0	0	0	0	0	0
TRINITY_DN112585_c0_g1_i1	0	0	0	0.366836	0	0	0	0	0	0	0.384252	0	0	0	0	0	0	0	0	0	0	0	0	0	0	0	0	0	0	0
TRINITY_DN11259_c0_g1_i1	0	0	0	0	0	0	0	0	0	0	0	0	0	0	0	0	0	0	1.5866	0	0	0	0.332047	0	0	0	0	0	0	0
TRINITY_DN112591_c0_g1_i1	0	0	0	0.25805	0.42371	0	0	0	0.130347	0	0	0	0	0	0	0	3.24119	0	0	0	0	1.37531	0	0	0	0.134768	0	0.146528	0	0
TRINITY_DN112595_c0_g1_i1	0	0	0	0.207874	0.341322	0	0	0	0	0	0.217743	0	0	0	0	0	0	0	0	0	0	0	0	0	0	0	0	0.118037	0	0
TRINITY_DN1126_c0_g1_i1	0	0	0.389681	0	0.566249	0	0	0	0.174197	0	0	0	0	0	0	0	0	0	0	0	0	0	0.365711	0	0	0.180104	0	0	0	0
TRINITY_DN1126_c0_g1_i2	0	0	0	0	0	0	0.157887	0	0	0	0.343804	0	0	0	0	0	0	0	0	0	0	0	0	0	0	0	0	0	0	0
TRINITY_DN112611_c0_g1_i1	0	0.317448	0	0.652627	0.714396	0	0	0.100526	0	0	0	0	0	0	0	0	0	0	0	0	0	0	0	0	0	0	0	0	0	0
TRINITY_DN112615_c0_g1_i1	0	0	0.283761	0	0.412336	0	0	0	0	0	0.131522	0	0	0	0	0	0	0	0	0	0	0	0	0	0.175235	0	0	0	0	0
TRINITY_DN112643_c0_g1_i1	0	0.343403	0.265914	0	0	0.120658	0	0	0.11887	0	0	0	0	0	0	0.706215	0	1.93934	0	0	0	0	0.249558	0	0	0	0.121448	0	0	0.114574
TRINITY_DN112646_c0_g1_i1	0	0	0	0	0	0	0	0	0	0	0	0	0	0	0	0	0	0	0	0	0	0	0.164646	0	0	0	0	0	0.238557	0
TRINITY_DN112646_c0_g2_i1	0	0	0	0.349694	0	0	0	0	0.176639	0	0.366296	0	0	0	0	0	0	0	0	0	0	0	0	0	0	0	0	0	0	0
TRINITY_DN112652_c0_g1_i1	0	1.03021	0	0	0.579604	0	0	0.163118	0	0	0	0	0	0	0	0	0	0	0	0	0	0	0	0	0	0.184352	0	0.40088	0	0
TRINITY_DN112657_c0_g1_i1	0	0	0	0	0	0.166823	0	0	0	0	0.170407	0	0	0	0	0	0	0	0	0	0	0	0	0.161766	0	0	0.167915	0	0.249966	0
TRINITY_DN112657_c0_g1_i2	0	0	0	0	0	0	0	0	0.457266	0.14083	0	0	0	0.1096	0	0	0	0	0	0	0	0	0	0	0	0	0	0	0	0
TRINITY_DN112662_c0_g1_i1	0	0	0	0	0	0.358592	0.168216	0	0.176639	0.163205	0	0	0	0	0	0	0	0	0	0	0	0	0	0	0	0	0	0	0	0
TRINITY_DN112669_c0_g1_i1	0	0	0	0	0	0	0.112144	0.107729	0.117759	0.217607	0	0	0	0	0	0	0	0	0	0	0	0	0	0	0	0	0.360938	0	0	0
TRINITY_DN11268_c0_g1_i1	0	0	0	0	0	0.119531	0	0	0	0	0	0	0	0	0	0	0	0	0	0	0	0	0	0	0	0	0.120313	0	0.179104	0.113504
TRINITY_DN11268_c0_g1_i2	0	0	0	0	0	0	0	0	0	0	0	0	0	0	0	0	0	0	0	0	0.16543	0	0	0	0	0.109169	0	0	0	0
TRINITY_DN112708_c0_g1_i1	0	0	0	0	0	0	0	0	0	0.288644	0	0	0	0	0	0	0	0	0	0	0	0	0.491897	0.307489	0	0	0	0	0	0.150556
TRINITY_DN112718_c0_g1_i1	0	0	0	0	0.576883	0	0	0	0	0	0.736032	0	0	0	0	0	0	0	0	0	0	0	0	0	0	0	0	0	0	0
TRINITY_DN112719_c0_g1_i1	0	0	0	0	0.368997	0	0	0	0	0.104883	0	0	0	0.326496	0	0	0	0	0	0	0	0	0	0	0	0	0	0	0	0.109413
TRINITY_DN112720_c0_g1_i1	0	0	0.334232	0	0	0.151658	0.142285	0.136684	0.14941	0	0	0	0	0	0	0	0	0	0	0	0	0	0	0	0	0	0	0	0	0
TRINITY_DN11274_c0_g1_i1	0	0	0	0	0	0	0	0	0	0	0	0	0	0.357642	0	0	0	0	0	0	1.03901	0	0.348067	0	1.14518	0	0	0	0	0
TRINITY_DN112745_c0_g1_i1	0	0	0	0	0	0	0	0	0	0	0	0	0	0	0	0	0	0	0	0	0	0	0.238316	0	0.470451	0.117365	0	0	0.345299	0
TRINITY_DN11275_c0_g1_i1	0	0.410534	0	0	0	0	0	0.130004	0	0	0	0	0	0	0	0.168854	0	0	0	0	0	0	0	0	0	0.293854	0	0.159749	0	0
TRINITY_DN112753_c0_g1_i1	0	0	0	0	0	0	0	0.0862367	0	0	0	1.00261	0	0	0	0	0	0	0	0	0	0	0	0	0	0	0	0	0	0
TRINITY_DN112753_c0_g1_i2	0	0	0	0	0	0	0	0	0.0986962	0.0911905	0.307	0	0	0.141936	0	0	0	0	0	0	0	0	0	0	0	0	0	0	0	0
TRINITY_DN112767_c0_g1_i1	0	0	0	0	0	0	0	0	0	0.172901	0	0	0.377742	0	0	0	0	0	0	0	0	0	0	0	0	0	0	0	0	0
TRINITY_DN112790_c0_g1_i1	0	0	0	0	0	0.282128	0	0.127136	0	0	0	0	0	0.199859	0	0	0	0	0	0	0.217735	0	0	0	0	0	0	0	0	0
TRINITY_DN112795_c0_g1_i1	0	0	0	0.182523	0	0	0	0.0843437	0	0	0.0955944	0	0.186107	0	0	0.657296	0	0	0	0	0	0	0	0	0	0.190647	0	0	0	0.088865
TRINITY_DN1128_c0_g1_i1	0.548578	0	0	0	0.551014	0	0	0	0	0	0	0	0	0	0	0	0	0	0	0	0	1.19235	0.177936	0	0	0	0.173186	0	0	0
TRINITY_DN112806_c0_g1_i1	0	0.197472	0	0	0.222199	0.138768	0.130192	0.0625333	0.0683556	0.189472	0.0708747	0	0	0.147454	0.233978	0	0	0	0	0	0	0.360615	0	0	0.377722	0	0	0	0	0
TRINITY_DN112813_c0_g1_i1	0	0	0	0	0	0.0896481	0.252323	0.0807966	0.0883193	0.0816027	0	0	0	0	0	0	0	0	0	0	0	0	0.185419	0	0.12201	0	0	0	0	0
TRINITY_DN112823_c0_g1_i1	0	0	0	0	0	0	0	0	0	0	0.369752	0	0	0	0	0	0	1.85119	0	0	0	0	0	0	0	0.184352	0	0	0	0
TRINITY_DN112824_c0_g1_i1	0.363006	0	0	0	0	0	0.213639	0	0	0.310914	0.232603	0	0.11321	0	0	0	0	0	0	0	0.351477	0	0	0	0	0	0.114601	0	0	0
TRINITY_DN112826_c0_g1_i1	0.43075	0	0.297749	2.10801	0	0	0	0	0	0	0	0	0	0	0	0	0	0	0	0	0	0	0	0	0	0	0	0	0	0
TRINITY_DN11283_c0_g1_i1	0	0	0	0	0	0	0	0	0	0.130809	0	0	0.285782	0	0	0	0	0	0	0	1.10906	0	0	0	0	0	0	0	0	0
TRINITY_DN112835_c0_g1_i1	0	0	0	0	0	0	0	0	0	0	0.489921	0	0	0.113253	0	0	0	0	0	0	0	0	0	0	0	0	0	0	0	0
TRINITY_DN112838_c0_g1_i1	0.22202	0.198189	0.306936	1.08653	0.669017	0	0	0	0	0	0	0	0	0	0	0.163032	0	0	0	0	0	0	0	0	0	0.0709303	0	0	0	0
TRINITY_DN112846_c0_g1_i1	0	0	0	0	0	0	0	0	0	0	0	2.33668	0	0	0	0	0	0	0	3.41471	0	0	0	0.165361	0	0	0	0	0	0
TRINITY_DN11285_c0_g1_i1	0	0	0.361371	0	0	0	0	0	0.161541	0	0.167494	0	0	0	0	0	3.21348	0	1.35042	0	0	0	0	0	0	0	0	0	0	0
TRINITY_DN112862_c0_g1_i1	0	0	0	0.153349	0	0	0	0.141725	0	0	0.240945	0	0	0.111397	0	0	0	0	0	0	0	0	0	0	0	0	0	0.0870763	0	0
TRINITY_DN112887_c0_g1_i1	0	0	0	0	0	0	0	0.140004	0	0	0.158679	0	0	0.330131	0	0	0	0	0	0	0	0	0	0	0	0	0	0	0	0
TRINITY_DN112902_c0_g1_i1	0	0	0	0	0	0	0	0	0	1.33759	0	0	0	0	0	0	0	0	0	15.121	0	0	0	0	0	0	0	0	0	0.155041
TRINITY_DN112909_c0_g1_i1	0	0	0	0	0	0	0	0	0	0	0	0	0	0	0	0	0	0	0	0	0	2.6656	0.994478	0.466243	2.35579	0.0979514	0.677551	0.106499	0	0.18263
TRINITY_DN11291_c0_g1_i1	0	0.433342	0	0	0	0	0	0	0	0	0	0	0	0	0	0	0	0	0	0	0	0	0.314918	0	0.207222	0	0	0	0	0
TRINITY_DN112940_c0_g1_i1	0	0	0	0	0	0	0	0	0	0.114511	0	0	0	0	0.14141	0.736316	0	0	1.03606	18.2631	0	0	0	0	0	0	0	0	0	0
TRINITY_DN112943_c0_g1_i1	0	0.491902	0	0.337092	0	0	0	0	0	0	0	0	0	0.489744	0	0	0	0	0	0	0	0	0	0.502787	0	0	0	0.191411	0.258974	0
TRINITY_DN112950_c0_g1_i1	0	0	0	0.268224	0	0	0	0.123946	0	0	0.561917	0	0	0	0	0	0	0	0	0	0	0	0	0	0	0.140081	0	0	0	0
TRINITY_DN112952_c0_g1_i1	0	0	0	0.346456	0	0	0	0	0	0	0	0	0	0	0	0	0	0	1.17036	0	0	0	0	0	0.24176	0	0	0	0.266168	0
TRINITY_DN112960_c0_g1_i1	0	0	0.358308	0.317095	0	0	0	0	0	0	0	0	0	0	0	0.951594	0	0	0	0	0	0	0	0	0	0	0	0	0	0
TRINITY_DN112964_c0_g1_i1	0	0	0.364486	0	0	0	0	0	0	0	0	0	0	0.234317	0	0	0	0	0	0	0.255275	0	0	0	0	0	0	0	0	0
TRINITY_DN112965_c0_g1_i1	0.363006	0	0.501844	0.222061	0	0.113856	0	0	0.112168	0.103638	0.116302	0	0.339631	0	0	0	0	0	0	0	0	0	0	0.220808	0	0.231944	0	0	0	0
TRINITY_DN112973_c0_g1_i1	0	0	0	0	0	0	0	0	0	0	0	0	0	0	0	0	0	0	1.55664	8.51576	0	0	0	0	0	0	0	0	0	0
TRINITY_DN112983_c0_g1_i1	0	0	0	0.860167	0.564947	0	0	0	0	0	0.0901004	0	0	0.124969	0	0	0.432158	1.41772	0	0	0	0.764062	0.547306	0	0	0	0.177565	0	0	0
TRINITY_DN112995_c0_g1_i1	0	0	0	0	0	0	0	0	0	0	0.491149	0	0	0	0	0.787987	0	0	0	0	0	0	0	0	0	0.195903	0.387172	0.106499	0.288182	0.0913149
TRINITY_DN113006_c0_g1_i1	0	0	0.423864	0	0	0	0	0	0	0	0.19646	0	0	0.136244	0	0	0	0	0	0	0	0	0	0	0	0.0979514	0	0.106499	0	0
TRINITY_DN113011_c0_g1_i1	0	0	0	0	0.28912	0	0	0	0	0	0.553323	0	0	0	0	0.105683	0	0	0	0	0	0	0	0	0	0.367836	0	0	0	0
TRINITY_DN113017_c0_g1_i1	0	0	0	0	0	0.261016	0.897913	0	0.0857158	0.0791972	0	0	0.0865123	0	0	0	0	0	0	0	0	0	0	0	0	0.0886227	0.175149	0	0.130368	0.165236
TRINITY_DN113025_c0_g1_i1	0	0	0	0	0	0	0	0	0	0.133305	0	0	0	0	0	0	2.39172	0	0	0	0	0	0	0	0	0	0	0	0	0
TRINITY_DN113034_c0_g1_i1	0	0.785627	0	0	0.884	0	0	0	0	0	0	0	0	0	0	0	0	0	0	0	1.06518	0	0	0	0	0	0	0	0	0
TRINITY_DN113038_c0_g1_i1	0.577042	0	0	0	0.579604	0	0.169803	0	0	0	0.184876	0	0	0	0	0	0	0	0	0	0	0	0	0	0	0	0	0.20044	0	0
TRINITY_DN113042_c0_g1_i1	5.95294	11.425	2.26318	0.182079	0.597937	1.40034	0	0.420693	0	0	4.95881	0	1.39241	0.0661333	0.944452	8.08693	0	5.59281	0	0	1.72916	0	0.868898	0	0.127056	4.84967	0.281901	2.58475	0	0.0886487
TRINITY_DN113044_c0_g1_i1	0	0	0	0	0	0	0	0	0	0.162446	0	0	0	0	0	0	0	0	0	0	0	0	0	0	0.485768	0	0.17963	0	0	0
TRINITY_DN113045_c0_g1_i1	0	0	0.121845	0	0	0.0552873	0	0.0498284	0.0544678	0	0	0	0.109948	0	0	0.194158	0	1.29255	0	0	0	0	0.0571753	0	0	0.056315	0.111298	0.122459	0.165684	0
TRINITY_DN113049_c0_g1_i1	0	0.314704	0.243691	0.215661	0	0	0	0	0.108936	0	0.56475	0	0.219896	0.0783307	0	0	0	0	0	0	0	0	0	0	0	0	0	0	0.165684	0
TRINITY_DN113052_c0_g1_i1	0	0	0.322751	0.285628	0	0	0	0	0	0.133305	0	0	0	0	0	0	0	0	0	0	0	0	0.454347	0	0.199313	0	0	0	0	0
TRINITY_DN113055_c0_g1_i1	0.329738	0.294345	0.455853	0	0	0	0	0	0	0	0.211287	0	0	0	0	0	0	0	0	0	0	0	0.106953	0	0	0.210688	0	0	0	0
TRINITY_DN113056_c0_g1_i1	1.16508	0	0	0.356355	0	0	0	0.164671	0	0	0	0	0	0	0.410762	0	0	0	0	0	0	0	0	0	0	0	0	0	0	0
TRINITY_DN113058_c0_g1_i1	0	0.255145	0	0	0	0	0	0	0.0883193	0	0	0	0	0	0	0	0	0	1.03364	15.2585	0	0	0	0.173861	0	0	0	0	0	0
TRINITY_DN11306_c0_g1_i1	0	0.297554	0	0.407818	0	0.104549	0.0980876	0	0.102999	0	0.106795	0	0	0.148124	0	0	0	0	1.54986	0	0	0	0	0	0.426867	0.212984	0	0.231571	0	0
TRINITY_DN113080_c0_g1_i1	0	0	0	0.134594	0.663	0.345048	0	0	0.0679868	0.125633	0.0704922	0	0	0.0977726	0.698147	0	0	0.907518	0.909348	0	0	0	0	0	0.563526	0	0	0	0	0
TRINITY_DN113084_c0_g1_i1	0	0	0	0	0	0	0.279055	0	0	0	0.455741	0	0	0	0	0.696361	0	0	0	0	0	0	0	0	0	0	0	0	0	0
TRINITY_DN113088_c0_g1_i1	0	0.522498	0	0	0	0	0	0	0	0	0	0	0	0	0	0	0	1.87776	0	0	0.566735	0	0	0	0.499714	0	0	0	0	0
TRINITY_DN113105_c0_g1_i1	0	0	0	0	0	0	0	0	0	0	0	0	0	0	0	0	0	0	0	0	0	0	0	0	0	0.459795	0.151453	0.33328	0	0
TRINITY_DN113112_c0_g1_i1	0	0	0.395144	0	0.574187	0	0	0	0	0	0	0	0	0	0	0	0	0	0	0	0	0	0	0	0	0	0	0	0.268655	0
TRINITY_DN113151_c0_g1_i1	0	0	0	0	0	0	0	0	0	0	0	0	0	0	0	1.69492	0	0	0	0	0.279358	0	0	0	0	0	0	0	0	0
TRINITY_DN113153_c0_g1_i1	0.223235	0	0.308616	0	0	0	0	0	0	0	0.0715213	0	0	0.0495999	0	0	0	0	0	0	0	0	0	0	0	0	0	0.0775424	0.209826	0
TRINITY_DN113154_c0_g1_i1	0	0	0.297749	0	0.432662	0	0	0	0	0	0	0	0	0	0	0	0	0	0	0	0	0	0	0	0	0.550459	0	0.299248	0	0
TRINITY_DN11316_c0_g1_i1	0	0	0.334232	0	0	0	0.142285	0	0	0.276095	0	0	1.05559	0	0	0	0	0	0	0	0	0	0	0	0	0	0	0	0	0
TRINITY_DN113169_c0_g1_i1	0	0	0.316707	0	0	0	0	0.129517	0.141576	0	0	0	0.142891	0.203601	0	0	0	0	0	0	0	0	0	0	0	0	0	0	0.215327	0
TRINITY_DN113183_c0_g1_i1	0	0	0.531829	0	0	0.120658	0	0	0.35661	0.10983	0	0	0	0	1.08503	0	0	1.93934	0	0	0	0	0.249558	0	0	0.122901	0.121448	0	0	0.114574
TRINITY_DN113191_c0_g1_i1	0	0	0	0	0	0	0.0753099	0	0	0	0.0819952	0	0	0	0	0	0	0	0	0	0	0	0	0	0.436988	0.163526	0	0.177796	0	0
TRINITY_DN113197_c0_g1_i1	0	0	0	0	0	0	0	0	0	0.149256	0	2.11465	0.326085	0.116157	0	0	0	0	0	0	0	0	0	0	0	0	0	0	0	0
TRINITY_DN113199_c0_g1_i1	0	0	0	0.123286	0.202432	0	0.059305	0.11394	0	0.0575386	0.258278	0	0	0	0	0	0	0	0	0	0.0975681	0	0.457591	0	0.774268	0	0.063625	0	0	0.0600241
TRINITY_DN11320_c0_g1_i1	0	0	0.375826	0.332598	0	0	0	0	0	0	0	0	0	0	0	0	0	0	0	0	0	0	0	0	0.464178	0	0	0	0	0
TRINITY_DN113200_c0_g1_i1	0	0	0	0.273119	0	0	0	0	0	0	0	0	0	0	0	0	0	0	0	0	0	0	0	0	0	0	0	0.155085	0	0
TRINITY_DN113200_c0_g1_i2	0	0	0	0	0	0	0	0.148416	0.162235	0	0	0	0	0	0	0	0	0	0	0	0	0	0	0	0	0	0	0	0	0
TRINITY_DN113201_c0_g1_i1	0	0	0	0	0	0	0	0	0	0	0	0	0	0.372339	0	0	0	0	0	20.6111	0	0	0	0	0	0	0	0	0	0
TRINITY_DN113204_c0_g1_i1	0	0	0	0	0	0	0	0	0	0	0	0	0	0	0	0	0	0	1.19245	0	0	0	0	0	0	0	0	0	0.27119	0
TRINITY_DN113207_c0_g1_i1	0	0	0	0	0	0	0	0	0	0	0.509009	0	0	0.352997	0	1.45829	0	0	0	0	0	0	0	0	0	0.126892	0	0.137965	0	0.118294
TRINITY_DN113213_c0_g1_i1	0.682154	0.202978	0.471528	0.278195	0.228394	0	0	0	0.0702614	0.129836	0	0	0	0.353653	0	0.417428	0	0	0	0	0	0	0	0	0.194127	0	0	0.0789837	0	0
TRINITY_DN11323_c0_g1_i1	0	0	0	0	0	0	0	0	0	0	0	0	0	0	0	0.972894	0	0	0	0	0	0	0	0	0	0	0	0	0	0
TRINITY_DN113238_c0_g1_i1	0.837897	0	0	0.512565	0	0	0	0	0	0	0	0	0	0	0.295411	0	0	0	0	0	0	0	0	0	0	0	0	0	0	0
TRINITY_DN113238_c0_g1_i2	0	0	0	0	0	0	0	0	0	0	0	0	0	0	0.295411	0	0	0	0	0	0	0	0	0	0	0	0	0.145525	0	0
TRINITY_DN11324_c0_g1_i1	0	0	0.408506	0	0	0	0	0	0	0	0	0	0	0	0	1.51887	0	0	0	0	0	0	0	0	0.756813	0	0	0	0	0
TRINITY_DN113247_c0_g1_i1	0	0	0	0.365046	0	0	0	0	0	0	0	0	0.186107	0	0	0	0	0	0	0	0	0	0.193559	0.362987	1.52839	0	0	0	0	0
TRINITY_DN113248_c0_g1_i1	0	0	0	0.558467	0.458493	0	0	0	0	0	0	1.61557	0	0	0	0	0	0	0	0	0	0	0	0	0	0	0	0	0	0
TRINITY_DN113249_c0_g1_i1	0	0	0	0	0	0	0.117641	0.11301	0.247063	0	0.128084	0	0.249359	0	0	0	0	0	0	0	0	0	0.259344	0.121589	0	0	0	0	0.187883	0
TRINITY_DN113250_c0_g1_i1	0	0	0.197572	0.174847	0.287094	0	0.0841078	0.0807966	0	0	0.45787	0	0	0	0	0	0	0	0	0	0	0	0	0	0	0	0	0	0.268655	0
TRINITY_DN113256_c0_g1_i1	0.34076	0	0	0	0.684546	0	0.100273	0	0	0	0	0	0	0	0	0	0	0	0	0	0	0	0	0	0	0.108865	0	0.118366	0.160145	0
TRINITY_DN113257_c0_g1_i1	0	0	0	0	0	0.0779865	0.073167	0	0	0	0	0.502873	0	0	0	0	0	0	0	0	0	0	0.0806497	0	0	0.0794362	0	0.0863684	0.233708	0
TRINITY_DN113264_c0_g1_i1	0	0	0	0.260747	0	0.267382	0	0.240982	0	0	0.136563	0	0	0	0	0	0	0	0.660624	0	0	0	0	0	0.545854	0	0	0	0	0
TRINITY_DN113270_c0_g1_i1	0	0	0	0	0	0	0	0	0	0.144322	0	0.766777	0	0	0	0	0	0	0	0	0	0	0	0	0	0	0	0.175592	0	0.150556
TRINITY_DN113272_c0_g1_i1	0	0	0	0.367436	0	0	0	0	0.433068	0	0	0	0	0.222429	0	0	0	0	0	0	0	0	0	0	0	0	0	0	0.0940953	0
TRINITY_DN113291_c0_g1_i1	0.474159	0	0	0	0	0.148718	0	0.134035	0.146514	0	0	0	0	0	0	0	0	0	0	0	0	0	0	0	0	0	0.149691	0	0	0
TRINITY_DN113307_c0_g1_i1	0	0	0	0.206725	0	0.105993	0	0	0	0	0	0	0	0	0	0	0	0	0	0	0	0	0	0	0.144254	0.107963	0	0	0	0
TRINITY_DN113317_c0_g1_i1	0	0.416802	0	0.285628	0	0	0	0	0.144277	0	0	0	0	0.103743	0	0	0	0	0.723661	0	0	0	0.454347	0	1.19588	0	0	0	0	0
TRINITY_DN113322_c0_g1_i1	0	0	0	0	0	0	0	0	0	0	0.620714	0	0	0.12299	0	0.203236	0	1.01474	0	0	0	2.40628	0	0	0.70887	0	0.174753	0.0961386	0.130073	0
TRINITY_DN113327_c0_g1_i1	0	0	0	0	0	0.171292	0	0	0.168753	0.155919	0	0	0	0	0	0	0	0	0	0	0	0	0	0	0	0	0	0	0	0
TRINITY_DN113329_c0_g1_i1	0	0	0.336896	0	0	0.152866	0	0.413318	0.1506	0.139147	0	0	0	0.10829	0	0	0	0	0	0	0	0	0	0	0	0	0	0	0	0
TRINITY_DN113338_c0_g1_i1	0	0.344486	0	0.236071	0	0	0.113559	0	0.119245	0	0	0	0	0	0	0	0	0	0	0	0	0	0.375517	0	0.164732	0.246578	0	0.134048	0	0
TRINITY_DN11334_c0_g1_i1	0	0	0	0	0	0	0	0	0	0	0	0	0	0	0	0	0	0	2.14965	0	0	1.8088	0	0	0.710477	0	0	0	0	0
TRINITY_DN113341_c0_g1_i1	0	0.650013	0	0	0.365702	0	0	0	0.225004	0.207893	0	0	0.113547	0	0	0	0	0	0	0	0	0	0	0.110733	0.155417	0	0	0.126468	0.171108	0
TRINITY_DN113346_c0_g1_i1	0	0	0	0	0	0	0.163628	0	0	0	0.356306	0	0	0	0	0	5.12697	0	0	0	0	0	0	0	0	0.177648	0	0	0	0
TRINITY_DN11336_c0_g1_i1	0.379916	0	0	0	0	0.714957	0	0.214788	0	0	0	0	0	0	0	0.83693	0	0	0	0	0.551775	0	0	0	0	0.121375	0	0	0	0
TRINITY_DN113364_c0_g1_i1	0	0	0	0.337092	0	0.34567	0	0	0	0.471972	0	0	0	0	0	0	0	0	0	0	0	0	0	0	0	0	0	0	0	0
TRINITY_DN113371_c0_g1_i1	0.359803	0.642366	0	0	0	0	0	0.101709	0	0	0.230551	0	0	0	0	0.528415	0	0	0	0	0	0	0	0	0	0	0	0	0	0
TRINITY_DN113375_c0_g1_i1	0	0.266998	0	0	0.30043	0	0	0.08455	0	0	0.0958281	0	0	0	0	0	0	0.685385	0	0	0	0	0.582098	0.363875	0	0.0955565	0.0944264	0	0.140568	0
TRINITY_DN113379_c0_g1_i1	0.577042	0	0	0	0	0	0	0	0	0	0	0	0	0	0	0.635593	0	0	0	0	0	0	0	0	0	0.368704	0.182172	0	0	0
TRINITY_DN11338_c0_g1_i1	0	0	0	0	0	0.172447	0.0808947	0	0.0849453	0	0	0	0	0.0610804	0	0	0	0	0.284044	0	0	0	0	0.0836095	0	0	0.0867874	0	0	0
TRINITY_DN113393_c0_g1_i1	0	0	0	0	0	0.100443	0.094236	0	0.395818	0.0914292	0	0	0	0	0	0	0	0	0	0	0	0	0	0	0	0	0	0.222478	0	0
TRINITY_DN113397_c0_g1_i1	0.442434	0.394945	0	0.135325	0.222199	0	0.0650961	0	0	0	0	0	0.137982	0.147454	0	0	0	0	0	0	0	0	0.21526	0.0672807	0.0944305	0	0.069838	0.153683	0.103964	0.0658854
TRINITY_DN113401_c0_g1_i1	0	0	0	0	0	0	0	0	0	0	0	0	0	0	0	3.13362	0	0	0	0	0	0	0	0	0	0	0	0	0	0
TRINITY_DN113405_c0_g1_i1	0	0	0	0	0	0	0	0	0	0	0	0	0.124273	0	0	0	0	0	1.02931	0	0.385823	0	0	0	0	0.127305	0	0	0.187271	0
TRINITY_DN113411_c0_g1_i1	0	0	0	0	0	0	0	0.143192	0.234787	0.144621	0.162293	0	0	0.11255	0	0	0	0	0	0	0	0	0.32861	0	0	0	0	0	0	0
TRINITY_DN113417_c0_g1_i1	0	0	0	0	0	0	0	0	0	0	0.336426	0	0	0	0	0	0	0	0	0	0	0	0	0.319367	0	0	0.165753	0	0	0
TRINITY_DN113428_c0_g1_i1	0	0	0	0	0	0	0	0	0	0	0.161291	0	0	0	0	0	0	0	0	0	0	0	0	0.612448	0	0	0	0	0.236594	0
TRINITY_DN113435_c0_g1_i1	0.531882	0	0	0	0.534244	0	0	0	0	0	0.340815	0	0	0	0	0	0	0	0	0	0	2.60113	0	0	0	0	0.167915	0	0	0
TRINITY_DN113438_c0_g1_i1	0	0	0	0	0	0.25243	0	0.113753	0	0	0.257853	0	0.1255	0	0	0	0	0	0	0	0	0	0	0	0	0	0	0	0	0.119851
TRINITY_DN113445_c0_g1_i1	0	0	0	0	0	0.300543	0	0	0	0	0.102333	0	0	0	0	0.938178	0	0	0	0	0	0	0.414409	0	0	0	0	0.110948	0	0
TRINITY_DN113453_c0_g1_i1	0	0	0	0	0	0	0	0	0	0	0	0.0960456	0	0	0	0	0	0	0.588817	3.87734	0.36785	0	0	0	0	0	0	0	0	0
TRINITY_DN113454_c0_g1_i1	0	0	0	0	0	0	0	0	0.0697429	0.064439	0	0	0	0.150447	0	0.165739	0	0	0	0	0	0	0.366049	0.0686461	0	0.144216	0.213766	0	0	0
TRINITY_DN113456_c0_g1_i1	0.448106	0	0.309746	0.274119	0.450095	0	0	0	0	0	0	0	0	0	0	0	0	0	0	0	0	0	0	0	0	0	0	0	0	0
TRINITY_DN113458_c0_g1_i1	0	0.52501	0	0	0	0	0	0	0	0	0	2.23029	0.366846	0	0	0	0	0	0	0	0	0	0	0	0	0	0	0	0	0
TRINITY_DN11347_c0_g1_i1	0	0	0	0	0.398948	0	0	0.112276	0	0	0.254504	0	0	0	0.840194	0	0	0	0	0	0	0	0	0	0	0.507566	0	0	0.373326	0
TRINITY_DN113479_c0_g1_i1	0	0	0	0.208453	0	0	0	0	0	0	0	0	0	0	0	0	0	0	0	0	0	0	0	0	0	0	0	0	0	0.405957
TRINITY_DN113481_c0_g1_i1	0	0	0	0	0	0	0	0	0	0	0	0	0	0	0.854059	0	0	0	0	0	0	0	0	0	0	0.193478	0	0.210363	0	0
TRINITY_DN113484_c0_g1_i1	0.697054	0	0	0	0	0	0	0.295564	0	0.0995041	0.446652	0	0	0	0	0	0	0	0	0	0	0	0	0.212001	0	0.222693	0	0.121063	0.163796	0
TRINITY_DN113486_c0_g1_i1	0	0	0	0	0	0	0	0	0	0.399916	0.149594	0	0	0	0	0.514297	0	0	0	24.193	0	0	0.454347	0	0.199313	0	0	0	0	0
TRINITY_DN113494_c0_g1_i1	0	0.52001	0	0	0	0	0	0	0	0	0.373273	0	0	0	0	0	0	0	0	0	0	0	0	0	0	0	0	0	0.273773	0
TRINITY_DN113501_c0_g1_i1	0	0	0	0	0	0	0.0897709	0	0	0	0	0	0	0	0	0	0	0	0	0	0	0	0	0	0	0.0974629	0.0963102	0.211936	0	0.0908594
TRINITY_DN113502_c0_g1_i1	0	0	0	0	0	0.164675	0	0	0	0.149897	0	0	0	0	0	0	0	0	0	0	0	0	0	0	0	0	0	0	0	0
TRINITY_DN113507_c0_g1_i1	0	0	0	0	0	0	0	0	0	0	0.178559	0	0	0	0	0	0	0	0	0	0.134906	0	0.632705	0.0847522	0	0	0.263921	0	0.261924	0.0829946
TRINITY_DN113512_c0_g1_i1	0	0	0	1.03458	0	0	0	0	0	0	0.361232	0	0	0	0	0	0	0	0	0	0	0	0	0	0	0	0	0.195821	0	0
TRINITY_DN113516_c0_g1_i1	0	0	0	0	0	0	0	0	0	0	0	0	0.567315	0	0	0	0	0	0	0	0.660489	1.23556	0.590032	0	0.194127	0	0	0	0	0
TRINITY_DN113518_c0_g1_i1	0	0.407471	0.315525	0	0	0	0	0	0	0	0.146245	0	0.569432	0	0	0	0	0	0	0	0	0	0	0	0	0	0	0	0	0
TRINITY_DN113531_c0_g1_i1	0	0	0	0	0	0.343606	0.107457	0	0	0	0	0	0	0	0	0	0	0	0	0	0.530362	0	0	0	0	0	0	0	0	0.10876
TRINITY_DN113534_c0_g1_i1	0.328852	0	0.681942	0	0.330312	0	0	0	0	0	0	0	0.102559	0	0	0	0	0	0	0	0	0	0	0	0	0	0	0	0	0
TRINITY_DN113537_c0_g1_i1	0	0	0	0	0.438843	0	0	0	0	0	0	0	0	0	0	0	0	0	0	0	0	1.18702	0	0	0.559501	0	0	0	0	0
TRINITY_DN11354_c0_g1_i1	0	0.517546	0.801524	0	0.582351	0	0	0	0	0	0	0	0	0	0	0	0	0	0	0	0	0	0	0	0	0	0	0	0	0
TRINITY_DN113543_c0_g1_i1	0	0	0	0	0	0	0	0	0	0	0	0.0988073	0	0	0	0.143499	0	0	2.82682	13.1938	0	0	0	0	0	0	0	0	0	0
TRINITY_DN113544_c0_g1_i1	0	0	0	0.224728	0	0	0	0	0	0	0	0	0	0	0	0	2.63448	2.02034	0	0	0	0	0.595791	0	0.156817	0	0.115977	0	0	0
TRINITY_DN11355_c0_g1_i1	0.566356	0	0	0	0	0	0	0	0	0	0.362904	0	0	0	0	0	0	0	0	0	0.548369	0	0.551106	0	0	0	0	0	0	0
TRINITY_DN113563_c0_g1_i1	0	0.362798	0	0	0	0	0	0	0.125584	0	0	0	0	0.270905	0	0	2.70637	0	0	0	0.196757	0	0	0	0	0	0.128307	0.141174	0.191004	0
TRINITY_DN113567_c0_g1_i1	0	0	0	0	0	0	0	0	0.145387	0	0	0	0.440215	0	0	0	0	0	0	0	0	0	0	0	0	0	0	0	0.442248	0
TRINITY_DN11357_c0_g1_i1	0	0	0	0	0	0	0	0	0	0	0	0	0	0.195545	0	0	0	0	0	0	0	0	0	0	0	0	0	0	0	0
TRINITY_DN11357_c0_g1_i2	0	0	0	0	0	0	0	0	0	0	0.313549	0	0	0	0	0	0	0	0	0	0	0	0	0	0	0.15633	0	0	0	0
TRINITY_DN113574_c0_g1_i1	0.273676	0	0	0	0.27489	0	0.0805328	0.154725	0.0845652	0	0.175363	0.830247	0.170702	0.0608071	0.289463	0	0	0	0	0	0	0	0.621382	0.0832354	0	0.262299	0.172798	0.28519	0.128618	0.0815092
TRINITY_DN113575_c0_g1_i1	0.938616	0	0	0	0	0	0	0	0	0.0893247	0	0	0	0	0	0	0	0	0	0	0	0	0	0	0	0	0	0	0.294078	0
TRINITY_DN11358_c0_g1_i1	0	0	0	0	1.09711	0	0	0	0	0	0	0	0	0	0	0	0	0	0	0	0	0	0	0	0	0	0	0	0	0
TRINITY_DN113589_c0_g1_i1	0.497288	0	0.343743	0	0	0	0	0.140573	0	0	0	0	0	0	0	0	0	0	0	0	0	0	0	0	0	0	0	0.172737	0	0
TRINITY_DN113593_c0_g1_i1	0.556059	0	0	0	0	0	0	0	0.171821	0	0.178153	0	0	0.123549	0	0	0	0.509677	0	0	0	0	0.541086	0	0	0	0	0	0	0.165612
TRINITY_DN113594_c0_g1_i1	0	0	0	0	0	0	0	0	0	0	0.171902	0	1.17133	0	0	0.689489	0	0	1.24736	0	0	0	0	0.163185	0	0	0	0	0	0
TRINITY_DN113598_c0_g1_i1	0	0	0	0	0	0	0	0	0	0	0	0	0	0	0	0	0	1.29951	2.30198	0	0.980527	0	0	0.985595	0.864571	0	0	0	0	0
TRINITY_DN113599_c0_g1_i1	0	0	0	0	0	0	0	0	0	0	0.12248	0	0.357674	0	0	0	0	0	0	0	0	0	0.247998	0	0	0	0.362066	0.132791	0	0
TRINITY_DN113601_c0_g1_i1	0	0	0.238199	0	0	0	0.101403	0	0	0	0	0	0	0.229697	0	0	0	0	0	0	0	0	0.335321	0	0	0	0	0	0	0
TRINITY_DN113606_c0_g1_i1	0	0	0	0	0.850353	0	0	0	0	0	0	0	0	0	0	0	0	0	2.84289	0	0	0	0	0.128741	0	0	0	0	0	0.126071
TRINITY_DN113607_c0_g1_i1	0	0	0	0	0.566249	0	0	0	0	0	0	0	0	0	0	0	0	0	0	0	0	0	0	0	0	0	0	0	0	0
TRINITY_DN113615_c0_g1_i1	0	0	0	0	0	0.329351	0.154498	0	0	0	0.50464	0	0.163742	0	0	0	0	0	0	0	0	0	0	0	0	0.167737	0	0	0	0
TRINITY_DN113619_c0_g1_i1	0	0	0	0	0	0	0	0	0	0	0	0	0	0	1.40133	0	0	0	0	0	0	0	0	0	0	0	0	0	0	0
TRINITY_DN113619_c0_g1_i2	0	0	0	0.281333	0	0.288491	0	0	0	0.131301	0	0	0	0	0	0	0	1.05384	0	0	0	0	0	0	0	0	0	0	0	0
TRINITY_DN113621_c0_g1_i1	0	0	0	0	0.388848	0	0	0	0	0	0.124031	0	0	0	0.682436	0	2.18131	0	0	0	0	1.47251	0	0.235482	1.15677	0	0	0	0	0
TRINITY_DN113626_c0_g1_i1	0	0	0	0	0	0	0	0	0	0	0.361232	0	0	0.375771	0.596267	0.413966	0	0	0	0	0	0	0	0	0	0	0	0	0	0
TRINITY_DN113627_c0_g1_i1	0	0	0	0.268224	0.440416	0	0	0	0	0	0.280958	0	0	0.681955	0	0	0	0	0	0	0	0	0	0	0	0	0	0	0	0
TRINITY_DN11365_c0_g1_i1	0	0	0	0.328222	0	0	0	0	0	0	0	0	0	0	0	0	0	0	0	0	0	0	0.696135	0	0	0	0	0	0	0
TRINITY_DN113652_c0_g1_i1	0	0	0	0.13557	0	0	0	0	0	0	0	0	0	0.147722	0	0	0	0	0	0	0	0	0	0	0.283805	0.0708018	0.139929	0.0769805	0.208305	0.0660048
TRINITY_DN113659_c0_g1_i1	0	0	0	0	0	0	0.140071	0	0	0	0	0	0	0	0	0	0	0	0	0	0	0	0	0	0.203191	0	0	0	0.44741	0
TRINITY_DN113659_c0_g1_i2	0	0	0	0	0	0	0	0.112641	0	0	0.255333	0	0	0	0	0	0	0	0	0	0	0	0	0	0	0	0	0	0	0
TRINITY_DN113665_c0_g1_i1	0	0	0.909256	0.268224	0	0	0	0	0	0	0	0	0	0.0974221	0	0	0	0	0	0	0	0	0	0	0	0	0	0	0	0
TRINITY_DN11367_c0_g1_i1	0	0	0	0	0	0	0	0.124841	0	0.126086	0	0	0	0	0	0	0	0	0	0	0	0	0.143248	0	0	0	0	0	0.207553	0
TRINITY_DN11367_c0_g2_i1	0	0	0	0	0	0	0	0.164671	0	0	0	0	0.181676	0	0	0	0	0	0	0	0	0	0	0	0	0	0	0	0.273773	0
TRINITY_DN113678_c0_g1_i1	0	0	0	0	0	0	0	0	0	0.155226	0	0	0	0	0	0	0	0	0	0	0	0	0	0	0	0.521102	0	0	0	0
TRINITY_DN11368_c0_g1_i1	0	0	0	0	0	0	0	0	0	0	0	0	0.394675	0.0937268	0	0	0	0	0	0	0	0	0	0	0	0.539071	0	0.293057	0	0
TRINITY_DN113680_c0_g1_i1	0	0	0	0	0.463683	0	0.135842	0	0.285288	0	0.147901	0	0	0	0	0	0	0	0.476979	0	0.670458	0	0.149735	0	0	0	0.145737	0	0	0
TRINITY_DN113682_c0_g1_i1	0	0.347778	0	0.238326	0	0	0	0	0	0	0.249641	0	0	0	0	0	0	0	0	0	1.32028	0	0	0	0.332612	0	0	0	0	0
TRINITY_DN113683_c0_g1_i1	0.446471	0	0	0.546237	0.448453	0	0.13138	0.189312	0.0689793	0.1912	0	0	0	0	0	0	0	0	0	0	0.108073	0	0	0	0	0.0713186	0	0	0.314738	0
TRINITY_DN113691_c0_g1_i1	0	0	0	0	0	0.288491	0	0.130004	0.142108	0	0	0	0	0	0	0	0	0	0	0	0	0	0	0	0	0	0	0	0	0
TRINITY_DN113694_c0_g1_i1	0	0.305034	0	0	0.343229	0	0	0	0	0	0.547398	0	0	0	0	0	0	0	0	0	0	0	0	0	0.291732	0.436677	0	0	0	0
TRINITY_DN113698_c0_g1_i1	0	0	0	0	0	0	0	0	0	0	0	0	0.377742	0	0	0	0	0	0	0	0	0	0.196434	0	0	0	0	0	0	0
TRINITY_DN113700_c0_g1_i1	0	0	0	0	0	0	0	0	0	0	0	0	0.156041	0.222338	0	0.367405	0	0.573256	0	11.7839	0	0	0	0	0	0	0	0	0	0
TRINITY_DN113702_c0_g1_i1	0	0	0	1.10593	0	0	0	0	0	0	0	0	0	0	0	0	0	0	0	0	0	0	0	0	0	0	0	0	0	0
TRINITY_DN113705_c0_g1_i1	0	0	0	0	0.339437	0	0	0.0955274	0	0	0.10827	0	0	0.075085	0	0	0	0	0	0	0	0	0	0	0	0.107963	0	0.117385	0.317637	0
TRINITY_DN113710_c0_g1_i1	0	0	0	0	0	0	0	0	0	0	0	0	0	0	0	0.754878	5.0025	0	0	0	0	0	0	0	0	0	0	0	0	0
TRINITY_DN113719_c0_g1_i1	0	0	0	0	0	0	0	0	0	0.143139	1.12441	0	0.15636	0	0	0	0	0	0	0	0	0	0	0	0	0	0	0	0	0
TRINITY_DN113720_c0_g1_i1	0	0	0	0	0	0	0.124132	0.0596223	0.260694	0.0602172	0	0	0	0.0468634	0	0	0	0	0	0	0	0	0	0	0.0900346	0	0	0	0	0
TRINITY_DN113722_c0_g1_i1	0.416099	0	0.287622	0.254539	0	0	0	0	0	0	0	0	0	0	0	0	0	0	0	0	0	0	0	0	0	0.132934	0	0	0	0
TRINITY_DN11373_c0_g1_i1	0	0	0	0	0	0	0	0	0	0	0	0	0	0	0	0	0	0	0	0	0.740298	0	0	0	0	0	0	0.177055	0	0
TRINITY_DN113730_c0_g1_i1	0.423297	0	0	0	0	0	0	0	0.130798	0	0	0	0	0	0	0	0	0	0	0	0	0	0.1373	0	0	0	0.133635	0.147035	0	0
TRINITY_DN113732_c0_g1_i1	0	0	0.250922	0	0	0.113856	0.427278	0.205228	0	0	0	0	0	0	0	0	0	0	0	0	0	0	0	0	0	0	0	0	0	0
TRINITY_DN113733_c0_g1_i1	0	0	0	0	0	0	0	0	0	0	0.176548	0	0	0.244872	0	0	0	0	1.13873	0	0	0	0.357474	0	0.940902	0	0	0	0.258974	0
TRINITY_DN113742_c0_g1_i1	0	0	0	0	0	0.319745	0	0	0	0	0.244961	0	0	0	0	0	0	0	0	0	0.493532	0	0	0	0	0	0	0	0	0
TRINITY_DN113743_c0_g1_i1	0	0	0	0	0	0	0	0.149056	0	0	0	0	0	0	2.23086	0.387201	0	0	0	0	0	0	0	0	0	0	0	0	0	0
TRINITY_DN113744_c0_g1_i1	0	0	0	0	0	0	0	0.12667	0	0	0	0	0	0	0	0	0	0	0	0	0	0	0	0	0	0.429479	0	0	0	0.13346
TRINITY_DN113745_c0_g1_i1	0	0	0.264252	0	0	0	0.112494	0	0	0	0.12248	0	0.23845	0.0849399	0	0	0	0	0	0	0	0	0.123999	0.232539	0	0.122133	0.120689	0	0.179663	0
TRINITY_DN113749_c0_g1_i1	0	0	0.384367	1.02047	0	0	0	0	0	0	0	0	0	0	0	0	0	0	0	0	0	0	0	0	0	0	0	0.193151	0	0.165612
TRINITY_DN11375_c0_g1_i1	0.435349	0	0	0.266315	0	0	0	0.123064	0	0.124292	0	0	0	0	0	0	0	0	0	0	0	0	0	0	0	0.139084	0	0	0	0
TRINITY_DN113753_c0_g1_i1	0	0	0	0	0	0	0	0	0	0	0	0	0	0	0	0	4.06149	0	0	0	0	0	0	0	0.725279	0	0	0	0	0
TRINITY_DN113758_c0_g1_i1	0	0	0	0.241402	0	0.123772	0.232246	0	0.121938	0	0	0	0.246142	0	0	0	0	0	0	0	0	0	0.127999	0.24004	0	0	0.124582	0	0	0.117531
TRINITY_DN113761_c0_g1_i1	0	0	0	0.165198	0	0	0	0	0.0834452	0	0.0865203	0	0	0	0	0	3.04323	0	1.25562	0	0	0	0.175186	0	0.230552	0.17255	0.0852548	0.0938041	0	0
TRINITY_DN113765_c0_g1_i1	0.320243	0	0	0	0	0	0	0.090526	0	0	0	0.485759	0	0	0	0	0	0	0	3.51975	0	0	0	0	0	0.204621	0	0.111239	0.150503	0
TRINITY_DN113772_c0_g1_i1	0	0	0.133799	0.118409	0.194424	0.121422	0.0569591	0.109433	0.179434	0.165788	0	0	0.120734	0.387068	0	0.0710684	0	0	0.499998	0	0	0	0	0	0	0	0	0.134472	0	0
TRINITY_DN113775_c0_g1_i1	0	0	0.264252	0	0	0.359713	0	0	0	0.327431	0	0	0	0	0	0	0	0	0	0	0	0	0	0	0	0	0.120689	0.132791	0	0
TRINITY_DN113777_c0_g1_i1	0	0	0	0	0	0	0.133822	0	0	0	0	0	0	0.101044	0	0	0	0	0	0	0	0	0	0	0	0	0	0	0	0
TRINITY_DN113779_c0_g1_i1	0	0	0	0.290056	0.238132	0	0.0697638	0	0	0.067686	0.0759568	0	0.369689	0	0	0	0	0.54326	0.48992	0	0.573874	0	0.461391	0.216315	0.202403	0	0	0.0823513	0	0
TRINITY_DN113789_c0_g1_i1	0	0	0	0	0	0	0	0	0	0	0	0	0	0	0	0.383891	0	0	0	0	0	0	0.339142	0	0	0.16702	0	0	0	0
TRINITY_DN113791_c0_g1_i1	0	0	0	0	0	0	0	0	0	0	0	0	0	0	0	0	0	0	0	26.8733	0.815007	0	0	0	0	0	0	0	0	0
TRINITY_DN113796_c0_g1_i1	0	0	0	0	0	0	0	0	0	0	0	1.79285	0	0	0	0	0	0	0	0	0	0	0	0	0.504542	0.188805	0	0	0	0
TRINITY_DN113797_c0_g1_i1	0	0.565814	0	0.581615	0.636663	0.0994025	0	0	0	0	0	0	0	0	0	0	0	0	0	0	0	2.06653	0	0	0	0.10125	0.100053	0	0.148944	0
TRINITY_DN113800_c0_g1_i1	0.346552	0	0	0	0	0.108695	0	0	0	0	0.333091	0	0	0.307997	0	0	0	0	0.358072	0	0.167773	0	0	0	0	0	0	0	0	0
TRINITY_DN113813_c0_g1_i1	0	0	0	0.25805	0	0	0	0	0	0	0.270301	0	0	0	0	0	0	0	1.30758	0	0	2.06297	0	0	0.900346	0	0	0	0	0
TRINITY_DN113818_c0_g1_i1	0	0	0	0.260747	0	0	0	0	0	0.121693	0.273127	0	0.132934	0	0	0	0	0	0	0	0	0	0	0	0	0.136176	0	0.14806	0	0
TRINITY_DN113832_c0_g1_i1	0	0	0	0	0.585124	0	0	0	0	0	0.186637	0	0	0	0	0	0	0	0	0	0	0	0.188951	0	0.746001	0	0	0	0.273773	0
TRINITY_DN113841_c0_g1_i1	0	0	0	0	0	0	0	0.23054	0	0	0	0	0	0	0	0	0	0	0	0	0	0	0	0	0	0	0	0	0	0
TRINITY_DN113841_c0_g1_i2	0	0	0	0	0	0.0924563	0.0867425	0	0	0.0841589	0.0944426	0	0.275797	0.130992	0	0	0	0	0	0	0	0	0	0	0.377494	0	0.0930612	0	0	0
TRINITY_DN113842_c0_g1_i1	0	0	0	0	0	0	0	0	0	0	0	0	0	0	2.34866	0	0	0	0	0	0	0	0	0	0	0	0	0	0	0
TRINITY_DN113858_c0_g1_i1	0	0	0	0.295789	0	0	0	0	0.14941	0.138047	0	0	0	0	0	0	0	0	0	0	0	0	0	0	0	0	0	0.335915	0	0
TRINITY_DN113859_c0_g1_i1	0.605609	0	0	0	0	0	0	0	0	0	0	0	0	0	0	0	0	0	0	0	0	0	0.785736	0	0	0	0	0	0	0
TRINITY_DN11387_c0_g1_i1	0	0	0	0	0	0	0	0	0	0	0.278959	0	0	0	0	0	0	0	0	0	0	0	0	0	0	0.417252	0.137439	0	0.613796	0
TRINITY_DN113877_c0_g1_i1	0	0	0	0	0	0	0.137924	0	0	0	0	1.06644	0	0.104141	0	1.5488	0	0	0	0	0	0	0	0	0	0	0	0.488428	0	0
TRINITY_DN113880_c0_g1_i1	0	0	0	0	0	0	0	0.3871	0	0.130321	0	2.30796	0	0	0	0	0	0	0	0	0	0	0	0	0	0.145831	0	0.158557	0	0
TRINITY_DN113888_c0_g1_i1	0	0	0	0	0	0	0.117258	0.112641	0	0.227531	0.127667	0	0	0	0	0	0	0	0	0	0	0	0	0	0	0	0	0.138414	0	0
TRINITY_DN113889_c0_g1_i1	0	0	0	0	0	0	0	0	0.16951	0	0	0	0	0	0.580224	0	0	0	0	0	0	0	0	0	0	0	0	0.190553	0	0
TRINITY_DN113897_c0_g1_i1	0	0	0	0	0	0	0	0	0	0	0.514016	0	0.125088	0.178235	0.28282	0	0	0	1.86491	0	0	0	0	0	0	0	0	0	0	0
TRINITY_DN113898_c0_g1_i1	0	0	0.160153	0	0.46544	0.145339	0.136357	0.130988	0.286369	0.132295	0.148461	0	0	0.102957	0	0	0	0	0	0	0	0	0	0.0704663	0	0.0740201	0	0	0.108887	0
TRINITY_DN113900_c0_g1_i1	0	0	0.389681	0	0	0	0	0	0	0	0.180616	0	0	0	0	0	0	0	0	0	0	0	0	0	0	0	0	0	0.264941	0
TRINITY_DN113905_c0_g1_i1	0	0	0	0	0	0	0	0	0	0	0.368016	0	0	0	0	0	0	0	0	0	0	0	0	0	0	0.183486	0	0	0	0
TRINITY_DN113905_c0_g1_i2	0	0	0	0.319806	0	0	0	0	0	0	0	0	0.163042	0	0	0	0	0	0	0	0	0	0	0	0	0	0	0	0	0
TRINITY_DN113905_c0_g1_i3	0	0	0.356797	0	0	0	0	0.145911	0	0	0	0	0	0	0	0	0	0	0	0	0	0	0	0	0	0	0	0	0	0
TRINITY_DN113907_c0_g1_i1	0.296206	0	0	0.181197	0.892562	0	0	0.0837311	0	0	0.0949	0	0	0	0	0.326261	0	0	0	0	0	0	0	0.360351	0	0.378524	0	0.205778	0	0
TRINITY_DN11391_c0_g1_i1	0	0	0.256245	0.113386	0	0	0	0	0	0	0.178153	0	0.173418	0	0	0	0	0.849462	0.766057	0	0	1.91363	0.180362	0.056373	0.158243	0.355297	0.0585158	0.128767	0.174219	0.055204
TRINITY_DN113910_c0_g1_i1	0	0	0	1.20313	0	0	0	0	0	0	0	0	0	0	0	0	0	0	0	0	0	0	0	0	0	0	0	0	0	0
TRINITY_DN113919_c0_g1_i1	0.278663	0	0	0.681863	0.5598	0	0	0	0	0	0	0	0	0	0	0	0	0	0	0	0	0	0	0	0	0	0	0	0.130962	0
TRINITY_DN113922_c0_g1_i1	0	0	0	0	0	0	0	0	0	0	0.127667	0	0	0.0885367	0	0	0	0	0	0	0	0	0	0	0	0	0	0	0	0
TRINITY_DN113937_c0_g1_i1	0	0	0	0	0	0	0	0	0	0	0	0	0	0	0	0	0	0	0.601902	0	0	0	0	0	0	0	0	0	0	0
TRINITY_DN113945_c0_g1_i1	0	0	0	0	0	0	0	0	0	0	0	0	0	0	0	0	1.30796	0	0.719541	0	0	0	1.50587	0.0706	0	0	0.0732835	0	0	0.0691359
TRINITY_DN113945_c0_g1_i2	0	0	0	0	0	0	0	0	0	0	0	0	0	0	0	0	0	0	0	0	0	2.11399	0.210316	0	0.369046	0	0	0	0	0
TRINITY_DN113948_c0_g1_i1	0.446471	0	0	0	0	0	0	0	0	0.127467	0	0	0	0.1984	0	0	0	0	0	0	0	0	0	0	0	0	0	0	0.209826	0
TRINITY_DN113951_c0_g1_i1	0	0	0	0	0.760842	0	0	0	0	0	0	0	0	0.084151	0	0	0	0	0	0	0	0	0	0	0	0	0	0	0	0
TRINITY_DN113953_c0_g1_i1	0.331526	0	0	0	0.332997	0	0	0	0	0	0.212432	0	0	0	0	0	0	0	0	0	0	0	0	0	0	0.42366	0	0.115158	0.155805	0
TRINITY_DN113955_c0_g1_i1	0	0	0	0.224728	0	0	0.216205	0.103847	0	0	0	0	0	0	0	0	0	0	0	0	0	0	0.238316	0	0.313634	0	0	0.127607	0	0
TRINITY_DN113965_c0_g1_i1	0	0	0	0	0	0	0	0	0	0	0.151327	0	0	0	0	0	0	0	0	0	0.228663	0	0	0	0	0	0	0	0.221978	0.140674
TRINITY_DN113972_c0_g1_i1	0	0	0	0	0	0	0	0	0	0	0	0	0	0.2192	0	0	0	0	0	0	0	0	0	0	0.210565	0	0	0.171344	0	0
TRINITY_DN113973_c0_g1_i1	0	0	0	0	0	0	0	0	0	0	0	0	0	0	0	1.49165	0	0	0	0	0	0	0	0	0	0	0	0	0	0
TRINITY_DN113974_c0_g1_i1	0.421838	0	0	0.25805	0	0	0	0	0	0	0.135151	0	0.131558	0	0	0	0	0	0	0	0	0	0	0	0	0.134768	0	0	0	0
TRINITY_DN113975_c0_g1_i1	0	0	0	0.205026	0	0	0	0	0	0	0.32214	0	0	0	0	0	0	0	0	0	0	0	0.108711	0	0.286137	0	0	0	0.157513	0
TRINITY_DN113988_c0_g1_i1	0	0	0	0	0.59075	0	0	0.166254	0	0	0	0	0	0	0	0	0	0	0	0	0	0	0	0	0	0	0	0	0	0
TRINITY_DN114002_c0_g1_i1	0	0	0	0	0.527365	0	0.154498	0.148416	0	0	0.168213	0	0	0	0	0	0	0	0	0	0	0	0.510897	0	0	0	0	0.364749	0	0
TRINITY_DN114009_c0_g1_i1	0.319407	0.285123	0	0	0.320825	0.100181	0	0.0902896	0	0	0.102333	0	0.199227	0	0	0.234544	0.818054	0	0	0	0	0	0	0	0	0.204087	0	0.110948	0.15011	0
TRINITY_DN114015_c0_g1_i1	0	0.423264	0	0.290056	0	0	0	0	0	0.135372	0	0	0	0.210704	0	0	0	0	0	0	0	0	0.153797	0	0	0	0	0	0.668514	0
TRINITY_DN114018_c0_g1_i1	0.291964	0	0	0	0	0.183147	0	0.165064	0.180433	0	0	0	0	0.129741	0	0	0	0	0	0	0	0	0.189402	0	0	0.0932759	0	0	0	0
TRINITY_DN11402_c0_g1_i1	0	0	0	0	0	0.124982	0.351773	0	0	0	0	0	0	0	0	0.146304	0	0	0	0	0	0	0.387749	0	0	0.25461	0	0	0.187271	0
TRINITY_DN114025_c0_g1_i1	0	0	0	0	0.398948	0	0	0	0	0	0.127252	0	0	0	0	0	0	0	0	0	0	0	0.12883	0	0	0.126892	0	0.137965	0	0
TRINITY_DN114027_c0_g1_i1	0	0	0	0	0	0	0	0	0	0	0	0	0.259537	0	0	0	0	0	0	0	0	0	0	0	0	0	0	0	0.195552	0
TRINITY_DN114027_c0_g1_i2	0	0.771747	0	0	0	0	0	0	0	0.123413	0	0	0	0	0	0	0	0	0	0	0	0	0	0	0	0	0	0	0	0
TRINITY_DN11403_c0_g1_i1	0.551049	0.491902	0.380904	0	0	0	0	0	0	0	0	0	0	0	0	0	0	0	0	0	0	0	0	0	0	0	0	0	0	0
TRINITY_DN114037_c0_g1_i1	0	0.241598	0	0	0	0	0	0	0.250889	0.15454	0	0	0.506442	0	0	0	0	0	0	0	0	0	0	0	0	0.172932	0	0	0	0
TRINITY_DN114047_c0_g1_i1	0	0	0.173636	0	0.504624	0	0	0	0.0776194	0	0.16096	0	0	0	0	0	0	0	0.519094	0	0	0	0	0.0763988	0	0	0	0	0	0
TRINITY_DN114050_c0_g1_i1	0	0	0.834481	0	0	0	0	0.113753	0	0	0	0	0	0	0	1.03423	0	0	0	0	0.38963	0	0	0	0	0	0.127041	0.13978	0	0.119851
TRINITY_DN114054_c0_g1_i1	0	0	0	0	0	0	0	0	0	0	0	0	0	0.0813795	0	0	0	0	0	0	0	0.99511	0	0.445583	0	0.117014	0.23126	0.127225	0.172132	0.109086
TRINITY_DN114055_c0_g1_i1	0	0	0	0	0	0	0.143993	0	0	0	0	0	0	0	0	0	0	0	0	0	0	0	0.317437	0	0	0	0	0	0	0
TRINITY_DN114065_c0_g1_i1	0	0	0.283761	0.251123	0	0	0.241598	0	0	0	0	0	0	0	0	0	0	0	0	0	0	0	0	0	0	0.13115	0	0	0.192927	0
TRINITY_DN114074_c0_g1_i1	0	0	0	0.761029	0	0	0.122028	0	0	0	0	0	0	0.0921382	0	0	0	0	0	0	0	0	0	0	0	0	0.130917	0	0.194889	0
TRINITY_DN114076_c0_g1_i1	0	0	0	0	0	0	0.0727235	0	0.076365	0.0705575	0.237537	0	0	0	0	0.272214	0	0	0	0	0.239288	0	0	0	0.105495	0.15791	0.078021	0.257535	0.116146	0
TRINITY_DN114077_c0_g1_i1	0	0	0	0	0	0.420614	0	0.0421205	0.0920844	0.0850815	0	0	0.0464701	0.132428	0	0.82062	0	0	0	0	0	0	0.0966618	0.0906363	0.0636054	0.0476037	0.0470407	0.0517579	0	0
TRINITY_DN114081_c0_g1_i1	0	0	0	0.27114	0	0	0	0	0	0	0.142006	0	0	0	0	0	0	0	0	0	0	0	0	0	0	0	0	0.153961	0.208305	0
TRINITY_DN11409_c0_g1_i1	0	0	0	0	0	0.166101	0	0.149701	0	0	0	0.133882	0	0	0	0	0	0	0	0	0	0	0	0	0.226061	0	0	0	0	0
TRINITY_DN114105_c0_g1_i1	0	0	0	0	0.385191	0	0.112847	0.108404	0	0.218972	0	0	0	0	0	0	0	0	0	0	0	0	0	0	0	0.122516	0	0.133208	0	0
TRINITY_DN114112_c0_g1_i1	0	0	0	0	0	0	0	0.306026	0	0	0	1.23159	0	0.120269	0	0	0	0	0	0	0	0	0	0	0	0	0	0	0	0
TRINITY_DN114117_c0_g1_i1	0	0	0	0	0	0.150468	0.141169	0	0	0	0.153701	0	0.299231	0	0	0	0	0	0	0	0	0	0	0	0	0	0	0	0	0
TRINITY_DN114125_c0_g1_i1	0.244178	0	0	0	0.245262	0	0	0.0690238	0	0	0.156462	0.555569	0	0	0	0	0	0	0	0	0	0	0	0	0.208463	0.390046	0	0.0848169	0.344265	0
TRINITY_DN114126_c0_g1_i1	0	0	0	0	0	0.139525	0	0	0	0	0.285045	0	0	0.0988392	0	1.46995	0	0	0	0	0	0	0	0	0	0	0	0	0	0
TRINITY_DN114138_c0_g1_i1	0.585325	0	0.404597	0	0	0	0	0	0	0	0.18753	0	0	0	0	0	0	0	0	0	0	0	0	0	0	0.186998	0.184787	0.203317	0.275082	0
TRINITY_DN114146_c0_g1_i1	0	0	0.207766	0.367737	0.301907	0	0	0	0.0928763	0	0	0	0	0	0	0	0	0	0	0	0	0	0	0	0.128305	0	0	0.104406	0	0
TRINITY_DN114160_c0_g1_i1	0	0	0	0	0.246739	0.154094	0.216856	0.138879	0.15181	0	0.157404	0	0.306441	0.16374	0.433032	0	0	0	0	0	0.237847	0	0.239034	0	0	0	0	0.170656	0.115446	0
TRINITY_DN114165_c0_g1_i1	0	0	0	0	0	0	0	0	0	0	0	0	0	0	0	0	2.81631	0	0	0	0	0	0.148613	0	0.391162	0	0	0	0	0
TRINITY_DN114169_c0_g1_i1	0	0	0.315525	0	0.458493	0	0	0.129033	0	0	0.146245	0	0	0	0	0	0	0	0	0	0	0	0	0	0	0	0	0.158557	0.429046	0
TRINITY_DN114179_c0_g1_i1	0	0	0	0	0.548554	0	0	0	0	0	0	0	0	0.121343	0	0	0	0	0	0	0	0	0.531424	0	0.699376	0	0	0	0	0
TRINITY_DN114195_c0_g1_i1	0	0	0	0	0	0	0.154498	0	0	0	0.841066	0	0	0.466623	0	0.771077	0	0	0	0	0	0	0	0	0	0.335473	0	0	0.246748	0
TRINITY_DN114196_c0_g1_i1	0	0	0	0.251123	0	0	0	0	0	0.117201	0	0	0	0	0	0	0	0	2.54495	0	0	0	0	0	0	0	0	0	0	0
TRINITY_DN114206_c0_g1_i1	0.536548	0	0	0	0.53893	0	0	0	0	0	0	0	0	0	0	0	0	0	0	0	0	0	0	0.163185	0	0	0	0	0	0
TRINITY_DN114228_c0_g1_i1	0	0	0	0.93155	0	0	0	0	0	0	0	0	0	0	0	0	3.12015	0	0	0	0.245742	2.20658	0	0.308765	0	0	0.160251	0.176321	0	0
TRINITY_DN114231_c0_g1_i1	0	0	0	0	0	0	0.103741	0.0996569	0.217871	0	0	0	0.219896	0	0	0	0	0	0	0	0	0	0	0	0	0	0	0	0	0
TRINITY_DN114232_c0_g1_i1	0	0	0	0	0	0	0	0	0	0	0	0	0	0	0	0.223459	0	0	0.943279	0	0	0	0	0	0	0	0	0	0	0
TRINITY_DN114243_c0_g1_i1	0	0	0	0	0.290487	0	0	0.0817516	0	0	0.0926565	0	0	0.0642571	0	0.637096	0	0	0	0	0	0	0	0.175916	0	0.184788	0	0.200914	0	0
TRINITY_DN114246_c0_g1_i1	0.354588	0	0	0	0.356162	0	0.104342	0	0.109567	0.202469	0.113605	0	0	0.0787848	0	0	0	0	0	0	0	0	0	0	0	0	0	0	0	0
TRINITY_DN114259_c0_g1_i1	0	0	0	0	0	0	0	0	0	0	0	0	0	0	0.516527	0	0	0	0	0	0.177317	5.57262	0.118801	0	0	0	0	0	0	0
TRINITY_DN11426_c0_g1_i1	0	0	0.386122	0	0	0	0	0	0	0	0	0	0	0	0	0	0	1.79201	0	0	0	0	0.543557	0.509674	0	0	0	0	0	0
TRINITY_DN114260_c0_g1_i1	0	0.470699	0.364486	0	0	0	0	0.149056	0	0	0	0	0	0	0	0	0	0	0	0	0	0	0	0	0	0	0	0.183161	0	0.157046
TRINITY_DN114264_c0_g1_i1	0.208404	0.930172	0	0.637432	0.627987	0	0	0.0589113	0	0	0	0	0	0	0	0	0	0	0	0	0.302677	0	0	0	0	0	0	0.0723905	0	0
TRINITY_DN114271_c0_g1_i1	0	0	0	0	0	0	0	0	0	0	0	0	0.375881	0	0	0	0	0	0	0	0	0	0	0	0	0.192525	0	0	0	0
TRINITY_DN114279_c0_g1_i1	0	0.26831	0	0.183869	0.301907	0	0	0	0	0	0	0	0.0937394	0.0667832	0	0	0	0	0	0	0	0	0	0	0	0	0	0.104406	0.141259	0
TRINITY_DN114283_c0_g1_i1	0	0	0	0	0	0	0.110764	0	0.11631	0.107464	0	0	0	0	0	0	0	0	0	0	0	0	0	0.114481	0	0.120254	0	0	0	0
TRINITY_DN114287_c0_g1_i1	0.229518	0.204882	0.475952	0.140402	0.230537	0	0	0	0	0	0	0	0	0	0	0	0	0	0.711441	0	0.444456	0	0.223338	0	0.0979739	0	0	0	0	0.0683577
TRINITY_DN11429_c0_g1_i1	0	0	0.632624	0	0.306424	0	0	0	0	0	0	0	0	0	0.645336	0.336024	0	0	0	0	0	0	0	0	0	0	0.0963102	0	0	0
TRINITY_DN114290_c0_g1_i1	0	0	0	0	0.531931	0	0	0.299402	0	0	0	0	0	0	0	0.777753	0	0	0	0	0	0	0	0	0	0	0	0	0	0
TRINITY_DN114296_c0_g1_i1	0	0.256946	0	0.176081	0.28912	0	0	0	0	0	0	0	0	0	0	0	0	0	0.743526	0	0	0	0	0	0	0	0.181743	0	0	0
TRINITY_DN114299_c0_g1_i1	0	0	0	0	0	0	0	0	0	0	0	0	0	0	0	0	0	0	1.07574	0	0.756049	0	0	0.633297	0	0	0.328684	0	0	0
TRINITY_DN114301_c0_g1_i1	0	0	0	0	0	0	0	0	0	0	0	0	0	0	0	0	0	0	1.56049	0	0.243719	0	0.489872	0	1.50428	0	0	0	0	0
TRINITY_DN114305_c0_g1_i1	0.146331	0	0	2.05884	0.440943	0	0	0	0	0.0417775	0	0	0	0.0325129	0	0	0	0	0	0	0.0708419	0	0.189855	0	0.312321	0	0	0	0.0687706	0
TRINITY_DN114323_c0_g1_i1	0	0.317448	0.491632	0	0	0	0.104646	0	0	0	0.113935	0	0	0	0	0.783406	0	0	0	0	0	0	0	0	0	0.113612	0	0.247054	0.167129	0
TRINITY_DN114327_c0_g1_i1	0	0	0	0	0	0	0	0	0	0	0	0	0	0	0	0	0	0	0	0	0	0	0	0	0	0	0.166467	0	0	0
TRINITY_DN114332_c0_g1_i1	0	0	0.366064	0	0	0	0	0	0	0	0.339339	0	0	0.470663	2.80065	0	0	0	0	0	0	0	0	0.161066	0	0	0	0	0.995536	0
TRINITY_DN114341_c0_g1_i1	0.287842	0	0	0	0	0	0.0847015	0.0813669	0	0	0	0	0.0897693	0	0	0	0	0	0	0	0	0	0	0	0	0.275877	0	0	0	0
TRINITY_DN114359_c0_g1_i1	0.3811	0	0	0	0	0	0	0	0.117759	0	0	0	0	0.169351	0	0	0	0	0	0	0	0	0.247225	0	0	0.121753	0	0	0	0
TRINITY_DN114367_c0_g1_i1	0	0	0.370881	1.31289	0	0	0	0	0	0	0	0	0	0	0	0	0	0	0	0	0	0	0	0	0	0	0	0	0	0
TRINITY_DN114371_c0_g1_i1	0	0	0.292598	0	0	0.132766	0	0	0.130798	0	0	0	0	0	0	0	0	0	0.656052	0	0	0	0	0	0	0.135234	0.267269	0	0	0
TRINITY_DN114374_c0_g1_i1	0	0	0	0	0	0	0.0939899	0.361159	0.0986962	0	0	0	0	0.0709681	0	0	0	0	0.990074	0	0	0	0	0	0	0	0	0	0	0
TRINITY_DN114381_c0_g1_i1	0.76939	0	0	0	0.257602	0	0	0	0	0	0.246501	0	0	0.170948	0	0	0	0	0	0	0	0	0	0	0	0.163868	0.0809652	0.0890844	0	0
TRINITY_DN114383_c0_g1_i1	0	0	0	0	0.402872	0.125801	0	0.22676	0.123937	0.114511	0	0	0	0	0	0	0	0	0	0	0	0	0	0	0	0.12814	0	0.139322	0	0
TRINITY_DN114385_c0_g1_i1	0	0	0	0	0	0	0	0	0	0	0	0	0	0	0	0	0	0	1.05333	0	0	1.66183	0	0	0.870334	0	0	0	0	0
TRINITY_DN114392_c0_g1_i1	0	0	0	0.338618	0	0	0	0	0	0	0.0886735	0	0	0	0	0	0	0	0	0	0	0	0	0.0841769	0	0.176844	0.0873765	0	0.130073	0
TRINITY_DN114406_c0_g1_i1	0	0	0	0	0	0	0	0	0	0	0.509009	0	0	0.235331	0	0	0	0	0	0	0	0	0	0	0	0	0	0.183953	0.248884	0
TRINITY_DN114410_c0_g1_i1	0	0	0	0.334083	0	0	0	0	0	0	0.174972	0	0	0	0	0	0	0	0.846425	0	0	0	0	0	0	0	0	0.189702	0	0
TRINITY_DN114425_c0_g1_i1	0	0	0	0	0.416529	0	0	0	0	0	0	0	0.129329	0	0	0	2.76142	0	0	0	0	0	0.269015	0.504491	0	0	0	0	0	0
TRINITY_DN114437_c0_g1_i1	0	0	0	0	0	0	0	0	0	0	0.357933	0	0	0.744679	0	0	0	0	0	0	0	0	0	0	0	0	0	0	0	0
TRINITY_DN114438_c0_g1_i1	0	0	0	0	0	0.180138	0.338011	0	0	0.163972	0.368016	0	0	0	0	0	0	0	0	0	0	0	0	0	0.490329	0.183486	0	0	0	0
TRINITY_DN114442_c0_g1_i1	0	0	0	0	0.844509	0	0	0.356504	0.129899	0	0	0	0	0	0	0	0	0	0	0	0	0	0	0.127856	0	0	0	0.146025	0.197568	0
TRINITY_DN114451_c0_g1_i1	0	0	0	0	0	0	0	0	0	0	0	0	0	0	0	0	0	1.3089	0	0	0	0	0	0	0	0.152072	0	0	0.223705	0
TRINITY_DN114459_c0_g1_i1	0	0	0	0.438912	0	0	0	0	0	0	0	0	0	0	0	0	0	0	0.185336	0	0	0	0.349088	0.218218	0	0.229224	0	0.124614	0.168599	0
TRINITY_DN114467_c0_g1_i1	0	0	0	0.280279	0	0	0	0	0	0.261618	0	0	0.285782	0	0	0	0	0	0	0	0	0	0.445839	0	0	0	0	0.159151	0	0
TRINITY_DN114477_c0_g1_i1	0	0	0	0.351336	0	0	0	0	0.0887339	0	0	0	0	0	0	0	0	0	0	5.63608	0	0	0	0	0.245165	0	0	0	0.134958	0.0855273
TRINITY_DN114478_c0_g1_i1	0	0	0	0	0	0.136546	0.128107	0.123064	0	0	0	0	0	0.290186	0	0	0	0	0	0	0	0	0	0	0	0	0	0.151222	0.204599	0
TRINITY_DN114480_c0_g1_i1	1.56837	0	0	0.319806	0	0	0	0	0	0	0	0	0	0	0	0	0	0	0	0	0	0	0	0	0	0	0	0	0	0
TRINITY_DN114485_c0_g1_i1	0	0	0	0	1.42879	0	0	0	0	0	0	0	0	0	0	0	0	0	0	0	0	0	0	0	0.404807	0	0	0.329405	0	0
TRINITY_DN114490_c0_g1_i1	0	0	0	0	0	0	0	0	0	0	0	0	0	0	0	0.484262	0	0	0	0	0.478899	0	0.106953	0	0	0	0	0	0	0
TRINITY_DN114498_c0_g1_i1	0	0	0	0.35806	0	0	0	0	0	0	0	0	0	0	0	0	0	2.68251	0	23.8948	0	0	0	0	0	0	0	0	0	0
TRINITY_DN114516_c0_g1_i1	0	0	0.282812	0	0.821913	0	0	0	0.126424	0	0	0	0	0	0	0	0	0	0	0	0	0	0.132708	0	0.349298	0	0	0	0	0
TRINITY_DN114517_c0_g1_i1	0	0	0	0	0	0	0	0	0.11703	0	0	1.34048	0	0.084151	0	0	0	0	0	0	0	0	0	0	0	0	0.119568	0	0	0
TRINITY_DN114520_c0_g1_i1	0	0	0	0.610894	0	0	0	0	0	0	0	0	0	0	0	0	0	0	0	0	0	0	0	0	0	0	0	0	0	0.148713
TRINITY_DN114529_c0_g1_i1	0	0	0	0.267266	0	0	0.25713	0	0.135002	0	0	0	0	0	0	0	0	0	0	0	0	0	0	0	0	0	0	0	0	0
TRINITY_DN114555_c0_g1_i1	0	0	0	0	0	0	0	0.172044	0	0	0	0	0	0	0	0	0	0	0	0	0	0	0	0.740422	0	0	0.192141	0	0	0
TRINITY_DN114557_c0_g1_i1	0	0	0	0	0	0	0	0	0	0	0	0	0	0	0	0	0	0	1.99841	0	0	0	0	0	0	0	0	0	0	0
TRINITY_DN114562_c0_g1_i1	0	1.78289	0	0.305447	0	0	0	0	0	0	0	0	0	0	0	0	0	0	0	0	0	0	0	0	0	0	0	0.173442	0	0
TRINITY_DN114585_c0_g1_i1	0	0	0.23295	0.618467	0	0	0	0	0	0.0962148	0	0	0	0	0	0	0	2.47116	0	0	0	0	0	0	0	0	0	0.234123	0	0
TRINITY_DN114592_c0_g1_i1	0	0	0	0	0	0	0	0	0	0	0	0	0	0	0	0	0	0	0	0	0	0	0	0	0	0.120999	0.239136	0	0	0.112801
TRINITY_DN114600_c0_g1_i1	0.398479	0	0.550885	0.731282	0.400248	0	0	0	0	0	0	0	0	0	0	0	0	0	0	0	0	0	0	0	0	0	0	0	0	0
TRINITY_DN114601_c0_g1_i1	0	0	0.604006	0	0	0	0	0	0	0	0	0	0	0	0	0	0	0	0	0	0	0	0	0	0	0	0	0	0	0
TRINITY_DN114601_c0_g1_i2	1.0874	0	0.375826	0	0	0	0	0	0	0	0	0	0	0	0	0	0	0	0	0	0	0	0	0	0	0	0	0	0	0
TRINITY_DN114614_c0_g1_i1	0.451413	0	0	0.276142	0	0	0	0	0	0	0.144626	0	0	0.300894	0	0	0.924914	0	0	0	0	0	0.292839	0	0	0	0.285021	0	0	0
TRINITY_DN114615_c0_g1_i1	0	0	0	0	0	0.142109	0	0.128078	0	0	0	0	0	0	0	0	0	0	0	0	0	0	0	0	0	0.289501	0	0.157382	0	0
TRINITY_DN114617_c0_g1_i1	0	0	0	0.334083	0	0	0	0	0	0	0	0	0	0	0	0	0	0	0	0	0	0	0.531424	0.664397	0	0	0	0	0.256662	0
TRINITY_DN114622_c0_g1_i1	0	0	0.386122	0	0	0	0	0	0	0	0	0	0.522629	0	0	0	0	0	0	0	0	0	0	0	0	0.178459	0	0	0	0
TRINITY_DN114623_c0_g1_i1	0	0	0.305274	0	0	0	0.259914	0	0.409393	0.252173	0.141493	0	0	0	0	0	0	0	1.5971	0	0	0	0	0	0	0	0	0	0	0
TRINITY_DN114627_c0_g1_i1	0	0	0.199907	1.76914	0	0	0	0	0	0.0825673	0	0	0	0	0	0	0	0	0	0	0	0	0	0	0	0	0	0	0	0
TRINITY_DN114628_c0_g1_i1	0	0	0	0.340157	0	0	0	0	0	0	0	0	0	0	0	0	0	0	0	0	0	0	0	0	0	0	0	0	0	0
TRINITY_DN114628_c0_g1_i2	0	0	0	0.359781	0	0	0	0	0	0	0	0	0	0	0	0	0	0	0	0	0	0	0.190768	0.178876	0	0	0	0	0	0
TRINITY_DN114630_c0_g1_i1	0	0	0	0.441502	0.724932	0	0	0	0	0	0	0	0.225085	0	0	0	4.06662	0	0	0	0	0	0	0	0.308083	0	0	0	0	0
TRINITY_DN114635_c0_g1_i1	0.608622	0	0	0	0	0	0.179095	0.172044	0.470157	0	0.389987	1.15398	0	0.540911	2.03848	0.670377	0	0	0	0	0	0	0.197411	0	0	0	0	0.105705	0	0
TRINITY_DN114641_c0_g1_i1	0.494275	0	0	0	0.248234	0	0.0727235	0	0	0	0	0	0.0770746	0	0	0	0	0	0.510705	0	0	0	0	0	0	0.15791	0.156042	0.0858449	0	0
TRINITY_DN114650_c0_g1_i1	0	0	0.211402	1.12252	0	0	0	0	0	0	0	0	0	0	0	0	0	0	0	0	0	0	0	0	0	0	0	0	0	0
TRINITY_DN114651_c0_g1_i1	0	0	0	0.246979	0	0	0	0	0	0	0	0	0	0.269117	0	0	0	0	0	0	0	0	0.130956	0	0.861717	0	0	0	0	0
TRINITY_DN114652_c0_g1_i1	0	0	0	0	0	0	0.243231	0	0	0	0.132411	0	0	0	0	0.303481	0	0	0	0	0	0	0.134053	0	0	0.132036	0	0	0	0
TRINITY_DN114655_c0_g1_i1	0	0	0	0	0	0.139525	0.261805	0	0.137457	0.127003	0	0	0	0	0	0	0	0	0	0	0	0	0	0	0	0.142119	0	0.154521	0	0
TRINITY_DN114656_c0_g1_i1	0	0	0	0.194375	0	0	0	0	0	0	0	0	0	0.0705994	0	0	0	0	0	0	0	0	0	0	0	0	0	0	0	0
TRINITY_DN114656_c0_g1_i2	0	0	0.23231	0	0.337572	0	0	0	0.103848	0	0	0	0	0	0	0	0	0	0.347251	0	0.325406	0	0.32703	0	0.573847	0	0	0.11674	0	0
TRINITY_DN114657_c0_g1_i1	0	0	0.359833	0	0	0	0	0.147153	0	0	0	0	0	0	0	0	0	1.90858	0	0	0	0	0	0	0	0	0	0	0	0.155041
TRINITY_DN114673_c0_g1_i1	0	0.267652	0	0	0	0	0	0	0	0	0.096063	0	0.187019	0.133239	0	0	0	0	0	0	0	0	0.194508	0	0	0.0957907	0.0946579	0	0	0
TRINITY_DN114675_c0_g1_i1	0	0	0	0	0	0.11806	0	0.106403	0	0	0	0	0.117391	0	0	0.414602	0	0	0	0	0	0	0	0	0	0.120254	0	0	0	0
TRINITY_DN114676_c0_g1_i1	0	0	0	0	0	0.181845	0	0	0	0.165526	0.185752	0	0	0	0	0	0	0	0	0	0	0	0	0	0	0.370451	0	0	0	0
TRINITY_DN114677_c0_g1_i1	0	0	0	0	0	0	0	0	0.159496	0.294734	0	0	0	0	0	0	0	0	0	0	0	0	0	0.470965	0.881351	0	0	0	0	0
TRINITY_DN114690_c0_g1_i1	0.18734	0	0.258992	0.229202	0.188172	0.117517	0	0.052957	0	0	0.060021	0	0	0	0	0	0	0	0	0	0.272085	0	0	0	0.319878	0	0.059143	0.0650739	0	0
TRINITY_DN114691_c0_g1_i1	0	0.458833	0	0	0	0	0	0	0	0.293495	0	0	0	0	0	0	0	0	2.65545	0	0	0	0	0	0	0	0	0	0	0.153087
TRINITY_DN114694_c0_g1_i1	0	0	0	0	0	0	0	0	0	0	0	0	0	0	0	0.402827	0	0	0	16.3654	0	0	0	0	0	0	0	0	0	0
TRINITY_DN114701_c0_g1_i1	0	0	0	0	0.474425	0	0	0	0	0.134849	0	0	0	0	0.832625	0.520254	0	0	1.46409	0	0	0	0	0	0.806488	0	0	0	0	0
TRINITY_DN114704_c0_g1_i1	0	0	0	0.356355	0	0	0	0	0	0	0	0	0	0	0	0	0	2.66974	0	0	0	0	0	0	0.497334	0	0	0	0	0
TRINITY_DN114707_c0_g1_i1	0	0	0	0	0	0	0	0	0	0	0	0	0.389305	0	0	0	0	0	1.07482	0	0	0	0	0	0.355239	0	0	0	0.195552	0
TRINITY_DN114710_c0_g1_i1	1.59565	0	0	0	0	0	0	0	0	0.151852	0	0	0	0	0	0	0	0	0	0	0	0	0	0	0	0	0	0	0.499932	0.158411
TRINITY_DN114711_c0_g1_i1	0	0.308481	0.238872	0	1.04132	0	0	0	0	0.0986609	0.6643	0	0	0	0	0	0	0	0	0	0	0	0	0	0	0	0.109097	0.120037	0	0
TRINITY_DN114712_c0_g1_i1	0	0.347778	0.538604	0.238326	0	0	0	0	0	0	0	0	0	0	0	0	0	0	0	0	0	0	0	0	0	0.124467	0	0	0	0
TRINITY_DN11472_c0_g1_i1	0	0	0	0	0	0	0	0.272291	0	0	0.462918	0	0	0	0	0.353663	0	0	0	0	0	0	0.312438	0	0	0	0	0	0	0
TRINITY_DN114722_c0_g1_i1	0.577042	0	0	0	0	0	0	0	0	0	0	0	0	0	0	0	0	0	0	0	0	0	0	0	0	0	0	0.60132	0	0
TRINITY_DN114724_c0_g1_i1	0	0	0	0.498897	0	0	0	0	0	0	0	0	0	0	0	0	0	0	0	0	0	0	0.396797	0	0	0.260551	0	0	0	0
TRINITY_DN114724_c0_g1_i2	0	0	0	0	0	0	0	0	0	0	0	0	0	0	0	0	0	1.26461	0	0	0	0	0.298343	0	0	0	0	0	0	0.273945
TRINITY_DN114727_c0_g1_i1	0	0	0	0	0	0	0	0	0	0	0	0	0.283657	0.101044	0	0	0	0	0	0	0	0	0	0.553252	0.194127	0	0	0.315935	0	0
TRINITY_DN114728_c0_g1_i1	0	0	0	0	0.46194	0	0	0	0.142108	0	0.442034	0	0	0.204367	0	0	0	0	0	0	0	0	0.149172	0	0	0	0	0	0	0
TRINITY_DN114729_c0_g1_i1	0	0	0	0.782242	0	0	0.125429	0	0.13171	0	0	0	0	0	0	0	0	0	0	0	0	0	0	0	0.363903	0	0.134566	0	0	0
TRINITY_DN114731_c0_g1_i1	0	0	0.320306	0	0	0	0	0	0	0	0.148461	0	0	0	0	0	0	0	0	0	0	0	0	0	0	0	0.146289	0	0	0
TRINITY_DN114734_c0_g1_i1	0	0	0	0	0	0	0	0	0	0	0	0	0.179962	0	0	0	0	2.90901	0	0	0	0	0	0	0.985284	0	0	0	0	0
TRINITY_DN114735_c0_g1_i1	0.191444	0.341791	0	0	0.192294	0.060046	0.169005	0.0541173	0	0.109314	0.122672	0	0.238823	0.0425364	0.67496	0.0702899	0	0	0	0	0	0	0.372579	0	0	0.0611622	0	0	0	0.0570182
TRINITY_DN114737_c0_g1_i1	0.443235	0.39566	0	0.27114	0	0	0.130428	0	0	0	0	0	0	0.098481	0	0	0	0	0	0	0	0	0	0	0	0.141604	0	0	0	0
TRINITY_DN114739_c0_g1_i1	0	0	0	0	0	0	0.132346	0	0	0	0	0	0.420793	0	0	0	0	0	0	0	0	0	0	0	0	0.143686	0	0.31245	0.211368	0
TRINITY_DN114743_c0_g1_i1	0	0	0.266753	0.236071	0	0	0.113559	0.109088	0	0	0.247279	0	0	0	0	0	0	0	0	0	0	0	0	0	0	0.123289	0	0	0.362727	0
TRINITY_DN114744_c0_g1_i1	0.377571	0.337044	0.52198	0.692912	0	0	0	0	0	0	0.241936	0	0	0	0	0	0	0	0	0	0	0	0	0	0	0	0	0	0	0
TRINITY_DN114745_c0_g1_i1	0	0	0	0.268224	0.880832	0.137525	0	0	0	0	0	0	0	0	0	0	0	0	0	0	0	0	0.142221	0	0.374337	0	0	0.152306	0.206065	0
TRINITY_DN114746_c0_g1_i1	0.417519	0	0	0	0.419372	0	0	0	0	0	0.802601	0	0	0	0	0	0	1.72212	0.215699	0	0	0	0	0	0.534676	0.266776	0	0	0.196219	0
TRINITY_DN114749_c0_g1_i1	0	0	0	0.313115	0	0	0	0	0.316324	0.146134	0	0	0	0	0.18046	0	0	0	0	0	0	0	0	0	0	0	0	0	0	0
TRINITY_DN114749_c0_g1_i2	0	0	0	0	0	0.275049	0	0	0	0	0	0	0	0	0	0	0	0	0	0	0	0	0	0	0	0	0	0	0	0
TRINITY_DN114752_c0_g1_i1	0	0	0	0	0	0	0	0	0	0	0.143043	0	0	0	0	0.983546	0	0	0	0	0	0	0	0	0	0.142637	0.281901	0	0.209826	0
TRINITY_DN114753_c0_g1_i1	0	0	0	0	0	0.179296	0.168216	0.161593	0.176639	0	0	0	0	0	0	0	0	0	0	0	0	0	0	0	0	0	0	0	0	0
TRINITY_DN114754_c0_g1_i1	0	0	0	0.35806	0	0	0	0	0	0	0.18753	0	0	0	0	0	0	0	0	0	0	0	0	0	0	0.186998	0	0	0	0
TRINITY_DN114760_c0_g1_i1	0	0	0	0	0	0.15661	0	0	0	0.28511	0	0	0	0	0	0	0	0	0	0	0	0	0	0	0	0	0	0	0	0
TRINITY_DN114761_c0_g1_i1	0	0.52001	0	0	0	0	0	0	0	0	0	0	0	0.388297	1.0269	0	0	0	0	20.5798	0	0	0	0	0	0	0	0	0	0
TRINITY_DN114765_c0_g1_i1	0.433805	0.387242	0.299861	0	0	0	0	0	0	0	0.138985	0	0	0	0	0	0	0	0	0	0	0	0	0	0	0	0	0	0.203873	0
TRINITY_DN114769_c0_g1_i1	0	0	0	0.400185	0.657091	0	0	0.0924624	0.101071	0	0	0	0	0	0	0	0	0	0	0	0	0	0	0	0	0.104499	0	0	0	0
TRINITY_DN114771_c0_g1_i1	0	0	0	0	0	0	0	0	0	0	0	0	0	0	0	0.72444	0	0	0	0	0	0	0	0	0	0.157591	0	0	0	0
TRINITY_DN114771_c0_g1_i2	0	0	0	0	0	0	0	0.150352	0	0	0	0	0.497634	0	0	0	0	0	0	0	0	0	0	0	0	0	0	0	0	0
TRINITY_DN114772_c0_g1_i1	0	0	0	0	0	0	0	0	0	0	0	0	0.118117	0	0	0	0	0	0	0	0	0	0	0	0	0	0.119568	0	0	0
TRINITY_DN114772_c0_g1_i2	0	0	0	0	0	0	0	0	0	0	0	0	0.124273	0	0	0	0	0	0	0	0	0	0.258499	0	0	0	0	0	0	0
TRINITY_DN114774_c0_g1_i1	0	0.527547	0	0	0	0.185359	0	0	0	0	0.189341	0	0	0	0	0	0	0	0	0	0.572211	0	0	0	0	0.37761	0	0	0	0
TRINITY_DN114777_c0_g1_i1	0	0	0	0	0	0	0	0	0	0	0	0	0	0	0	0	3.32992	0	0	0	0	0	0	0	0	0	0	0	0	0
TRINITY_DN114778_c0_g1_i1	0	0	0	0.174034	0	0.0892311	0	0	0.351634	0	0	0	0	0	0	0	0	0	0	0	0.27546	0	0.184557	0	0	0	0	0	0	0
TRINITY_DN114782_c0_g1_i1	0	0	0	0.459107	0	0	0	0	0	0	0	0	0	0	0	0	0	0	0	0	0	0.815624	0	0	0	0.239771	0	0	0	0
TRINITY_DN114784_c0_g1_i1	0	1.00185	0.517191	0	0.375768	0	0	0	0	0	0	0	0	0	0.65948	0	0	0	0	0	0	0	0	0	0	0	0	0	0.351634	0
TRINITY_DN114786_c0_g1_i1	0	0	0	0	0	0	0	0	0.121156	0.223884	0	0	0	0.0871178	0	0	2.20927	0	0	0	0	0	0	0	0	0	0	0.136196	0.18427	0
TRINITY_DN114787_c0_g1_i1	0	0	0	0	0	0	0.152534	0.293059	0.160172	0.295983	0	0	0.161661	0.345518	0	0	0	0	0	0	0	0	0	0	0	0	0	0	0	0
TRINITY_DN114793_c0_g1_i1	0	0	0	0	0	0	0	0	0	0	0	0	0	0	0	0	0	0	0	0	0	0	0	0	0	0.34283	0	0.186374	0	0
TRINITY_DN114794_c0_g1_i1	0.20187	0.180202	0	0.123489	0.405531	0	0	0	0.0623773	0	0.194028	0	0	0.0897055	0	0.148235	0	0	0	0	0	0	0.196434	0	0	0.322464	0	0.0701209	0.379487	0
TRINITY_DN114795_c0_g1_i1	0	0	0	0	0	0	0	0	0	0	0.183148	0	0	0	0	0	0	0	0	0	0	0	0	0.0869304	0	0.639202	0	0	0	0
TRINITY_DN114795_c0_g1_i2	0	0	0	0	0	0.0954462	0.0895476	0	0.0940315	0	0	0	0.0949053	0.135228	0	0	0	0	0	0	0	0	0	0	0	0	0	0	0	0
TRINITY_DN114797_c0_g1_i1	0	0	0	0	1.20467	0	0	0.11301	0	0	0.128084	0	0	0.088826	0.281895	0	0	0	0	0	0	0	0	0	0	0.127721	0	0	0.187883	0
TRINITY_DN114799_c0_g1_i1	0	0	0.310885	0	0	0	0	0	0	0	0	0	0.280529	0	0	0	0	0	0	0	0	0	0	0	0	0	0	0.156225	0.211368	0.133951
TRINITY_DN114799_c0_g1_i2	0	0	0	0	0	0	0	0	0	0	0.133312	0	0	0	0	0	0	0	0	0	0	0	0	0	0	0	0	0	0	0
TRINITY_DN114801_c0_g1_i1	1.12749	0.503236	0.779362	1.03458	0	0.530452	0.16589	0.159359	0.52259	0.160949	0	0	0.703261	0.125257	0	0	0	0	0	0	0	1.53164	0	0.171457	0	0	0.177974	0.783286	0.264941	0.671606
TRINITY_DN114804_c0_g1_i1	0	0	0.663222	0	0	0	0	0.135611	0	0	0.307401	0	0	0	0	0	0	0	0	0	0	2.08544	0	0.43772	0	0.153265	0.151453	0.33328	0	0
TRINITY_DN114808_c0_g1_i1	13.7957	16.6177	12.5233	11.3879	7.01195	0	0	0	0	0	0	0.04202	0	0	0	0	1.10682	0	0	0	0.0804671	0	0	0.353863	0.212854	0	0	0.0577354	0	0.148511
TRINITY_DN114812_c0_g1_i1	0	0	0	0.181637	0.298243	0	0	0.251803	0	0	0.190261	0	0.0926018	0.131945	0	0	0	0	0	0	0	0	0	0.0903063	0	0	0	0	0	0
TRINITY_DN114813_c0_g1_i1	0	0	0	0.366836	0	0	0	0	0	0	0	0	0	0	0	0	0	0	0	0	0	0	0	0	0	0	0.189316	0	0	0
TRINITY_DN114813_c0_g1_i2	0	0	0	0	0	0	0	0	0	0.159479	0	0	0	0	0	0	0	0	0	0	0	0	0	0	0	0	0	0	0	0
TRINITY_DN114814_c0_g1_i1	0.211649	0.377862	0.438897	0.129471	0	0	0	0.119657	0.0653991	0.181277	0.135618	0.642077	0	0	0	1.24333	0	0.484987	0	0	0	0	0	0	0.180692	0.135234	0.0668173	0.0735177	0.0994675	0
TRINITY_DN114820_c0_g1_i1	0	0.38862	0.902784	0	0	0	0.128107	0	0	0	0.418438	0	0	0	0	0	0	0	0	0	0	0	0	0	0	0	0	0.151222	0.409197	0
TRINITY_DN114823_c0_g1_i1	0	0	0	0	0	0	0	0	0	0	0.374701	0	0	0.415767	0	0	0	0	0.966726	0	0.226477	0	0	0	0.0998472	0	0	0	0	0
TRINITY_DN114824_c0_g1_i1	0	0	0	0.304205	0.998992	0	0	0	0	0	0	0	0	0	0	0	0	0	0	0	0	0	0	0	0	0	0	0	0	0
TRINITY_DN114832_c0_g1_i1	0	0	0	0	0	0	0	0	0	0	0	0	0.497634	0	0	0	0	0	0.274781	0	0	0	0	0	0.454088	0.169924	0	0	0.249966	0
TRINITY_DN114833_c0_g1_i1	0	0	0	0.258943	0	0	0	0	0	0	0	0	0	0	0	0	0	0	0	0	0	0	0	0	0	0	0.133635	0.147035	0.198935	0
TRINITY_DN114838_c0_g1_i1	0	0	0	0	0	0	0	0	0.204328	0	0.211858	0	0	0	0	0	2.37103	0	0	0	0	0	0.428969	0	0.282271	0	0	0.114847	0	0
TRINITY_DN114839_c0_g1_i1	0	0.336524	0	0.115307	0	0	0.0554671	0.106567	0	0.053815	0	0.0953057	0.235143	0.167524	0.930385	0.692069	0	0	0	0	0.182508	0	0.244559	0	0	0	0.119015	0	0.0885859	0
TRINITY_DN114841_c0_g1_i1	0	0	0	0.702672	0	0	0	0	0	0	0	0	0	0	0.809953	0	0	0	0	0	0	0	0	0	0.245165	0	0	0	0.269917	0
TRINITY_DN114842_c0_g1_i1	0.323632	0	0	0	0	0	0	0	0	0	0.103687	0.73635	0.100931	0	0	0	0	0	0	0	0	0	0	0	0	0.103393	0	0.224832	0.152096	0
TRINITY_DN114845_c0_g1_i1	0	0	0	0	0	0	0	0	0	0	0	0	1.19225	0.04247	0.876078	0	0	0	0	0	0	0	0	0	0	0	0	0	0	0.113858
TRINITY_DN114847_c0_g1_i1	0	0	0	0.269189	0.442	0	0	0	0	0	0	0	0	0	0	0.807828	5.40975	0	0	0	0	0	0	0	0	0	0.138922	0	0	0
TRINITY_DN114849_c0_g1_i1	0	0	0	0.421207	0.69161	0	0	0.12976	0	0	0.147068	0	0	0	0.404596	0	0	0	0	7.20742	0	0	0	0	0	0	0.144917	0	0.107865	0
TRINITY_DN114851_c0_g1_i1	0	0	0	0.199028	0.326798	0	0.0957397	0	0	0	0.104239	0	0	0	0	0	0	0	0	0	0	0	0	0.197905	0	0	0	0	0	0.0969006
TRINITY_DN114851_c0_g1_i2	0	0	0	0	0	0	0	0	0	0	0	0	0	0.190966	0	0	0	0	0	0	0	0	0	0	0	0	0	0	0	0
TRINITY_DN114859_c0_g1_i1	0.602625	0	0	0	0	0	0	0	0	0	0	0	0	0	0	0	0	0	0	0	0.583486	0	0	0	1.02897	0	0	0	0	0
TRINITY_DN114866_c0_g1_i1	0	0	0	0	0.566249	0	0	0	0	0	0	0	0	0	0	0	0	0	0.873729	0	0	0	0	0	0.240645	0.180104	0.177974	0	0	0
TRINITY_DN114872_c0_g1_i1	0	0	0	0.307961	0	0	0	0	0	0	0	0	0	0	0	0	0	0	1.56049	0	0	0	0	0	0	0	0	0	0	0
TRINITY_DN114875_c0_g1_i1	0	0	0	0.184321	0	0	0	0	0	0	0	0	0	0	0	0	0	0.690449	0	0	0	0	0	0	0	0.288788	0	0.104663	0	0.269221
TRINITY_DN114881_c0_g1_i1	0	0	0	0.331126	0	0	0	0	0	0	0	0	0	0	0	0	0	0	0.279645	0	0	0	0	0	0.693187	0	0.170887	0	0	0
TRINITY_DN114883_c0_g1_i1	0	0	0	0	0	0	0	0	0	0	0	0	0	0	0	0.677966	0	0	0	0	0	0	0.449204	0	0	0.147482	0	0	0	0
TRINITY_DN114896_c0_g1_i1	0	0.258161	0	0.707655	0.290487	0	0	0	0.0893633	0	0.648595	0	0	0	0	0.637096	0	0	0	0	0	0	0	0	0	0	0.0913012	0	0	0
TRINITY_DN114900_c0_g1_i1	1.08259	0.483195	0.374163	0.662252	0.543699	0	0	0	0	0	0	0	0	0	0	0	0	0	0	0	0	0	0	0	0	0	0	0	0	0
TRINITY_DN114904_c0_g1_i1	0.585325	0	0	0	0	0	0	0	0	0.16711	0	0	0.182545	0	0	0	0	0	0	0	0	0	0	0	0	0	0	0	0.550165	0
TRINITY_DN114908_c0_g1_i1	0	0	0	0	0.396374	0	0	0	0	0.112664	0	0	0.123071	0	1.94781	0	0	0	0	0	0	0	0	0.12002	0.505355	0.252146	0	0	0	0
TRINITY_DN11491_c0_g1_i1	0	0	0	0	0	0	0	0	0	0	0.145701	0	0	0	0	0	0	0	0	0	0	0	0	0	0	0.290577	0	0	0	0
TRINITY_DN114910_c0_g1_i1	0	0.32213	0	0	0	0	0	0	0	0	0	0.273687	0	0	0	0	0	0	0	0	0	0	0.234098	0	0	0.115288	0	0	0	0
TRINITY_DN114915_c0_g1_i1	0	0	0	0	0	0	0	0	0	0	0	0	0	0	0	0.876395	0	0	0	0	0	0	0	0	0	0	0	0	0	0
TRINITY_DN114915_c0_g1_i2	0	0	0	0	0	0.124982	0.117258	0.112641	0.123129	0.113765	0	0	0.37282	0	0	0	0	0	0	0	0	0	0	0	0	0.127305	0	0.138414	0	0
TRINITY_DN11492_c0_g1_i1	0	0	0	0	0	0	0	0	0	0	0.149594	0.826286	0	0	0	1.02859	0	0	0	0	0	0	0	0	0.59794	0.14917	0	0	0	0
TRINITY_DN114921_c0_g1_i1	0	0	0	0	0	0	0	0.249682	0	0.252173	0	0	0	0	0	0	0	0	0	0	0	0	0	0	0	0	0	0.153405	0	0
TRINITY_DN114923_c0_g1_i1	0	0	0.316707	0	0	0.287411	0.134824	0.129517	0	0.130809	0	0	0	0	0.323071	0	0	0	0	0	0	0	0	0.139349	0	0	0.144646	0	0	0.272919
TRINITY_DN114924_c0_g1_i1	0	0	0	0	0	0	0	0.134035	0	0	0	0	0.147876	0.421407	0.668682	0.34818	0	0	1.2248	0	0	0	0	0	0	0	0	0	0.222838	0
TRINITY_DN114927_c0_g1_i1	0	0.972126	0.250922	0	0	0	0	0	0	0	0.116302	0	0	0	0	0	0	0	0	0	0	0	0	0	0	0.115972	0	0.252185	0.1706	0.216229
TRINITY_DN114929_c0_g1_i1	0	0	0	0.284542	0	0	0	0	0	0	0	0	0	0	0	0	0	0	0	0	0	0	0.754366	0.282937	0	0	0.146846	0	0	0
TRINITY_DN114930_c0_g1_i1	0	0	0.296704	0	0	0.269259	0	0.121337	0	0	0.550087	0	0	0	0	0	0	0	0	0	0	0	0.278454	0	0	0.274264	0	0.298198	0	0.127841
TRINITY_DN114931_c0_g1_i1	0	0	0	0	0	0	0	0.153693	0	0.155226	0.522582	0	0	0	0	0	0	0	0	0	0	0	0	0	0	0.173701	0	0	0	0
TRINITY_DN114932_c0_g1_i1	0	0	0	0	0	0	0	0	0	0.819858	0	0	0	0	0	0	0	0	0	0	0	0	0	0	0	0	0	0	0	0
TRINITY_DN114935_c0_g1_i1	0.481626	0	0	0.294624	0	0	0	0	0	0	0.308612	0	0	0	0	0	0	0	0	0	0	0	0	0	0	0	0	0	0	0.286887
TRINITY_DN114939_c0_g1_i1	0	0	0.741761	0	0	0	0	0	0	0	0	0	0	0	0	0	0	0	0	0	0	0	0	0	0	0.171415	0	0	0.252159	0
TRINITY_DN114945_c0_g1_i1	0	0	0	0	0	0	0	0	0	0	0	0	0	0	0	1.02546	0	0	1.44292	0	0	0	0	0	0	0	0	0	0	0
TRINITY_DN114946_c0_g1_i1	0	0	0.321524	0	0	0.145891	0	0	0	0	0	0	0	0	0	0	0	0	0	0	0	0.25275	0	0	0.992777	0	0	0	0.218602	0
TRINITY_DN114949_c0_g1_i1	0	0	0	0	1.2106	0	0	0.170349	0	0	0	0	0	0	0	0	0	0	0	0	0	0	0	0	0	0	0	0.209326	0	0
TRINITY_DN114950_c0_g1_i1	0	0	0	0	0	0	0	0	0	0	0	0	0	0	0	2.00027	0	0	0	34.9939	0.239773	0	0	0.301265	0	0	0	0	0	0
TRINITY_DN114953_c0_g1_i1	0	0	0	0	0	0	0	0	0	0	0	0	0	0	0	0	0	0	0	0	0	3.95381	0	0	0	0.145289	0.14357	0	0.427452	0
TRINITY_DN114956_c0_g1_i1	0.507606	0	0	0	0.509859	0	0	0	0.156849	0	0.487888	0	0	0	0	0	0	0	0	0	0	0	0	0	0	0	0	0	0	0
TRINITY_DN114960_c0_g1_i1	0	0	0	0.141197	0	0	0	0	0.071322	0	0	0	0	0.153853	0	0	0	0	0	0	0	1.12879	0	0	0	0	0	0	0	0
TRINITY_DN114962_c0_g1_i1	0	0	0	0	0.571516	0	0	0	0	0	0.182296	0	0	0	0	0	0	0	0	0	0	0	0.738226	0	0	0	0	0	0	0
TRINITY_DN114964_c0_g1_i1	0	0	0	0	0	0	0.164375	0	0	0	0	0	0	0	0	0	0	0	0	0	0	0	0	0.339783	0	0.178459	0.352698	0	0	0
TRINITY_DN114967_c0_g1_i1	0	0	0	0	0	0	0	0.0895879	0	0	0.101538	0	0	0	0	0	0	0	0	0	0	0	0.308391	0.192778	0	0	0	0	0	0
TRINITY_DN114967_c0_g1_i2	0	0	0.208792	0	0	0	0.0888843	0	0	0	0	0	0	0	0	0	0	0	0	0	0	0	0	0	0	0	0	0	0	0
TRINITY_DN114968_c0_g1_i1	0	0.48751	0	0	0	0	0	0	0	0	0	0	0.510963	0	0	0	0	0	0	0	0	0	0	0	0	0	0	0	0	0
TRINITY_DN114969_c0_g1_i1	0	0	0	0	0	0	0	0	0	0	0.330748	0	0	0	0	0	0	0	0	0	0	0	0	0	0	0.164906	0.162955	0	0	0
TRINITY_DN114970_c0_g1_i1	0	0	0	0	0	0	0	0	0	0	0	0	0	0	0	0	0	0	0	2.71808	0.558715	0	0	0	0	0	0	0	0	0
TRINITY_DN114971_c0_g1_i1	0	0	0	0.181197	0	0	0.0871626	0.0837311	0	0	0	0	0	0.131626	0.731017	0	1.36554	0	0	4.65079	0	0	0	0	0	0	0	0.102889	0	0
TRINITY_DN114972_c0_g1_i1	0	0	0	0	0	0	0	0	0	0	0	0	0	0	0	1.20309	0	2.25259	0	0	0	0	0	0	0	0	0	0	0	0
TRINITY_DN114975_c0_g1_i1	0.285825	0	0	0.174847	0.287094	0	0.0841078	0	0	0	0	0	0	0	0	0	0	0	2.21494	0	0	0	0.185419	0.0869304	0.12201	0	0	0	0	0
TRINITY_DN114977_c0_g1_i1	0	0	0	0	0	0	0.143419	0	0	0	0	0	0.455999	0	0	0	0	0	0	0	0	0	0	0.296464	0	0	0	0	0	0
TRINITY_DN114979_c0_g1_i1	0.43075	0	0	0	0	0	0	0.121764	0	0	0	0	0	0	0	0	0	0.98705	0	0	0	0	0	0	0	0.137615	0	0.149624	0	0
TRINITY_DN114981_c0_g1_i1	0.843676	0	0	0.25805	0	0	0	0	0	0	0.135151	0	0	0	0	0	0	0	0	0	0.40844	0	0	0	0	0	0	0	0	0
TRINITY_DN114982_c0_g1_i1	0	0	0	0	0	0	0.132834	0	0	0	0	0	0	0	0	0	0	0	0	0	0	0	0	0	0	0	0	0	0	0
TRINITY_DN114986_c0_g1_i1	0	0	0	0	0	0	0	0	0	0	0	0	0	0	0	0	0	0	0	43.7824	0	0	0	0	0	0	0	0	0	0
TRINITY_DN114989_c0_g1_i1	0.320243	0	0	0.195902	0	0	0	0	0.197909	0	0.205203	0	0	0	0	0.587896	0	0	0.827221	0	0	0	0.103873	0	0	0	0	0	0.150503	0
TRINITY_DN11499_c0_g1_i1	0.40914	0	0.848436	0	0.410957	0	0	0	0	0	0	0	0	0	0	0	0	0	0	0	0	0	0	0	0	0	0	0	0	0
TRINITY_DN114990_c0_g1_i1	0	0	0	0	0	0	0	0	0	0	0	0	0	0	0	0.167594	0	0	0.23582	0	0	0	0	0	0	0.291661	0	0.158557	0	0
TRINITY_DN114991_c0_g1_i1	0	0	0	0	0	0.175203	0	0	0	0	0.357933	0	0	0	0	0	0	0	0	0	0	0	0	0	0	0.178459	0	0.194033	0	0
TRINITY_DN114997_c0_g1_i1	0	0.164461	0.127351	0	0	0	0	0	0	0	0.413186	0.186305	0.229831	0.286544	0	0.405861	0	0	0	0	0.535155	0	0	0	0	0	0	0	0	0
TRINITY_DN114999_c0_g1_i1	0	0	0	0	0	0	0	0	0	0.313237	0	0	0.34217	0	0	0	0	0	0	0	0	0	0	0	0	0	0	0	0	0
TRINITY_DN115_c0_g1_i1	0	0	0	0	0	0	0	0	0	0	0	0	0	0	0	0	0	0	0	0	0.51055	3.43828	0	0.481115	0.450173	0.16846	0.166467	0	0	0
TRINITY_DN11500_c0_g1_i1	0	0.460769	0	0	0.518464	0	0	0	0	0	0.165374	0	0	0	0	0	0	0	0	0	0.499779	0	0.167425	0	0	0	0.162955	0.179296	0.242583	0
TRINITY_DN115006_c0_g1_i1	0	0	0	0	0.187026	0	0.109583	0	0.0575352	0	0.357933	0	0	0	0	0	0.572264	0.597338	0.192389	0	0.0901428	0	0.181186	0	0	0.0594865	0	0	0	0
TRINITY_DN115007_c0_g1_i1	0	0	0	0	0	0	0	0	0	0	0.322582	0	0	0.335565	0	0	0	0	0	0	0	0	0	0	0	0.321668	0	0	0	0
TRINITY_DN115013_c0_g1_i1	0	0	0.265914	0	0	0	0.113202	0	0	0.10983	0	0	0	0	0	0	0	0	0	0	0	0	0	0	0.164214	0	0	0.133627	0	0
TRINITY_DN115017_c0_g1_i1	0	0	0	0	0.311079	0.194275	0	0.0875467	0	0	0.0992245	0	0	0	0	0	0	0	0	0	0.449801	0	0.20091	0	0	0.0989433	0	0	0	0
TRINITY_DN115018_c0_g1_i1	0	0.181399	0	0	0	0.0637365	0	0.114887	0.0627918	0.17405	0.130212	0	0	0.0451508	0	0	0	0.931303	0	0	0.393514	0	0.131826	0	0.0867443	0	0	0.282347	0	0.0605226
TRINITY_DN115019_c0_g1_i1	0.432272	0	0	0	0	0	0	0	0	0.123413	0	0	0	0	0	0	0	0	0	0	0	0	0.140211	0.262941	0	0	0	0.150153	0	0
TRINITY_DN11502_c0_g1_i1	0	0	0	0	0	0	0	0	0	0	0	0	0	0	0	0	0	0	0	0	2.45742	0	0	0	0	0	0	0	0	0
TRINITY_DN115022_c0_g1_i1	0	0	0	0	0	0	0	0	0	0	0	0	0	0.428044	0	0	0	0	0	0	0	0	1.09353	0.146481	0	0	0	0	0	0
TRINITY_DN115023_c0_g1_i1	0	0	0	0	0	0	0	0.234447	0	0	0	0	0	0	0	0.913531	0	0	0	0	0	0	0	0	0	0.264967	0	0.144045	0	0
TRINITY_DN115025_c0_g1_i1	0	0	0	0.203355	0	0.208529	0	0.0939699	0.102719	0	0	0	0	0	0	0	0	0	0	0	0	0	0	0	0	0.106203	0	0	0	0
TRINITY_DN115026_c0_g1_i1	0	0	0	0	0	0	0	0	0	0	0	0	0	0	0	0.774401	0	0	0	0	0	0	0	0	0	0	0	0	0	0.314092
TRINITY_DN115026_c0_g1_i2	0	0	0	0	0	0	0	0	0	0	0	0	0	0.110044	0	0	0	0	0	0	0	0	0	0	0	0	0	0	0	0
TRINITY_DN115027_c0_g1_i1	0	0	0	0	0	0.126215	0.118415	0	0.497377	0.344664	0	0	0	0.357642	0	0	0	0	0	0	0	0	0	0	0	0	0	0	0	0
TRINITY_DN115030_c0_g1_i1	0	0	0	0	0.541304	0.338056	0	0	0	0	0	0	0	0	0	0	0	2.4698	1.39206	0	0.260898	0	0	0	0	0	0.170134	0	0	0
TRINITY_DN115033_c0_g1_i1	0	0.321183	0	0.220102	0.7228	0	0	0	0	0	0	0	0.224423	0.0799434	0	0	0	0	2.78822	0	0.174188	0	0.350115	0.10943	0.614354	0	0	0	0.169095	0.214321
TRINITY_DN115038_c0_g1_i1	0	0	0	0.218814	0	0	0	0.101114	0.442113	0	0	0	0	0	0	0	0	0	0	0	0	0	0	0	0.458071	0	0	0	0.168106	0
TRINITY_DN115039_c0_g1_i1	0.313674	0	0.433645	0	0	0	0	0	0	0	0.200993	0	0	0.209083	0	0	0	0	0	0	0	0	0.101743	0	0	0	0.198053	0	0	0
TRINITY_DN115040_c0_g1_i1	0	0.540605	0.418618	0	0	0	0	0	0	0	0.388056	0	0	0	0	0	0	0	0	0	0	0	0	0	0	0	0.38238	0.420725	0.284615	0
TRINITY_DN115043_c0_g1_i1	0	0.233838	0	0.160245	0	0	0	0	0	0	0	0	0	0	0	0	0	0	0	0	0	0	0.169934	0	0	0.0836887	0	0.181984	0.12311	0
TRINITY_DN115049_c0_g1_i1	0	0	0	0	0	0	0.145741	0	0	0	0.317358	0	0	0	0	0	0	0	0	0	0	0	0.803232	0	0	0	0	0.172037	0	0
TRINITY_DN115050_c0_g1_i1	0.43075	0.769029	0.297749	0.263502	0.865324	0	0	0	0.133101	0	0	0	0	0	0	0	0	0	0	0	0	0	0	0	0	0	0	0	0	0
TRINITY_DN115057_c0_g1_i1	0	0	0	1.0959	0	0	0	0	0	0	0	0	0.0798158	0	0	0	0	0	0	0	0	0	0	0	0	0	0	0	0	0
TRINITY_DN115059_c0_g1_i1	0	0	0	0	0	0	0	0	0	0.0921529	0	0	0	0	0	0	0	0	0	0	0	0	0	0	0	0.10312	0	0.112119	0.303389	0
TRINITY_DN115063_c0_g1_i1	0	0	0	0.77415	0	0	0	0	0	0	0	0	0	0	0	0	0.432158	0	0	0	0	0	0	0	0	0	0	0.146528	0	0.125637
TRINITY_DN115064_c0_g1_i1	0	0	0	0	0	0	0	0	0	0	0	0	0	0.267791	0	0	0	0	0	0	0	0	0	0	0.514483	0	0	0	0	0
TRINITY_DN115070_c0_g1_i1	0	0	0	0	0	0	0	0.0944834	0	0	0.107087	0	0	0	0.235683	0	2.39694	0	0	0	0	1.63459	0.542072	0	0	0	0	0	0.157083	0
TRINITY_DN115071_c0_g1_i1	0	0	0	0	0	0.12028	0.112847	0	0.118497	0.109486	0.245728	0	0	0.170412	0	0	0	0	0	0	0	1.45866	0	0	0	0	0	0	0	0
TRINITY_DN115075_c0_g1_i1	0	0.371436	0.575243	0	0.417946	0	0	0	0	0	0.133312	0	0	0	0	0	0	0	0	0	0	0	0	0	0	0.132934	0	0	0	0
[truncated: 462,976+ more rows]
