# Supplementary material for: Biomimetic generation of the strongest known biomaterial found in limpet tooth
Source: Nat Commun. 2022 Jul 7;13:3753. doi: 10.1038/s41467-022-31139-0 (PMC9263180; doi:10.1038/s41467-022-31139-0)
Supplement: Supplementary file 9 — Supplementary Data 3 [file 41467_2022_31139_MOESM9_ESM.xlsx]

## Sheet: Formation Zone vs Muscle
gene_id	transcript_id	GeneName	GeneDescription	Genus	Domain	SpeciesUniprot	ORF	baseMean	log2FoldChange	lfcSE	stat	pvalue	padj	FPKM_PRO	FPKM_Muscle	significant
TRINITY_DN208754_c0_g2	TRINITY_DN208754_c0_g2_i2	NA	NA	NA	NA	NA	Has_ORF	50.1082	-29.9992	4.99762	-6.0027	1.94063e-09	5.21339e-08	0	26.2228	TRUE
TRINITY_DN192711_c0_g1	TRINITY_DN192711_c0_g1_i5	HAAF	Hemagglutinin/amebocyte aggregation factor	Limulus	Eukaryota	LIMPO	Has_ORF	945.049	-29.8912	2.9444	-10.1519	3.25038e-24	5.99159e-22	0	1443.49	TRUE
TRINITY_DN191436_c1_g2	TRINITY_DN191436_c1_g2_i2	CILP2	Cartilage intermediate layer protein 2	Homo	Eukaryota	HUMAN	Has_ORF	594.167	-29.1055	4.95993	-5.86813	4.40725e-09	1.0988e-07	0	658.729	TRUE
TRINITY_DN192366_c0_g1	TRINITY_DN192366_c0_g1_i3	PIF	Protein PIF	Pinctada	Eukaryota	PINMG	Has_ORF	413.651	-28.6704	4.9974	-5.73706	9.63345e-09	2.26337e-07	0	301.202	TRUE
TRINITY_DN201053_c2_g1	TRINITY_DN201053_c2_g1_i11	FAT4	Protocadherin Fat 4	Homo	Eukaryota	HUMAN	Has_ORF	311.349	-28.5443	3.39318	-8.41225	4.02232e-17	3.49357e-15	0	386.626	TRUE
TRINITY_DN191436_c1_g1	TRINITY_DN191436_c1_g1_i4	CILP1	Cartilage intermediate layer protein 1	Homo	Eukaryota	HUMAN	Has_ORF	291.662	-28.4141	2.5628	-11.0872	1.44827e-28	4.04757e-26	0	499.175	TRUE
TRINITY_DN213891_c1_g1	TRINITY_DN213891_c1_g1_i5	ABCA1	ATP-binding cassette sub-family A member 1	Mus	Eukaryota	MOUSE	Has_ORF	206.937	-28.1308	3.27931	-8.57826	9.63175e-18	8.99699e-16	0	11.1179	TRUE
TRINITY_DN207859_c7_g1	TRINITY_DN207859_c7_g1_i4	PIF	Protein PIF	Pinctada	Eukaryota	PINFU	Has_ORF	204.626	-27.9836	4.99743	-5.5996	2.14853e-08	4.71248e-07	0	90.2706	TRUE
TRINITY_DN193566_c3_g1	TRINITY_DN193566_c3_g1_i1	NA	NA	NA	NA	NA	Has_ORF	215.595	-27.803	4.99743	-5.56347	2.64463e-08	5.71383e-07	0	265.103	TRUE
TRINITY_DN193549_c1_g1	TRINITY_DN193549_c1_g1_i4	NA	NA	NA	NA	NA	Has_ORF	214.5	-27.7401	4.99743	-5.55087	2.84249e-08	6.08065e-07	0	164.725	TRUE
TRINITY_DN201053_c2_g1	TRINITY_DN201053_c2_g1_i4	FAT4	Protocadherin Fat 4	Homo	Eukaryota	HUMAN	Has_ORF	142.615	-27.3727	4.30521	-6.35805	2.04325e-10	6.43717e-09	0	193.691	TRUE
TRINITY_DN194002_c0_g1	TRINITY_DN194002_c0_g1_i5	SODE	Extracellular superoxide dismutase [Cu-Zn]	Rattus	Eukaryota	RAT	Has_ORF	91.5951	-27.3182	3.91006	-6.98663	2.81561e-12	1.20018e-10	0	80.6747	TRUE
TRINITY_DN194682_c5_g1	TRINITY_DN194682_c5_g1_i12	ZASP	PDZ and LIM domain protein Zasp	Sophophora	Eukaryota	DROME	Has_ORF	125.154	-27.2798	3.59971	-7.57835	3.49982e-14	2.04875e-12	0	29.6114	TRUE
TRINITY_DN191160_c1_g1	TRINITY_DN191160_c1_g1_i9	S23A1	Solute carrier family 23 member 1	Mus	Eukaryota	MOUSE	Has_ORF	129.769	-27.167	2.68226	-10.1284	4.13341e-24	7.53912e-22	0	35.2932	TRUE
TRINITY_DN197423_c4_g1	TRINITY_DN197423_c4_g1_i2	SODC	Superoxide dismutase [Cu-Zn]	Schizosaccharomyces	Eukaryota	SCHPO	Has_ORF	127.813	-27.1515	2.92171	-9.29303	1.49961e-20	1.92478e-18	0	98.3681	TRUE
TRINITY_DN209184_c0_g1	TRINITY_DN209184_c0_g1_i18	CO6A3	Collagen alpha-3(VI) chain	Gallus	Eukaryota	CHICK	Has_ORF	137.453	-27.0116	2.49057	-10.8455	2.09413e-27	5.53986e-25	0	16.3677	TRUE
TRINITY_DN208386_c1_g3	TRINITY_DN208386_c1_g3_i2	NA	NA	NA	NA	NA	Has_ORF	139.606	-26.9728	2.95494	-9.12805	6.97431e-20	8.16537e-18	0	159.341	TRUE
TRINITY_DN208069_c0_g1	TRINITY_DN208069_c0_g1_i15	PIF	Protein PIF	Pinctada	Eukaryota	PINFU	Has_ORF	136.936	-26.9612	4.99746	-5.39497	6.85338e-08	1.3533e-06	0	108.131	TRUE
TRINITY_DN202482_c2_g2	TRINITY_DN202482_c2_g2_i2	CP3AT	Cytochrome P450 3A29	Sus	Eukaryota	PIG	Has_ORF	12.2302	-26.8888	4.9984	-5.37949	7.4698e-08	1.46335e-06	0	10.3898	TRUE
TRINITY_DN208812_c0_g1	TRINITY_DN208812_c0_g1_i2	NA	NA	NA	NA	NA	Has_ORF	100.388	-26.8442	4.9975	-5.37154	7.80674e-08	1.5231e-06	0	121.914	TRUE
TRINITY_DN212709_c3_g1	TRINITY_DN212709_c3_g1_i3	NA	NA	NA	NA	NA	Has_ORF	240.414	26.6759	4.99737	5.338	9.39798e-08	1.80436e-06	51.6701	0	TRUE
TRINITY_DN200758_c5_g1	TRINITY_DN200758_c5_g1_i1	SC6A9	Sodium- and chloride-dependent glycine transporter 1	Mus	Eukaryota	MOUSE	Has_ORF	76.1262	-26.642	2.55226	-10.4386	1.65265e-25	3.49224e-23	0	119.072	TRUE
TRINITY_DN197823_c0_g1	TRINITY_DN197823_c0_g1_i7	LHPL3	Lipoma HMGIC fusion partner-like 3 protein	Homo	Eukaryota	HUMAN	Has_ORF	80.8516	-26.6253	4.99753	-5.32769	9.94671e-08	1.89606e-06	0	33.3509	TRUE
TRINITY_DN212832_c2_g1	TRINITY_DN212832_c2_g1_i2	PTN13	Tyrosine-protein phosphatase non-receptor type 13	Homo	Eukaryota	HUMAN	Has_ORF	89.2257	-26.557	2.036	-13.0437	6.90242e-39	4.8817e-36	0	11.3212	TRUE
TRINITY_DN209247_c2_g2	TRINITY_DN209247_c2_g2_i1	SYWC	Tryptophan--tRNA ligase, cytoplasmic	Bos	Eukaryota	BOVIN	Has_ORF	194.947	-26.4944	3.08719	-8.58205	9.31954e-18	8.80024e-16	0	32.0014	TRUE
TRINITY_DN211854_c0_g1	TRINITY_DN211854_c0_g1_i1	SVEP1	Sushi, von Willebrand factor type A, EGF and pentraxin domain-containing protein 1	Mus	Eukaryota	MOUSE	Has_ORF	78.7414	-26.4696	4.99753	-5.29654	1.18016e-07	2.22653e-06	0	15.8255	TRUE
TRINITY_DN186406_c0_g1	TRINITY_DN186406_c0_g1_i3	MET27	.	.	.	HUMAN	Has_ORF	43.3282	-26.4673	4.99767	-5.29593	1.18412e-07	2.23141e-06	0	32.4241	TRUE
TRINITY_DN209916_c0_g1	TRINITY_DN209916_c0_g1_i7	NA	NA	NA	NA	NA	Has_ORF	74.7937	-26.4327	4.99754	-5.28914	1.22889e-07	2.30826e-06	0	55.9656	TRUE
TRINITY_DN207055_c0_g1	TRINITY_DN207055_c0_g1_i12	ESPN	Espin	Homo	Eukaryota	HUMAN	Has_ORF	211.536	26.4055	4.99737	5.28387	1.26483e-07	2.3655e-06	29.7681	0	TRUE
TRINITY_DN207337_c5_g1	TRINITY_DN207337_c5_g1_i2	S22A4	Solute carrier family 22 member 4	Homo	Eukaryota	HUMAN	Has_ORF	71.5837	-26.3585	4.99755	-5.27429	1.33272e-07	2.48042e-06	0	38.9965	TRUE
TRINITY_DN190334_c0_g1	TRINITY_DN190334_c0_g1_i4	PE1	Peritrophin-1	Anopheles	Eukaryota	ANOGA	Has_ORF	68.0345	-26.3127	4.99756	-5.26512	1.40095e-07	2.59765e-06	0	126.418	TRUE
TRINITY_DN208069_c0_g1	TRINITY_DN208069_c0_g1_i17	PIF	Protein PIF	Pinctada	Eukaryota	PINFU	Has_ORF	61.1322	-26.2724	4.99758	-5.25702	1.46408e-07	2.70457e-06	0	32.2617	TRUE
TRINITY_DN205345_c2_g1	TRINITY_DN205345_c2_g1_i3	NA	NA	NA	NA	NA	Has_ORF	61.3627	-26.2308	4.99758	-5.24871	1.53167e-07	2.81591e-06	0	58.6366	TRUE
TRINITY_DN212133_c3_g1	TRINITY_DN212133_c3_g1_i1	SC6A7	Sodium-dependent proline transporter	Rattus	Eukaryota	RAT	Has_ORF	32.1984	-26.2243	3.81644	-6.87139	6.35794e-12	2.56203e-10	0	66.4527	TRUE
TRINITY_DN196651_c1_g3	TRINITY_DN196651_c1_g3_i8	NA	NA	NA	NA	NA	Has_ORF	64.7726	-26.1513	4.99759	-5.23279	1.66972e-07	3.04227e-06	0	45.1951	TRUE
TRINITY_DN202599_c2_g1	TRINITY_DN202599_c2_g1_i4	SC6A9	Sodium- and chloride-dependent glycine transporter 1	Xenopus	Eukaryota	XENLA	Has_ORF	55.4408	-26.1239	4.9976	-5.22728	1.72018e-07	3.12765e-06	0	29.8401	TRUE
TRINITY_DN205981_c1_g2	TRINITY_DN205981_c1_g2_i8	SNED1	Sushi, nidogen and EGF-like domain-containing protein 1	Homo	Eukaryota	HUMAN	Has_ORF	59.45	-26.0929	4.99758	-5.22111	1.77852e-07	3.22356e-06	0	46.6131	TRUE
TRINITY_DN203475_c7_g1	TRINITY_DN203475_c7_g1_i11	GABT	4-aminobutyrate aminotransferase, mitochondrial	Sus	Eukaryota	PIG	Has_ORF	80.1568	-26.0763	3.01178	-8.6581	4.79681e-18	4.64339e-16	0	39.0487	TRUE
TRINITY_DN208069_c0_g1	TRINITY_DN208069_c0_g1_i14	PIF	Protein PIF	Pinctada	Eukaryota	PINFU	Has_ORF	42.5909	-26.0635	4.99766	-5.21513	1.83692e-07	3.319e-06	0	16.7721	TRUE
TRINITY_DN206462_c0_g1	TRINITY_DN206462_c0_g1_i3	GIMA4	GTPase IMAP family member 4	Homo	Eukaryota	HUMAN	Has_ORF	60.6419	-26.0591	4.99758	-5.21434	1.84475e-07	3.33135e-06	0	46.5635	TRUE
TRINITY_DN212086_c1_g1	TRINITY_DN212086_c1_g1_i9	OCTL	Organic cation transporter-like protein	Sophophora	Eukaryota	DROME	Has_ORF	51.7699	-26.0563	4.99761	-5.21374	1.85069e-07	3.33519e-06	0	21.7963	TRUE
TRINITY_DN204026_c0_g2	TRINITY_DN204026_c0_g2_i1	AKNA	AT-hook-containing transcription factor	Homo	Eukaryota	HUMAN	Has_ORF	31.7458	-26.0448	3.03882	-8.5707	1.02854e-17	9.50509e-16	0	3.48444	TRUE
TRINITY_DN203320_c4_g2	TRINITY_DN203320_c4_g2_i3	TRIM3	Tripartite motif-containing protein 3	Rattus	Eukaryota	RAT	Has_ORF	11.8748	-26.0279	4.99854	-5.20711	1.9181e-07	3.44234e-06	0	3.88883	TRUE
TRINITY_DN199838_c0_g1	TRINITY_DN199838_c0_g1_i5	ECE1	Endothelin-converting enzyme 1	Bos	Eukaryota	BOVIN	Has_ORF	47.694	-25.9832	4.99763	-5.1991	2.00258e-07	3.58097e-06	0	15.4102	TRUE
TRINITY_DN196651_c1_g3	TRINITY_DN196651_c1_g3_i6	NA	NA	NA	NA	NA	Has_ORF	58.3851	-25.9646	4.99761	-5.19541	2.04271e-07	3.64146e-06	0	93.008	TRUE
TRINITY_DN196637_c1_g2	TRINITY_DN196637_c1_g2_i2	GIMA4	GTPase IMAP family member 4	Homo	Eukaryota	HUMAN	Has_ORF	39.3656	-25.8912	4.99769	-5.18064	2.21131e-07	3.90386e-06	0	14.6705	TRUE
TRINITY_DN210030_c0_g2	TRINITY_DN210030_c0_g2_i1	LECM1	C-type lectin 1	Hydrophis	Eukaryota	HYDHA	Has_ORF	152.96	-25.7865	2.14819	-12.0038	3.39261e-33	1.45149e-30	0	24.7079	TRUE
TRINITY_DN208069_c0_g1	TRINITY_DN208069_c0_g1_i1	PIF	Protein PIF	Pinctada	Eukaryota	PINFU	Has_ORF	45.2369	-25.7839	4.99766	-5.1592	2.4801e-07	4.33205e-06	0	17.375	TRUE
TRINITY_DN207614_c1_g1	TRINITY_DN207614_c1_g1_i7	CP17A	Steroid 17-alpha-hydroxylase/17,20 lyase	Rana	Eukaryota	RANDY	Has_ORF	38.8829	-25.7663	3.86075	-6.67392	2.49067e-11	9.16286e-10	0	23.2926	TRUE
TRINITY_DN212220_c1_g3	TRINITY_DN212220_c1_g3_i5	VWDE	von Willebrand factor D and EGF domain-containing protein	Homo	Eukaryota	HUMAN	Has_ORF	33.1314	-25.7173	4.99775	-5.14578	2.66418e-07	4.63025e-06	0	11.2556	TRUE
TRINITY_DN194969_c0_g1	TRINITY_DN194969_c0_g1_i1	CML1	Calmodulin-like protein 1	Oryza	Eukaryota	ORYSJ	Has_ORF	44.1564	-25.703	4.99765	-5.14302	2.70355e-07	4.69397e-06	0	17.3369	TRUE
TRINITY_DN202294_c2_g3	TRINITY_DN202294_c2_g3_i1	GIMA4	GTPase IMAP family member 4	Homo	Eukaryota	HUMAN	Has_ORF	36.1914	-25.6833	4.99772	-5.13901	2.76188e-07	4.78565e-06	0	21.6039	TRUE
TRINITY_DN193396_c0_g1	TRINITY_DN193396_c0_g1_i4	GIMA4	GTPase IMAP family member 4	Homo	Eukaryota	HUMAN	Has_ORF	25.5463	-25.6702	2.98411	-8.6023	7.81335e-18	7.43878e-16	0	15.6463	TRUE
TRINITY_DN192658_c0_g1	TRINITY_DN192658_c0_g1_i3	XCT	Cystine/glutamate transporter	Mus	Eukaryota	MOUSE	Has_ORF	44.088	-25.6638	2.0658	-12.4232	1.95662e-35	1.01204e-32	0	22.0635	TRUE
TRINITY_DN209884_c0_g1	TRINITY_DN209884_c0_g1_i5	EFCB5	EF-hand calcium-binding domain-containing protein 5	Homo	Eukaryota	HUMAN	Has_ORF	12.2603	-25.6514	4.99875	-5.13156	2.87357e-07	4.96676e-06	0	3.77326	TRUE
TRINITY_DN196651_c1_g3	TRINITY_DN196651_c1_g3_i12	NA	NA	NA	NA	NA	Has_ORF	22.9455	-25.613	4.85944	-5.27078	1.35848e-07	2.52295e-06	0	18.3969	TRUE
TRINITY_DN207859_c7_g1	TRINITY_DN207859_c7_g1_i5	PIF	Protein PIF	Pinctada	Eukaryota	PINFU	Has_ORF	35.5115	-25.5894	4.99772	-5.12021	3.0519e-07	5.24622e-06	0	18.9327	TRUE
TRINITY_DN174607_c0_g1	TRINITY_DN174607_c0_g1_i3	APOL3	Apolipoprotein L3	Homo	Eukaryota	HUMAN	Has_ORF	42.139	-25.5498	4.99768	-5.11233	3.18215e-07	5.43774e-06	0	37.2948	TRUE
TRINITY_DN196581_c0_g1	TRINITY_DN196581_c0_g1_i13	NA	NA	NA	NA	NA	Has_ORF	19.4824	-25.5422	4.99809	-5.11039	3.21487e-07	5.48824e-06	0	15.8045	TRUE
TRINITY_DN199368_c0_g1	TRINITY_DN199368_c0_g1_i3	C1QT5	Complement C1q tumor necrosis factor-related protein 5	Rattus	Eukaryota	RAT	Has_ORF	414.289	25.5083	4.99736	5.10435	3.3193e-07	5.6415e-06	191.746	0	TRUE
TRINITY_DN213370_c0_g2	TRINITY_DN213370_c0_g2_i4	RN213	E3 ubiquitin-protein ligase RNF213	Homo	Eukaryota	HUMAN	Has_ORF	21.7796	-25.4739	4.10617	-6.20383	5.51066e-10	1.6143e-08	0	7.79475	TRUE
TRINITY_DN205435_c0_g1	TRINITY_DN205435_c0_g1_i11	NA	NA	NA	NA	NA	Has_ORF	36.468	-25.4615	3.60267	-7.0674	1.5786e-12	7.00465e-11	0	54.6659	TRUE
TRINITY_DN199614_c1_g3	TRINITY_DN199614_c1_g3_i4	NA	NA	NA	NA	NA	Has_ORF	33.4545	-25.4026	4.99774	-5.08282	3.71879e-07	6.26213e-06	0	24.0289	TRUE
TRINITY_DN196407_c4_g3	TRINITY_DN196407_c4_g3_i2	ACT	Actin, adductor muscle	Placopecten	Eukaryota	PLAMG	Has_ORF	183.1	-25.3793	2.53848	-9.99783	1.55769e-23	2.72635e-21	0	32.1992	TRUE
TRINITY_DN192405_c3_g1	TRINITY_DN192405_c3_g1_i1	ASO	L-ascorbate oxidase	Cucumis	Eukaryota	CUCSA	Has_ORF	32.2031	-25.3774	4.99776	-5.07776	3.8192e-07	6.41197e-06	0	8.87667	TRUE
TRINITY_DN210098_c0_g1	TRINITY_DN210098_c0_g1_i2	MYO9A	Unconventional myosin-IXa	Homo	Eukaryota	HUMAN	Has_ORF	94.9787	-25.3667	2.41469	-10.5052	8.17752e-26	1.81662e-23	0	4.05028	TRUE
TRINITY_DN212709_c3_g1	TRINITY_DN212709_c3_g1_i4	NA	NA	NA	NA	NA	Has_ORF	197.652	25.2577	4.99737	5.0542	4.32199e-07	7.15617e-06	43.2359	0	TRUE
TRINITY_DN212593_c0_g1	TRINITY_DN212593_c0_g1_i10	NA	NA	NA	NA	NA	Has_ORF	37.8594	-25.2561	4.82189	-5.23779	1.62511e-07	2.97037e-06	0	1.24086	TRUE
TRINITY_DN197919_c6_g4	TRINITY_DN197919_c6_g4_i1	MGST1	Microsomal glutathione S-transferase 1	Mus	Eukaryota	MOUSE	Has_ORF	70.744	-25.2191	2.07372	-12.1613	4.99637e-34	2.43872e-31	0	28.5408	TRUE
TRINITY_DN194772_c6_g1	TRINITY_DN194772_c6_g1_i1	NA	NA	NA	NA	NA	Has_ORF	33.2041	-25.214	3.91735	-6.4365	1.22257e-10	3.99909e-09	0	28.2647	TRUE
TRINITY_DN193547_c8_g1	TRINITY_DN193547_c8_g1_i1	S17A5	Sialin	Homo	Eukaryota	HUMAN	Has_ORF	35.0748	-25.1955	2.25555	-11.1704	5.6898e-29	1.64317e-26	0	21.0209	TRUE
TRINITY_DN212220_c1_g4	TRINITY_DN212220_c1_g4_i1	VWDE	von Willebrand factor D and EGF domain-containing protein	Homo	Eukaryota	HUMAN	Has_ORF	31.1718	-25.1796	4.99778	-5.03816	4.70024e-07	7.71244e-06	0	12.5276	TRUE
TRINITY_DN200489_c1_g1	TRINITY_DN200489_c1_g1_i1	NA	NA	NA	NA	NA	Has_ORF	21.6843	-25.1723	4.99795	-5.03653	4.74056e-07	7.77082e-06	0	11.2234	TRUE
TRINITY_DN208754_c0_g2	TRINITY_DN208754_c0_g2_i4	NA	NA	NA	NA	NA	Has_ORF	30.9342	-25.1405	4.99778	-5.03034	4.89609e-07	7.9809e-06	0	15.8198	TRUE
TRINITY_DN197109_c0_g1	TRINITY_DN197109_c0_g1_i3	PRM1A	Prominin-1-A	Danio	Eukaryota	DANRE	Has_ORF	34.7837	-25.102	3.52479	-7.12155	1.06721e-12	4.85994e-11	0	6.13473	TRUE
TRINITY_DN212213_c2_g1	TRINITY_DN212213_c2_g1_i5	MYO7A	Myosin-VIIa	Stegomyia	Eukaryota	AEDAE	Has_ORF	23.7154	-25.0978	4.9979	-5.02167	5.12237e-07	8.30986e-06	0	5.01778	TRUE
TRINITY_DN213891_c1_g1	TRINITY_DN213891_c1_g1_i1	ABCA1	ATP-binding cassette sub-family A member 1	Mus	Eukaryota	MOUSE	Has_ORF	27.1693	-25.0591	4.99786	-5.01397	5.33175e-07	8.6138e-06	0	1.46261	TRUE
TRINITY_DN204007_c2_g2	TRINITY_DN204007_c2_g2_i2	NA	NA	NA	NA	NA	Has_ORF	325.567	25.0537	4.08353	6.1353	8.49987e-10	2.41841e-08	183.933	0	TRUE
TRINITY_DN196651_c1_g3	TRINITY_DN196651_c1_g3_i13	NA	NA	NA	NA	NA	Has_ORF	28.0447	-25.0429	4.99782	-5.01077	5.42116e-07	8.74222e-06	0	39.3273	TRUE
TRINITY_DN191314_c0_g1	TRINITY_DN191314_c0_g1_i3	NA	NA	NA	NA	NA	Has_ORF	19.6275	-25.0134	3.81944	-6.54897	5.79356e-11	2.01988e-09	0	10.5465	TRUE
TRINITY_DN205817_c0_g1	TRINITY_DN205817_c0_g1_i7	NA	NA	NA	NA	NA	Has_ORF	14.2373	-25.0126	4.99827	-5.00424	5.60819e-07	8.99689e-06	0	14.7517	TRUE
TRINITY_DN205183_c1_g1	TRINITY_DN205183_c1_g1_i5	NA	NA	NA	NA	NA	Has_ORF	401.57	25.0003	2.00303	12.4812	9.45115e-36	5.03892e-33	51.7533	0	TRUE
TRINITY_DN206959_c4_g1	TRINITY_DN206959_c4_g1_i10	SC5A7	High affinity choline transporter 1	Homo	Eukaryota	HUMAN	Has_ORF	27.6192	-24.9975	4.99782	-5.00167	5.68353e-07	9.10178e-06	0	11.7666	TRUE
TRINITY_DN212031_c1_g1	TRINITY_DN212031_c1_g1_i12	GIMA4	GTPase IMAP family member 4	Homo	Eukaryota	HUMAN	Has_ORF	23.5683	-24.9611	4.9979	-4.99432	5.90431e-07	9.40753e-06	0	6.89972	TRUE
TRINITY_DN209073_c0_g1	TRINITY_DN209073_c0_g1_i8	NUMA1	.	.	.	MOUSE	Has_ORF	53.8341	-24.9555	2.33447	-10.69	1.13362e-26	2.74724e-24	0	7.46591	TRUE
TRINITY_DN212086_c1_g1	TRINITY_DN212086_c1_g1_i10	OCTL	Organic cation transporter-like protein	Sophophora	Eukaryota	DROME	Has_ORF	26.5078	-24.9553	4.99784	-4.99322	5.93809e-07	9.44833e-06	0	10.7388	TRUE
TRINITY_DN196249_c4_g1	TRINITY_DN196249_c4_g1_i2	NA	NA	NA	NA	NA	Has_ORF	201.095	-24.9502	2.39358	-10.4238	1.93095e-25	4.00701e-23	0	13.4335	TRUE
TRINITY_DN193650_c0_g1	TRINITY_DN193650_c0_g1_i3	GIMA4	GTPase IMAP family member 4	Homo	Eukaryota	HUMAN	Has_ORF	15.9717	-24.9458	4.99836	-4.9908	6.01299e-07	9.55434e-06	0	10.2082	TRUE
TRINITY_DN207797_c1_g1	TRINITY_DN207797_c1_g1_i6	PDFR	PDF receptor	Sophophora	Eukaryota	DROME	Has_ORF	41.6792	-24.9283	3.12488	-7.97736	1.49502e-15	1.06386e-13	0	7.4717	TRUE
TRINITY_DN199190_c4_g1	TRINITY_DN199190_c4_g1_i1	NA	NA	NA	NA	NA	Has_ORF	13.7336	-24.8902	4.99828	-4.97976	6.36637e-07	1.00697e-05	0	9.53578	TRUE
TRINITY_DN212086_c1_g3	TRINITY_DN212086_c1_g3_i1	S22A3	Solute carrier family 22 member 3	Rattus	Eukaryota	RAT	Has_ORF	24.4009	-24.8886	4.63856	-5.36558	8.06895e-08	1.56743e-06	0	19.2021	TRUE
TRINITY_DN210326_c4_g1	TRINITY_DN210326_c4_g1_i1	SWNK	.	.	.	METRA	Has_ORF	20.0236	-24.8842	3.46153	-7.1888	6.5364e-13	3.11152e-11	0	13.5092	TRUE
TRINITY_DN205963_c2_g4	TRINITY_DN205963_c2_g4_i1	GIMA4	GTPase IMAP family member 4	Homo	Eukaryota	HUMAN	Has_ORF	25.4299	-24.8683	4.99786	-4.97579	6.49817e-07	1.02314e-05	0	21.5116	TRUE
TRINITY_DN208069_c0_g1	TRINITY_DN208069_c0_g1_i13	PIF	Protein PIF	Pinctada	Eukaryota	PINFU	Has_ORF	24.7634	-24.85	4.99788	-4.9721	6.62306e-07	1.04186e-05	0	12.5667	TRUE
TRINITY_DN193650_c0_g1	TRINITY_DN193650_c0_g1_i2	GIMA4	GTPase IMAP family member 4	Homo	Eukaryota	HUMAN	Has_ORF	14.7771	-24.8452	4.99836	-4.97066	6.67244e-07	1.04915e-05	0	11.3449	TRUE
TRINITY_DN212086_c1_g1	TRINITY_DN212086_c1_g1_i4	OCTL	Organic cation transporter-like protein	Sophophora	Eukaryota	DROME	Has_ORF	24.8163	-24.8086	4.99788	-4.96383	6.91149e-07	1.08232e-05	0	9.94805	TRUE
TRINITY_DN202294_c2_g2	TRINITY_DN202294_c2_g2_i2	NA	NA	NA	NA	NA	Has_ORF	21.115	-24.7805	4.99796	-4.95812	7.11784e-07	1.11112e-05	0	18.4831	TRUE
TRINITY_DN194153_c3_g2	TRINITY_DN194153_c3_g2_i4	AMT1	Putative ammonium transporter 1	Caenorhabditis	Eukaryota	CAEEL	Has_ORF	13.7313	-24.7577	4.9983	-4.95324	7.29892e-07	1.1353e-05	0	7.11256	TRUE
TRINITY_DN197676_c1_g1	TRINITY_DN197676_c1_g1_i5	NA	NA	NA	NA	NA	Has_ORF	11.8519	-24.7555	4.99849	-4.9526	7.32282e-07	1.13799e-05	0	22.7594	TRUE
TRINITY_DN207829_c0_g1	TRINITY_DN207829_c0_g1_i2	NA	NA	NA	NA	NA	Has_ORF	23.1105	-24.7511	4.99791	-4.9523	7.33433e-07	1.13876e-05	0	6.53397	TRUE
TRINITY_DN208693_c2_g1	TRINITY_DN208693_c2_g1_i1	MOT2	Monocarboxylate transporter 2	Mus	Eukaryota	MOUSE	Has_ORF	20.7478	-24.7276	4.99798	-4.94751	7.51673e-07	1.16447e-05	0	7.34183	TRUE
TRINITY_DN208386_c1_g3	TRINITY_DN208386_c1_g3_i4	NA	NA	NA	NA	NA	Has_ORF	11.4817	-24.6888	4.99873	-4.93902	7.85149e-07	1.2093e-05	0	12.9982	TRUE
TRINITY_DN204216_c1_g1	TRINITY_DN204216_c1_g1_i7	MYSP	Paramyosin	Mytilus	Eukaryota	MYTGA	Has_ORF	10.4824	-24.6873	4.99856	-4.93889	7.85696e-07	1.20961e-05	0	2.36044	TRUE
TRINITY_DN196827_c4_g1	TRINITY_DN196827_c4_g1_i5	NA	NA	NA	NA	NA	Has_ORF	20.7151	-24.6803	4.99797	-4.93805	7.89061e-07	1.21263e-05	0	15.964	TRUE
TRINITY_DN206959_c4_g1	TRINITY_DN206959_c4_g1_i3	SC5A7	High affinity choline transporter 1	Mus	Eukaryota	MOUSE	Has_ORF	25.7374	-24.6773	3.22972	-7.6407	2.1605e-14	1.31817e-12	0	16.0576	TRUE
TRINITY_DN193050_c7_g2	TRINITY_DN193050_c7_g2_i1	NA	NA	NA	NA	NA	Has_ORF	25.4141	-24.672	4.09507	-6.0248	1.69315e-09	4.58766e-08	0	9.42224	TRUE
TRINITY_DN208693_c2_g1	TRINITY_DN208693_c2_g1_i9	NA	NA	NA	NA	NA	Has_ORF	8.41665	-24.6325	4.76686	-5.16745	2.37315e-07	4.15992e-06	0	6.12594	TRUE
TRINITY_DN211158_c1_g1	TRINITY_DN211158_c1_g1_i9	MTP10	Metal tolerance protein 10	Arabidopsis	Eukaryota	ARATH	Has_ORF	840.606	-24.6088	1.95368	-12.5962	2.21703e-36	1.32468e-33	0	6.47907	TRUE
TRINITY_DN194320_c5_g2	TRINITY_DN194320_c5_g2_i8	GLT13	Polypeptide N-acetylgalactosaminyltransferase 13	Homo	Eukaryota	HUMAN	Has_ORF	259.219	24.6084	2.57851	9.54368	1.37855e-21	2.0073e-19	122.901	0	TRUE
TRINITY_DN209919_c4_g2	TRINITY_DN209919_c4_g2_i2	NA	NA	NA	NA	NA	Has_ORF	25.5427	-24.5886	4.49413	-5.47127	4.46813e-08	9.18406e-07	0	4.10407	TRUE
TRINITY_DN194056_c5_g2	TRINITY_DN194056_c5_g2_i1	APOL3	Apolipoprotein L3	Homo	Eukaryota	HUMAN	Has_ORF	23.7265	-24.5879	4.9979	-4.91964	8.67029e-07	1.319e-05	0	19.2094	TRUE
TRINITY_DN207016_c1_g1	TRINITY_DN207016_c1_g1_i5	MF13A	Transmembrane protein 180 {ECO:0000250|UniProtKB:Q14CX5}	Gallus	Eukaryota	CHICK	Has_ORF	49.4335	-24.5838	3.74677	-6.56135	5.33237e-11	1.87227e-09	0	5.03891	TRUE
TRINITY_DN205758_c2_g2	TRINITY_DN205758_c2_g2_i11	NA	NA	NA	NA	NA	Has_ORF	19.4201	-24.57	4.99801	-4.91596	8.8348e-07	1.34285e-05	0	9.8979	TRUE
TRINITY_DN197361_c7_g1	TRINITY_DN197361_c7_g1_i5	RPB1	DNA-directed RNA polymerase II subunit RPB1	Mus	Eukaryota	MOUSE	Has_ORF	25.3523	-24.5374	4.34242	-5.65064	1.59855e-08	3.60427e-07	0	6.043	TRUE
TRINITY_DN203199_c8_g1	TRINITY_DN203199_c8_g1_i1	MOT13	Monocarboxylate transporter 13	Mus	Eukaryota	MOUSE	Has_ORF	13.9094	-24.5263	4.99828	-4.90695	9.25056e-07	1.40235e-05	0	16.3425	TRUE
TRINITY_DN213057_c1_g1	TRINITY_DN213057_c1_g1_i5	MPRIP	Myosin phosphatase Rho-interacting protein	Mus	Eukaryota	MOUSE	Has_ORF	49.0585	-24.5252	2.61667	-9.3727	7.06979e-21	9.31573e-19	0	2.10914	TRUE
TRINITY_DN206594_c3_g2	TRINITY_DN206594_c3_g2_i2	EAAT	Excitatory amino acid transporter	Onchocerca	Eukaryota	ONCVO	Has_ORF	10.442	-24.5211	4.9986	-4.90558	9.3151e-07	1.40967e-05	0	4.2095	TRUE
TRINITY_DN197066_c8_g5	TRINITY_DN197066_c8_g5_i1	NA	NA	NA	NA	NA	Has_ORF	9.83724	-24.5164	4.99868	-4.90458	9.36276e-07	1.41555e-05	0	5.32449	TRUE
TRINITY_DN199190_c4_g1	TRINITY_DN199190_c4_g1_i2	NA	NA	NA	NA	NA	Has_ORF	6.64056	-24.5052	4.99925	-4.90177	9.4978e-07	1.43356e-05	0	4.52944	TRUE
TRINITY_DN201053_c2_g1	TRINITY_DN201053_c2_g1_i6	NA	NA	NA	NA	NA	Has_ORF	18.7929	-24.4997	4.99804	-4.90187	9.49273e-07	1.43342e-05	0	36.9064	TRUE
TRINITY_DN211705_c0_g1	TRINITY_DN211705_c0_g1_i8	PLXA4	Plexin-A4	Mus	Eukaryota	MOUSE	Has_ORF	20.1645	-24.4866	4.99799	-4.89929	9.61835e-07	1.44686e-05	0	4.69477	TRUE
TRINITY_DN197066_c8_g5	TRINITY_DN197066_c8_g5_i5	NA	NA	NA	NA	NA	Has_ORF	9.24343	-24.4851	4.99875	-4.89825	9.66933e-07	1.4525e-05	0	5.4612	TRUE
TRINITY_DN191160_c1_g1	TRINITY_DN191160_c1_g1_i2	S23A1	Solute carrier family 23 member 1	Mus	Eukaryota	MOUSE	Has_ORF	17.8872	-24.4733	4.99809	-4.89653	9.75453e-07	1.46403e-05	0	6.45024	TRUE
TRINITY_DN203067_c0_g1	TRINITY_DN203067_c0_g1_i6	MOT12	Monocarboxylate transporter 12	Homo	Eukaryota	HUMAN	Has_ORF	19.2384	-24.4517	2.87185	-8.51427	1.67644e-17	1.51294e-15	0	6.96062	TRUE
TRINITY_DN208785_c2_g3	TRINITY_DN208785_c2_g3_i14	TENS1	Tensin-1	Homo	Eukaryota	HUMAN	Has_ORF	16.4281	-24.4276	4.9982	-4.88728	1.02238e-06	1.52478e-05	0	3.102	TRUE
TRINITY_DN205260_c0_g1	TRINITY_DN205260_c0_g1_i4	GIMA7	GTPase IMAP family member 7	Homo	Eukaryota	HUMAN	Has_ORF	10.5151	-24.4105	4.9986	-4.88348	1.04231e-06	1.55284e-05	0	4.15674	TRUE
TRINITY_DN205150_c4_g1	TRINITY_DN205150_c4_g1_i3	TNAP3	Tumor necrosis factor alpha-induced protein 3	Macaca	Eukaryota	MACFA	Has_ORF	10.9131	-24.4066	4.99929	-4.88201	1.05008e-06	1.5625e-05	0	1.58372	TRUE
TRINITY_DN192054_c0_g1	TRINITY_DN192054_c0_g1_i1	TENX	Tenascin-X	Homo	Eukaryota	HUMAN	Has_ORF	18.2089	-24.4041	4.99806	-4.88271	1.04637e-06	1.55765e-05	0	17.7315	TRUE
TRINITY_DN201849_c1_g1	TRINITY_DN201849_c1_g1_i2	SC5A8	Sodium-coupled monocarboxylate transporter 1	Mus	Eukaryota	MOUSE	Has_ORF	17.944	-24.3989	4.99807	-4.88167	1.05191e-06	1.56422e-05	0	7.2639	TRUE
TRINITY_DN201053_c2_g1	TRINITY_DN201053_c2_g1_i9	FAT2	Protocadherin Fat 2	Rattus	Eukaryota	RAT	Has_ORF	19.6492	-24.3682	4.99801	-4.87558	1.08489e-06	1.60602e-05	0	30.2189	TRUE
TRINITY_DN202896_c0_g1	TRINITY_DN202896_c0_g1_i3	HNF4B	Hepatocyte nuclear factor 4-beta	Xenopus	Eukaryota	XENLA	Has_ORF	40.2146	-24.3625	2.35735	-10.3347	4.91058e-25	9.83677e-23	0	5.18065	TRUE
TRINITY_DN209369_c4_g1	TRINITY_DN209369_c4_g1_i1	FUCO	Alpha-L-fucosidase	Branchiostoma	Eukaryota	BRAFL	Has_ORF	28.5336	-24.3445	4.62634	-5.26214	1.42386e-07	2.6387e-06	0	5.24308	TRUE
TRINITY_DN212937_c0_g1	TRINITY_DN212937_c0_g1_i10	MMP21	.	.	.	DANRE	Has_ORF	68.6122	-24.3394	3.06916	-7.93032	2.18585e-15	1.52723e-13	0	2.88547	TRUE
TRINITY_DN208069_c0_g1	TRINITY_DN208069_c0_g1_i8	PIF	Protein PIF	Pinctada	Eukaryota	PINFU	Has_ORF	18.0561	-24.3327	4.99806	-4.86842	1.12493e-06	1.65891e-05	0	7.2786	TRUE
TRINITY_DN209879_c1_g1	TRINITY_DN209879_c1_g1_i16	NA	NA	NA	NA	NA	Has_ORF	674.637	24.3264	2.3229	10.4724	1.15638e-25	2.50465e-23	34.8258	0	TRUE
TRINITY_DN210659_c5_g1	TRINITY_DN210659_c5_g1_i3	NA	NA	NA	NA	NA	Has_ORF	17.0404	-24.3174	4.99811	-4.86533	1.14266e-06	1.68219e-05	0	21.7591	TRUE
TRINITY_DN202141_c6_g3	TRINITY_DN202141_c6_g3_i17	KS6A3	Ribosomal protein S6 kinase alpha-3	Mus	Eukaryota	MOUSE	Has_ORF	36.7006	-24.3069	3.33059	-7.29807	2.9192e-13	1.48554e-11	0	5.2807	TRUE
TRINITY_DN203032_c12_g1	TRINITY_DN203032_c12_g1_i4	NOTCH	Neurogenic locus Notch protein	Sophophora	Eukaryota	DROME	Has_ORF	6.312	-24.3047	4.99953	-4.86138	1.16568e-06	1.71317e-05	0	1.04996	TRUE
TRINITY_DN205943_c4_g1	TRINITY_DN205943_c4_g1_i6	TBH1	Tyramine beta-hydroxylase {ECO:0000312|WormBase:H13N06.6b}	Caenorhabditis	Eukaryota	CAEEL	Has_ORF	25.5948	-24.2837	4.99822	-4.85846	1.18302e-06	1.73425e-05	0	6.5271	TRUE
TRINITY_DN210661_c2_g1	TRINITY_DN210661_c2_g1_i3	FGFR1	Fibroblast growth factor receptor homolog 1	Sophophora	Eukaryota	DROME	Has_ORF	23.0158	-24.2735	4.99791	-4.85673	1.19339e-06	1.74678e-05	0	5.8371	TRUE
TRINITY_DN212163_c0_g1	TRINITY_DN212163_c0_g1_i5	NFH	Neurofilament heavy polypeptide	Homo	Eukaryota	HUMAN	Has_ORF	37.7405	-24.2407	2.44462	-9.91592	3.54957e-23	5.97137e-21	0	4.24487	TRUE
TRINITY_DN212597_c2_g1	TRINITY_DN212597_c2_g1_i1	GRM5	Metabotropic glutamate receptor 5	Rattus	Eukaryota	RAT	Has_ORF	20.5943	-24.2374	4.99798	-4.84945	1.23804e-06	1.80346e-05	0	5.13304	TRUE
TRINITY_DN209222_c0_g1	TRINITY_DN209222_c0_g1_i1	NA	NA	NA	NA	NA	Has_ORF	32.1224	-24.223	4.58615	-5.28178	1.27938e-07	2.39141e-06	0	5.99908	TRUE
TRINITY_DN191101_c1_g1	TRINITY_DN191101_c1_g1_i4	NOTC3	Neurogenic locus notch homolog protein 3	Rattus	Eukaryota	RAT	Has_ORF	20.8524	-24.2167	4.99807	-4.84521	1.26477e-06	1.84007e-05	0	31.0017	TRUE
TRINITY_DN188561_c0_g1	TRINITY_DN188561_c0_g1_i2	BXL5	Probable beta-D-xylosidase 5	Arabidopsis	Eukaryota	ARATH	Has_ORF	11.9605	-24.2024	4.99843	-4.84201	1.28532e-06	1.86527e-05	0	4.4334	TRUE
TRINITY_DN195818_c2_g1	TRINITY_DN195818_c2_g1_i1	P20D2	Peptidase M20 domain-containing protein 2	Homo	Eukaryota	HUMAN	Has_ORF	14.9804	-24.2006	4.99821	-4.84187	1.28624e-06	1.86583e-05	0	7.74722	TRUE
TRINITY_DN190124_c0_g2	TRINITY_DN190124_c0_g2_i7	VWDE	von Willebrand factor D and EGF domain-containing protein	Mus	Eukaryota	MOUSE	Has_ORF	16.1535	-24.1966	4.99814	-4.84112	1.2911e-06	1.87131e-05	0	10.6869	TRUE
TRINITY_DN196827_c4_g1	TRINITY_DN196827_c4_g1_i11	NA	NA	NA	NA	NA	Has_ORF	8.0251	-24.1953	4.99894	-4.84008	1.29785e-06	1.88031e-05	0	6.11383	TRUE
TRINITY_DN193372_c0_g1	TRINITY_DN193372_c0_g1_i4	ORCT	Organic cation transporter protein	Sophophora	Eukaryota	DROME	Has_ORF	16.2006	-24.1684	4.70073	-5.14142	2.72669e-07	4.73177e-06	0	6.67479	TRUE
TRINITY_DN207727_c0_g1	TRINITY_DN207727_c0_g1_i2	MYO8	Myosin-8	Arabidopsis	Eukaryota	ARATH	Has_ORF	12.7545	-24.1613	4.99835	-4.83386	1.33908e-06	1.92956e-05	0	2.54068	TRUE
TRINITY_DN191502_c1_g1	TRINITY_DN191502_c1_g1_i2	SC6A9	Sodium- and chloride-dependent glycine transporter 1	Xenopus	Eukaryota	XENLA	Has_ORF	11.4675	-24.1589	4.99846	-4.83326	1.34314e-06	1.9338e-05	0	5.51481	TRUE
TRINITY_DN195045_c4_g1	TRINITY_DN195045_c4_g1_i3	ARGI	Arginase, hepatic	Aquarana	Eukaryota	LITCT	Has_ORF	13.297	-24.14	4.99833	-4.82961	1.36802e-06	1.96717e-05	0	7.30893	TRUE
TRINITY_DN196045_c0_g1	TRINITY_DN196045_c0_g1_i1	NA	NA	NA	NA	NA	Has_ORF	8.9829	-24.1253	4.99878	-4.82623	1.39143e-06	1.99504e-05	0	5.15724	TRUE
TRINITY_DN210969_c0_g1	TRINITY_DN210969_c0_g1_i12	VWDE	von Willebrand factor D and EGF domain-containing protein	Mus	Eukaryota	MOUSE	Has_ORF	14.035	-24.123	4.99826	-4.82628	1.39104e-06	1.99504e-05	0	6.27008	TRUE
TRINITY_DN212392_c1_g2	TRINITY_DN212392_c1_g2_i1	PDPR	Pyruvate dehydrogenase phosphatase regulatory subunit, mitochondrial	Homo	Eukaryota	HUMAN	Has_ORF	13.3531	-24.1222	4.99831	-4.82608	1.39243e-06	1.99565e-05	0	10.9366	TRUE
TRINITY_DN198260_c1_g1	TRINITY_DN198260_c1_g1_i15	SPA6L	Spermatogenesis associated 6-like protein	Homo	Eukaryota	HUMAN	Has_ORF	19.5888	-24.107	3.51118	-6.86579	6.61231e-12	2.65835e-10	0	2.65169	TRUE
TRINITY_DN207684_c0_g1	TRINITY_DN207684_c0_g1_i4	SAXO1	Stabilizer of axonemal microtubules 1	Macaca	Eukaryota	MACFA	Has_ORF	18.4664	-24.1042	4.99825	-4.82252	1.41757e-06	2.02749e-05	0	5.90213	TRUE
TRINITY_DN208659_c0_g2	TRINITY_DN208659_c0_g2_i3	NA	NA	NA	NA	NA	Has_ORF	15.3072	-24.102	4.99819	-4.82216	1.42015e-06	2.03034e-05	0	3.69413	TRUE
TRINITY_DN203673_c9_g1	TRINITY_DN203673_c9_g1_i1	PTP10	Tyrosine-protein phosphatase 10D	Sophophora	Eukaryota	DROME	Has_ORF	14.4881	-24.1004	4.99828	-4.82174	1.42314e-06	2.03377e-05	0	4.91283	TRUE
TRINITY_DN212832_c2_g1	TRINITY_DN212832_c2_g1_i7	PTN13	Tyrosine-protein phosphatase non-receptor type 13	Homo	Eukaryota	HUMAN	Has_ORF	15.191	-24.053	4.99838	-4.81217	1.49303e-06	2.1214e-05	0	1.68921	TRUE
TRINITY_DN209771_c3_g1	TRINITY_DN209771_c3_g1_i2	S22A3	Solute carrier family 22 member 3	Rattus	Eukaryota	RAT	Has_ORF	8.46572	-24.0268	4.99885	-4.80647	1.53618e-06	2.17736e-05	0	6.02961	TRUE
TRINITY_DN202599_c2_g1	TRINITY_DN202599_c2_g1_i10	SC6A1	Sodium- and chloride-dependent GABA transporter 1	Homo	Eukaryota	HUMAN	Has_ORF	11.4175	-24.0231	4.99848	-4.80607	1.53924e-06	2.17902e-05	0	6.09884	TRUE
TRINITY_DN201849_c1_g1	TRINITY_DN201849_c1_g1_i7	SC5A8	Sodium-coupled monocarboxylate transporter 1	Mus	Eukaryota	MOUSE	Has_ORF	13.5863	-24.0203	4.99829	-4.80569	1.54215e-06	2.18136e-05	0	5.88304	TRUE
TRINITY_DN209025_c0_g2	TRINITY_DN209025_c0_g2_i10	TLL1	Tolloid-like protein 1	Homo	Eukaryota	HUMAN	Has_ORF	10.0277	-24.0106	4.99862	-4.80344	1.55964e-06	2.2016e-05	0	20.4814	TRUE
TRINITY_DN201455_c1_g1	TRINITY_DN201455_c1_g1_i1	P20D2	Peptidase M20 domain-containing protein 2	Mus	Eukaryota	MOUSE	Has_ORF	11.828	-23.9924	3.90751	-6.14008	8.24798e-10	2.35254e-08	0	14.9883	TRUE
TRINITY_DN194749_c0_g1	TRINITY_DN194749_c0_g1_i3	NA	NA	NA	NA	NA	Has_ORF	18.2075	-23.992	3.82354	-6.27482	3.50048e-10	1.05578e-08	0	6.50165	TRUE
TRINITY_DN212220_c1_g3	TRINITY_DN212220_c1_g3_i4	VWDE	von Willebrand factor D and EGF domain-containing protein	Homo	Eukaryota	HUMAN	Has_ORF	11.1397	-23.9655	4.20969	-5.69293	1.24881e-08	2.87316e-07	0	3.6795	TRUE
TRINITY_DN204007_c2_g2	TRINITY_DN204007_c2_g2_i3	NA	NA	NA	NA	NA	Has_ORF	123.445	23.9591	4.1711	5.74407	9.24272e-09	2.18044e-07	70.8211	0	TRUE
TRINITY_DN191297_c0_g1	TRINITY_DN191297_c0_g1_i1	MFHA1	Malignant fibrous histiocytoma-amplified sequence 1 homolog	Silurana	Eukaryota	XENTR	Has_ORF	17.085	-23.9554	4.99836	-4.79266	1.64588e-06	2.30744e-05	0	6.65883	TRUE
TRINITY_DN196827_c4_g1	TRINITY_DN196827_c4_g1_i6	NA	NA	NA	NA	NA	Has_ORF	12.7922	-23.9486	4.99835	-4.79131	1.65695e-06	2.32006e-05	0	9.98935	TRUE
TRINITY_DN191728_c10_g1	TRINITY_DN191728_c10_g1_i3	NA	NA	NA	NA	NA	Has_ORF	8.77728	-23.9455	4.9988	-4.79026	1.66567e-06	2.33039e-05	0	11.8393	TRUE
TRINITY_DN208754_c0_g2	TRINITY_DN208754_c0_g2_i8	NA	NA	NA	NA	NA	Has_ORF	12.9446	-23.9177	4.99834	-4.78513	1.70872e-06	2.38389e-05	0	6.67479	TRUE
TRINITY_DN202599_c2_g1	TRINITY_DN202599_c2_g1_i9	SC6A9	Sodium- and chloride-dependent glycine transporter 1	Xenopus	Eukaryota	XENLA	Has_ORF	15.5097	-23.9079	4.99818	-4.78332	1.72421e-06	2.4026e-05	0	13.782	TRUE
TRINITY_DN198843_c0_g1	TRINITY_DN198843_c0_g1_i8	NA	NA	NA	NA	NA	Has_ORF	10.1446	-23.899	4.99912	-4.78064	1.74737e-06	2.43388e-05	0	5.2889	TRUE
TRINITY_DN194419_c2_g1	TRINITY_DN194419_c2_g1_i1	MEGF6	Multiple epidermal growth factor-like domains protein 6	Rattus	Eukaryota	RAT	Has_ORF	9.30059	-23.8925	4.99873	-4.77972	1.75541e-06	2.44148e-05	0	7.6289	TRUE
TRINITY_DN203067_c0_g1	TRINITY_DN203067_c0_g1_i2	MOT12	Monocarboxylate transporter 12	Homo	Eukaryota	HUMAN	Has_ORF	7.43626	-23.8871	4.99906	-4.77831	1.76771e-06	2.45432e-05	0	2.70855	TRUE
TRINITY_DN203782_c0_g1	TRINITY_DN203782_c0_g1_i3	NA	NA	NA	NA	NA	Has_ORF	7.09432	-23.8738	4.99915	-4.77558	1.79189e-06	2.48391e-05	0	4.6	TRUE
TRINITY_DN213144_c1_g2	TRINITY_DN213144_c1_g2_i2	NA	NA	NA	NA	NA	Has_ORF	8.34042	-23.8617	4.99905	-4.77325	1.81275e-06	2.50881e-05	0	8.68597	TRUE
TRINITY_DN194284_c6_g1	TRINITY_DN194284_c6_g1_i1	NA	NA	NA	NA	NA	Has_ORF	8.13999	-23.8532	4.86717	-4.90084	9.54262e-07	1.43908e-05	0	12.8905	TRUE
TRINITY_DN204756_c0_g1	TRINITY_DN204756_c0_g1_i2	NA	NA	NA	NA	NA	Has_ORF	12.2736	-23.8499	4.99845	-4.77146	1.82894e-06	2.52417e-05	0	4.66134	TRUE
TRINITY_DN190443_c0_g1	TRINITY_DN190443_c0_g1_i2	RGN	Regucalcin	Danio	Eukaryota	DANRE	Has_ORF	12.4918	-23.8498	4.99837	-4.77151	1.82854e-06	2.52417e-05	0	11.0446	TRUE
TRINITY_DN201014_c3_g1	TRINITY_DN201014_c3_g1_i4	LPLT2	Latrophilin-like protein LAT-2 {ECO:0000312|EMBL:CCD61661.1, ECO:0000312|WormBase:B0286.2b}	Caenorhabditis	Eukaryota	CAEEL	Has_ORF	12.6716	-23.8458	4.99841	-4.77068	1.83602e-06	2.53193e-05	0	4.6668	TRUE
TRINITY_DN205021_c0_g2	TRINITY_DN205021_c0_g2_i7	NA	NA	NA	NA	NA	Has_ORF	11.8375	-23.8443	4.99843	-4.77037	1.83887e-06	2.53484e-05	0	9.84027	TRUE
TRINITY_DN194284_c6_g1	TRINITY_DN194284_c6_g1_i2	NA	NA	NA	NA	NA	Has_ORF	10.3679	-23.8432	4.99857	-4.76999	1.84235e-06	2.53863e-05	0	10.2568	TRUE
TRINITY_DN208965_c3_g1	TRINITY_DN208965_c3_g1_i6	NA	NA	NA	NA	NA	Has_ORF	9.42345	-23.8022	4.9987	-4.76167	1.91996e-06	2.62782e-05	0	6.26975	TRUE
TRINITY_DN213393_c1_g1	TRINITY_DN213393_c1_g1_i6	LAR	Tyrosine-protein phosphatase Lar	Sophophora	Eukaryota	DROME	Has_ORF	79.6369	-23.7819	2.89497	-8.21489	2.12367e-16	1.69576e-14	0	1.52019	TRUE
TRINITY_DN202782_c1_g2	TRINITY_DN202782_c1_g2_i3	NA	NA	NA	NA	NA	Has_ORF	19.4417	-23.7597	3.1429	-7.55982	4.03642e-14	2.32749e-12	0	9.12298	TRUE
TRINITY_DN197722_c1_g1	TRINITY_DN197722_c1_g1_i1	NA	NA	NA	NA	NA	Has_ORF	20.9485	-23.7395	4.99884	-4.749	2.04429e-06	2.77714e-05	0	5.11252	TRUE
TRINITY_DN213516_c1_g2	TRINITY_DN213516_c1_g2_i2	NA	NA	NA	NA	NA	Has_ORF	10.5907	-23.7382	4.9999	-4.74775	2.05693e-06	2.79321e-05	0	1.37285	TRUE
TRINITY_DN204916_c6_g1	TRINITY_DN204916_c6_g1_i1	NA	NA	NA	NA	NA	Has_ORF	10.8348	-23.7293	4.99852	-4.74725	2.06198e-06	2.79898e-05	0	13.9434	TRUE
TRINITY_DN197966_c0_g1	TRINITY_DN197966_c0_g1_i3	NA	NA	NA	NA	NA	Has_ORF	8.9967	-23.7198	4.99876	-4.74514	2.08362e-06	2.82394e-05	0	5.96092	TRUE
TRINITY_DN202003_c7_g1	TRINITY_DN202003_c7_g1_i4	GARE1	GRB2-associated and regulator of MAPK protein	Mus	Eukaryota	MOUSE	Has_ORF	278.948	23.7197	1.76455	13.4423	3.41527e-41	2.9589e-38	30.6611	0	TRUE
TRINITY_DN211697_c2_g1	TRINITY_DN211697_c2_g1_i1	DCYD1	Putative D-cysteine desulfhydrase 1, mitochondrial	Oryza	Eukaryota	ORYSJ	Has_ORF	11.3155	-23.7096	4.99848	-4.74337	2.10193e-06	2.8454e-05	0	7.65072	TRUE
TRINITY_DN208798_c4_g2	TRINITY_DN208798_c4_g2_i1	PA216	.	.	.	PONAB	Has_ORF	11.509	-23.6793	4.99865	-4.73713	2.16765e-06	2.92751e-05	0	7.05879	TRUE
TRINITY_DN204115_c0_g1	TRINITY_DN204115_c0_g1_i4	NA	NA	NA	NA	NA	Has_ORF	27.3159	-23.6744	2.63366	-8.98913	2.49189e-19	2.7071e-17	0	6.42229	TRUE
TRINITY_DN211958_c3_g1	TRINITY_DN211958_c3_g1_i5	MVP	Major vault protein {ECO:0000312|EMBL:DAA05661.1}	Strongylocentrotus	Eukaryota	STRPU	Has_ORF	45.7965	-23.6699	3.465	-6.83113	8.42464e-12	3.34812e-10	0	2.20424	TRUE
TRINITY_DN206257_c3_g1	TRINITY_DN206257_c3_g1_i2	NA	NA	NA	NA	NA	Has_ORF	9.66564	-23.6473	4.99866	-4.73072	2.23727e-06	3.01918e-05	0	8.9346	TRUE
TRINITY_DN212086_c1_g1	TRINITY_DN212086_c1_g1_i5	OCTL	Organic cation transporter-like protein	Sophophora	Eukaryota	DROME	Has_ORF	7.05878	-23.6442	4.99915	-4.72964	2.24915e-06	3.03168e-05	0	9.81082	TRUE
TRINITY_DN201414_c1_g1	TRINITY_DN201414_c1_g1_i7	BAG6	Large proline-rich protein BAG6	Danio	Eukaryota	DANRE	Has_ORF	14.8197	-23.6344	4.56241	-5.18024	2.21602e-07	3.91019e-06	0	1.29192	TRUE
TRINITY_DN211301_c1_g2	TRINITY_DN211301_c1_g2_i5	NA	NA	NA	NA	NA	Has_ORF	9.66238	-23.6272	4.99873	-4.72665	2.2825e-06	3.07084e-05	0	8.8958	TRUE
TRINITY_DN212901_c0_g1	TRINITY_DN212901_c0_g1_i4	ALS2	Alsin	Mus	Eukaryota	MOUSE	Has_ORF	20.4971	-23.6208	4.99881	-4.72527	2.29807e-06	3.0904e-05	0	1.42411	TRUE
TRINITY_DN195440_c0_g2	TRINITY_DN195440_c0_g2_i1	NA	NA	NA	NA	NA	Has_ORF	15.1717	-23.6066	4.99966	-4.72164	2.33955e-06	3.14252e-05	0	4.66503	TRUE
TRINITY_DN196249_c4_g1	TRINITY_DN196249_c4_g1_i8	NA	NA	NA	NA	NA	Has_ORF	108.495	-23.6041	2.29268	-10.2954	7.38974e-25	1.44684e-22	0	8.32154	TRUE
TRINITY_DN205435_c0_g1	TRINITY_DN205435_c0_g1_i2	NA	NA	NA	NA	NA	Has_ORF	6.97144	-23.5875	4.99918	-4.71827	2.37863e-06	3.18514e-05	0	11.3425	TRUE
TRINITY_DN192849_c0_g2	TRINITY_DN192849_c0_g2_i1	YF64	Uncharacterized protein R102.4	Caenorhabditis	Eukaryota	CAEEL	Has_ORF	7.82112	-23.5813	4.99897	-4.71723	2.39077e-06	3.20015e-05	0	14.6775	TRUE
TRINITY_DN204358_c0_g1	TRINITY_DN204358_c0_g1_i15	QKIA	Protein quaking-A	Xenopus	Eukaryota	XENLA	Has_ORF	79.3967	23.5811	3.48466	6.76713	1.31359e-11	5.06933e-10	11.0081	0	TRUE
TRINITY_DN208693_c2_g1	TRINITY_DN208693_c2_g1_i6	MOT14	Monocarboxylate transporter 14	Mus	Eukaryota	MOUSE	Has_ORF	7.7595	-23.575	4.84286	-4.86799	1.12741e-06	1.66186e-05	0	4.65247	TRUE
TRINITY_DN200989_c0_g1	TRINITY_DN200989_c0_g1_i6	TPM	Tropomyosin	Mimachlamys	Eukaryota	MIMNO	Has_ORF	7.49432	-23.5651	4.99913	-4.71385	2.43084e-06	3.25003e-05	0	4.4447	TRUE
TRINITY_DN210659_c5_g1	TRINITY_DN210659_c5_g1_i5	NA	NA	NA	NA	NA	Has_ORF	8.90002	-23.563	4.99877	-4.71376	2.43184e-06	3.25012e-05	0	8.44864	TRUE
TRINITY_DN203715_c0_g1	TRINITY_DN203715_c0_g1_i20	DEN5B	DENN domain-containing protein 5B	Homo	Eukaryota	HUMAN	Has_ORF	28.4584	-23.5537	2.21628	-10.6276	2.21747e-26	5.15747e-24	0	2.12706	TRUE
TRINITY_DN194757_c3_g2	TRINITY_DN194757_c3_g2_i1	NA	NA	NA	NA	NA	Has_ORF	11.3335	-23.5496	4.99847	-4.71135	2.46079e-06	3.28374e-05	0	7.88828	TRUE
TRINITY_DN193254_c3_g1	TRINITY_DN193254_c3_g1_i1	G3ST3	Galactose-3-O-sulfotransferase 3	Mus	Eukaryota	MOUSE	Has_ORF	8.94629	-23.5308	4.99877	-4.70733	2.50982e-06	3.34016e-05	0	6.55494	TRUE
TRINITY_DN208386_c1_g1	TRINITY_DN208386_c1_g1_i19	MUC13	Mucin-13	Rattus	Eukaryota	RAT	Has_ORF	163.639	23.5264	1.93008	12.1893	3.54248e-34	1.75378e-31	31.8953	0	TRUE
TRINITY_DN211495_c1_g1	TRINITY_DN211495_c1_g1_i4	FBXL7	F-box/LRR-repeat protein 7	Homo	Eukaryota	HUMAN	Has_ORF	62.2427	23.5171	4.99742	4.70584	2.52817e-06	3.36071e-05	18.1801	0	TRUE
TRINITY_DN210030_c0_g5	TRINITY_DN210030_c0_g5_i3	DMBT1	Deleted in malignant brain tumors 1 protein	Sus	Eukaryota	PIG	Has_ORF	10.8858	-23.5121	4.28791	-5.48334	4.17373e-08	8.61469e-07	0	2.22512	TRUE
TRINITY_DN207869_c1_g3	TRINITY_DN207869_c1_g3_i1	NA	NA	NA	NA	NA	Has_ORF	8.30336	-23.5077	4.99987	-4.70166	2.58055e-06	3.41853e-05	0	2.23454	TRUE
TRINITY_DN203998_c4_g3	TRINITY_DN203998_c4_g3_i6	NA	NA	NA	NA	NA	Has_ORF	50.8707	-23.4958	4.38635	-5.35658	8.48099e-08	1.64287e-06	0	1.47636	TRUE
TRINITY_DN197055_c2_g3	TRINITY_DN197055_c2_g3_i3	CADN	Coadhesin {ECO:0000303|PubMed:23765379}	Acropora	Eukaryota	ACRMI	Has_ORF	4.96686	-23.4871	5.00004	-4.69739	2.63509e-06	3.48014e-05	0	4.04911	TRUE
TRINITY_DN198289_c0_g1	TRINITY_DN198289_c0_g1_i4	NETR	Neurotrypsin	Gorilla	Eukaryota	GORGO	Has_ORF	8.45603	-23.4799	4.99885	-4.69706	2.63934e-06	3.48443e-05	0	8.33417	TRUE
TRINITY_DN196171_c0_g3	TRINITY_DN196171_c0_g3_i1	NA	NA	NA	NA	NA	Has_ORF	5.9067	-23.4794	4.99949	-4.69636	2.64836e-06	3.495e-05	0	5.70738	TRUE
TRINITY_DN210139_c0_g1	TRINITY_DN210139_c0_g1_i2	CO4A1	Collagen alpha-1(IV) chain	Sophophora	Eukaryota	DROME	Has_ORF	11.2508	-23.4684	4.99882	-4.6948	2.66868e-06	3.51656e-05	0	2.26232	TRUE
TRINITY_DN211272_c0_g2	TRINITY_DN211272_c0_g2_i5	MLP	Mucin-like protein {ECO:0000303|PubMed:23765379}	Acropora	Eukaryota	ACRMI	Has_ORF	10.6318	-23.4604	4.99855	-4.69344	2.68642e-06	3.53447e-05	0	2.2878	TRUE
TRINITY_DN193353_c0_g1	TRINITY_DN193353_c0_g1_i4	MTG8	Protein CBFA2T1	Homo	Eukaryota	HUMAN	Has_ORF	33.5205	-23.4587	2.75801	-8.50565	1.80574e-17	1.61283e-15	0	2.57471	TRUE
TRINITY_DN200189_c4_g1	TRINITY_DN200189_c4_g1_i2	MOT14	Monocarboxylate transporter 14	Mus	Eukaryota	MOUSE	Has_ORF	6.29293	-23.4531	4.99936	-4.69122	2.71579e-06	3.56498e-05	0	1.62858	TRUE
TRINITY_DN212540_c1_g1	TRINITY_DN212540_c1_g1_i7	S22A8	Solute carrier family 22 member 8	Sus	Eukaryota	PIG	Has_ORF	19.8664	-23.4335	4.99801	-4.68856	2.75133e-06	3.60209e-05	0	34.3969	TRUE
TRINITY_DN208204_c10_g1	TRINITY_DN208204_c10_g1_i2	TCTE1	T-complex-associated testis-expressed protein 1	Macaca	Eukaryota	MACFA	Has_ORF	50.8754	-23.43	4.58074	-5.11489	3.13931e-07	5.36717e-06	0	3.26366	TRUE
TRINITY_DN212491_c4_g1	TRINITY_DN212491_c4_g1_i8	UBP25	Ubiquitin carboxyl-terminal hydrolase 25	Mus	Eukaryota	MOUSE	Has_ORF	6.95248	-23.4151	4.99917	-4.68379	2.81612e-06	3.6758e-05	0	1.75818	TRUE
TRINITY_DN210890_c0_g1	TRINITY_DN210890_c0_g1_i3	ASB8	Ankyrin repeat and SOCS box protein 8	Mus	Eukaryota	MOUSE	Has_ORF	8.90088	-23.391	4.99877	-4.67935	2.8778e-06	3.74644e-05	0	3.995	TRUE
TRINITY_DN195657_c0_g1	TRINITY_DN195657_c0_g1_i3	RENBP	N-acylglucosamine 2-epimerase	Mus	Eukaryota	MOUSE	Has_ORF	7.21838	-23.3899	4.99915	-4.67878	2.88585e-06	3.7541e-05	0	5.01921	TRUE
TRINITY_DN206121_c1_g3	TRINITY_DN206121_c1_g3_i9	NA	NA	NA	NA	NA	Has_ORF	9.89183	-23.3809	4.99863	-4.67746	2.90444e-06	3.77545e-05	0	12.6375	TRUE
TRINITY_DN192474_c10_g3	TRINITY_DN192474_c10_g3_i3	NA	NA	NA	NA	NA	Has_ORF	29.9726	-23.376	4.99898	-4.67615	2.92317e-06	3.79611e-05	0	9.0605	TRUE
TRINITY_DN209536_c0_g1	TRINITY_DN209536_c0_g1_i2	NWD2	NACHT and WD repeat domain-containing protein 2	Mus	Eukaryota	MOUSE	Has_ORF	12.2651	-23.3689	4.99839	-4.67528	2.93551e-06	3.80869e-05	0	2.21706	TRUE
TRINITY_DN192963_c0_g2	TRINITY_DN192963_c0_g2_i7	HPGDS	Hematopoietic prostaglandin D synthase	Gallus	Eukaryota	CHICK	Has_ORF	8.35121	-23.3632	4.99887	-4.67371	2.9581e-06	3.83513e-05	0	7.7399	TRUE
TRINITY_DN201065_c15_g1	TRINITY_DN201065_c15_g1_i3	PERM	Myeloperoxidase	Mus	Eukaryota	MOUSE	Has_ORF	7.8826	-23.3615	4.99896	-4.67328	2.96431e-06	3.84174e-05	0	3.50816	TRUE
TRINITY_DN196068_c0_g1	TRINITY_DN196068_c0_g1_i18	ACTN1	Alpha-actinin-1	Bos	Eukaryota	BOVIN	Has_ORF	6.60113	-23.3582	4.99926	-4.67234	2.97791e-06	3.85504e-05	0	1.35268	TRUE
TRINITY_DN199190_c4_g2	TRINITY_DN199190_c4_g2_i6	NA	NA	NA	NA	NA	Has_ORF	6.51796	-23.3529	4.99936	-4.67117	2.9949e-06	3.87415e-05	0	6.74946	TRUE
TRINITY_DN213576_c1_g1	TRINITY_DN213576_c1_g1_i2	FBXL7	F-box/LRR-repeat protein 7	Mus	Eukaryota	MOUSE	Has_ORF	95.3745	23.3528	4.9974	4.67299	2.96853e-06	3.84577e-05	18.4355	0	TRUE
TRINITY_DN193124_c0_g1	TRINITY_DN193124_c0_g1_i2	NA	NA	NA	NA	NA	Has_ORF	167.715	23.343	1.93075	12.0901	1.19151e-33	5.50557e-31	154.436	0	TRUE
TRINITY_DN193549_c1_g1	TRINITY_DN193549_c1_g1_i5	NA	NA	NA	NA	NA	Has_ORF	7.09412	-23.3284	4.99913	-4.66649	3.06383e-06	3.95004e-05	0	5.11276	TRUE
TRINITY_DN204661_c8_g1	TRINITY_DN204661_c8_g1_i7	IQCD	IQ domain-containing protein D	Bos	Eukaryota	BOVIN	Has_ORF	9.56848	-23.302	4.99893	-4.6614	3.14066e-06	4.04007e-05	0	5.71376	TRUE
TRINITY_DN199747_c0_g2	TRINITY_DN199747_c0_g2_i6	NA	NA	NA	NA	NA	Has_ORF	4.86326	-23.2945	4.99998	-4.65892	3.17877e-06	4.08153e-05	0	4.55248	TRUE
TRINITY_DN206784_c0_g1	TRINITY_DN206784_c0_g1_i4	PNPO	Pyridoxine-5'-phosphate oxidase	Mus	Eukaryota	MOUSE	Has_ORF	8.01674	-23.2944	4.99995	-4.65892	3.17866e-06	4.08153e-05	0	2.21591	TRUE
TRINITY_DN188388_c0_g1	TRINITY_DN188388_c0_g1_i2	AGRIN	Agrin	Homo	Eukaryota	HUMAN	Has_ORF	6.33005	-23.2896	4.99937	-4.6585	3.18523e-06	4.08679e-05	0	12.4949	TRUE
TRINITY_DN213076_c5_g2	TRINITY_DN213076_c5_g2_i1	LRAT	Lecithin retinol acyltransferase	Mus	Eukaryota	MOUSE	Has_ORF	8.01576	-23.2673	4.99893	-4.65446	3.24838e-06	4.15605e-05	0	13.2744	TRUE
TRINITY_DN201256_c4_g1	TRINITY_DN201256_c4_g1_i1	GGT1	Gamma-glutamyltranspeptidase 1	Sus	Eukaryota	PIG	Has_ORF	7.38628	-23.2611	4.99906	-4.65308	3.27005e-06	4.18169e-05	0	3.00964	TRUE
TRINITY_DN197606_c5_g2	TRINITY_DN197606_c5_g2_i4	IAN1	.	.	.	ARATH	Has_ORF	7.549	-23.2526	4.99903	-4.65143	3.29648e-06	4.21237e-05	0	7.83489	TRUE
TRINITY_DN202247_c3_g1	TRINITY_DN202247_c3_g1_i6	NA	NA	NA	NA	NA	Has_ORF	7.02398	-23.2421	4.99921	-4.64914	3.33316e-06	4.25291e-05	0	3.87564	TRUE
TRINITY_DN206317_c7_g1	TRINITY_DN206317_c7_g1_i5	NA	NA	NA	NA	NA	Has_ORF	6.24893	-23.235	4.99938	-4.64757	3.35861e-06	4.27914e-05	0	6.70235	TRUE
TRINITY_DN211158_c1_g1	TRINITY_DN211158_c1_g1_i8	MTP10	Metal tolerance protein 10	Arabidopsis	Eukaryota	ARATH	Has_ORF	17.6695	-23.2191	4.9997	-4.64409	3.41574e-06	4.34554e-05	0	2.43031	TRUE
TRINITY_DN207355_c1_g1	TRINITY_DN207355_c1_g1_i3	NA	NA	NA	NA	NA	Has_ORF	7.49548	-23.2139	4.99903	-4.64368	3.42259e-06	4.35106e-05	0	4.55397	TRUE
TRINITY_DN212513_c1_g1	TRINITY_DN212513_c1_g1_i6	MY18A	Unconventional myosin-XVIIIa	Homo	Eukaryota	HUMAN	Has_ORF	11.7408	-23.2072	3.14857	-7.37071	1.69725e-13	9.0769e-12	0	1.19429	TRUE
TRINITY_DN192583_c9_g4	TRINITY_DN192583_c9_g4_i1	GIMA4	GTPase IMAP family member 4	Rattus	Eukaryota	RAT	Has_ORF	7.60469	-23.1905	3.91017	-5.93084	3.01397e-09	7.77729e-08	0	5.53752	TRUE
TRINITY_DN202558_c6_g3	TRINITY_DN202558_c6_g3_i7	GALT1	.	.	.	CAEEL	Has_ORF	34.0353	-23.1891	2.26777	-10.2255	1.52455e-24	2.87138e-22	0	3.1474	TRUE
TRINITY_DN207995_c7_g1	TRINITY_DN207995_c7_g1_i2	GIMA4	GTPase IMAP family member 4	Homo	Eukaryota	HUMAN	Has_ORF	8.70694	-23.1876	4.99881	-4.63864	3.50716e-06	4.44715e-05	0	15.8609	TRUE
TRINITY_DN195488_c8_g1	TRINITY_DN195488_c8_g1_i7	PTPRQ	Phosphatidylinositol phosphatase PTPRQ	Homo	Eukaryota	HUMAN	Has_ORF	96.1924	-23.1854	3.89256	-5.95633	2.57968e-09	6.75218e-08	0	1.43217	TRUE
TRINITY_DN191325_c0_g1	TRINITY_DN191325_c0_g1_i11	NA	NA	NA	NA	NA	Has_ORF	4.17362	-23.1785	5.00036	-4.63536	3.5631e-06	4.50654e-05	0	6.38154	TRUE
TRINITY_DN211548_c5_g2	TRINITY_DN211548_c5_g2_i2	MP20	Muscle-specific protein 20	Sophophora	Eukaryota	DROME	Has_ORF	89.4951	-23.1711	3.13111	-7.40028	1.35901e-13	7.38188e-12	0	5.08609	TRUE
TRINITY_DN202817_c6_g2	TRINITY_DN202817_c6_g2_i8	CECR2	Cat eye syndrome critical region protein 2	Homo	Eukaryota	HUMAN	Has_ORF	11.2864	-23.1586	4.798	-4.82671	1.38806e-06	1.99267e-05	0	1.23672	TRUE
TRINITY_DN204947_c2_g2	TRINITY_DN204947_c2_g2_i4	NA	NA	NA	NA	NA	Has_ORF	29.8081	-23.1438	3.20222	-7.22741	4.92296e-13	2.42337e-11	0	3.15095	TRUE
TRINITY_DN206462_c0_g1	TRINITY_DN206462_c0_g1_i14	GIMA4	GTPase IMAP family member 4	Rattus	Eukaryota	RAT	Has_ORF	6.95131	-23.1397	4.99917	-4.62871	3.67942e-06	4.63242e-05	0	4.98942	TRUE
TRINITY_DN198635_c0_g1	TRINITY_DN198635_c0_g1_i5	NA	NA	NA	NA	NA	Has_ORF	5.2447	-23.1262	4.99995	-4.62528	3.741e-06	4.69726e-05	0	5.26366	TRUE
TRINITY_DN205963_c2_g2	TRINITY_DN205963_c2_g2_i4	GIMA4	GTPase IMAP family member 4	Homo	Eukaryota	HUMAN	Has_ORF	4.34397	-23.1221	5.00024	-4.62419	3.7606e-06	4.72015e-05	0	2.64837	TRUE
TRINITY_DN198683_c11_g1	TRINITY_DN198683_c11_g1_i5	ARRD3	Arrestin domain-containing protein 3	Bos	Eukaryota	BOVIN	Has_ORF	5.55474	-23.1107	4.27596	-5.4048	6.4879e-08	1.29217e-06	0	2.49423	TRUE
TRINITY_DN191027_c0_g1	TRINITY_DN191027_c0_g1_i1	XLRS1	Retinoschisin	Mus	Eukaryota	MOUSE	Has_ORF	188.595	23.1076	3.10646	7.43855	1.01795e-13	5.59064e-12	39.7773	0	TRUE
TRINITY_DN197780_c9_g1	TRINITY_DN197780_c9_g1_i2	TENX	Tenascin-X	Homo	Eukaryota	HUMAN	Has_ORF	6.36294	-23.1029	4.99933	-4.62119	3.81548e-06	4.77893e-05	0	8.07057	TRUE
TRINITY_DN212133_c4_g4	TRINITY_DN212133_c4_g4_i1	SC6A5	Sodium- and chloride-dependent glycine transporter 2	Mus	Eukaryota	MOUSE	Has_ORF	6.36294	-23.1029	4.99933	-4.62119	3.81548e-06	4.77893e-05	0	6.68269	TRUE
TRINITY_DN207055_c0_g1	TRINITY_DN207055_c0_g1_i11	ESPN	Espin	Homo	Eukaryota	HUMAN	Has_ORF	69.2591	23.0996	4.99742	4.6223	3.79509e-06	4.75827e-05	11.1829	0	TRUE
TRINITY_DN210969_c0_g1	TRINITY_DN210969_c0_g1_i7	VWDE	von Willebrand factor D and EGF domain-containing protein	Mus	Eukaryota	MOUSE	Has_ORF	8.13557	-23.0865	4.99891	-4.6183	3.86888e-06	4.8403e-05	0	4.24896	TRUE
TRINITY_DN211158_c1_g1	TRINITY_DN211158_c1_g1_i17	MTP10	Metal tolerance protein 10	Arabidopsis	Eukaryota	ARATH	Has_ORF	56.8796	-23.0754	4.99929	-4.61574	3.91704e-06	4.88996e-05	0	2.30608	TRUE
TRINITY_DN191101_c1_g1	TRINITY_DN191101_c1_g1_i2	NOTCH	Neurogenic locus Notch protein	Sophophora	Eukaryota	DROME	Has_ORF	6.56179	-23.0598	4.99927	-4.61264	3.97595e-06	4.95278e-05	0	13.1553	TRUE
TRINITY_DN198635_c0_g1	TRINITY_DN198635_c0_g1_i6	MUC3A	Mucin-3A	Homo	Eukaryota	HUMAN	Has_ORF	6.43078	-23.0568	4.99931	-4.61199	3.98835e-06	4.96288e-05	0	5.62921	TRUE
TRINITY_DN192164_c2_g2	TRINITY_DN192164_c2_g2_i2	CNBD2	Cyclic nucleotide-binding domain-containing protein 2	Homo	Eukaryota	HUMAN	Has_ORF	9.29336	-23.0494	4.99872	-4.61106	4.00627e-06	4.9816e-05	0	4.57052	TRUE
TRINITY_DN199190_c3_g1	TRINITY_DN199190_c3_g1_i2	GIMA4	GTPase IMAP family member 4	Homo	Eukaryota	HUMAN	Has_ORF	7.89461	-23.0489	4.99895	-4.61075	4.01219e-06	4.98538e-05	0	4.46763	TRUE
TRINITY_DN202815_c0_g1	TRINITY_DN202815_c0_g1_i1	UBE2O	(E3-independent) E2 ubiquitin-conjugating enzyme UBE2O	Mus	Eukaryota	MOUSE	Has_ORF	26.8796	-22.9806	4.31598	-5.32454	1.01207e-07	1.92604e-06	0	1.16241	TRUE
TRINITY_DN212142_c3_g1	TRINITY_DN212142_c3_g1_i7	LACH	Lachesin	Schistocerca	Eukaryota	SCHAM	Has_ORF	3.67255	-22.9786	5.00122	-4.59459	4.33591e-06	5.34631e-05	0	1.63077	TRUE
TRINITY_DN189862_c0_g1	TRINITY_DN189862_c0_g1_i1	NA	NA	NA	NA	NA	Has_ORF	5.25084	-22.9731	4.99975	-4.59484	4.33075e-06	5.3429e-05	0	3.80768	TRUE
TRINITY_DN212862_c2_g1	TRINITY_DN212862_c2_g1_i8	NA	NA	NA	NA	NA	Has_ORF	7.09508	-22.9423	5.00078	-4.58775	4.48042e-06	5.50209e-05	0	1.17942	TRUE
TRINITY_DN192163_c1_g3	TRINITY_DN192163_c1_g3_i1	NA	NA	NA	NA	NA	Has_ORF	6.85441	-22.9404	4.99956	-4.5885	4.46452e-06	5.48645e-05	0	6.25468	TRUE
TRINITY_DN195624_c6_g2	TRINITY_DN195624_c6_g2_i2	GIMA4	GTPase IMAP family member 4	Homo	Eukaryota	HUMAN	Has_ORF	4.79085	-22.9389	4.99998	-4.5878	4.47935e-06	5.50209e-05	0	2.42422	TRUE
TRINITY_DN199192_c0_g1	TRINITY_DN199192_c0_g1_i1	ENKUR	Enkurin	Homo	Eukaryota	HUMAN	Has_ORF	19.0174	-22.9346	4.72532	-4.85357	1.21261e-06	1.76865e-05	0	2.50901	TRUE
TRINITY_DN194029_c11_g1	TRINITY_DN194029_c11_g1_i3	NA	NA	NA	NA	NA	Has_ORF	7.65205	-22.932	5.00218	-4.5844	4.55295e-06	5.5872e-05	0	1.1987	TRUE
TRINITY_DN212369_c1_g2	TRINITY_DN212369_c1_g2_i2	ALS	Insulin-like growth factor-binding protein complex acid labile subunit	Papio	Eukaryota	PAPHA	Has_ORF	42.6156	22.9221	4.62929	4.95153	7.36328e-07	1.14274e-05	14.3203	0	TRUE
TRINITY_DN202947_c0_g1	TRINITY_DN202947_c0_g1_i1	ERIC3	Glutamate-rich protein 3	Homo	Eukaryota	HUMAN	Has_ORF	11.5416	-22.9212	2.83148	-8.09513	5.72048e-16	4.30964e-14	0	1.37019	TRUE
TRINITY_DN213334_c3_g1	TRINITY_DN213334_c3_g1_i11	TBK1	Serine/threonine-protein kinase TBK1	Xenopus	Eukaryota	XENLA	Has_ORF	29.2875	-22.9173	4.99958	-4.58385	4.565e-06	5.59802e-05	0	1.13177	TRUE
TRINITY_DN197012_c5_g1	TRINITY_DN197012_c5_g1_i1	STAR	Protein Star	Sophophora	Eukaryota	DROME	Has_ORF	27.1666	-22.8775	3.54018	-6.46224	1.03165e-10	3.40818e-09	0	3.73789	TRUE
TRINITY_DN191034_c0_g1	TRINITY_DN191034_c0_g1_i1	OIT3	Oncoprotein-induced transcript 3 protein	Mus	Eukaryota	MOUSE	Has_ORF	6.71197	-22.8539	4.99923	-4.57149	4.84267e-06	5.90717e-05	0	5.29219	TRUE
TRINITY_DN196827_c4_g1	TRINITY_DN196827_c4_g1_i7	NA	NA	NA	NA	NA	Has_ORF	6.71197	-22.8539	4.99923	-4.57149	4.84267e-06	5.90717e-05	0	5.06177	TRUE
TRINITY_DN206257_c3_g2	TRINITY_DN206257_c3_g2_i3	NA	NA	NA	NA	NA	Has_ORF	9.86424	-22.842	4.99864	-4.56964	4.88562e-06	5.95537e-05	0	8.93067	TRUE
TRINITY_DN192073_c1_g3	TRINITY_DN192073_c1_g3_i9	NA	NA	NA	NA	NA	Has_ORF	5.56758	-22.8331	4.99961	-4.56698	4.94806e-06	6.02513e-05	0	3.61996	TRUE
TRINITY_DN205402_c1_g1	TRINITY_DN205402_c1_g1_i4	DPP10	Inactive dipeptidyl peptidase 10	Homo	Eukaryota	HUMAN	Has_ORF	316.881	-22.8214	1.9148	-11.9184	9.48695e-33	3.77897e-30	0	1.41442	TRUE
TRINITY_DN194049_c6_g1	TRINITY_DN194049_c6_g1_i4	SC5A7	High affinity choline transporter 1	Mus	Eukaryota	MOUSE	Has_ORF	5.82829	-22.798	4.99964	-4.55992	5.11728e-06	6.20719e-05	0	2.75488	TRUE
TRINITY_DN199368_c0_g1	TRINITY_DN199368_c0_g1_i4	C1QT5	Complement C1q tumor necrosis factor-related protein 5	Mus	Eukaryota	MOUSE	Has_ORF	22.0448	22.7835	4.99756	4.55892	5.14174e-06	6.2325e-05	11.3783	0	TRUE
TRINITY_DN193043_c0_g1	TRINITY_DN193043_c0_g1_i5	TSP2	Thrombospondin-2	Gallus	Eukaryota	CHICK	Has_ORF	6.05517	-22.779	4.99967	-4.5561	5.21122e-06	6.3101e-05	0	2.34971	TRUE
TRINITY_DN188384_c0_g1	TRINITY_DN188384_c0_g1_i3	NA	NA	NA	NA	NA	Has_ORF	11.2834	-22.759	4.35892	-5.22125	1.77717e-07	3.22281e-06	0	3.18809	TRUE
TRINITY_DN206393_c2_g1	TRINITY_DN206393_c2_g1_i21	TITIN	Titin	Homo	Eukaryota	HUMAN	Has_ORF	3.75773	-22.7299	5.00112	-4.54495	5.49485e-06	6.61425e-05	0	2.47861	TRUE
TRINITY_DN207637_c4_g1	TRINITY_DN207637_c4_g1_i2	SC5A2	Sodium/glucose cotransporter 2	Homo	Eukaryota	HUMAN	Has_ORF	7.35723	-22.7277	4.99992	-4.5456	5.47777e-06	6.59598e-05	0	6.77301	TRUE
TRINITY_DN200155_c3_g1	TRINITY_DN200155_c3_g1_i8	NA	NA	NA	NA	NA	Has_ORF	9.73136	-22.7235	4.99873	-4.54586	5.47121e-06	6.59037e-05	0	10.4294	TRUE
TRINITY_DN198275_c1_g1	TRINITY_DN198275_c1_g1_i5	RIFK	Riboflavin kinase	Mus	Eukaryota	MOUSE	Has_ORF	5.10361	-22.7184	4.99982	-4.54384	5.52383e-06	6.6422e-05	0	4.41624	TRUE
TRINITY_DN198152_c2_g2	TRINITY_DN198152_c2_g2_i8	NA	NA	NA	NA	NA	Has_ORF	8.61458	-22.6699	4.99982	-4.53415	5.78364e-06	6.91383e-05	0	2.90061	TRUE
TRINITY_DN200132_c0_g1	TRINITY_DN200132_c0_g1_i12	PR2	Tyrosine-protein kinase PR2	Sophophora	Eukaryota	DROME	Has_ORF	14.7537	-22.6497	2.3959	-9.45351	3.27642e-21	4.54177e-19	0	1.24706	TRUE
TRINITY_DN192070_c0_g1	TRINITY_DN192070_c0_g1_i2	UNC7	Innexin unc-7	Caenorhabditis	Eukaryota	CAEEL	Has_ORF	6.86175	-22.6361	4.99919	-4.52795	5.95584e-06	7.10009e-05	0	5.1417	TRUE
TRINITY_DN195881_c7_g2	TRINITY_DN195881_c7_g2_i2	SC5A9	Sodium/glucose cotransporter 4	Danio	Eukaryota	DANRE	Has_ORF	4.47173	-22.6269	5.00016	-4.52522	6.03313e-06	7.17495e-05	0	1.93078	TRUE
TRINITY_DN203274_c2_g1	TRINITY_DN203274_c2_g1_i4	NA	NA	NA	NA	NA	Has_ORF	4.75321	-22.6116	5.0002	-4.52213	6.12213e-06	7.26832e-05	0	2.09798	TRUE
TRINITY_DN195818_c2_g1	TRINITY_DN195818_c2_g1_i3	P20D2	Peptidase M20 domain-containing protein 2	Homo	Eukaryota	HUMAN	Has_ORF	5.21248	-22.6037	4.99977	-4.52096	6.15602e-06	7.30605e-05	0	2.7076	TRUE
TRINITY_DN203396_c6_g1	TRINITY_DN203396_c6_g1_i5	G3ST1	Galactosylceramide sulfotransferase	Homo	Eukaryota	HUMAN	Has_ORF	3.55647	-22.6034	5.00103	-4.51976	6.19103e-06	7.34509e-05	0	1.11446	TRUE
TRINITY_DN204884_c0_g1	TRINITY_DN204884_c0_g1_i3	CE112	Centrosomal protein of 112 kDa	Homo	Eukaryota	HUMAN	Has_ORF	7.92959	-22.595	4.739	-4.76789	1.86169e-06	2.56121e-05	0	1.17254	TRUE
TRINITY_DN205074_c0_g5	TRINITY_DN205074_c0_g5_i1	NA	NA	NA	NA	NA	Has_ORF	4.51273	-22.5932	5.0002	-4.51847	6.22896e-06	7.38251e-05	0	7.81111	TRUE
TRINITY_DN193567_c0_g1	TRINITY_DN193567_c0_g1_i4	CF251	.	.	.	HUMAN	Has_ORF	5.23004	-22.581	4.99976	-4.51641	6.2897e-06	7.44686e-05	0	1.32768	TRUE
TRINITY_DN202278_c0_g1	TRINITY_DN202278_c0_g1_i3	OTUD3	OTU domain-containing protein 3	Homo	Eukaryota	HUMAN	Has_ORF	4.94355	-22.5672	5.00013	-4.51331	6.38236e-06	7.55141e-05	0	1.87117	TRUE
TRINITY_DN195884_c5_g1	TRINITY_DN195884_c5_g1_i5	NA	NA	NA	NA	NA	Has_ORF	3.38508	-22.5623	5.00117	-4.5114	6.44014e-06	7.61198e-05	0	4.63818	TRUE
TRINITY_DN193841_c2_g3	TRINITY_DN193841_c2_g3_i7	NA	NA	NA	NA	NA	Has_ORF	4.81507	-22.5486	5.00031	-4.50945	6.49969e-06	7.67534e-05	0	1.75898	TRUE
TRINITY_DN204198_c1_g1	TRINITY_DN204198_c1_g1_i25	NA	NA	NA	NA	NA	Has_ORF	3.31441	-22.5349	5.00127	-4.50582	6.61166e-06	7.7855e-05	0	3.59014	TRUE
TRINITY_DN197870_c0_g1	TRINITY_DN197870_c0_g1_i3	F187A	Ig-like V-type domain-containing protein FAM187A	Rattus	Eukaryota	RAT	Has_ORF	13.0483	22.4835	4.9977	4.49877	6.83464e-06	8.02353e-05	4.90265	0	TRUE
TRINITY_DN203986_c7_g1	TRINITY_DN203986_c7_g1_i3	HSP74	Heat shock 70 kDa protein 4	Pongo	Eukaryota	PONAB	Has_ORF	12.1436	22.4776	4.99773	4.49757	6.87345e-06	8.06363e-05	3.67105	0	TRUE
TRINITY_DN201697_c2_g1	TRINITY_DN201697_c2_g1_i2	NA	NA	NA	NA	NA	Has_ORF	47.9739	22.4759	4.99746	4.49747	6.87669e-06	8.0647e-05	17.8606	0	TRUE
TRINITY_DN200989_c0_g1	TRINITY_DN200989_c0_g1_i1	TPM	Tropomyosin	Chlamys	Eukaryota	CHLNI	Has_ORF	5.19499	-22.4742	5.00038	-4.49449	6.97373e-06	8.16744e-05	0	2.42381	TRUE
TRINITY_DN209909_c1_g2	TRINITY_DN209909_c1_g2_i3	FRRS1	Putative ferric-chelate reductase 1	Xenopus	Eukaryota	XENLA	Has_ORF	10.9786	-22.4504	3.96033	-5.66882	1.43785e-08	3.2696e-07	0	2.12518	TRUE
TRINITY_DN194002_c0_g1	TRINITY_DN194002_c0_g1_i3	SODE	Extracellular superoxide dismutase [Cu-Zn]	Rattus	Eukaryota	RAT	Has_ORF	3.64748	-22.3766	5.00094	-4.47449	7.65955e-06	8.86875e-05	0	3.22526	TRUE
TRINITY_DN207550_c10_g2	TRINITY_DN207550_c10_g2_i1	UBL7	Ubiquitin-like protein 7	Mus	Eukaryota	MOUSE	Has_ORF	32.4423	-22.3765	3.08343	-7.25703	3.95673e-13	1.9758e-11	0	2.76201	TRUE
TRINITY_DN203059_c3_g1	TRINITY_DN203059_c3_g1_i2	CSN5	COP9 signalosome complex subunit 5	Homo	Eukaryota	HUMAN	Has_ORF	10.6717	-22.3461	5.00186	-4.46756	7.91175e-06	9.11205e-05	0	1.49125	TRUE
TRINITY_DN197966_c0_g1	TRINITY_DN197966_c0_g1_i2	NA	NA	NA	NA	NA	Has_ORF	3.87537	-22.322	5.00059	-4.46387	8.04938e-06	9.24292e-05	0	2.26844	TRUE
TRINITY_DN199614_c1_g3	TRINITY_DN199614_c1_g3_i8	NA	NA	NA	NA	NA	Has_ORF	3.70515	-22.3194	5.00074	-4.46322	8.07359e-06	9.26621e-05	0	3.81177	TRUE
TRINITY_DN197353_c1_g3	TRINITY_DN197353_c1_g3_i4	MFSD8	Major facilitator superfamily domain-containing protein 8	Xenopus	Eukaryota	XENLA	Has_ORF	3.5348	-22.2676	5.0009	-4.45271	8.47913e-06	9.68185e-05	0	1.72823	TRUE
TRINITY_DN206462_c0_g1	TRINITY_DN206462_c0_g1_i12	GIMA4	GTPase IMAP family member 4	Rattus	Eukaryota	RAT	Has_ORF	3.5348	-22.2676	5.0009	-4.45271	8.47913e-06	9.68185e-05	0	2.54234	TRUE
TRINITY_DN212369_c1_g2	TRINITY_DN212369_c1_g2_i1	ALS	Insulin-like growth factor-binding protein complex acid labile subunit	Papio	Eukaryota	PAPHA	Has_ORF	12.7971	22.2552	4.99771	4.45308	8.46459e-06	9.67163e-05	4.29505	0	TRUE
TRINITY_DN196702_c0_g1	TRINITY_DN196702_c0_g1_i7	NA	NA	NA	NA	NA	Has_ORF	3.49221	-22.2519	5.00094	-4.44954	8.60542e-06	9.81635e-05	0	2.22943	TRUE
TRINITY_DN209015_c1_g1	TRINITY_DN209015_c1_g1_i1	AQPA	Aquaporin FA-CHIP	Pelophylax	Eukaryota	PELES	Has_ORF	110.076	-22.2236	2.49283	-8.91501	4.87759e-19	5.09135e-17	0	1.30725	TRUE
TRINITY_DN193386_c4_g2	TRINITY_DN193386_c4_g2_i2	FAD1	FAD synthase	Danio	Eukaryota	DANRE	Has_ORF	42.5915	-22.1749	3.05047	-7.26934	3.61258e-13	1.81704e-11	0	1.97632	TRUE
TRINITY_DN211180_c0_g1	TRINITY_DN211180_c0_g1_i1	NOTCH	Neurogenic locus Notch protein	Sophophora	Eukaryota	DROME	Has_ORF	48.2851	22.1596	4.99747	4.43417	9.24282e-06	0.000104676	8.02623	0	TRUE
TRINITY_DN201363_c0_g1	TRINITY_DN201363_c0_g1_i3	NA	NA	NA	NA	NA	Has_ORF	21.8132	22.0639	4.99756	4.41492	1.01046e-05	0.000113436	5.40895	0	TRUE
TRINITY_DN212713_c0_g1	TRINITY_DN212713_c0_g1_i8	NA	NA	NA	NA	NA	Has_ORF	55.8037	-22.062	2.89353	-7.6246	2.44786e-14	1.47483e-12	0	3.70694	TRUE
TRINITY_DN195129_c1_g1	TRINITY_DN195129_c1_g1_i7	NA	NA	NA	NA	NA	Has_ORF	39.8023	-22.0488	3.85581	-5.71833	1.07576e-08	2.5071e-07	0	2.82897	TRUE
TRINITY_DN199725_c0_g1	TRINITY_DN199725_c0_g1_i16	NA	NA	NA	NA	NA	Has_ORF	51.4388	22.0052	2.70739	8.12783	4.37047e-16	3.35086e-14	6.96254	0	TRUE
TRINITY_DN203565_c0_g1	TRINITY_DN203565_c0_g1_i4	NA	NA	NA	NA	NA	Has_ORF	91.5766	-21.9916	3.14996	-6.98155	2.91945e-12	1.23502e-10	0	1.92993	TRUE
TRINITY_DN211220_c2_g1	TRINITY_DN211220_c2_g1_i6	PRP18	Pre-mRNA-splicing factor 18	Pongo	Eukaryota	PONAB	Has_ORF	6.95651	-21.9847	5.00142	-4.39569	1.10422e-05	0.00012265	0	1.79387	TRUE
TRINITY_DN213252_c6_g1	TRINITY_DN213252_c6_g1_i1	NA	NA	NA	NA	NA	Has_ORF	54.5634	21.9794	2.91706	7.53476	4.89239e-14	2.784e-12	32.4246	0	TRUE
TRINITY_DN210141_c2_g1	TRINITY_DN210141_c2_g1_i4	MAOX	NADP-dependent malic enzyme	Columba	Eukaryota	COLLI	Has_ORF	33.4556	-21.9581	3.81046	-5.7626	8.28291e-09	1.97417e-07	0	1.92685	TRUE
TRINITY_DN213188_c1_g1	TRINITY_DN213188_c1_g1_i4	ZAN	Zonadhesin	Mus	Eukaryota	MOUSE	Has_ORF	47.894	21.9353	3.60069	6.09198	1.11522e-09	3.10675e-08	20.5498	0	TRUE
TRINITY_DN203023_c0_g1	TRINITY_DN203023_c0_g1_i6	FBP1	Fibropellin-1	Strongylocentrotus	Eukaryota	STRPU	Has_ORF	208.249	21.9286	2.12402	10.3241	5.48359e-25	1.09215e-22	13.5375	0	TRUE
TRINITY_DN191313_c14_g3	TRINITY_DN191313_c14_g3_i1	SAST	S-acyl fatty acid synthase thioesterase, medium chain	Rattus	Eukaryota	RAT	Has_ORF	41.2111	-21.9056	4.99975	-4.38133	1.17957e-05	0.000130143	0	3.33874	TRUE
TRINITY_DN198108_c4_g1	TRINITY_DN198108_c4_g1_i4	PIF	Protein PIF	Pinctada	Eukaryota	PINFU	Has_ORF	2869.81	-21.8633	3.34125	-6.54346	6.01099e-11	2.08311e-09	0	3.62852	TRUE
TRINITY_DN205928_c1_g1	TRINITY_DN205928_c1_g1_i16	DPP3	Dipeptidyl peptidase 3	Nematostella	Eukaryota	NEMVE	Has_ORF	11.5406	-21.809	4.49326	-4.85372	1.21169e-06	1.76805e-05	0	1.08294	TRUE
TRINITY_DN211644_c5_g1	TRINITY_DN211644_c5_g1_i5	GEM	GTP-binding protein GEM	Mus	Eukaryota	MOUSE	Has_ORF	27.709	-21.8005	4.86039	-4.48534	7.27966e-06	8.48844e-05	0	1.02555	TRUE
TRINITY_DN209467_c0_g1	TRINITY_DN209467_c0_g1_i5	MRP4	Multidrug resistance-associated protein 4	Homo	Eukaryota	HUMAN	Has_ORF	37.7492	21.7939	3.29049	6.62332	3.51228e-11	1.25872e-09	10.2931	0	TRUE
TRINITY_DN210450_c1_g1	TRINITY_DN210450_c1_g1_i12	S26A5	Prestin	Mus	Eukaryota	MOUSE	Has_ORF	104.544	21.7715	4.99749	4.3565	1.32161e-05	0.000143891	5.64329	0	TRUE
TRINITY_DN210363_c0_g1	TRINITY_DN210363_c0_g1_i2	RFOX1	RNA binding protein fox-1 homolog 1	Mus	Eukaryota	MOUSE	Has_ORF	57.1752	21.7364	2.42142	8.97674	2.78917e-19	3.02058e-17	6.28624	0	TRUE
TRINITY_DN198764_c1_g1	TRINITY_DN198764_c1_g1_i3	CRADD	Death domain-containing protein CRADD	Pongo	Eukaryota	PONAB	Has_ORF	10.1116	-21.7306	5.00593	-4.34096	1.4186e-05	0.000152771	0	1.0642	TRUE
TRINITY_DN204560_c11_g1	TRINITY_DN204560_c11_g1_i4	MED21	Mediator of RNA polymerase II transcription subunit 21	Stegomyia	Eukaryota	AEDAE	Has_ORF	18.9844	-21.6894	4.17976	-5.18915	2.11253e-07	3.75243e-06	0	1.42915	TRUE
TRINITY_DN207809_c5_g1	TRINITY_DN207809_c5_g1_i1	NA	NA	NA	NA	NA	Has_ORF	34.3357	21.6873	3.01094	7.20285	5.89689e-13	2.84223e-11	5.60269	0	TRUE
TRINITY_DN208796_c7_g1	TRINITY_DN208796_c7_g1_i5	NA	NA	NA	NA	NA	Has_ORF	26.3909	-21.6405	3.45764	-6.25875	3.88068e-10	1.16336e-08	0	3.00199	TRUE
TRINITY_DN203481_c0_g1	TRINITY_DN203481_c0_g1_i6	PBX4	Pre-B-cell leukemia transcription factor 4	Homo	Eukaryota	HUMAN	Has_ORF	11.3151	-21.616	4.31123	-5.01389	5.33407e-07	8.6138e-06	0	1.16994	TRUE
TRINITY_DN213576_c1_g1	TRINITY_DN213576_c1_g1_i5	FBXL7	F-box/LRR-repeat protein 7	Mus	Eukaryota	MOUSE	Has_ORF	20.7062	21.5803	4.99758	4.31814	1.5735e-05	0.000167577	4.33305	0	TRUE
TRINITY_DN209467_c0_g1	TRINITY_DN209467_c0_g1_i10	MRP4	Multidrug resistance-associated protein 4	Homo	Eukaryota	HUMAN	Has_ORF	19.1192	21.4476	4.99763	4.29155	1.77431e-05	0.00018701	4.70579	0	TRUE
TRINITY_DN204586_c3_g2	TRINITY_DN204586_c3_g2_i8	HDDC2	HD domain-containing protein 2	Danio	Eukaryota	DANRE	Has_ORF	5.02615	-21.3629	5.00897	-4.26492	1.99972e-05	0.000207984	0	1.07691	TRUE
TRINITY_DN204924_c0_g1	TRINITY_DN204924_c0_g1_i15	GOGA2	Golgin subfamily A member 2 {ECO:0000305}	Rattus	Eukaryota	RAT	Has_ORF	84.1808	21.2994	2.38052	8.94739	3.63982e-19	3.9052e-17	5.92832	0	TRUE
TRINITY_DN205884_c0_g1	TRINITY_DN205884_c0_g1_i6	CHSC	Chitin synthase C	Aspergillus	Eukaryota	EMENI	Has_ORF	486.895	21.2815	1.8825	11.3049	1.2409e-29	3.80561e-27	3.44382	0	TRUE
TRINITY_DN207484_c6_g1	TRINITY_DN207484_c6_g1_i3	ERGI1	Endoplasmic reticulum-Golgi intermediate compartment protein 1	Homo	Eukaryota	HUMAN	Has_ORF	13.5305	21.2628	4.99771	4.2545	2.09513e-05	0.000217252	5.95743	0	TRUE
TRINITY_DN209648_c2_g1	TRINITY_DN209648_c2_g1_i1	HEXDC	Hexosaminidase D	Homo	Eukaryota	HUMAN	Has_ORF	25.0238	21.2535	3.80816	5.58105	2.39068e-08	5.20082e-07	5.74662	0	TRUE
TRINITY_DN201880_c1_g1	TRINITY_DN201880_c1_g1_i1	RYK	Tyrosine-protein kinase RYK	Mus	Eukaryota	MOUSE	Has_ORF	37.7734	21.2225	4.99756	4.24658	2.1706e-05	0.000223876	3.58388	0	TRUE
TRINITY_DN209828_c0_g1	TRINITY_DN209828_c0_g1_i8	CCAR1	Cell division cycle and apoptosis regulator protein 1	Xenopus	Eukaryota	XENLA	Has_ORF	40.3473	21.2207	3.82167	5.55272	2.81251e-08	6.02395e-07	6.15776	0	TRUE
TRINITY_DN207345_c1_g1	TRINITY_DN207345_c1_g1_i2	CHS1	Chitin synthase 1	Neurospora	Eukaryota	NEUCR	Has_ORF	263.213	21.2167	1.56646	13.5444	8.55442e-42	7.80141e-39	6.35238	0	TRUE
TRINITY_DN199903_c2_g1	TRINITY_DN199903_c2_g1_i1	DUOX	Dual oxidase	Sophophora	Eukaryota	DROME	Has_ORF	35.4688	21.2127	2.93595	7.22515	5.00552e-13	2.45355e-11	2.03447	0	TRUE
TRINITY_DN211180_c0_g1	TRINITY_DN211180_c0_g1_i7	NOTCH	Neurogenic locus Notch protein	Sophophora	Eukaryota	DROME	Has_ORF	32.1933	21.1575	3.84749	5.49902	3.819e-08	7.96315e-07	4.34432	0	TRUE
TRINITY_DN204873_c2_g1	TRINITY_DN204873_c2_g1_i2	NA	NA	NA	NA	NA	Has_ORF	49.9432	21.0625	3.87538	5.43495	5.4813e-08	1.1115e-06	3.32259	0	TRUE
TRINITY_DN212190_c0_g1	TRINITY_DN212190_c0_g1_i2	GRM2	Metabotropic glutamate receptor 2	Rattus	Eukaryota	RAT	Has_ORF	10.981	21.0451	4.99777	4.21089	2.54364e-05	0.000257823	1.63695	0	TRUE
TRINITY_DN192529_c3_g1	TRINITY_DN192529_c3_g1_i12	RN121	RING finger protein 121	Silurana	Eukaryota	XENTR	Has_ORF	5.07814	20.9546	4.99825	4.1924	2.76019e-05	0.00027742	2.94798	0	TRUE
TRINITY_DN201430_c1_g1	TRINITY_DN201430_c1_g1_i3	ASNS	Asparagine synthetase [glutamine-hydrolyzing]	Cricetulus	Eukaryota	CRIGR	Has_ORF	17.1424	20.864	4.99766	4.17475	2.98311e-05	0.000296812	6.83812	0	TRUE
TRINITY_DN198726_c5_g1	TRINITY_DN198726_c5_g1_i1	TSPO	Translocator protein	Rattus	Eukaryota	RAT	Has_ORF	25.8148	20.8348	3.34503	6.22858	4.70694e-10	1.3918e-08	18.3844	0	TRUE
TRINITY_DN213576_c1_g1	TRINITY_DN213576_c1_g1_i13	FBXL7	F-box/LRR-repeat protein 7	Mus	Eukaryota	MOUSE	Has_ORF	9.66555	20.8114	4.99785	4.16408	3.12616e-05	0.000308565	1.98955	0	TRUE
TRINITY_DN193307_c6_g1	TRINITY_DN193307_c6_g1_i16	NA	NA	NA	NA	NA	Has_ORF	9.59624	-20.8113	5.00953	-4.15434	3.26225e-05	0.000320554	0	1.06922	TRUE
TRINITY_DN204924_c0_g1	TRINITY_DN204924_c0_g1_i4	GOGA2	Golgin subfamily A member 2 {ECO:0000305}	Rattus	Eukaryota	RAT	Has_ORF	40.5979	20.7812	4.47222	4.64672	3.37248e-06	4.29366e-05	4.38158	0	TRUE
TRINITY_DN201492_c0_g1	TRINITY_DN201492_c0_g1_i7	GMDS	GDP-mannose 4,6 dehydratase	Mus	Eukaryota	MOUSE	Has_ORF	73.3135	20.7736	4.99762	4.15671	3.22868e-05	0.000317418	7.5047	0	TRUE
TRINITY_DN197693_c8_g1	TRINITY_DN197693_c8_g1_i6	MYO1F	Unconventional myosin-If	Homo	Eukaryota	HUMAN	Has_ORF	36.1675	20.7534	2.36579	8.77231	1.7504e-18	1.74813e-16	3.99461	0	TRUE
TRINITY_DN200477_c8_g1	TRINITY_DN200477_c8_g1_i2	ACTZ	Alpha-centractin	Rattus	Eukaryota	RAT	Has_ORF	57.5498	20.5597	2.19572	9.36354	7.71063e-21	1.00835e-18	4.28772	0	TRUE
TRINITY_DN197270_c7_g1	TRINITY_DN197270_c7_g1_i1	P3H2	Prolyl 3-hydroxylase 2 {ECO:0000250|UniProtKB:Q8IVL5}	Gallus	Eukaryota	CHICK	Has_ORF	18.711	20.5543	4.99776	4.1127	3.91066e-05	0.000377294	4.24626	0	TRUE
TRINITY_DN213454_c4_g1	TRINITY_DN213454_c4_g1_i11	NAV2	Neuron navigator 2	Homo	Eukaryota	HUMAN	Has_ORF	35.3011	20.5502	4.19368	4.90028	9.56984e-07	1.44193e-05	1.68206	0	TRUE
TRINITY_DN211672_c1_g1	TRINITY_DN211672_c1_g1_i11	CHERP	Calcium homeostasis endoplasmic reticulum protein	Homo	Eukaryota	HUMAN	Has_ORF	17.5488	20.5226	4.76162	4.31001	1.6325e-05	0.000173116	3.50713	0	TRUE
TRINITY_DN203323_c2_g1	TRINITY_DN203323_c2_g1_i7	OCTC	Peroxisomal carnitine O-octanoyltransferase	Bos	Eukaryota	BOVIN	Has_ORF	33.0195	20.4989	3.09281	6.62792	3.40444e-11	1.22769e-09	3.76308	0	TRUE
TRINITY_DN204141_c3_g2	TRINITY_DN204141_c3_g2_i2	NCLN	Nicalin-1	Danio	Eukaryota	DANRE	Has_ORF	27.4289	20.465	3.40943	6.00248	1.94321e-09	5.21626e-08	7.21225	0	TRUE
TRINITY_DN212917_c1_g1	TRINITY_DN212917_c1_g1_i5	B3GT1	Beta-1,3-galactosyltransferase 1	Pongo	Eukaryota	PONPY	Has_ORF	51.347	20.408	3.49473	5.83967	5.23047e-09	1.2892e-07	3.77609	0	TRUE
TRINITY_DN197858_c4_g2	TRINITY_DN197858_c4_g2_i6	SRSF7	Serine/arginine-rich splicing factor 7	Mus	Eukaryota	MOUSE	Has_ORF	22.179	20.4043	3.45045	5.91352	3.34883e-09	8.55222e-08	4.06707	0	TRUE
TRINITY_DN192408_c0_g1	TRINITY_DN192408_c0_g1_i10	FGRL1	Fibroblast growth factor receptor-like 1	Gallus	Eukaryota	CHICK	Has_ORF	31.6021	20.4012	2.37204	8.60072	7.92147e-18	7.52105e-16	2.16788	0	TRUE
TRINITY_DN194908_c2_g1	TRINITY_DN194908_c2_g1_i1	NA	NA	NA	NA	NA	Has_ORF	8.43471	20.3999	4.99789	4.08169	4.47091e-05	0.000425775	2.65122	0	TRUE
TRINITY_DN207940_c12_g1	TRINITY_DN207940_c12_g1_i4	KHDR2	KH domain-containing, RNA-binding, signal transduction-associated protein 2	Silurana	Eukaryota	XENTR	Has_ORF	7.3983	20.3801	4.99803	4.07764	4.54953e-05	0.000432075	2.66498	0	TRUE
TRINITY_DN211414_c0_g2	TRINITY_DN211414_c0_g2_i1	BGAL	Beta-galactosidase	Mus	Eukaryota	MOUSE	Has_ORF	23.7278	20.3718	4.96644	4.10189	4.09792e-05	0.0003934	5.05411	0	TRUE
TRINITY_DN207269_c0_g1	TRINITY_DN207269_c0_g1_i9	FRRS1	Putative ferric-chelate reductase 1	Danio	Eukaryota	DANRE	Has_ORF	22.153	-20.3522	4.93533	-4.12378	3.72706e-05	0.000361593	0	1.02853	TRUE
TRINITY_DN202833_c0_g1	TRINITY_DN202833_c0_g1_i3	NRG	Neuroglian	Sophophora	Eukaryota	DROME	Has_ORF	18.7955	20.2817	4.23184	4.79265	1.64593e-06	2.30744e-05	2.17086	0	TRUE
TRINITY_DN203248_c0_g3	TRINITY_DN203248_c0_g3_i10	AAAD	Arylacetamide deacetylase	Oryctolagus	Eukaryota	RABIT	Has_ORF	3.70379	20.2752	4.99858	4.0562	4.98783e-05	0.000468437	1.094	0	TRUE
TRINITY_DN196752_c0_g1	TRINITY_DN196752_c0_g1_i2	6PGL	6-phosphogluconolactonase	Homo	Eukaryota	HUMAN	Has_ORF	78.2469	20.2484	3.40139	5.95298	2.63295e-09	6.86699e-08	10.4578	0	TRUE
TRINITY_DN208386_c1_g1	TRINITY_DN208386_c1_g1_i15	SP63	63 kDa sperm flagellar membrane protein	Strongylocentrotus	Eukaryota	STRPU	Has_ORF	35.4207	20.2377	3.10991	6.5075	7.64133e-11	2.58856e-09	3.19309	0	TRUE
TRINITY_DN207105_c1_g1	TRINITY_DN207105_c1_g1_i8	NA	NA	NA	NA	NA	Has_ORF	37.3011	20.2121	3.51579	5.74894	8.98041e-09	2.12e-07	2.87718	0	TRUE
TRINITY_DN194614_c60_g1	TRINITY_DN194614_c60_g1_i2	NA	NA	NA	NA	NA	Has_ORF	32.3171	20.2027	3.01875	6.6924	2.1954e-11	8.20729e-10	20.0319	0	TRUE
TRINITY_DN204872_c1_g2	TRINITY_DN204872_c1_g2_i3	NA	NA	NA	NA	NA	Has_ORF	9.75142	20.1458	4.99806	4.03072	5.56062e-05	0.000516078	3.18843	0	TRUE
TRINITY_DN210983_c3_g1	TRINITY_DN210983_c3_g1_i3	NA	NA	NA	NA	NA	Has_ORF	11.1619	20.1416	4.99792	4.02999	5.57787e-05	0.00051754	7.05164	0	TRUE
TRINITY_DN205814_c8_g2	TRINITY_DN205814_c8_g2_i5	YLAT2	Y+L amino acid transporter 2	Homo	Eukaryota	HUMAN	Has_ORF	8.73419	20.1306	4.99794	4.02778	5.63051e-05	0.000522004	5.52615	0	TRUE
TRINITY_DN205958_c4_g3	TRINITY_DN205958_c4_g3_i3	SPF27	Pre-mRNA-splicing factor SPF27	Danio	Eukaryota	DANRE	Has_ORF	2.0893	20.1008	4.99953	4.02053	5.80668e-05	0.000536472	1.10318	0	TRUE
TRINITY_DN202595_c0_g1	TRINITY_DN202595_c0_g1_i3	ARLY	Argininosuccinate lyase	Aquarana	Eukaryota	LITCT	Has_ORF	49.3814	20.0734	4.03162	4.97899	6.39179e-07	1.01007e-05	3.92848	0	TRUE
TRINITY_DN210284_c0_g1	TRINITY_DN210284_c0_g1_i3	OTOP1	Otopetrin-1	Homo	Eukaryota	HUMAN	Has_ORF	57.3029	20.067	4.99781	4.01515	5.94079e-05	0.000547985	3.91133	0	TRUE
TRINITY_DN209700_c0_g1	TRINITY_DN209700_c0_g1_i9	NETO2	Neuropilin and tolloid-like protein 2	Homo	Eukaryota	HUMAN	Has_ORF	99.6456	19.8975	2.66842	7.45668	8.87306e-14	4.92782e-12	2.32657	0	TRUE
TRINITY_DN213562_c2_g1	TRINITY_DN213562_c2_g1_i2	NA	NA	NA	NA	NA	Has_ORF	46.737	19.8687	4.99804	3.9753	7.02908e-05	0.000633367	2.53412	0	TRUE
TRINITY_DN202530_c0_g1	TRINITY_DN202530_c0_g1_i10	TRYT	Tryptase-2	Ovis	Eukaryota	SHEEP	Has_ORF	27.2108	19.8524	3.33488	5.95295	2.63345e-09	6.86699e-08	3.38171	0	TRUE
TRINITY_DN208676_c0_g1	TRINITY_DN208676_c0_g1_i3	TET1	Methylcytosine dioxygenase TET1	Homo	Eukaryota	HUMAN	Has_ORF	43.6562	19.8414	4.91829	4.03421	5.47858e-05	0.000509008	1.45228	0	TRUE
TRINITY_DN206250_c8_g2	TRINITY_DN206250_c8_g2_i2	CI084	Uncharacterized protein C9orf84	Homo	Eukaryota	HUMAN	Has_ORF	12.3725	19.8295	4.53774	4.3699	1.24303e-05	0.000136493	1.93271	0	TRUE
TRINITY_DN209206_c3_g1	TRINITY_DN209206_c3_g1_i1	SQOR	.	.	.	HUMAN	Has_ORF	16.1932	19.802	4.99804	3.96195	7.43404e-05	0.000666391	2.65169	0	TRUE
TRINITY_DN202222_c2_g1	TRINITY_DN202222_c2_g1_i11	TSN11	Tetraspanin-11	Rattus	Eukaryota	RAT	Has_ORF	31.1013	19.7993	2.59952	7.61654	2.60558e-14	1.55416e-12	1.46246	0	TRUE
TRINITY_DN194327_c6_g1	TRINITY_DN194327_c6_g1_i1	NA	NA	NA	NA	NA	Has_ORF	20.2717	19.7319	2.97608	6.63016	3.35323e-11	1.21301e-09	3.32358	0	TRUE
TRINITY_DN213576_c1_g1	TRINITY_DN213576_c1_g1_i4	FBXL7	F-box/LRR-repeat protein 7	Mus	Eukaryota	MOUSE	Has_ORF	6.1484	19.6921	4.99817	3.93985	8.15316e-05	0.000723924	1.16192	0	TRUE
TRINITY_DN208299_c5_g1	TRINITY_DN208299_c5_g1_i10	CASP1	Caspase-1	Spodoptera	Eukaryota	SPOFR	Has_ORF	12.5384	19.6005	4.99792	3.92173	8.79154e-05	0.000772649	2.28629	0	TRUE
TRINITY_DN196007_c0_g1	TRINITY_DN196007_c0_g1_i3	BRAC1	Brachyury protein homolog 1	Branchiostoma	Eukaryota	BRAFL	Has_ORF	20.5814	19.5917	4.81599	4.06806	4.74068e-05	0.00044814	1.12736	0	TRUE
TRINITY_DN201430_c1_g1	TRINITY_DN201430_c1_g1_i4	ASNS	Asparagine synthetase [glutamine-hydrolyzing]	Cricetulus	Eukaryota	CRIGR	Has_ORF	8.11039	19.5564	4.99807	3.9128	9.12327e-05	0.000796792	3.58717	0	TRUE
TRINITY_DN212442_c1_g2	TRINITY_DN212442_c1_g2_i4	NA	NA	NA	NA	NA	Has_ORF	17.1463	19.5356	2.50209	7.80773	5.82262e-15	3.87239e-13	2.70421	0	TRUE
TRINITY_DN198761_c8_g1	TRINITY_DN198761_c8_g1_i2	PRP4B	Serine/threonine-protein kinase PRP4 homolog	Homo	Eukaryota	HUMAN	Has_ORF	20.7031	19.5256	4.44878	4.38898	1.13882e-05	0.000126009	1.54199	0	TRUE
TRINITY_DN199920_c1_g1	TRINITY_DN199920_c1_g1_i1	ICMT	Protein-S-isoprenylcysteine O-methyltransferase	Xenopus	Eukaryota	XENLA	Has_ORF	20.2661	19.5049	3.46043	5.63655	1.73491e-08	3.88393e-07	3.57993	0	TRUE
TRINITY_DN196251_c2_g5	TRINITY_DN196251_c2_g5_i3	NA	NA	NA	NA	NA	Has_ORF	34.8126	19.4866	4.40075	4.42802	9.51034e-06	0.000107425	2.23622	0	TRUE
TRINITY_DN211067_c0_g1	TRINITY_DN211067_c0_g1_i4	GBA3	Cytosolic beta-glucosidase	Pongo	Eukaryota	PONAB	Has_ORF	27.4636	19.4626	3.18799	6.10497	1.0282e-09	2.89222e-08	3.39104	0	TRUE
TRINITY_DN202530_c0_g1	TRINITY_DN202530_c0_g1_i7	TRYT	Tryptase-2	Ovis	Eukaryota	SHEEP	Has_ORF	19.9247	19.461	3.63384	5.35548	8.53302e-08	1.65018e-06	2.54702	0	TRUE
TRINITY_DN197652_c1_g1	TRINITY_DN197652_c1_g1_i2	NA	NA	NA	NA	NA	Has_ORF	8.54776	19.4583	4.99815	3.89309	9.89741e-05	0.000857831	5.0085	0	TRUE
TRINITY_DN204425_c1_g2	TRINITY_DN204425_c1_g2_i2	C1QBP	Complement component 1 Q subcomponent-binding protein, mitochondrial	Bos	Eukaryota	BOVIN	Has_ORF	37.0265	19.3936	3.47948	5.5737	2.49392e-08	5.40505e-07	4.20497	0	TRUE
TRINITY_DN205265_c0_g1	TRINITY_DN205265_c0_g1_i3	NA	NA	NA	NA	NA	Has_ORF	21.7175	19.355	3.17155	6.10268	1.04303e-09	2.92444e-08	3.70313	0	TRUE
TRINITY_DN208931_c0_g1	TRINITY_DN208931_c0_g1_i8	MYLK	Myosin light chain kinase, smooth muscle	Gallus	Eukaryota	CHICK	Has_ORF	32.1535	19.3038	3.13265	6.16214	7.17679e-10	2.06571e-08	1.04902	0	TRUE
TRINITY_DN198326_c2_g1	TRINITY_DN198326_c2_g1_i12	NA	NA	NA	NA	NA	Has_ORF	19.9347	19.2763	3.19991	6.02401	1.70153e-09	4.60676e-08	1.93533	0	TRUE
TRINITY_DN208587_c6_g1	TRINITY_DN208587_c6_g1_i2	ABCE1	ATP-binding cassette sub-family E member 1	Mus	Eukaryota	MOUSE	Has_ORF	11.6163	19.2179	3.00408	6.39726	1.58185e-10	5.1042e-09	2.12225	0	TRUE
TRINITY_DN212146_c2_g1	TRINITY_DN212146_c2_g1_i5	CHIT1	Chitotriosidase-1	Homo	Eukaryota	HUMAN	Has_ORF	29.0924	19.2137	4.7607	4.0359	5.43928e-05	0.00050573	5.78719	0	TRUE
TRINITY_DN203757_c1_g2	TRINITY_DN203757_c1_g2_i3	S43A3	Solute carrier family 43 member 3	Mus	Eukaryota	MOUSE	Has_ORF	43.1717	19.2037	3.81356	5.03564	4.76263e-07	7.79267e-06	1.384	0	TRUE
TRINITY_DN204789_c1_g1	TRINITY_DN204789_c1_g1_i1	NA	NA	NA	NA	NA	Has_ORF	5.98091	19.1707	4.99841	3.83536	0.000125381	0.00105797	2.4109	0	TRUE
TRINITY_DN196887_c1_g2	TRINITY_DN196887_c1_g2_i1	DYM	Dymeclin	Gallus	Eukaryota	CHICK	Has_ORF	24.5153	19.1598	4.99808	3.83343	0.000126369	0.00106501	1.39636	0	TRUE
TRINITY_DN210223_c0_g1	TRINITY_DN210223_c0_g1_i6	NAGS	N-acetylglutamate synthase, mitochondrial	Homo	Eukaryota	HUMAN	Has_ORF	10.9974	19.1579	3.69899	5.17923	2.22798e-07	3.92729e-06	2.02189	0	TRUE
TRINITY_DN196388_c0_g1	TRINITY_DN196388_c0_g1_i7	NA	NA	NA	NA	NA	Has_ORF	13.898	19.1358	4.58481	4.17374	2.99636e-05	0.000297703	1.07506	0	TRUE
TRINITY_DN201589_c6_g1	TRINITY_DN201589_c6_g1_i8	FAT1	Protocadherin Fat 1	Homo	Eukaryota	HUMAN	Has_ORF	3.76804	19.1314	4.99873	3.82726	0.000129578	0.00108756	2.08862	0	TRUE
TRINITY_DN183319_c0_g1	TRINITY_DN183319_c0_g1_i2	SODC	Superoxide dismutase [Cu-Zn]	Macaca	Eukaryota	MACMU	Has_ORF	128.45	19.1269	2.50927	7.62251	2.48794e-14	1.49427e-12	6.20608	0	TRUE
TRINITY_DN203242_c3_g1	TRINITY_DN203242_c3_g1_i1	EMC2	ER membrane protein complex subunit 2	Danio	Eukaryota	DANRE	Has_ORF	36.2274	19.1159	3.93119	4.86264	1.15832e-06	1.7038e-05	2.5231	0	TRUE
TRINITY_DN203669_c5_g2	TRINITY_DN203669_c5_g2_i10	LDB2	LIM domain-binding protein 2	Mus	Eukaryota	MOUSE	Has_ORF	19.8438	19.0885	3.74808	5.09286	3.52694e-07	5.9739e-06	1.23528	0	TRUE
TRINITY_DN202626_c0_g1	TRINITY_DN202626_c0_g1_i1	CLCN3	H(+)/Cl(-) exchange transporter 3	Oryctolagus	Eukaryota	RABIT	Has_ORF	49.3624	19.0841	3.97724	4.79833	1.59995e-06	2.25299e-05	1.59967	0	TRUE
TRINITY_DN205493_c0_g1	TRINITY_DN205493_c0_g1_i1	EMC10	ER membrane protein complex subunit 10	Bos	Eukaryota	BOVIN	Has_ORF	11.5988	19.0756	4.99818	3.81651	0.000135353	0.00112973	2.96996	0	TRUE
TRINITY_DN198878_c6_g1	TRINITY_DN198878_c6_g1_i2	UBR7	Putative E3 ubiquitin-protein ligase UBR7	Homo	Eukaryota	HUMAN	Has_ORF	45.1596	19.0463	3.66894	5.19123	2.08908e-07	3.718e-06	2.86822	0	TRUE
TRINITY_DN211067_c0_g1	TRINITY_DN211067_c0_g1_i9	GBA3	Cytosolic beta-glucosidase	Pongo	Eukaryota	PONAB	Has_ORF	3.74854	19.0371	4.99881	3.80833	0.000139909	0.00116356	1.41683	0	TRUE
TRINITY_DN209024_c5_g1	TRINITY_DN209024_c5_g1_i7	NA	NA	NA	NA	NA	Has_ORF	25.6102	19.0145	2.43335	7.81414	5.53389e-15	3.69512e-13	5.78529	0	TRUE
TRINITY_DN194486_c0_g3	TRINITY_DN194486_c0_g3_i6	HDAC2	Histone deacetylase 2	Homo	Eukaryota	HUMAN	Has_ORF	61.9027	18.9784	4.50437	4.21334	2.51625e-05	0.000255272	1.71878	0	TRUE
TRINITY_DN203698_c3_g1	TRINITY_DN203698_c3_g1_i5	SEC63	Translocation protein SEC63 homolog	Pongo	Eukaryota	PONAB	Has_ORF	11.7481	18.9338	4.99834	3.78801	0.000151858	0.0012456	1.86412	0	TRUE
TRINITY_DN200189_c4_g1	TRINITY_DN200189_c4_g1_i5	MOT14	Monocarboxylate transporter 14	Mus	Eukaryota	MOUSE	Has_ORF	34.4481	18.9237	2.34187	8.0806	6.44466e-16	4.84468e-14	1.14344	0	TRUE
TRINITY_DN203971_c1_g1	TRINITY_DN203971_c1_g1_i4	DNA2	Plancitoxin-1	Acanthaster	Eukaryota	ACAPL	Has_ORF	11.3788	18.906	4.99823	3.78253	0.000155242	0.00126945	3.30548	0	TRUE
TRINITY_DN207484_c6_g1	TRINITY_DN207484_c6_g1_i2	ERGI1	Endoplasmic reticulum-Golgi intermediate compartment protein 1	Homo	Eukaryota	HUMAN	Has_ORF	9.83423	18.9058	3.72357	5.07733	3.82773e-07	6.42062e-06	2.03223	0	TRUE
TRINITY_DN213097_c6_g1	TRINITY_DN213097_c6_g1_i16	TBC19	TBC1 domain family member 19	Homo	Eukaryota	HUMAN	Has_ORF	18.1285	18.8594	2.77188	6.80383	1.01874e-11	3.99822e-10	2.27341	0	TRUE
TRINITY_DN213097_c6_g1	TRINITY_DN213097_c6_g1_i15	TBC19	TBC1 domain family member 19	Homo	Eukaryota	HUMAN	Has_ORF	8.30163	18.7979	4.99855	3.76067	0.000169459	0.0013721	1.92098	0	TRUE
TRINITY_DN193078_c0_g1	TRINITY_DN193078_c0_g1_i1	CATC	Dipeptidyl peptidase 1	Bos	Eukaryota	BOVIN	Has_ORF	31.7826	18.7914	4.99865	3.75929	0.000170394	0.00137838	2.10767	0	TRUE
TRINITY_DN188824_c0_g1	TRINITY_DN188824_c0_g1_i1	CERS2	Ceramide synthase 2	Mus	Eukaryota	MOUSE	Has_ORF	3.96909	18.7896	4.99914	3.75857	0.000170889	0.0013811	1.80014	0	TRUE
TRINITY_DN199920_c1_g1	TRINITY_DN199920_c1_g1_i3	ICMT	Protein-S-isoprenylcysteine O-methyltransferase	Xenopus	Eukaryota	XENLA	Has_ORF	3.65085	18.7604	4.99929	3.75261	0.000175004	0.00141107	1.24151	0	TRUE
TRINITY_DN213229_c2_g1	TRINITY_DN213229_c2_g1_i3	UN93A	Protein unc-93 homolog A	Xenopus	Eukaryota	XENLA	Has_ORF	21.363	18.7315	4.99885	3.74717	0.000178844	0.00143373	2.08362	0	TRUE
TRINITY_DN197468_c1_g1	TRINITY_DN197468_c1_g1_i7	QPCT	Glutaminyl-peptide cyclotransferase	Boiga	Eukaryota	BOIDE	Has_ORF	35.4623	18.7254	2.02756	9.23543	2.57262e-20	3.20698e-18	3.09765	0	TRUE
TRINITY_DN209097_c5_g4	TRINITY_DN209097_c5_g4_i3	TRIM3	Tripartite motif-containing protein 3	Homo	Eukaryota	HUMAN	Has_ORF	11.1984	18.7098	4.99831	3.74323	0.000181672	0.00145233	1.56082	0	TRUE
TRINITY_DN212521_c1_g2	TRINITY_DN212521_c1_g2_i1	DBNL	Drebrin-like protein	Sophophora	Eukaryota	DROME	Has_ORF	28.377	18.6986	4.33621	4.31221	1.61632e-05	0.000171452	2.20838	0	TRUE
TRINITY_DN191883_c8_g1	TRINITY_DN191883_c8_g1_i7	LRC43	Leucine-rich repeat-containing protein 43	Mus	Eukaryota	MOUSE	Has_ORF	3.19076	18.6855	4.99928	3.73764	0.000185757	0.00148054	1.024	0	TRUE
TRINITY_DN202007_c4_g2	TRINITY_DN202007_c4_g2_i4	MYG1	UPF0160 protein MYG1, mitochondrial	Mus	Eukaryota	MOUSE	Has_ORF	12.673	18.6819	4.37771	4.26751	1.97667e-05	0.000206082	1.62026	0	TRUE
TRINITY_DN208171_c3_g1	TRINITY_DN208171_c3_g1_i8	RTXE	Probable RNA-directed DNA polymerase from transposon X-element	Sophophora	Eukaryota	DROME	Has_ORF	10.3681	18.6599	4.99842	3.73316	0.000189094	0.00150363	2.34724	0	TRUE
TRINITY_DN203295_c0_g2	TRINITY_DN203295_c0_g2_i5	EPN4	Clathrin interactor 1	Homo	Eukaryota	HUMAN	Has_ORF	14.8008	18.5154	4.9987	3.70405	0.000212184	0.00166438	1.10467	0	TRUE
TRINITY_DN192771_c4_g1	TRINITY_DN192771_c4_g1_i2	NA	NA	NA	NA	NA	Has_ORF	6.12883	18.5053	4.99905	3.70176	0.000214105	0.00167642	1.5698	0	TRUE
TRINITY_DN197894_c2_g1	TRINITY_DN197894_c2_g1_i1	DIAP2	Death-associated inhibitor of apoptosis 2	Sophophora	Eukaryota	DROME	Has_ORF	7.8688	18.4839	4.9989	3.6976	0.00021765	0.00170263	2.80095	0	TRUE
TRINITY_DN205958_c4_g3	TRINITY_DN205958_c4_g3_i5	SPF27	Pre-mRNA-splicing factor SPF27	Danio	Eukaryota	DANRE	Has_ORF	4.69201	18.4298	4.99969	3.68619	0.000227634	0.00176955	1.03522	0	TRUE
TRINITY_DN201395_c0_g1	TRINITY_DN201395_c0_g1_i15	TNNI	Troponin I	Chlamys	Eukaryota	CHLNI	Has_ORF	9.57768	18.4194	3.5877	5.13404	2.83582e-07	4.90396e-06	2.0317	0	TRUE
TRINITY_DN208720_c0_g1	TRINITY_DN208720_c0_g1_i4	IF2A	Eukaryotic translation initiation factor 2 subunit 1	Rattus	Eukaryota	RAT	Has_ORF	2.1755	18.4129	4.99962	3.68287	0.000230627	0.00178961	1.29798	0	TRUE
TRINITY_DN212521_c1_g2	TRINITY_DN212521_c1_g2_i6	DBNL	Drebrin-like protein	Sophophora	Eukaryota	DROME	Has_ORF	13.1989	18.4112	2.83538	6.49337	8.39386e-11	2.82966e-09	2.37885	0	TRUE
TRINITY_DN183625_c0_g1	TRINITY_DN183625_c0_g1_i1	CO6A4	Collagen alpha-4(VI) chain	Mus	Eukaryota	MOUSE	Has_ORF	14.567	18.398	2.80542	6.55801	5.45312e-11	1.9108e-09	2.09609	0	TRUE
TRINITY_DN206389_c2_g2	TRINITY_DN206389_c2_g2_i4	GMPAB	Mannose-1-phosphate guanyltransferase alpha-B	Danio	Eukaryota	DANRE	Has_ORF	10.8724	18.3916	4.99889	3.67915	0.000234016	0.00181104	1.75176	0	TRUE
TRINITY_DN205928_c1_g1	TRINITY_DN205928_c1_g1_i17	DPP3	Dipeptidyl peptidase 3	Rattus	Eukaryota	RAT	Has_ORF	25.5928	18.385	2.47435	7.43023	1.08412e-13	5.93523e-12	1.60433	0	TRUE
TRINITY_DN196896_c4_g1	TRINITY_DN196896_c4_g1_i5	PSMD5	26S proteasome non-ATPase regulatory subunit 5	Macaca	Eukaryota	MACFA	Has_ORF	9.68263	18.3726	3.23007	5.68798	1.28549e-08	2.94051e-07	1.82525	0	TRUE
TRINITY_DN198959_c6_g2	TRINITY_DN198959_c6_g2_i1	ILKAP	Integrin-linked kinase-associated serine/threonine phosphatase 2C	Mus	Eukaryota	MOUSE	Has_ORF	5.24495	18.2837	4.99922	3.65731	0.000254878	0.00194899	2.39738	0	TRUE
TRINITY_DN206864_c3_g1	TRINITY_DN206864_c3_g1_i6	KAT7	Histone acetyltransferase KAT7	Homo	Eukaryota	HUMAN	Has_ORF	6.13097	18.272	4.43756	4.11757	3.8288e-05	0.000370531	1.91734	0	TRUE
TRINITY_DN201859_c3_g1	TRINITY_DN201859_c3_g1_i2	GCH1	GTP cyclohydrolase 1	Mus	Eukaryota	MOUSE	Has_ORF	47.6001	18.2445	1.66851	10.9346	7.87479e-28	2.09924e-25	2.56394	0	TRUE
TRINITY_DN196860_c9_g1	TRINITY_DN196860_c9_g1_i4	KDSR	3-ketodihydrosphingosine reductase	Mus	Eukaryota	MOUSE	Has_ORF	9.18075	18.1637	3.56724	5.09181	3.54663e-07	6.00432e-06	1.90344	0	TRUE
TRINITY_DN212112_c4_g1	TRINITY_DN212112_c4_g1_i3	MTA70	N6-adenosine-methyltransferase 70 kDa subunit	Homo	Eukaryota	HUMAN	Has_ORF	4.30779	18.1593	4.99908	3.63253	0.000280654	0.00211851	1.4322	0	TRUE
TRINITY_DN202479_c0_g1	TRINITY_DN202479_c0_g1_i2	FKPC1	Furin-like protease kpc-1 {ECO:0000303|PubMed:23932402}	Caenorhabditis	Eukaryota	CAEEL	Has_ORF	4.13661	18.1396	4.99901	3.62864	0.000284916	0.00214507	1.01232	0	TRUE
TRINITY_DN209735_c5_g1	TRINITY_DN209735_c5_g1_i1	NA	NA	NA	NA	NA	Has_ORF	17.9565	18.1187	2.45086	7.39277	1.43801e-13	7.77443e-12	1.3138	0	TRUE
TRINITY_DN211371_c6_g3	TRINITY_DN211371_c6_g3_i4	NA	NA	NA	NA	NA	Has_ORF	7.7645	18.0989	3.26346	5.54592	2.92412e-08	6.23987e-07	1.06862	0	TRUE
TRINITY_DN213432_c9_g1	TRINITY_DN213432_c9_g1_i4	CASP1	Caspase-1	Spodoptera	Eukaryota	SPOFR	Has_ORF	19.9097	18.0521	4.2664	4.23123	2.32418e-05	0.000237454	1.18545	0	TRUE
TRINITY_DN209943_c5_g1	TRINITY_DN209943_c5_g1_i4	NA	NA	NA	NA	NA	Has_ORF	3.31098	18.0487	4.99966	3.60999	0.000306209	0.00228552	1.06806	0	TRUE
TRINITY_DN203118_c0_g1	TRINITY_DN203118_c0_g1_i2	UBA5	.	.	.	DANRE	Has_ORF	4.58445	18.0285	4.36435	4.13085	3.61417e-05	0.000351725	1.42182	0	TRUE
TRINITY_DN192764_c3_g1	TRINITY_DN192764_c3_g1_i8	TENX	Tenascin-X	Homo	Eukaryota	HUMAN	Has_ORF	149.109	18.0149	2.6472	6.80526	1.00864e-11	3.96308e-10	1.2766	0	TRUE
TRINITY_DN200716_c15_g1	TRINITY_DN200716_c15_g1_i4	DCTN6	Dynactin subunit 6	Silurana	Eukaryota	XENTR	Has_ORF	44.0031	17.9776	1.99781	8.99861	2.28593e-19	2.49901e-17	2.55737	0	TRUE
TRINITY_DN200989_c2_g1	TRINITY_DN200989_c2_g1_i31	TPM	Tropomyosin	Haliotis	Eukaryota	HALRU	Has_ORF	5251.79	-17.9422	1.43608	-12.4939	8.06203e-36	4.36546e-33	0	5416.35	TRUE
TRINITY_DN212928_c6_g1	TRINITY_DN212928_c6_g1_i2	NAA50	N-alpha-acetyltransferase 50	Danio	Eukaryota	DANRE	Has_ORF	12.6011	17.9039	4.57669	3.91198	9.15429e-05	0.000799299	2.65765	0	TRUE
TRINITY_DN198726_c5_g1	TRINITY_DN198726_c5_g1_i3	TSPO	Translocator protein	Rattus	Eukaryota	RAT	Has_ORF	18.0569	17.8809	1.93961	9.21883	3.00349e-20	3.69099e-18	1.95362	0	TRUE
TRINITY_DN211058_c1_g2	TRINITY_DN211058_c1_g2_i3	TSR2	Pre-rRNA-processing protein TSR2 homolog	Danio	Eukaryota	DANRE	Has_ORF	8.25328	17.8603	4.99966	3.57231	0.000353846	0.00258895	1.12904	0	TRUE
TRINITY_DN195410_c7_g1	TRINITY_DN195410_c7_g1_i4	NA	NA	NA	NA	NA	Has_ORF	5.06224	17.8163	4.99966	3.56351	0.000365933	0.0026608	1.04282	0	TRUE
TRINITY_DN198857_c2_g1	TRINITY_DN198857_c2_g1_i2	SSDH	Succinate-semialdehyde dehydrogenase, mitochondrial	Rattus	Eukaryota	RAT	Has_ORF	8.1774	17.7153	4.99957	3.54338	0.000395039	0.00284617	1.16186	0	TRUE
TRINITY_DN195815_c2_g1	TRINITY_DN195815_c2_g1_i2	OSTCB	Oligosaccharyltransferase complex subunit ostc-B	Xenopus	Eukaryota	XENLA	Has_ORF	5.91305	17.6499	5.00015	3.52987	0.000415764	0.00298	2.16347	0	TRUE
TRINITY_DN212976_c4_g1	TRINITY_DN212976_c4_g1_i3	FDFT	Squalene synthase	Pongo	Eukaryota	PONAB	Has_ORF	6.68358	17.4776	3.18017	5.49581	3.88914e-08	8.08992e-07	1.23097	0	TRUE
TRINITY_DN206811_c1_g1	TRINITY_DN206811_c1_g1_i2	IDH3G	Isocitrate dehydrogenase [NAD] subunit gamma, mitochondrial	Macaca	Eukaryota	MACFA	Has_ORF	20.4814	17.2202	3.28685	5.23912	1.61341e-07	2.95365e-06	2.11747	0	TRUE
TRINITY_DN209314_c1_g5	TRINITY_DN209314_c1_g5_i8	FRRS1	Putative ferric-chelate reductase 1	Danio	Eukaryota	DANRE	Has_ORF	28.6903	17.1422	2.52008	6.80225	1.02996e-11	4.03315e-10	1.96351	0	TRUE
TRINITY_DN203702_c2_g1	TRINITY_DN203702_c2_g1_i6	NA	NA	NA	NA	NA	Has_ORF	6.78334	16.829	5.0012	3.36498	0.000765481	0.00505869	1.42333	0	TRUE
TRINITY_DN194812_c0_g1	TRINITY_DN194812_c0_g1_i17	MYS	Myosin heavy chain, striated muscle	Argopecten	Eukaryota	ARGIR	Has_ORF	1902.19	-16.5313	2.87034	-5.75938	8.44255e-09	2.00808e-07	0	466.401	TRUE
TRINITY_DN200989_c2_g1	TRINITY_DN200989_c2_g1_i34	TPM	Tropomyosin	Haliotis	Eukaryota	HALRU	Has_ORF	1056.23	-15.657	1.87831	-8.33568	7.70564e-17	6.48152e-15	0	932.331	TRUE
TRINITY_DN191436_c1_g1	TRINITY_DN191436_c1_g1_i3	CILP1	Cartilage intermediate layer protein 1	Homo	Eukaryota	HUMAN	Has_ORF	771.384	-15.2242	2.29248	-6.64091	3.11748e-11	1.13603e-09	0	1541.68	TRUE
TRINITY_DN210082_c0_g1	TRINITY_DN210082_c0_g1_i4	NA	NA	NA	NA	NA	Has_ORF	1887.32	15.0819	1.93938	7.77667	7.44601e-15	4.88715e-13	220.415	0	TRUE
TRINITY_DN200989_c2_g1	TRINITY_DN200989_c2_g1_i8	TPM	Tropomyosin	Haliotis	Eukaryota	HALRU	Has_ORF	635.858	-14.9352	1.88307	-7.93132	2.16833e-15	1.51805e-13	0	372.653	TRUE
TRINITY_DN201765_c0_g1	TRINITY_DN201765_c0_g1_i3	UNC22	Twitchin {ECO:0000303|PubMed:7190524}	Caenorhabditis	Eukaryota	CAEEL	Has_ORF	803.309	-14.7126	2.2043	-6.67451	2.4806e-11	9.14522e-10	0.00168248	62.7391	TRUE
TRINITY_DN210082_c0_g1	TRINITY_DN210082_c0_g1_i3	NA	NA	NA	NA	NA	Has_ORF	4321.03	14.6559	2.15179	6.81104	9.68953e-12	3.8158e-10	497.896	0.0187173	TRUE
TRINITY_DN197514_c3_g1	TRINITY_DN197514_c3_g1_i7	NA	NA	NA	NA	NA	Has_ORF	606.384	-14.3049	1.85402	-7.71562	1.20391e-14	7.71193e-13	0.0231493	676.17	TRUE
TRINITY_DN199838_c0_g1	TRINITY_DN199838_c0_g1_i2	ECE1	Endothelin-converting enzyme 1	Bos	Eukaryota	BOVIN	Has_ORF	401.254	-14.2877	4.68792	-3.04777	0.0023055	0.0129551	0	130.245	TRUE
TRINITY_DN207809_c5_g1	TRINITY_DN207809_c5_g1_i3	NA	NA	NA	NA	NA	Has_ORF	1201.7	14.2788	2.11354	6.75586	1.41994e-11	5.46754e-10	192.769	0	TRUE
TRINITY_DN207699_c0_g1	TRINITY_DN207699_c0_g1_i4	MLP	Mucin-like protein {ECO:0000303|PubMed:23765379}	Acropora	Eukaryota	ACRMI	Has_ORF	396.115	-14.2654	1.90323	-7.49535	6.61207e-14	3.70779e-12	0	86.1213	TRUE
TRINITY_DN210224_c0_g1	TRINITY_DN210224_c0_g1_i5	NA	NA	NA	NA	NA	Has_ORF	1061.28	14.2579	3.7918	3.7602	0.000169778	0.00137372	367.508	0	TRUE
TRINITY_DN203030_c0_g2	TRINITY_DN203030_c0_g2_i10	COLA1	Collagen alpha-1(XXI) chain	Homo	Eukaryota	HUMAN	Has_ORF	4803.5	-14.1484	1.16649	-12.129	7.41109e-34	3.51824e-31	0.302686	5482.05	TRUE
TRINITY_DN206502_c4_g1	TRINITY_DN206502_c4_g1_i3	PLSP3	Peroxidase-like protein 3	Lottia	Eukaryota	LOTGI	Has_ORF	537.161	-14.13	1.64518	-8.58876	8.79153e-18	8.32433e-16	0.015051	389.42	TRUE
TRINITY_DN192540_c11_g2	TRINITY_DN192540_c11_g2_i1	GASR	Gastrin/cholecystokinin type B receptor	Mastomys	Eukaryota	MASNA	Has_ORF	911.921	14.0348	2.0777	6.75497	1.4286e-11	5.4948e-10	204.804	0	TRUE
TRINITY_DN200989_c2_g1	TRINITY_DN200989_c2_g1_i4	TPM1	Tropomyosin-1	Biomphalaria	Eukaryota	BIOGL	Has_ORF	498.548	-14.0026	2.01676	-6.94311	3.83549e-12	1.59567e-10	0.0196406	465.23	TRUE
TRINITY_DN204065_c0_g2	TRINITY_DN204065_c0_g2_i8	CILP1	Cartilage intermediate layer protein 1	Mus	Eukaryota	MOUSE	Has_ORF	699.756	-13.9276	1.43255	-9.72225	2.42355e-22	3.76629e-20	0.0835829	1293.36	TRUE
TRINITY_DN190508_c0_g1	TRINITY_DN190508_c0_g1_i2	NA	NA	NA	NA	NA	Has_ORF	311.299	-13.922	3.28266	-4.24107	2.22454e-05	0.000228758	0	89.2791	TRUE
TRINITY_DN207055_c0_g1	TRINITY_DN207055_c0_g1_i7	ESPN	Espin	Homo	Eukaryota	HUMAN	Has_ORF	993.871	13.9179	2.63997	5.27199	1.3495e-07	2.50761e-06	139.612	0.00944041	TRUE
TRINITY_DN195098_c0_g3	TRINITY_DN195098_c0_g3_i1	NA	NA	NA	NA	NA	Has_ORF	1339.19	-13.9121	1.02369	-13.5902	4.57916e-42	4.28894e-39	0.138949	2174.75	TRUE
TRINITY_DN203248_c0_g3	TRINITY_DN203248_c0_g3_i5	NA	NA	NA	NA	NA	Has_ORF	980.213	13.8789	1.38367	10.0305	1.11905e-23	1.98875e-21	387.836	0	TRUE
TRINITY_DN197823_c0_g1	TRINITY_DN197823_c0_g1_i8	LHPL3	Lipoma HMGIC fusion partner-like 3 protein	Homo	Eukaryota	HUMAN	Has_ORF	302.278	-13.8731	2.29656	-6.04083	1.53322e-09	4.17718e-08	0	123.691	TRUE
TRINITY_DN195732_c9_g1	TRINITY_DN195732_c9_g1_i2	PERM	Myeloperoxidase	Mus	Eukaryota	MOUSE	Has_ORF	292.863	-13.8317	1.3846	-9.9896	1.69257e-23	2.9328e-21	0	140.837	TRUE
TRINITY_DN194673_c0_g1	TRINITY_DN194673_c0_g1_i3	HMCN1	.	.	.	MOUSE	Has_ORF	292.617	-13.8243	2.79635	-4.94372	7.66469e-07	1.18369e-05	0	251.503	TRUE
TRINITY_DN189801_c0_g1	TRINITY_DN189801_c0_g1_i1	NA	NA	NA	NA	NA	Has_ORF	931.177	-13.7881	1.45564	-9.47217	2.7409e-21	3.89287e-19	0.133156	1878.77	TRUE
TRINITY_DN211181_c4_g2	TRINITY_DN211181_c4_g2_i1	NA	NA	NA	NA	NA	Has_ORF	1534	-13.7728	1.10081	-12.5116	6.45392e-36	3.60743e-33	0.133709	1881.13	TRUE
TRINITY_DN199785_c0_g2	TRINITY_DN199785_c0_g2_i2	PERC	Chorion peroxidase	Anopheles	Eukaryota	ANOGA	Has_ORF	274.167	-13.7381	2.4276	-5.65913	1.5214e-08	3.44152e-07	0	277.551	TRUE
TRINITY_DN208069_c0_g1	TRINITY_DN208069_c0_g1_i11	PIF	Protein PIF	Pinctada	Eukaryota	PINFU	Has_ORF	252.981	-13.6222	4.74626	-2.87009	0.0041035	0.021124	0	194.958	TRUE
TRINITY_DN190501_c0_g1	TRINITY_DN190501_c0_g1_i2	NA	NA	NA	NA	NA	Has_ORF	250.002	-13.6051	4.69235	-2.89943	0.00373837	0.0195582	0	169.865	TRUE
TRINITY_DN196688_c9_g1	TRINITY_DN196688_c9_g1_i2	NA	NA	NA	NA	NA	Has_ORF	260.335	-13.5806	2.15882	-6.29077	3.15903e-10	9.60317e-09	0	117.65	TRUE
TRINITY_DN199214_c0_g3	TRINITY_DN199214_c0_g3_i2	NA	NA	NA	NA	NA	Has_ORF	3189.63	-13.5684	1.05184	-12.8997	4.51966e-38	2.90053e-35	0.491324	5968.03	TRUE
TRINITY_DN193606_c8_g2	TRINITY_DN193606_c8_g2_i1	MSMB	Beta-microseminoprotein {ECO:0000303|PubMed:21315594, ECO:0000312|EMBL:ADB12451.1}	Doryteuthis	Eukaryota	DORPE	Has_ORF	361.877	-13.5511	1.84995	-7.32512	2.38682e-13	1.24064e-11	0.0372459	620.856	TRUE
TRINITY_DN198757_c3_g2	TRINITY_DN198757_c3_g2_i7	NA	NA	NA	NA	NA	Has_ORF	716.184	13.549	1.35686	9.98555	1.76326e-23	3.04009e-21	308.684	0	TRUE
TRINITY_DN191436_c1_g1	TRINITY_DN191436_c1_g1_i2	CILP1	Cartilage intermediate layer protein 1	Homo	Eukaryota	HUMAN	Has_ORF	358.312	-13.5398	2.78812	-4.85624	1.19634e-06	1.74933e-05	0.0472312	722.501	TRUE
TRINITY_DN201765_c0_g1	TRINITY_DN201765_c0_g1_i7	UNC89	Muscle M-line assembly protein unc-89	Caenorhabditis	Eukaryota	CAEEL	Has_ORF	235.944	-13.5222	3.17188	-4.26315	2.01568e-05	0.000209518	0	106.533	TRUE
TRINITY_DN208025_c4_g3	TRINITY_DN208025_c4_g3_i1	PIF	Protein PIF	Pinctada	Eukaryota	PINFU	Has_ORF	8586.28	-13.4776	0.944946	-14.2628	3.72916e-46	4.78645e-43	0.767924	8778.84	TRUE
TRINITY_DN205974_c0_g1	TRINITY_DN205974_c0_g1_i10	NA	NA	NA	NA	NA	Has_ORF	462.368	-13.4634	3.98491	-3.37859	0.00072858	0.0048509	0.0459868	524.735	TRUE
TRINITY_DN204065_c0_g2	TRINITY_DN204065_c0_g2_i2	CILP1	Cartilage intermediate layer protein 1	Mus	Eukaryota	MOUSE	Has_ORF	329.41	-13.4191	1.58426	-8.47028	2.44814e-17	2.15879e-15	0.0341296	480.124	TRUE
TRINITY_DN189320_c0_g2	TRINITY_DN189320_c0_g2_i1	ACHA6	Neuronal acetylcholine receptor subunit alpha-6	Rattus	Eukaryota	RAT	Has_ORF	510.697	-13.38	1.44577	-9.25452	2.1519e-20	2.71179e-18	0.0421452	489.364	TRUE
TRINITY_DN196113_c0_g1	TRINITY_DN196113_c0_g1_i8	NA	NA	NA	NA	NA	Has_ORF	214.791	-13.3751	2.52621	-5.29453	1.19323e-07	2.24615e-06	0	276.183	TRUE
TRINITY_DN206525_c0_g1	TRINITY_DN206525_c0_g1_i4	FLNA	Filamin-A	Mus	Eukaryota	MOUSE	Has_ORF	216.648	-13.3384	1.67941	-7.94232	1.98439e-15	1.3951e-13	0	26.3794	TRUE
TRINITY_DN207699_c0_g1	TRINITY_DN207699_c0_g1_i6	MLP	Mucin-like protein {ECO:0000303|PubMed:23765379}	Acropora	Eukaryota	ACRMI	Has_ORF	203.994	-13.3094	2.39703	-5.55245	2.81687e-08	6.02956e-07	0	38.8342	TRUE
TRINITY_DN190285_c0_g1	TRINITY_DN190285_c0_g1_i7	EPDR1	Ependymin-related protein 1	Haliotis	Eukaryota	HALAI	Has_ORF	835.59	13.3058	1.48004	8.99018	2.46821e-19	2.6898e-17	873.242	0.0454509	TRUE
TRINITY_DN197981_c2_g1	TRINITY_DN197981_c2_g1_i1	TENA	Teneurin-a	Sophophora	Eukaryota	DROME	Has_ORF	869.403	-13.2652	1.6914	-7.8427	4.40955e-15	2.97881e-13	0.11497	1126.76	TRUE
TRINITY_DN194812_c0_g1	TRINITY_DN194812_c0_g1_i7	ZASP	PDZ and LIM domain protein Zasp	Sophophora	Eukaryota	DROME	Has_ORF	199.307	-13.2525	2.91844	-4.54095	5.60021e-06	6.72006e-05	0	65.3899	TRUE
TRINITY_DN206502_c4_g1	TRINITY_DN206502_c4_g1_i1	PLSP3	Peroxidase-like protein 3	Lottia	Eukaryota	LOTGI	Has_ORF	195.257	-13.2414	2.78238	-4.75903	1.94529e-06	2.66013e-05	0	138.918	TRUE
TRINITY_DN210310_c2_g1	TRINITY_DN210310_c2_g1_i3	MLRP1	MAM and LDL-receptor class A domain-containing protein 1	Acropora	Eukaryota	ACRMI	Has_ORF	757.216	13.2393	1.11785	11.8435	2.32485e-32	9.05255e-30	113.307	0	TRUE
TRINITY_DN205021_c0_g2	TRINITY_DN205021_c0_g2_i6	NA	NA	NA	NA	NA	Has_ORF	192.345	-13.2269	4.76343	-2.77676	0.0054903	0.0269581	0	128.541	TRUE
TRINITY_DN212220_c1_g3	TRINITY_DN212220_c1_g3_i6	VWDE	von Willebrand factor D and EGF domain-containing protein	Homo	Eukaryota	HUMAN	Has_ORF	189.13	-13.2027	3.72567	-3.5437	0.000394551	0.00284325	0	63.6445	TRUE
TRINITY_DN194002_c0_g1	TRINITY_DN194002_c0_g1_i1	SODE	Extracellular superoxide dismutase [Cu-Zn]	Rattus	Eukaryota	RAT	Has_ORF	292	-13.1588	1.83958	-7.15315	8.48073e-13	3.92914e-11	0.0214164	251.539	TRUE
TRINITY_DN204277_c2_g1	TRINITY_DN204277_c2_g1_i1	ORCT	Organic cation transporter protein	Sophophora	Eukaryota	DROME	Has_ORF	397.145	-13.1165	1.85784	-7.0601	1.66385e-12	7.3735e-11	0.0317135	279.716	TRUE
TRINITY_DN190501_c0_g1	TRINITY_DN190501_c0_g1_i1	NA	NA	NA	NA	NA	Has_ORF	398.68	-13.1148	1.66869	-7.85933	3.86192e-15	2.62937e-13	0.0303695	272.449	TRUE
TRINITY_DN190544_c0_g1	TRINITY_DN190544_c0_g1_i3	MATN1	Cartilage matrix protein	Gallus	Eukaryota	CHICK	Has_ORF	177.623	-13.1112	3.89199	-3.36876	0.000755068	0.00500132	0	282.397	TRUE
TRINITY_DN194153_c3_g2	TRINITY_DN194153_c3_g2_i5	AMT1	Putative ammonium transporter 1	Caenorhabditis	Eukaryota	CAEEL	Has_ORF	173.64	-13.0735	3.21119	-4.07124	4.67642e-05	0.000442187	0	84.5192	TRUE
TRINITY_DN197297_c5_g2	TRINITY_DN197297_c5_g2_i1	ACH1	Acetylcholine receptor subunit alpha-type acr-16 {ECO:0000250|UniProtKB:P48180}	Caenorhabditis	Eukaryota	CAEBR	Has_ORF	576.673	-13.0683	1.30515	-10.0128	1.33846e-23	2.36655e-21	0.0645949	557.579	TRUE
TRINITY_DN210082_c0_g1	TRINITY_DN210082_c0_g1_i7	NA	NA	NA	NA	NA	Has_ORF	462.754	13.0554	2.82053	4.62868	3.68001e-06	4.63242e-05	84.8431	0	TRUE
TRINITY_DN210310_c2_g1	TRINITY_DN210310_c2_g1_i7	MLRP1	MAM and LDL-receptor class A domain-containing protein 1	Acropora	Eukaryota	ACRMI	Has_ORF	529.821	13.0282	1.57697	8.26157	1.43773e-16	1.17234e-14	88.995	0	TRUE
TRINITY_DN203912_c4_g1	TRINITY_DN203912_c4_g1_i2	NA	NA	NA	NA	NA	Has_ORF	547.566	-12.9962	1.44	-9.02513	1.79479e-19	1.99354e-17	0.143877	1150.62	TRUE
TRINITY_DN208069_c0_g1	TRINITY_DN208069_c0_g1_i3	PIF	Protein PIF	Pinctada	Eukaryota	PINFU	Has_ORF	506.767	-12.9765	2.48649	-5.21881	1.80078e-07	3.25918e-06	0.0329312	268.286	TRUE
TRINITY_DN204939_c0_g2	TRINITY_DN204939_c0_g2_i7	FAT4	Protocadherin Fat 4	Mus	Eukaryota	MOUSE	Has_ORF	165.017	-12.9609	2.31188	-5.60622	2.06787e-08	4.55287e-07	0	31.7799	TRUE
TRINITY_DN192694_c1_g1	TRINITY_DN192694_c1_g1_i4	NINJ1	Ninjurin-1	Homo	Eukaryota	HUMAN	Has_ORF	925.998	12.9426	2.0546	6.29933	2.98943e-10	9.12765e-09	629.892	0.0585509	TRUE
TRINITY_DN174493_c0_g1	TRINITY_DN174493_c0_g1_i1	NA	NA	NA	NA	NA	Has_ORF	231.313	-12.9101	1.61502	-7.9938	1.30837e-15	9.40697e-14	0.03647	389.829	TRUE
TRINITY_DN190508_c0_g1	TRINITY_DN190508_c0_g1_i1	NA	NA	NA	NA	NA	Has_ORF	947.353	-12.8579	1.35875	-9.46302	2.99165e-21	4.21446e-19	0.0359351	270.924	TRUE
TRINITY_DN194511_c0_g1	TRINITY_DN194511_c0_g1_i5	HMCN1	Hemicentin-1	Homo	Eukaryota	HUMAN	Has_ORF	145.616	-12.8248	2.51156	-5.10631	3.28507e-07	5.59156e-06	0	117.79	TRUE
TRINITY_DN207699_c0_g1	TRINITY_DN207699_c0_g1_i5	MLP	Mucin-like protein {ECO:0000303|PubMed:23765379}	Acropora	Eukaryota	ACRMI	Has_ORF	324.106	-12.8136	1.74596	-7.33904	2.15135e-13	1.12962e-11	0.00900097	61.9355	TRUE
TRINITY_DN193901_c5_g1	TRINITY_DN193901_c5_g1_i2	PLAC8	Placenta-specific gene 8 protein	Homo	Eukaryota	HUMAN	Has_ORF	140.048	-12.7466	2.64418	-4.82061	1.43121e-06	2.04446e-05	0	279.456	TRUE
TRINITY_DN205981_c1_g2	TRINITY_DN205981_c1_g2_i5	SNED1	Sushi, nidogen and EGF-like domain-containing protein 1	Homo	Eukaryota	HUMAN	Has_ORF	310.509	-12.7446	1.81666	-7.01543	2.29249e-12	9.88136e-11	0.0316908	219.957	TRUE
TRINITY_DN199144_c1_g1	TRINITY_DN199144_c1_g1_i2	NA	NA	NA	NA	NA	Has_ORF	140.693	-12.7411	2.03917	-6.24821	4.15192e-10	1.23719e-08	0	51.8909	TRUE
TRINITY_DN195156_c0_g1	TRINITY_DN195156_c0_g1_i1	PIF	Protein PIF	Pinctada	Eukaryota	PINFU	Has_ORF	132.728	-12.683	1.68552	-7.52466	5.28574e-14	2.99799e-12	0	83.3731	TRUE
TRINITY_DN205700_c2_g1	TRINITY_DN205700_c2_g1_i6	MEG10	Multiple epidermal growth factor-like domains protein 10	Silurana	Eukaryota	XENTR	Has_ORF	129.029	-12.6456	2.17889	-5.8037	6.48676e-09	1.57532e-07	0	31.0635	TRUE
TRINITY_DN167162_c0_g1	TRINITY_DN167162_c0_g1_i1	MR30	Cysteine-rich venom protein Mr30	Conus	Eukaryota	CONMR	Has_ORF	128.434	-12.635	1.49647	-8.44317	3.0884e-17	2.70958e-15	0	136.526	TRUE
TRINITY_DN212375_c0_g1	TRINITY_DN212375_c0_g1_i6	NOTC1	Neurogenic locus notch homolog protein 1	Mus	Eukaryota	MOUSE	Has_ORF	586.428	-12.6161	1.3212	-9.54901	1.3094e-21	1.92276e-19	0.00712619	44.5373	TRUE
TRINITY_DN205435_c0_g1	TRINITY_DN205435_c0_g1_i12	NA	NA	NA	NA	NA	Has_ORF	125.525	-12.6081	2.90419	-4.34133	1.41621e-05	0.000152608	0	178.76	TRUE
TRINITY_DN189201_c0_g1	TRINITY_DN189201_c0_g1_i1	CCKAR	Cholecystokinin receptor type A	Rattus	Eukaryota	RAT	Has_ORF	277.909	-12.5703	1.37875	-9.11718	7.71076e-20	8.967e-18	0.0297806	172.724	TRUE
TRINITY_DN196741_c7_g1	TRINITY_DN196741_c7_g1_i1	NA	NA	NA	NA	NA	Has_ORF	119.743	-12.5178	2.15057	-5.82069	5.86068e-09	1.43433e-07	0	187.678	TRUE
TRINITY_DN204240_c1_g1	TRINITY_DN204240_c1_g1_i5	CHS8	Chitin synthase 8	Ustilago	Eukaryota	USTMA	Has_ORF	326.439	12.5055	1.10057	11.3628	6.40815e-30	2.00067e-27	43.7658	0	TRUE
TRINITY_DN205974_c0_g1	TRINITY_DN205974_c0_g1_i19	NA	NA	NA	NA	NA	Has_ORF	494.891	-12.5027	2.22213	-5.62645	1.83952e-08	4.09432e-07	0.132849	775.286	TRUE
TRINITY_DN29831_c0_g1	TRINITY_DN29831_c0_g1_i1	PLC	Perlucin	Haliotis	Eukaryota	HALLA	Has_ORF	169.692	-12.4653	1.78218	-6.99445	2.66308e-12	1.14219e-10	0.0335158	263.217	TRUE
TRINITY_DN184548_c0_g1	TRINITY_DN184548_c0_g1_i1	NA	NA	NA	NA	NA	Has_ORF	368.512	-12.4531	1.38366	-9.0001	2.25515e-19	2.47317e-17	0.116327	654.667	TRUE
TRINITY_DN205943_c4_g1	TRINITY_DN205943_c4_g1_i13	TBH1	Tyramine beta-hydroxylase {ECO:0000312|WormBase:H13N06.6b}	Caenorhabditis	Eukaryota	CAEEL	Has_ORF	123.118	-12.4467	2.7583	-4.51244	6.40869e-06	7.57739e-05	0	49.1749	TRUE
TRINITY_DN206502_c4_g2	TRINITY_DN206502_c4_g2_i1	PXDN	Peroxidasin	Silurana	Eukaryota	XENTR	Has_ORF	111.824	-12.4445	3.70003	-3.36335	0.000770037	0.00508104	0	51.0653	TRUE
TRINITY_DN195280_c7_g1	TRINITY_DN195280_c7_g1_i4	NA	NA	NA	NA	NA	Has_ORF	301.048	12.4139	1.84013	6.74622	1.51746e-11	5.80436e-10	172.635	0	TRUE
TRINITY_DN189191_c0_g1	TRINITY_DN189191_c0_g1_i3	NA	NA	NA	NA	NA	Has_ORF	161.186	-12.3738	1.468	-8.42899	3.48663e-17	3.04355e-15	0.0220759	169.083	TRUE
TRINITY_DN212369_c1_g2	TRINITY_DN212369_c1_g2_i3	ALS	Insulin-like growth factor-binding protein complex acid labile subunit	Papio	Eukaryota	PAPHA	Has_ORF	297.736	12.3674	2.23699	5.52858	3.22825e-08	6.8509e-07	98.8863	0	TRUE
TRINITY_DN213129_c0_g1	TRINITY_DN213129_c0_g1_i1	NA	NA	NA	NA	NA	Has_ORF	9920.25	12.3608	1.18013	10.4741	1.13652e-25	2.47712e-23	1829.1	0.347187	TRUE
TRINITY_DN213188_c1_g1	TRINITY_DN213188_c1_g1_i7	NA	NA	NA	NA	NA	Has_ORF	1960.24	12.3374	0.922878	13.3684	9.25643e-41	7.63766e-38	239.897	0.0452365	TRUE
TRINITY_DN208386_c1_g1	TRINITY_DN208386_c1_g1_i17	MUC13	Mucin-13	Rattus	Eukaryota	RAT	Has_ORF	471.393	12.3331	1.15593	10.6694	1.41568e-26	3.38346e-24	83.6505	0	TRUE
TRINITY_DN203248_c0_g2	TRINITY_DN203248_c0_g2_i5	NA	NA	NA	NA	NA	Has_ORF	278.4	12.3149	2.24455	5.48659	4.09759e-08	8.4828e-07	272.007	0	TRUE
TRINITY_DN197055_c2_g3	TRINITY_DN197055_c2_g3_i1	CADN	Coadhesin {ECO:0000303|PubMed:23765379}	Acropora	Eukaryota	ACRMI	Has_ORF	339.143	-12.3073	1.95153	-6.3065	2.85424e-10	8.74569e-09	0.0593267	298.525	TRUE
TRINITY_DN202003_c7_g1	TRINITY_DN202003_c7_g1_i3	GARE1	GRB2-associated and regulator of MAPK protein	Mus	Eukaryota	MOUSE	Has_ORF	311.868	12.3045	1.71833	7.16073	8.02475e-13	3.74291e-11	53.168	0	TRUE
TRINITY_DN199785_c0_g2	TRINITY_DN199785_c0_g2_i1	PXDN	Peroxidasin	Silurana	Eukaryota	XENTR	Has_ORF	149.119	-12.2805	3.42248	-3.58819	0.000332984	0.00245994	0.0182798	131.277	TRUE
TRINITY_DN190114_c0_g2	TRINITY_DN190114_c0_g2_i1	TENX	Tenascin-X	Homo	Eukaryota	HUMAN	Has_ORF	99.7781	-12.2775	1.72792	-7.10534	1.20029e-12	5.45166e-11	0	125.64	TRUE
TRINITY_DN190544_c0_g1	TRINITY_DN190544_c0_g1_i2	MATN4	Matrilin-4	Mus	Eukaryota	MOUSE	Has_ORF	221.724	-12.2744	1.8826	-6.51994	7.0335e-11	2.40963e-09	0.0716065	352.297	TRUE
TRINITY_DN190540_c16_g1	TRINITY_DN190540_c16_g1_i4	NA	NA	NA	NA	NA	Has_ORF	100.684	-12.2725	1.75606	-6.98866	2.77515e-12	1.18586e-10	0	166.903	TRUE
TRINITY_DN212079_c1_g6	TRINITY_DN212079_c1_g6_i3	NA	NA	NA	NA	NA	Has_ORF	100.325	-12.2674	3.37177	-3.63826	0.000274483	0.00207905	0	77.4337	TRUE
TRINITY_DN198852_c4_g1	TRINITY_DN198852_c4_g1_i1	MLE	Myosin essential light chain, striated adductor muscle	Argopecten	Eukaryota	ARGIR	Has_ORF	28161.6	-12.2648	0.599543	-20.457	5.20964e-93	3.6108e-89	2.89628	14249.2	TRUE
TRINITY_DN189303_c0_g1	TRINITY_DN189303_c0_g1_i1	NA	NA	NA	NA	NA	Has_ORF	222.473	-12.2624	1.52487	-8.0416	8.86716e-16	6.51041e-14	0.0557874	272.172	TRUE
TRINITY_DN209778_c0_g2	TRINITY_DN209778_c0_g2_i8	CHIT1	Chitotriosidase-1	Homo	Eukaryota	HUMAN	Has_ORF	361.763	12.2577	1.86126	6.58571	4.5273e-11	1.60423e-09	144.617	0	TRUE
TRINITY_DN208191_c0_g1	TRINITY_DN208191_c0_g1_i2	DMBT1	Deleted in malignant brain tumors 1 protein	Homo	Eukaryota	HUMAN	Has_ORF	424.783	-12.2575	1.60281	-7.64751	2.04911e-14	1.25834e-12	0.0143556	70.5964	TRUE
TRINITY_DN209231_c1_g1	TRINITY_DN209231_c1_g1_i2	LAC4	Laccase-4	Trametes	Eukaryota	TRAVE	Has_ORF	407.777	12.236	1.54632	7.913	2.51267e-15	1.74153e-13	91.292	0	TRUE
TRINITY_DN189557_c1_g3	TRINITY_DN189557_c1_g3_i1	NA	NA	NA	NA	NA	Has_ORF	215.752	-12.2317	1.70485	-7.17463	7.25053e-13	3.4186e-11	0.0452421	222.526	TRUE
TRINITY_DN204905_c2_g2	TRINITY_DN204905_c2_g2_i3	NA	NA	NA	NA	NA	Has_ORF	151.619	-12.2297	1.54409	-7.92035	2.36836e-15	1.65142e-13	0.0120194	83.316	TRUE
TRINITY_DN212709_c3_g1	TRINITY_DN212709_c3_g1_i2	NA	NA	NA	NA	NA	Has_ORF	259.492	12.2258	3.75992	3.25161	0.00114754	0.00714224	56.0498	0	TRUE
TRINITY_DN196207_c1_g2	TRINITY_DN196207_c1_g2_i1	NA	NA	NA	NA	NA	Has_ORF	912.928	12.2197	1.14703	10.6533	1.68257e-26	3.93984e-24	720.239	0.170132	TRUE
TRINITY_DN195286_c0_g1	TRINITY_DN195286_c0_g1_i1	FAT1	Protocadherin Fat 1	Homo	Eukaryota	HUMAN	Has_ORF	99.6425	-12.2096	3.52111	-3.46753	0.000525263	0.00365302	0.0296738	142.513	TRUE
TRINITY_DN203248_c0_g3	TRINITY_DN203248_c0_g3_i12	NA	NA	NA	NA	NA	Has_ORF	346.166	12.2046	1.24286	9.81974	9.2582e-23	1.51341e-20	229.695	0	TRUE
TRINITY_DN196113_c0_g1	TRINITY_DN196113_c0_g1_i4	NA	NA	NA	NA	NA	Has_ORF	95.0798	-12.1996	2.60404	-4.68489	2.80104e-06	3.6575e-05	0	155.227	TRUE
TRINITY_DN175623_c0_g1	TRINITY_DN175623_c0_g1_i2	PLC	Perlucin	Haliotis	Eukaryota	HALLA	Has_ORF	94.3933	-12.1973	1.68714	-7.22959	4.84445e-13	2.39493e-11	0	127.385	TRUE
TRINITY_DN199368_c0_g1	TRINITY_DN199368_c0_g1_i5	C1QT5	Complement C1q tumor necrosis factor-related protein 5	Rattus	Eukaryota	RAT	Has_ORF	1931.25	12.181	1.51008	8.06647	7.23586e-16	5.34667e-14	902.27	0.203439	TRUE
TRINITY_DN208691_c0_g2	TRINITY_DN208691_c0_g2_i2	NA	NA	NA	NA	NA	Has_ORF	139.711	-12.1735	1.34144	-9.07496	1.13721e-19	1.29638e-17	0.0139099	82.1353	TRUE
TRINITY_DN198080_c7_g1	TRINITY_DN198080_c7_g1_i10	CHIA	Acidic mammalian chitinase	Rattus	Eukaryota	RAT	Has_ORF	297.682	12.1646	2.37787	5.11574	3.12508e-07	5.3455e-06	358.307	0.0822905	TRUE
TRINITY_DN211538_c3_g1	TRINITY_DN211538_c3_g1_i2	ORCT	Organic cation transporter protein	Sophophora	Eukaryota	DROME	Has_ORF	91.3942	-12.1538	2.6172	-4.6438	3.42054e-06	4.35005e-05	0	39.8914	TRUE
TRINITY_DN192366_c0_g1	TRINITY_DN192366_c0_g1_i1	PIF	Protein PIF	Pinctada	Eukaryota	PINMG	Has_ORF	1457.55	-12.1524	1.28109	-9.48596	2.40151e-21	3.43902e-19	0.237688	1087.42	TRUE
TRINITY_DN208069_c0_g1	TRINITY_DN208069_c0_g1_i4	PIF	Protein PIF	Pinctada	Eukaryota	PINFU	Has_ORF	89.7535	-12.1259	3.15581	-3.8424	0.000121837	0.00103184	0	89.3366	TRUE
TRINITY_DN197257_c0_g1	TRINITY_DN197257_c0_g1_i4	NA	NA	NA	NA	NA	Has_ORF	396.23	-12.1241	1.67758	-7.22714	4.93262e-13	2.42468e-11	0	41.2538	TRUE
TRINITY_DN210745_c0_g3	TRINITY_DN210745_c0_g3_i1	SSPO	SCO-spondin	Bos	Eukaryota	BOVIN	Has_ORF	485.141	-12.1191	1.00142	-12.1019	1.03195e-33	4.83271e-31	0.0782471	349.057	TRUE
TRINITY_DN200356_c2_g1	TRINITY_DN200356_c2_g1_i1	NA	NA	NA	NA	NA	Has_ORF	131.73	-12.1034	2.16958	-5.57867	2.4236e-08	5.26252e-07	0.0126192	71.3108	TRUE
TRINITY_DN191236_c0_g1	TRINITY_DN191236_c0_g1_i1	PCR3	Protein PLANT CADMIUM RESISTANCE 3	Arabidopsis	Eukaryota	ARATH	Has_ORF	292.866	-12.099	1.41054	-8.57755	9.69123e-18	9.02821e-16	0.0559942	241.655	TRUE
TRINITY_DN209764_c2_g1	TRINITY_DN209764_c2_g1_i6	NA	NA	NA	NA	NA	Has_ORF	576.081	-12.0691	1.64088	-7.35529	1.90513e-13	1.00644e-11	0	75.346	TRUE
TRINITY_DN201946_c2_g1	TRINITY_DN201946_c2_g1_i1	AADAT	Kynurenine/alpha-aminoadipate aminotransferase, mitochondrial	Homo	Eukaryota	HUMAN	Has_ORF	196.979	-12.0452	2.41291	-4.99201	5.97551e-07	9.50351e-06	0.0593466	245.831	TRUE
TRINITY_DN208069_c0_g1	TRINITY_DN208069_c0_g1_i12	PIF	Protein PIF	Pinctada	Eukaryota	PINFU	Has_ORF	126.731	-12.0447	2.63229	-4.57576	4.74492e-06	5.80837e-05	0.0200713	108.922	TRUE
TRINITY_DN205943_c4_g1	TRINITY_DN205943_c4_g1_i15	TBH1	Tyramine beta-hydroxylase {ECO:0000312|WormBase:H13N06.6b}	Caenorhabditis	Eukaryota	CAEEL	Has_ORF	89.3077	-12.0418	2.49934	-4.81798	1.45022e-06	2.06685e-05	0	34.0415	TRUE
TRINITY_DN205669_c0_g2	TRINITY_DN205669_c0_g2_i4	RPB1	DNA-directed RNA polymerase II subunit RPB1	Homo	Eukaryota	HUMAN	Has_ORF	84.4629	-12.0395	2.70789	-4.44608	8.74508e-06	9.95928e-05	0	41.9524	TRUE
TRINITY_DN210659_c6_g1	TRINITY_DN210659_c6_g1_i2	NA	NA	NA	NA	NA	Has_ORF	460.125	12.0386	1.07235	11.2263	3.02986e-29	9.05172e-27	144.162	0	TRUE
TRINITY_DN188408_c0_g1	TRINITY_DN188408_c0_g1_i1	DFP	Putative defense protein	Bombyx	Eukaryota	BOMMO	Has_ORF	115.505	-12.0382	1.56529	-7.69073	1.463e-14	9.20149e-13	0	120.727	TRUE
TRINITY_DN198698_c3_g2	TRINITY_DN198698_c3_g2_i2	ADRB2	Beta-2 adrenergic receptor	Mus	Eukaryota	MOUSE	Has_ORF	248.291	12.0185	1.87438	6.41198	1.43638e-10	4.66082e-09	60.9734	0	TRUE
TRINITY_DN209025_c0_g2	TRINITY_DN209025_c0_g2_i12	NA	NA	NA	NA	NA	Has_ORF	84.2267	-12.0132	2.0435	-5.87873	4.13425e-09	1.03745e-07	0	163.967	TRUE
TRINITY_DN213056_c5_g1	TRINITY_DN213056_c5_g1_i1	KHK	Ketohexokinase {ECO:0000312|RGD:2966}	Rattus	Eukaryota	RAT	Has_ORF	82.709	-12.0099	3.29279	-3.64734	0.000264974	0.00201684	0	58.4524	TRUE
TRINITY_DN194812_c0_g1	TRINITY_DN194812_c0_g1_i8	MYS	Myosin heavy chain, striated muscle	Argopecten	Eukaryota	ARGIR	Has_ORF	91.6547	-12.0036	1.65365	-7.25886	3.90359e-13	1.95207e-11	0	28.7935	TRUE
TRINITY_DN196651_c1_g3	TRINITY_DN196651_c1_g3_i4	NA	NA	NA	NA	NA	Has_ORF	85.1257	-11.9952	3.74054	-3.2068	0.0013422	0.00815748	0.0223213	92.8801	TRUE
TRINITY_DN193901_c10_g1	TRINITY_DN193901_c10_g1_i2	NA	NA	NA	NA	NA	Has_ORF	79.3084	-11.9493	3.24647	-3.68071	0.000232586	0.00180319	0	85.4163	TRUE
TRINITY_DN207394_c6_g2	TRINITY_DN207394_c6_g2_i2	FRRS1	Putative ferric-chelate reductase 1	Danio	Eukaryota	DANRE	Has_ORF	251.041	11.943	1.55248	7.69285	1.4389e-14	9.09945e-13	128.538	0	TRUE
TRINITY_DN196113_c0_g1	TRINITY_DN196113_c0_g1_i7	NA	NA	NA	NA	NA	Has_ORF	82.278	-11.9291	2.34772	-5.08114	3.75169e-07	6.31139e-06	0	113.477	TRUE
TRINITY_DN191501_c0_g1	TRINITY_DN191501_c0_g1_i1	KCP	BPTI/Kunitz domain-containing protein {ECO:0000303|PubMed:21050442}	Haliotis	Eukaryota	HALAI	Has_ORF	631.659	11.9289	1.62253	7.352	1.95264e-13	1.02997e-11	86.1182	0	TRUE
TRINITY_DN196651_c1_g3	TRINITY_DN196651_c1_g3_i10	NA	NA	NA	NA	NA	Has_ORF	177.979	-11.9176	1.95199	-6.10533	1.02586e-09	2.88799e-08	0.0597524	248.833	TRUE
TRINITY_DN204538_c2_g1	TRINITY_DN204538_c2_g1_i3	CHIT1	Chitotriosidase-1	Homo	Eukaryota	HUMAN	Has_ORF	18365.6	11.8977	1.03047	11.5458	7.75111e-31	2.68615e-28	3005.78	0.790859	TRUE
TRINITY_DN210316_c0_g1	TRINITY_DN210316_c0_g1_i1	DS	Protein dachsous	Sophophora	Eukaryota	DROME	Has_ORF	75.2873	-11.8739	2.71056	-4.38059	1.18356e-05	0.000130542	0	11.5039	TRUE
TRINITY_DN207809_c5_g1	TRINITY_DN207809_c5_g1_i2	NA	NA	NA	NA	NA	Has_ORF	1690.05	11.8725	0.898265	13.2172	6.98114e-40	5.14748e-37	339.066	0.0913284	TRUE
TRINITY_DN191818_c0_g1	TRINITY_DN191818_c0_g1_i1	CD63	CD63 antigen	Rattus	Eukaryota	RAT	Has_ORF	250.977	-11.8549	1.25491	-9.4468	3.49361e-21	4.80441e-19	0.0320619	119.248	TRUE
TRINITY_DN194673_c0_g1	TRINITY_DN194673_c0_g1_i4	HMCN1	.	.	.	MOUSE	Has_ORF	111.611	-11.8483	2.12604	-5.57294	2.5047e-08	5.42502e-07	0.0185018	87.6088	TRUE
TRINITY_DN190941_c0_g1	TRINITY_DN190941_c0_g1_i1	KY	Kyphoscoliosis peptidase	Mus	Eukaryota	MOUSE	Has_ORF	111.403	-11.8439	1.64989	-7.1786	7.04293e-13	3.32978e-11	0.0160059	86.9503	TRUE
TRINITY_DN213152_c4_g1	TRINITY_DN213152_c4_g1_i1	TSN7	Tetraspanin-7	Pongo	Eukaryota	PONPY	Has_ORF	109.948	-11.8389	2.21903	-5.33519	9.54425e-08	1.82738e-06	0.0102695	52.2454	TRUE
TRINITY_DN204561_c2_g1	TRINITY_DN204561_c2_g1_i2	NA	NA	NA	NA	NA	Has_ORF	263.822	11.8366	1.24014	9.54455	1.36693e-21	1.99878e-19	201.643	0	TRUE
TRINITY_DN189240_c0_g1	TRINITY_DN189240_c0_g1_i3	NA	NA	NA	NA	NA	Has_ORF	454.793	-11.822	2.30647	-5.12558	2.96631e-07	5.11176e-06	0.118386	431.259	TRUE
TRINITY_DN188384_c0_g1	TRINITY_DN188384_c0_g1_i1	NA	NA	NA	NA	NA	Has_ORF	123.159	-11.8159	1.74703	-6.76341	1.34784e-11	5.19569e-10	0	53.6358	TRUE
TRINITY_DN208746_c0_g1	TRINITY_DN208746_c0_g1_i4	ACES	Acetylcholinesterase	Rattus	Eukaryota	RAT	Has_ORF	108.708	-11.8113	2.82065	-4.18743	2.82129e-05	0.000282659	0.00792239	36.4059	TRUE
TRINITY_DN210082_c0_g1	TRINITY_DN210082_c0_g1_i1	NA	NA	NA	NA	NA	Has_ORF	962.613	11.7776	1.4735	7.99289	1.31812e-15	9.45742e-14	174.179	0.0480264	TRUE
TRINITY_DN211180_c0_g1	TRINITY_DN211180_c0_g1_i5	NOTCH	Neurogenic locus Notch protein	Sophophora	Eukaryota	DROME	Has_ORF	269.289	11.777	1.82713	6.44564	1.15115e-10	3.77775e-09	39.6523	0	TRUE
TRINITY_DN206670_c0_g2	TRINITY_DN206670_c0_g2_i1	SCUB2	Signal peptide, CUB and EGF-like domain-containing protein 2	Mus	Eukaryota	MOUSE	Has_ORF	772.024	-11.7709	1.11099	-10.595	3.14427e-26	7.16872e-24	0.0616169	215.695	TRUE
TRINITY_DN208496_c0_g3	TRINITY_DN208496_c0_g3_i1	ORCT	Organic cation transporter protein	Sophophora	Eukaryota	DROME	Has_ORF	69.9145	-11.7674	3.44592	-3.41487	0.000638127	0.00432342	0	97.9686	TRUE
TRINITY_DN204939_c0_g2	TRINITY_DN204939_c0_g2_i8	FAT4	Protocadherin Fat 4	Mus	Eukaryota	MOUSE	Has_ORF	69.6754	-11.7625	3.38323	-3.47672	0.000507593	0.00354507	0	13.6124	TRUE
TRINITY_DN187771_c0_g1	TRINITY_DN187771_c0_g1_i1	KALM	Anosmin-1 {ECO:0000250|UniProtKB:P23352}	Gallus	Eukaryota	CHICK	Has_ORF	69.6471	-11.7585	1.50387	-7.81884	5.33123e-15	3.57358e-13	0	107.948	TRUE
TRINITY_DN208176_c9_g2	TRINITY_DN208176_c9_g2_i1	NA	NA	NA	NA	NA	Has_ORF	1811.33	11.757	1.55508	7.56038	4.01897e-14	2.32517e-12	366.085	0.108111	TRUE
TRINITY_DN193037_c0_g1	TRINITY_DN193037_c0_g1_i1	TSP2	Thrombospondin-2	Bos	Eukaryota	BOVIN	Has_ORF	154.694	-11.7501	2.07508	-5.66246	1.49216e-08	3.38422e-07	0.0444568	156.598	TRUE
TRINITY_DN210661_c2_g1	TRINITY_DN210661_c2_g1_i1	FGFR1	Fibroblast growth factor receptor homolog 1	Sophophora	Eukaryota	DROME	Has_ORF	102.149	-11.7362	3.41955	-3.43209	0.00059896	0.00409326	0.00597124	26.1683	TRUE
TRINITY_DN190349_c0_g1	TRINITY_DN190349_c0_g1_i1	NA	NA	NA	NA	NA	Has_ORF	68.0729	-11.7073	2.61253	-4.4812	7.42232e-06	8.62866e-05	0	39.7533	TRUE
TRINITY_DN201239_c0_g2	TRINITY_DN201239_c0_g2_i6	NA	NA	NA	NA	NA	Has_ORF	67.1204	-11.7053	2.86073	-4.0917	4.28216e-05	0.00040994	0	42.516	TRUE
TRINITY_DN201765_c0_g1	TRINITY_DN201765_c0_g1_i1	UNC89	Muscle M-line assembly protein unc-89	Caenorhabditis	Eukaryota	CAEEL	Has_ORF	67.0584	-11.701	2.39264	-4.89043	1.00616e-06	1.50426e-05	0	30.6949	TRUE
TRINITY_DN191325_c0_g1	TRINITY_DN191325_c0_g1_i3	NA	NA	NA	NA	NA	Has_ORF	66.7392	-11.7003	3.55717	-3.28921	0.00100469	0.00638268	0	103.696	TRUE
TRINITY_DN199190_c4_g2	TRINITY_DN199190_c4_g2_i3	NA	NA	NA	NA	NA	Has_ORF	65.6338	-11.6752	3.2533	-3.58873	0.000332289	0.00245585	0	23.5941	TRUE
TRINITY_DN203030_c0_g2	TRINITY_DN203030_c0_g2_i5	MATN1	Cartilage matrix protein	Gallus	Eukaryota	CHICK	Has_ORF	2207.61	-11.669	1.56403	-7.46084	8.59703e-14	4.78219e-12	0.463061	1502.2	TRUE
TRINITY_DN209888_c0_g1	TRINITY_DN209888_c0_g1_i2	TENX	Tenascin-X	Homo	Eukaryota	HUMAN	Has_ORF	65.4854	-11.6579	1.58129	-7.37238	1.67603e-13	8.97725e-12	0	22.1229	TRUE
TRINITY_DN210030_c0_g6	TRINITY_DN210030_c0_g6_i2	FBLN1	Fibulin-1	Gallus	Eukaryota	CHICK	Has_ORF	64.9864	-11.6424	2.94841	-3.94871	7.85744e-05	0.000700719	0	44.411	TRUE
TRINITY_DN204538_c2_g1	TRINITY_DN204538_c2_g1_i4	CHIT1	Chitotriosidase-1	Homo	Eukaryota	HUMAN	Has_ORF	174.249	11.6305	1.91295	6.07987	1.20283e-09	3.33053e-08	104.038	0	TRUE
TRINITY_DN205801_c0_g1	TRINITY_DN205801_c0_g1_i1	PDLI3	PDZ and LIM domain protein 3	Gallus	Eukaryota	CHICK	Has_ORF	65.3711	-11.629	2.07162	-5.61349	1.98287e-08	4.37404e-07	0	27.4772	TRUE
TRINITY_DN195286_c0_g1	TRINITY_DN195286_c0_g1_i6	FAT3	Protocadherin Fat 3	Mus	Eukaryota	MOUSE	Has_ORF	63.6112	-11.6247	1.81141	-6.41747	1.38561e-10	4.50455e-09	0	81.4612	TRUE
TRINITY_DN189794_c0_g1	TRINITY_DN189794_c0_g1_i1	SC5A6	Sodium-dependent multivitamin transporter	Oryctolagus	Eukaryota	RABIT	Has_ORF	214.386	-11.6193	2.13819	-5.43417	5.50535e-08	1.11442e-06	0.0321941	100.177	TRUE
TRINITY_DN205801_c0_g1	TRINITY_DN205801_c0_g1_i2	PDLI3	PDZ and LIM domain protein 3	Gallus	Eukaryota	CHICK	Has_ORF	65.7321	-11.6112	2.17454	-5.33959	9.31557e-08	1.78953e-06	0	27.1359	TRUE
TRINITY_DN193961_c0_g1	TRINITY_DN193961_c0_g1_i2	ACES	Acetylcholinesterase	Bungarus	Eukaryota	BUNFA	Has_ORF	62.6773	-11.6098	3.57169	-3.2505	0.00115202	0.00716098	0	22.1329	TRUE
TRINITY_DN212095_c0_g1	TRINITY_DN212095_c0_g1_i1	NA	NA	NA	NA	NA	Has_ORF	252.901	11.596	1.75064	6.62388	3.49881e-11	1.25649e-09	64.6015	0.0184409	TRUE
TRINITY_DN207859_c7_g1	TRINITY_DN207859_c7_g1_i1	PIF	Protein PIF	Pinctada	Eukaryota	PINFU	Has_ORF	61.0013	-11.5706	3.79431	-3.04946	0.00229256	0.0128954	0	27.7328	TRUE
TRINITY_DN195588_c3_g1	TRINITY_DN195588_c3_g1_i16	NA	NA	NA	NA	NA	Has_ORF	65.2902	-11.5574	4.47972	-2.57993	0.00988217	0.0440358	0.0159142	48.135	TRUE
TRINITY_DN185939_c0_g1	TRINITY_DN185939_c0_g1_i1	NA	NA	NA	NA	NA	Has_ORF	60.1828	-11.544	1.66392	-6.93784	3.98128e-12	1.65235e-10	0	99.2996	TRUE
TRINITY_DN212795_c1_g2	TRINITY_DN212795_c1_g2_i16	OBSCN	Obscurin	Homo	Eukaryota	HUMAN	Has_ORF	60.9748	-11.535	3.25317	-3.54578	0.00039145	0.00282266	0	5.69054	TRUE
TRINITY_DN200155_c3_g1	TRINITY_DN200155_c3_g1_i7	NA	NA	NA	NA	NA	Has_ORF	88.5735	-11.5315	2.52231	-4.57179	4.83575e-06	5.90497e-05	0.0165126	72.248	TRUE
TRINITY_DN200548_c0_g1	TRINITY_DN200548_c0_g1_i1	TOLL8	.	.	.	DROME	Has_ORF	59.0859	-11.5102	3.07172	-3.74716	0.000178849	0.00143373	0	33.7723	TRUE
TRINITY_DN196779_c14_g3	TRINITY_DN196779_c14_g3_i1	NA	NA	NA	NA	NA	Has_ORF	31872.6	11.4863	0.962327	11.9359	7.68948e-33	3.13504e-30	59336.7	20.7283	TRUE
TRINITY_DN203871_c12_g1	TRINITY_DN203871_c12_g1_i2	NA	NA	NA	NA	NA	Has_ORF	597.025	11.484	2.4137	4.75787	1.95649e-06	2.67253e-05	153.814	0.0556904	TRUE
TRINITY_DN192804_c9_g1	TRINITY_DN192804_c9_g1_i1	CNFN	Cornifelin	Bos	Eukaryota	BOVIN	Has_ORF	85.2078	-11.4755	2.73848	-4.19047	2.7838e-05	0.000279388	0.0259299	94.8387	TRUE
TRINITY_DN208069_c0_g1	TRINITY_DN208069_c0_g1_i10	PIF	Protein PIF	Pinctada	Eukaryota	PINFU	Has_ORF	58.0068	-11.4591	2.45908	-4.65991	3.16346e-06	4.06487e-05	0	30.9155	TRUE
TRINITY_DN188415_c0_g3	TRINITY_DN188415_c0_g3_i1	NA	NA	NA	NA	NA	Has_ORF	57.8687	-11.4582	2.10837	-5.43463	5.49108e-08	1.11218e-06	0	57.9253	TRUE
TRINITY_DN192959_c0_g1	TRINITY_DN192959_c0_g1_i7	NA	NA	NA	NA	NA	Has_ORF	57.1946	-11.4544	1.77638	-6.44815	1.13223e-10	3.72221e-09	0	77.7139	TRUE
TRINITY_DN206525_c0_g1	TRINITY_DN206525_c0_g1_i15	FLNA	Filamin-A	Mus	Eukaryota	MOUSE	Has_ORF	200.477	-11.4542	1.48654	-7.70528	1.30559e-14	8.3019e-13	0.00836541	23.4128	TRUE
TRINITY_DN207720_c0_g1	TRINITY_DN207720_c0_g1_i2	NLGNX	Neuroligin-4, X-linked	Homo	Eukaryota	HUMAN	Has_ORF	55.3768	-11.4311	3.5017	-3.26445	0.00109678	0.00687942	0	26.8511	TRUE
TRINITY_DN198018_c0_g3	TRINITY_DN198018_c0_g3_i9	S4A10	Sodium-driven chloride bicarbonate exchanger	Rattus	Eukaryota	RAT	Has_ORF	55.2962	-11.4269	2.80439	-4.07465	4.60845e-05	0.000436832	0	11.3375	TRUE
TRINITY_DN204561_c2_g1	TRINITY_DN204561_c2_g1_i1	NA	NA	NA	NA	NA	Has_ORF	16357.5	11.4259	0.510865	22.3657	8.4877e-111	1.47071e-106	2112.07	0.782926	TRUE
TRINITY_DN197415_c0_g1	TRINITY_DN197415_c0_g1_i1	ZAN	Zonadhesin	Oryctolagus	Eukaryota	RABIT	Has_ORF	295.12	-11.4248	1.54582	-7.39078	1.45973e-13	7.87956e-12	0.0189801	52.991	TRUE
TRINITY_DN195098_c0_g1	TRINITY_DN195098_c0_g1_i5	NA	NA	NA	NA	NA	Has_ORF	484.076	-11.4222	1.21278	-9.41823	4.58756e-21	6.21022e-19	0.270249	740.621	TRUE
TRINITY_DN175623_c0_g1	TRINITY_DN175623_c0_g1_i1	C209E	CD209 antigen-like protein E	Mus	Eukaryota	MOUSE	Has_ORF	122.641	-11.4216	1.71248	-6.66963	2.56441e-11	9.42414e-10	0.0389346	110.634	TRUE
TRINITY_DN195928_c0_g1	TRINITY_DN195928_c0_g1_i6	DHHA	Desert hedgehog protein A	Xenopus	Eukaryota	XENLA	Has_ORF	57.4272	-11.4166	1.72842	-6.60523	3.96891e-11	1.41359e-09	0	78.9941	TRUE
TRINITY_DN207055_c0_g1	TRINITY_DN207055_c0_g1_i4	NA	NA	NA	NA	NA	Has_ORF	336.4	11.3981	1.92673	5.91575	3.30363e-09	8.46175e-08	67.1026	0.0289216	TRUE
TRINITY_DN190764_c0_g1	TRINITY_DN190764_c0_g1_i3	TEMPT	Temptin	Aplysia	Eukaryota	APLCA	Has_ORF	58.2384	-11.3939	1.42389	-8.00194	1.22473e-15	8.84233e-14	0	21.6061	TRUE
TRINITY_DN202564_c0_g1	TRINITY_DN202564_c0_g1_i35	MARCO	Macrophage receptor MARCO	Homo	Eukaryota	HUMAN	Has_ORF	53.639	-11.3851	3.5342	-3.22141	0.0012756	0.00781436	0	25.3454	TRUE
TRINITY_DN201765_c0_g1	TRINITY_DN201765_c0_g1_i10	UNC22	Twitchin {ECO:0000303|PubMed:7190524}	Caenorhabditis	Eukaryota	CAEEL	Has_ORF	1570.01	-11.381	0.94502	-12.0431	2.10808e-33	9.24753e-31	0.0462392	123.468	TRUE
TRINITY_DN203560_c1_g1	TRINITY_DN203560_c1_g1_i3	MOXD2	DBH-like monooxygenase protein 2 homolog	Danio	Eukaryota	DANRE	Has_ORF	53.1826	-11.3702	2.77936	-4.09095	4.2961e-05	0.000410934	0	22.8249	TRUE
TRINITY_DN213864_c5_g1	TRINITY_DN213864_c5_g1_i2	NA	NA	NA	NA	NA	Has_ORF	766.834	11.3606	1.15124	9.86813	5.72199e-23	9.48783e-21	252.299	0.104731	TRUE
TRINITY_DN208693_c2_g1	TRINITY_DN208693_c2_g1_i5	MOT2	Monocarboxylate transporter 2	Mus	Eukaryota	MOUSE	Has_ORF	55.1659	-11.3494	3.62406	-3.13167	0.00173817	0.0101705	0.00780147	20.7611	TRUE
TRINITY_DN194908_c2_g1	TRINITY_DN194908_c2_g1_i2	NA	NA	NA	NA	NA	Has_ORF	212.658	11.3458	1.73626	6.53461	6.37756e-11	2.20134e-09	114.419	0.0288823	TRUE
TRINITY_DN213877_c4_g1	TRINITY_DN213877_c4_g1_i2	NETR	Neurotrypsin	Macaca	Eukaryota	MACMU	Has_ORF	54.4744	-11.34	4.48569	-2.52804	0.0114701	0.0497121	0.00731438	19.1549	TRUE
TRINITY_DN208130_c2_g5	TRINITY_DN208130_c2_g5_i1	NA	NA	NA	NA	NA	Has_ORF	52.1167	-11.3366	2.55872	-4.43056	9.39889e-06	0.00010634	0	76.6147	TRUE
TRINITY_DN196581_c0_g1	TRINITY_DN196581_c0_g1_i2	NA	NA	NA	NA	NA	Has_ORF	122.036	-11.3247	1.57075	-7.20972	5.60666e-13	2.70611e-11	0.0551841	156.024	TRUE
TRINITY_DN204905_c2_g2	TRINITY_DN204905_c2_g2_i1	NA	NA	NA	NA	NA	Has_ORF	54.4744	-11.3213	3.42729	-3.30328	0.000955622	0.00611581	0	29.5448	TRUE
TRINITY_DN204338_c0_g2	TRINITY_DN204338_c0_g2_i1	DMTA2	Doublesex- and mab-3-related transcription factor A2	Xenopus	Eukaryota	XENLA	Has_ORF	368.784	11.3079	1.54373	7.32506	2.38784e-13	1.24064e-11	126.629	0.0455762	TRUE
TRINITY_DN212086_c1_g1	TRINITY_DN212086_c1_g1_i6	OCTL	Organic cation transporter-like protein	Sophophora	Eukaryota	DROME	Has_ORF	56.1342	-11.3072	2.92935	-3.85998	0.000113396	0.000967145	0.00922093	23.4762	TRUE
TRINITY_DN205230_c5_g1	TRINITY_DN205230_c5_g1_i10	PRRT1	Proline-rich transmembrane protein 1	Rattus	Eukaryota	RAT	Has_ORF	51.6617	-11.3049	2.15626	-5.24282	1.58143e-07	2.90125e-06	0	59.875	TRUE
TRINITY_DN200418_c1_g1	TRINITY_DN200418_c1_g1_i2	SO2A1	Solute carrier organic anion transporter family member 2A1	Homo	Eukaryota	HUMAN	Has_ORF	163.207	-11.2938	2.32545	-4.85662	1.19409e-06	1.74678e-05	0.0268855	67.8637	TRUE
TRINITY_DN210860_c2_g1	TRINITY_DN210860_c2_g1_i2	FAT4	Protocadherin Fat 4	Homo	Eukaryota	HUMAN	Has_ORF	50.2617	-11.2835	2.9993	-3.76204	0.000168536	0.00136527	0	9.46571	TRUE
TRINITY_DN197055_c2_g3	TRINITY_DN197055_c2_g3_i6	CADN	Coadhesin {ECO:0000303|PubMed:23765379}	Acropora	Eukaryota	ACRMI	Has_ORF	50.1068	-11.2814	1.95273	-5.77726	7.59281e-09	1.83016e-07	0	41.1599	TRUE
TRINITY_DN199778_c0_g1	TRINITY_DN199778_c0_g1_i2	ODH	Opine dehydrogenase {ECO:0000303|PubMed:15565272}	Haliotis	Eukaryota	HALDH	Has_ORF	52.9794	-11.2811	1.07884	-10.4566	1.36606e-25	2.92228e-23	0	27.2899	TRUE
TRINITY_DN186813_c0_g1	TRINITY_DN186813_c0_g1_i3	NA	NA	NA	NA	NA	Has_ORF	114.18	-11.2792	1.36422	-8.26789	1.36346e-16	1.11704e-14	0.0511105	129.907	TRUE
TRINITY_DN199778_c0_g1	TRINITY_DN199778_c0_g1_i3	ODH	Opine dehydrogenase {ECO:0000303|PubMed:15565272}	Haliotis	Eukaryota	HALDH	Has_ORF	57.1678	-11.2757	1.12324	-10.0386	1.03158e-23	1.84275e-21	0	30.9109	TRUE
TRINITY_DN207611_c6_g2	TRINITY_DN207611_c6_g2_i1	SCR11	S-crystallin SL11	Nototodarus	Eukaryota	NOTSL	Has_ORF	50.8366	-11.2752	3.9923	-2.82424	0.00473932	0.0237927	0	46.9345	TRUE
TRINITY_DN212884_c2_g1	TRINITY_DN212884_c2_g1_i1	NA	NA	NA	NA	NA	Has_ORF	50.4318	-11.2661	4.00725	-2.81143	0.00493214	0.0246287	0	26.3702	TRUE
TRINITY_DN197257_c0_g1	TRINITY_DN197257_c0_g1_i3	NA	NA	NA	NA	NA	Has_ORF	74.045	-11.2602	1.89916	-5.92903	3.04733e-09	7.8517e-08	0	22.493	TRUE
TRINITY_DN196637_c1_g1	TRINITY_DN196637_c1_g1_i1	GIMA7	GTPase IMAP family member 7	Homo	Eukaryota	HUMAN	Has_ORF	56.4342	-11.2601	2.94406	-3.82469	0.000130935	0.00109788	0.0118154	28.2793	TRUE
TRINITY_DN204538_c2_g1	TRINITY_DN204538_c2_g1_i2	CHIT1	Chitotriosidase-1	Homo	Eukaryota	HUMAN	Has_ORF	10795.5	11.2477	1.22679	9.16839	4.80128e-20	5.69823e-18	2070.86	0.85346	TRUE
TRINITY_DN205596_c0_g3	TRINITY_DN205596_c0_g3_i6	CNFN	Cornifelin	Mus	Eukaryota	MOUSE	Has_ORF	48.6848	-11.2426	2.90456	-3.87066	0.00010854	0.00093036	0	64.4071	TRUE
TRINITY_DN210318_c1_g1	TRINITY_DN210318_c1_g1_i1	CD82	CD82 antigen	Homo	Eukaryota	HUMAN	Has_ORF	80.2647	-11.2355	1.60959	-6.98037	2.94403e-12	1.2427e-10	0.0147271	51.2374	TRUE
TRINITY_DN192405_c3_g1	TRINITY_DN192405_c3_g1_i6	ASO	L-ascorbate oxidase	Cucumis	Eukaryota	CUCSA	Has_ORF	52.1144	-11.2346	2.38864	-4.70335	2.5593e-06	3.39429e-05	0.0076045	18.9677	TRUE
TRINITY_DN199838_c0_g1	TRINITY_DN199838_c0_g1_i4	ECE1	Endothelin-converting enzyme 1	Bos	Eukaryota	BOVIN	Has_ORF	76.8106	-11.2343	1.66651	-6.74126	1.5702e-11	5.9797e-10	0.00761369	23.564	TRUE
TRINITY_DN196270_c0_g1	TRINITY_DN196270_c0_g1_i3	CAN5	Calpain-5	Mus	Eukaryota	MOUSE	Has_ORF	50.2575	-11.2261	2.74207	-4.09403	4.23933e-05	0.000406176	0	13.2684	TRUE
TRINITY_DN193534_c3_g5	TRINITY_DN193534_c3_g5_i2	SYG2	Synaptogenesis protein syg-2 {ECO:0000305}	Caenorhabditis	Eukaryota	CAEEL	Has_ORF	133.127	-11.2164	1.68936	-6.63943	3.14888e-11	1.14506e-09	0.0231549	52.5482	TRUE
TRINITY_DN193509_c12_g2	TRINITY_DN193509_c12_g2_i3	S17A5	Sialin	Homo	Eukaryota	HUMAN	Has_ORF	55.262	-11.209	3.37207	-3.32408	0.000887114	0.00573455	0.0133302	30.9981	TRUE
TRINITY_DN201449_c0_g5	TRINITY_DN201449_c0_g5_i1	NA	NA	NA	NA	NA	Has_ORF	71.4983	-11.1992	2.4285	-4.61156	3.99651e-06	4.97126e-05	0.0163369	53.3421	TRUE
TRINITY_DN208069_c0_g1	TRINITY_DN208069_c0_g1_i7	PIF	Protein PIF	Pinctada	Eukaryota	PINFU	Has_ORF	105.686	-11.1964	2.45186	-4.56651	4.95921e-06	6.03446e-05	0.0347104	81.4349	TRUE
TRINITY_DN209114_c3_g1	TRINITY_DN209114_c3_g1_i3	SC5A6	Sodium-dependent multivitamin transporter	Homo	Eukaryota	HUMAN	Has_ORF	324.582	-11.1898	3.65269	-3.06343	0.00218813	0.0123864	0.0617757	143.982	TRUE
TRINITY_DN213055_c0_g1	TRINITY_DN213055_c0_g1_i3	ELA1	Elastase-1	Salmo	Eukaryota	SALSA	Has_ORF	857.803	11.1822	0.960127	11.6465	2.38978e-31	8.53792e-29	131.58	0.0592225	TRUE
TRINITY_DN205078_c0_g4	TRINITY_DN205078_c0_g4_i2	NA	NA	NA	NA	NA	Has_ORF	842.505	11.1637	1.65507	6.74513	1.52895e-11	5.83543e-10	136.212	0.059994	TRUE
TRINITY_DN193516_c4_g1	TRINITY_DN193516_c4_g1_i3	NA	NA	NA	NA	NA	Has_ORF	986.878	-11.1568	0.947991	-11.7689	5.64575e-32	2.12667e-29	0.170677	395.634	TRUE
TRINITY_DN195280_c7_g1	TRINITY_DN195280_c7_g1_i7	NA	NA	NA	NA	NA	Has_ORF	279.661	11.1505	1.58588	7.03111	2.04902e-12	8.89833e-11	173.798	0.0698393	TRUE
TRINITY_DN210381_c5_g1	TRINITY_DN210381_c5_g1_i5	CAD23	Cadherin-23	Mus	Eukaryota	MOUSE	Has_ORF	67.6233	-11.141	2.76306	-4.03213	5.52739e-05	0.000513268	0.0032692	10.9112	TRUE
TRINITY_DN192070_c0_g1	TRINITY_DN192070_c0_g1_i1	UNC7	Innexin unc-7	Caenorhabditis	Eukaryota	CAEEL	Has_ORF	257.197	-11.1361	1.33676	-8.33066	8.03926e-17	6.72948e-15	0.0956462	212.22	TRUE
TRINITY_DN191243_c0_g1	TRINITY_DN191243_c0_g1_i1	S17A4	Probable small intestine urate exporter	Mus	Eukaryota	MOUSE	Has_ORF	153.4	-11.1352	3.04485	-3.65705	0.000255132	0.00195049	0.0330254	73.9483	TRUE
TRINITY_DN198640_c0_g2	TRINITY_DN198640_c0_g2_i1	CUBN	Cubilin	Homo	Eukaryota	HUMAN	Has_ORF	67.9926	-11.1334	1.44509	-7.70432	1.3154e-14	8.34895e-13	0.0213884	66.7318	TRUE
TRINITY_DN209025_c0_g2	TRINITY_DN209025_c0_g2_i13	FP2	Adhesive plaque matrix protein 2	Mytilus	Eukaryota	MYTGA	Has_ORF	44.8911	-11.123	2.86485	-3.88259	0.00010335	0.000892716	0	35.1536	TRUE
TRINITY_DN194029_c8_g1	TRINITY_DN194029_c8_g1_i2	HPCL4	Hippocalcin-like protein 4	Rattus	Eukaryota	RAT	Has_ORF	44.8501	-11.1202	2.53052	-4.39444	1.11058e-05	0.000123277	0	46.8285	TRUE
TRINITY_DN211770_c11_g1	TRINITY_DN211770_c11_g1_i1	NA	NA	NA	NA	NA	Has_ORF	33518.6	11.1048	0.710613	15.627	4.76464e-55	9.17326e-52	37490.4	17.0849	TRUE
TRINITY_DN204007_c2_g2	TRINITY_DN204007_c2_g2_i7	NA	NA	NA	NA	NA	Has_ORF	403.813	11.0981	1.54175	7.19836	6.09398e-13	2.92098e-11	303.926	0.14155	TRUE
TRINITY_DN193307_c6_g1	TRINITY_DN193307_c6_g1_i12	NA	NA	NA	NA	NA	Has_ORF	49.1441	-11.0916	2.56535	-4.32361	1.53495e-05	0.000164229	0	73.4855	TRUE
TRINITY_DN191325_c0_g1	TRINITY_DN191325_c0_g1_i1	NA	NA	NA	NA	NA	Has_ORF	70.366	-11.0772	2.59259	-4.27263	1.9318e-05	0.000202011	0	69.8826	TRUE
TRINITY_DN208659_c0_g2	TRINITY_DN208659_c0_g2_i1	NA	NA	NA	NA	NA	Has_ORF	45.3414	-11.071	2.76956	-3.99738	6.40483e-05	0.000583182	0	9.43699	TRUE
TRINITY_DN195181_c0_g1	TRINITY_DN195181_c0_g1_i1	NA	NA	NA	NA	NA	Has_ORF	561.814	-11.0644	1.18762	-9.31642	1.20334e-20	1.56187e-18	0	13.9786	TRUE
TRINITY_DN191298_c0_g1	TRINITY_DN191298_c0_g1_i1	NA	NA	NA	NA	NA	Has_ORF	96.3872	-11.0629	2.22849	-4.9643	6.89495e-07	1.08022e-05	0.0295384	64.7754	TRUE
TRINITY_DN187147_c0_g1	TRINITY_DN187147_c0_g1_i1	P3F2A	POU domain, class 3, transcription factor 2-A	Xenopus	Eukaryota	XENLA	Has_ORF	64.8129	-11.0551	1.36973	-8.07103	6.97066e-16	5.19287e-14	0.00904179	28.4307	TRUE
TRINITY_DN198698_c3_g2	TRINITY_DN198698_c3_g2_i6	ADRB2	Beta-2 adrenergic receptor	Mus	Eukaryota	MOUSE	Has_ORF	180.97	11.0528	1.79124	6.17045	6.80955e-10	1.96982e-08	54.9911	0.0228751	TRUE
TRINITY_DN206257_c3_g3	TRINITY_DN206257_c3_g3_i1	NA	NA	NA	NA	NA	Has_ORF	63.603	-11.0497	1.83963	-6.00648	1.89589e-09	5.10506e-08	0.0154062	48.2609	TRUE
TRINITY_DN204007_c2_g2	TRINITY_DN204007_c2_g2_i5	NA	NA	NA	NA	NA	Has_ORF	409.872	11.043	1.99788	5.52737	3.25068e-08	6.89005e-07	231.884	0.112478	TRUE
TRINITY_DN201459_c8_g5	TRINITY_DN201459_c8_g5_i2	ASGL1	Isoaspartyl peptidase/L-asparaginase	Danio	Eukaryota	DANRE	Has_ORF	184.873	-11.042	2.50022	-4.41642	1.0035e-05	0.0001128	0.0745111	157.2	TRUE
TRINITY_DN211555_c1_g1	TRINITY_DN211555_c1_g1_i12	HMCN1	.	.	.	MOUSE	Has_ORF	44.9017	-11.0404	2.99186	-3.69016	0.000224117	0.00174534	0	20.6887	TRUE
TRINITY_DN211633_c0_g1	TRINITY_DN211633_c0_g1_i1	NA	NA	NA	NA	NA	Has_ORF	590.752	11.0343	0.920594	11.986	4.20626e-33	1.75624e-30	86.1949	0.0382537	TRUE
TRINITY_DN213452_c10_g1	TRINITY_DN213452_c10_g1_i3	NA	NA	NA	NA	NA	Has_ORF	10730.1	11.0276	0.703646	15.672	2.3489e-55	5.08758e-52	7147.52	3.45969	TRUE
TRINITY_DN209077_c7_g1	TRINITY_DN209077_c7_g1_i1	PTHD3	Patched domain-containing protein 3	Mus	Eukaryota	MOUSE	Has_ORF	47.9387	-11.0254	1.98244	-5.56154	2.67406e-08	5.76662e-07	0	10.8083	TRUE
TRINITY_DN205435_c0_g1	TRINITY_DN205435_c0_g1_i6	NA	NA	NA	NA	NA	Has_ORF	133.093	-11.0148	1.50354	-7.3259	2.37305e-13	1.23852e-11	0.0899402	189.431	TRUE
TRINITY_DN206462_c0_g1	TRINITY_DN206462_c0_g1_i4	GIMA4	GTPase IMAP family member 4	Homo	Eukaryota	HUMAN	Has_ORF	41.9251	-11.0061	3.37864	-3.25755	0.00112378	0.00701707	0	31.736	TRUE
TRINITY_DN195515_c1_g1	TRINITY_DN195515_c1_g1_i1	NA	NA	NA	NA	NA	Has_ORF	111.164	11.003	3.20133	3.43701	0.000588177	0.00402716	92.8467	0	TRUE
TRINITY_DN210082_c0_g1	TRINITY_DN210082_c0_g1_i5	NA	NA	NA	NA	NA	Has_ORF	278.465	10.9964	3.29304	3.33929	0.000839916	0.00546537	32.4366	0.0162591	TRUE
TRINITY_DN210030_c0_g6	TRINITY_DN210030_c0_g6_i3	LTBP2	Latent-transforming growth factor beta-binding protein 2	Homo	Eukaryota	HUMAN	Has_ORF	402.953	-10.9936	1.3565	-8.10437	5.30188e-16	4.00297e-14	0.0739075	150.952	TRUE
TRINITY_DN206950_c2_g1	TRINITY_DN206950_c2_g1_i2	SC6A5	Sodium- and chloride-dependent glycine transporter 2	Homo	Eukaryota	HUMAN	Has_ORF	446.369	-10.9926	1.32828	-8.27587	1.27521e-16	1.0497e-14	0.0658959	135.756	TRUE
TRINITY_DN196251_c2_g5	TRINITY_DN196251_c2_g5_i2	NA	NA	NA	NA	NA	Has_ORF	234.094	10.9893	1.17133	9.38194	6.47689e-21	8.56705e-19	37.9447	0	TRUE
TRINITY_DN201053_c2_g1	TRINITY_DN201053_c2_g1_i10	EDIL3	EGF-like repeat and discoidin I-like domain-containing protein 3	Mus	Eukaryota	MOUSE	Has_ORF	42.1009	-10.9872	3.54424	-3.1	0.00193521	0.011157	0.038599	79.9213	TRUE
TRINITY_DN210299_c0_g1	TRINITY_DN210299_c0_g1_i3	NA	NA	NA	NA	NA	Has_ORF	51.1549	-10.9862	2.93302	-3.74568	0.000179904	0.00144118	0	3.04606	TRUE
TRINITY_DN190096_c0_g1	TRINITY_DN190096_c0_g1_i2	NA	NA	NA	NA	NA	Has_ORF	63.4113	-10.9791	1.77756	-6.17649	6.55428e-10	1.90233e-08	0.0266167	74.609	TRUE
TRINITY_DN207630_c4_g2	TRINITY_DN207630_c4_g2_i2	NA	NA	NA	NA	NA	Has_ORF	3958.06	10.9706	1.12796	9.72609	2.33402e-22	3.65998e-20	4365	2.18318	TRUE
TRINITY_DN197098_c0_g1	TRINITY_DN197098_c0_g1_i3	FAT3	Protocadherin Fat 3	Rattus	Eukaryota	RAT	Has_ORF	59.9819	-10.9686	2.03043	-5.4021	6.58664e-08	1.30958e-06	0.00678637	20.0975	TRUE
TRINITY_DN187030_c0_g1	TRINITY_DN187030_c0_g1_i3	TENX	Tenascin-X	Homo	Eukaryota	HUMAN	Has_ORF	187.074	-10.9634	2.42197	-4.52663	5.99322e-06	7.13974e-05	0.125229	247.486	TRUE
TRINITY_DN204240_c1_g3	TRINITY_DN204240_c1_g3_i1	CHS1	Chitin synthase 1	Saccharomyces	Eukaryota	YEAST	Has_ORF	1399.89	10.9577	1.1528	9.50531	1.99456e-21	2.88006e-19	392.155	0.195954	TRUE
TRINITY_DN193810_c0_g1	TRINITY_DN193810_c0_g1_i1	CILP1	Cartilage intermediate layer protein 1	Mus	Eukaryota	MOUSE	Has_ORF	40.7901	-10.95	2.68949	-4.07142	4.67272e-05	0.000441958	0	57.4129	TRUE
TRINITY_DN204115_c0_g1	TRINITY_DN204115_c0_g1_i5	NA	NA	NA	NA	NA	Has_ORF	123.339	-10.9435	1.40221	-7.80448	5.97454e-15	3.95885e-13	0	24.8596	TRUE
TRINITY_DN208785_c2_g3	TRINITY_DN208785_c2_g3_i11	TENS1	Tensin-1	Bos	Eukaryota	BOVIN	Has_ORF	39.9308	-10.9383	2.91878	-3.74755	0.000178568	0.00143247	0	7.31017	TRUE
TRINITY_DN207659_c5_g1	TRINITY_DN207659_c5_g1_i3	IF44L	Interferon-induced protein 44-like	Homo	Eukaryota	HUMAN	Has_ORF	54.3013	-10.9297	2.21901	-4.92549	8.41472e-07	1.2852e-05	0	36.1865	TRUE
TRINITY_DN192156_c2_g6	TRINITY_DN192156_c2_g6_i2	MEGL	.	.	.	FUSNP	Has_ORF	61.0772	-10.9266	1.73181	-6.30934	2.8022e-10	8.59383e-09	0	18.0499	TRUE
TRINITY_DN212836_c2_g2	TRINITY_DN212836_c2_g2_i12	RHG21	Rho GTPase-activating protein 21	Mus	Eukaryota	MOUSE	Has_ORF	42.2028	-10.922	2.85716	-3.82266	0.000132017	0.00110616	0	10.4617	TRUE
TRINITY_DN208069_c0_g1	TRINITY_DN208069_c0_g1_i5	PIF	Protein PIF	Pinctada	Eukaryota	PINFU	Has_ORF	38.9151	-10.921	4.13236	-2.64281	0.00822205	0.0377048	0	15.8345	TRUE
TRINITY_DN195515_c1_g1	TRINITY_DN195515_c1_g1_i2	NA	NA	NA	NA	NA	Has_ORF	20377.6	10.9172	0.867236	12.5885	2.44282e-36	1.43484e-33	23065.3	11.9712	TRUE
TRINITY_DN204121_c1_g2	TRINITY_DN204121_c1_g2_i7	FHOD3	FH1/FH2 domain-containing protein 3	Homo	Eukaryota	HUMAN	Has_ORF	40.1036	-10.9155	3.26976	-3.33832	0.000842869	0.00548023	0	5.96722	TRUE
TRINITY_DN193930_c3_g4	TRINITY_DN193930_c3_g4_i2	NA	NA	NA	NA	NA	Has_ORF	218.785	-10.9057	1.23788	-8.80992	1.2524e-18	1.26906e-16	0.0738236	139.304	TRUE
TRINITY_DN207076_c0_g1	TRINITY_DN207076_c0_g1_i1	NA	NA	NA	NA	NA	Has_ORF	61.2359	-10.9006	1.52887	-7.12982	1.00497e-12	4.6007e-11	0	33.2439	TRUE
TRINITY_DN192711_c0_g1	TRINITY_DN192711_c0_g1_i2	HAAF	Hemagglutinin/amebocyte aggregation factor	Limulus	Eukaryota	LIMPO	Has_ORF	38.2113	-10.8915	3.25546	-3.34562	0.000820989	0.00535908	0	78.9118	TRUE
TRINITY_DN202428_c0_g2	TRINITY_DN202428_c0_g2_i3	EPS8	Epidermal growth factor receptor kinase substrate 8	Mus	Eukaryota	MOUSE	Has_ORF	52.2625	-10.8904	2.4076	-4.52333	6.08729e-06	7.2344e-05	0	11.1084	TRUE
TRINITY_DN204006_c0_g2	TRINITY_DN204006_c0_g2_i2	NA	NA	NA	NA	NA	Has_ORF	38.1029	-10.8901	2.25116	-4.83754	1.31459e-06	1.90058e-05	0	32.0343	TRUE
TRINITY_DN190061_c0_g1	TRINITY_DN190061_c0_g1_i2	PITX	Pituitary homeobox x {ECO:0000250|UniProtKB:Q9W5Z2}	Branchiostoma	Eukaryota	BRABE	Has_ORF	206.517	10.8866	1.49409	7.28643	3.18272e-13	1.60783e-11	57.1328	0.024754	TRUE
TRINITY_DN200345_c0_g1	TRINITY_DN200345_c0_g1_i3	NA	NA	NA	NA	NA	Has_ORF	88161.5	10.8825	0.86765	12.5425	4.37261e-36	2.52555e-33	165736	87.8527	TRUE
TRINITY_DN206867_c5_g1	TRINITY_DN206867_c5_g1_i2	G3ST3	Galactose-3-O-sulfotransferase 3	Mus	Eukaryota	MOUSE	Has_ORF	115.549	10.8818	1.68093	6.47366	9.56599e-11	3.18147e-09	55.6022	0	TRUE
TRINITY_DN202656_c3_g3	TRINITY_DN202656_c3_g3_i3	MOT3	Monocarboxylate transporter 3	Gallus	Eukaryota	CHICK	Has_ORF	86.4026	-10.8698	2.84565	-3.81978	0.000133573	0.00111704	0.018072	33.5957	TRUE
TRINITY_DN189801_c0_g1	TRINITY_DN189801_c0_g1_i2	NA	NA	NA	NA	NA	Has_ORF	55.6723	-10.8602	2.05631	-5.2814	1.28201e-07	2.39505e-06	0.045944	109.202	TRUE
TRINITY_DN197676_c1_g1	TRINITY_DN197676_c1_g1_i6	NA	NA	NA	NA	NA	Has_ORF	38.3956	-10.8495	3.53721	-3.06724	0.00216048	0.0122619	0	68.1135	TRUE
TRINITY_DN201589_c6_g1	TRINITY_DN201589_c6_g1_i9	FBP1	Fibropellin-1	Strongylocentrotus	Eukaryota	STRPU	Has_ORF	109.754	10.8445	1.53294	7.0743	1.50208e-12	6.69945e-11	85.6203	0	TRUE
TRINITY_DN213210_c1_g1	TRINITY_DN213210_c1_g1_i1	VWDE	von Willebrand factor D and EGF domain-containing protein	Homo	Eukaryota	HUMAN	Has_ORF	58.8299	-10.8385	2.43611	-4.4491	8.62294e-06	9.83311e-05	0.00193976	4.93314	TRUE
TRINITY_DN204283_c4_g1	TRINITY_DN204283_c4_g1_i4	NA	NA	NA	NA	NA	Has_ORF	38.1615	-10.8366	3.8301	-2.82931	0.00466478	0.0234661	0.0348839	64.9972	TRUE
TRINITY_DN205974_c0_g1	TRINITY_DN205974_c0_g1_i17	NA	NA	NA	NA	NA	Has_ORF	735.905	-10.8362	1.58881	-6.82033	9.0833e-12	3.5975e-10	0.455476	831.004	TRUE
TRINITY_DN205365_c4_g2	TRINITY_DN205365_c4_g2_i2	NA	NA	NA	NA	NA	Has_ORF	36.9238	-10.8305	4.27606	-2.53282	0.011315	0.0491706	0	22.345	TRUE
TRINITY_DN203030_c0_g2	TRINITY_DN203030_c0_g2_i9	COLA1	Collagen alpha-1(XXI) chain	Xenopus	Eukaryota	XENLA	Has_ORF	36.0585	-10.8102	4.19838	-2.57484	0.0100285	0.0445392	0	46.1194	TRUE
TRINITY_DN207668_c0_g2	TRINITY_DN207668_c0_g2_i2	DYDC1	DPY30 domain-containing protein 1	Mus	Eukaryota	MOUSE	Has_ORF	37.4358	-10.8093	2.96672	-3.64351	0.000268945	0.00204459	0	11.5167	TRUE
TRINITY_DN192537_c0_g1	TRINITY_DN192537_c0_g1_i1	NA	NA	NA	NA	NA	Has_ORF	199.523	-10.8066	1.03798	-10.4112	2.20488e-25	4.54823e-23	0.0601983	108.789	TRUE
TRINITY_DN203248_c0_g2	TRINITY_DN203248_c0_g2_i1	NA	NA	NA	NA	NA	Has_ORF	251.994	10.8016	1.70775	6.32505	2.5315e-10	7.83296e-09	205.827	0.124829	TRUE
TRINITY_DN210504_c4_g8	TRINITY_DN210504_c4_g8_i1	NA	NA	NA	NA	NA	Has_ORF	53.5871	-10.7959	1.63457	-6.60475	3.98196e-11	1.41679e-09	0.0159819	41.9872	TRUE
TRINITY_DN196581_c0_g1	TRINITY_DN196581_c0_g1_i6	NA	NA	NA	NA	NA	Has_ORF	58.8981	-10.7956	1.51104	-7.14448	9.03391e-13	4.17427e-11	0.0373382	84.8479	TRUE
TRINITY_DN197593_c0_g1	TRINITY_DN197593_c0_g1_i4	FP2	Adhesive plaque matrix protein 2	Mytilus	Eukaryota	MYTGA	Has_ORF	35.8337	-10.7946	4.22853	-2.5528	0.0106861	0.0469185	0	20.8403	TRUE
TRINITY_DN193025_c0_g1	TRINITY_DN193025_c0_g1_i3	LHPL3	Lipoma HMGIC fusion partner-like 3 protein	Homo	Eukaryota	HUMAN	Has_ORF	762.365	-10.7935	1.20779	-8.93652	4.01615e-19	4.26931e-17	0.176805	315.149	TRUE
TRINITY_DN195786_c2_g1	TRINITY_DN195786_c2_g1_i7	TBB	Tubulin beta chain	Haliotis	Eukaryota	HALDI	Has_ORF	261.359	-10.7789	1.1143	-9.67321	3.91871e-22	6.03569e-20	0.226053	403.73	TRUE
TRINITY_DN210554_c12_g1	TRINITY_DN210554_c12_g1_i1	IQCG	IQ domain-containing protein G	Rattus	Eukaryota	RAT	Has_ORF	44.0204	-10.7769	3.78272	-2.84898	0.00438601	0.0223295	0	16.8531	TRUE
TRINITY_DN200732_c1_g1	TRINITY_DN200732_c1_g1_i1	NA	NA	NA	NA	NA	Has_ORF	149.322	-10.7694	1.54824	-6.9559	3.50316e-12	1.46798e-10	0.0409516	72.2475	TRUE
TRINITY_DN213452_c10_g1	TRINITY_DN213452_c10_g1_i2	NA	NA	NA	NA	NA	Has_ORF	2402.31	10.7565	0.971708	11.0697	1.76036e-28	4.88042e-26	3236.14	1.87734	TRUE
TRINITY_DN202406_c0_g1	TRINITY_DN202406_c0_g1_i2	NA	NA	NA	NA	NA	Has_ORF	52.6958	-10.7506	1.70475	-6.30629	2.85805e-10	8.74963e-09	0.01887	45.1443	TRUE
TRINITY_DN197055_c2_g3	TRINITY_DN197055_c2_g3_i5	HMCN1	.	.	.	MOUSE	Has_ORF	34.5982	-10.7484	3.21491	-3.34331	0.00082785	0.00539777	0	39.529	TRUE
TRINITY_DN203490_c0_g3	TRINITY_DN203490_c0_g3_i1	S6A13	Sodium- and chloride-dependent GABA transporter 2	Rattus	Eukaryota	RAT	Has_ORF	187.284	-10.7385	1.68865	-6.35921	2.02797e-10	6.40067e-09	0.0476913	81.3753	TRUE
TRINITY_DN201239_c0_g2	TRINITY_DN201239_c0_g2_i5	RPB1	DNA-directed RNA polymerase II subunit RPB1	Plasmodium (Laverania)	Eukaryota	PLAFD	Has_ORF	34.1649	-10.7344	3.41202	-3.14606	0.00165488	0.009765	0	46.9402	TRUE
TRINITY_DN201566_c0_g1	TRINITY_DN201566_c0_g1_i2	GIMA8	GTPase IMAP family member 8	Mus	Eukaryota	MOUSE	Has_ORF	34.3422	-10.7315	3.14272	-3.41473	0.000638451	0.00432477	0	17.8603	TRUE
TRINITY_DN205021_c0_g2	TRINITY_DN205021_c0_g2_i1	NA	NA	NA	NA	NA	Has_ORF	152.067	-10.7237	1.68282	-6.37246	1.86021e-10	5.91429e-09	0.0619958	105.029	TRUE
TRINITY_DN213820_c1_g1	TRINITY_DN213820_c1_g1_i1	TKFC	Triokinase/FMN cyclase {ECO:0000312|MGI:MGI:2385084}	Mus	Eukaryota	MOUSE	Has_ORF	53.6519	-10.7215	1.73507	-6.17931	6.43814e-10	1.87019e-08	0	14.7476	TRUE
TRINITY_DN209025_c0_g2	TRINITY_DN209025_c0_g2_i6	NOTCH	Neurogenic locus Notch protein	Sophophora	Eukaryota	DROME	Has_ORF	34.2518	-10.7155	3.00451	-3.56646	0.00036184	0.00263824	0	44.4727	TRUE
TRINITY_DN187852_c0_g1	TRINITY_DN187852_c0_g1_i2	NA	NA	NA	NA	NA	Has_ORF	139.303	-10.7149	1.25065	-8.56752	1.05737e-17	9.694e-16	0.0897511	155.596	TRUE
TRINITY_DN205435_c0_g1	TRINITY_DN205435_c0_g1_i9	NA	NA	NA	NA	NA	Has_ORF	50.2172	-10.7091	2.08568	-5.13458	2.82775e-07	4.89245e-06	0.0290541	71.8904	TRUE
TRINITY_DN198698_c3_g2	TRINITY_DN198698_c3_g2_i3	ADRB2	Beta-2 adrenergic receptor	Mus	Eukaryota	MOUSE	Has_ORF	471.444	10.7086	1.71986	6.22644	4.77152e-10	1.40969e-08	117.981	0.0727952	TRUE
TRINITY_DN189512_c0_g1	TRINITY_DN189512_c0_g1_i1	NA	NA	NA	NA	NA	Has_ORF	51.197	-10.7054	1.83572	-5.83174	5.48536e-09	1.34628e-07	0.0149317	32.0175	TRUE
TRINITY_DN192648_c5_g2	TRINITY_DN192648_c5_g2_i4	NA	NA	NA	NA	NA	Has_ORF	2533.91	10.7044	0.91745	11.6676	1.86688e-31	6.88261e-29	2313.26	1.40245	TRUE
TRINITY_DN192766_c9_g2	TRINITY_DN192766_c9_g2_i2	NA	NA	NA	NA	NA	Has_ORF	1182.85	-10.7041	1.13739	-9.41115	4.90749e-21	6.61307e-19	0.687339	1143.01	TRUE
TRINITY_DN189555_c0_g1	TRINITY_DN189555_c0_g1_i1	CPMD8	C3 and PZP-like alpha-2-macroglobulin domain-containing protein 8	Homo	Eukaryota	HUMAN	Has_ORF	50.871	-10.702	1.72102	-6.21842	5.02182e-10	1.47986e-08	0.00608483	14.0762	TRUE
TRINITY_DN201013_c0_g2	TRINITY_DN201013_c0_g2_i1	NA	NA	NA	NA	NA	Has_ORF	33.5877	-10.6977	2.65623	-4.02738	5.64011e-05	0.000522531	0	25.7721	TRUE
TRINITY_DN196581_c0_g1	TRINITY_DN196581_c0_g1_i15	NA	NA	NA	NA	NA	Has_ORF	38.1748	-10.6974	1.7902	-5.97554	2.29324e-09	6.06659e-08	0	41.9849	TRUE
TRINITY_DN212166_c6_g1	TRINITY_DN212166_c6_g1_i4	NA	NA	NA	NA	NA	Has_ORF	809.486	10.6973	1.18007	9.06499	1.24619e-19	1.40673e-17	307.72	0.193621	TRUE
TRINITY_DN195928_c0_g1	TRINITY_DN195928_c0_g1_i8	DHHB	Desert hedgehog protein B	Xenopus	Eukaryota	XENLA	Has_ORF	34.901	-10.6947	1.78961	-5.97599	2.28696e-09	6.05458e-08	0	30.1617	TRUE
TRINITY_DN192694_c1_g1	TRINITY_DN192694_c1_g1_i2	NINJ1	Ninjurin-1	Homo	Eukaryota	HUMAN	Has_ORF	553.776	10.691	1.47715	7.2376	4.56682e-13	2.26738e-11	343.298	0.203466	TRUE
TRINITY_DN193435_c4_g2	TRINITY_DN193435_c4_g2_i1	NA	NA	NA	NA	NA	Has_ORF	39.7636	-10.6865	2.39163	-4.4683	7.88436e-06	9.0911e-05	0	34.2938	TRUE
TRINITY_DN195288_c6_g1	TRINITY_DN195288_c6_g1_i2	EAA1	Excitatory amino acid transporter 1	Homo	Eukaryota	HUMAN	Has_ORF	33.4264	-10.6852	3.34412	-3.19522	0.00139726	0.00845653	0	14.8455	TRUE
TRINITY_DN211307_c1_g1	TRINITY_DN211307_c1_g1_i13	VWDE	von Willebrand factor D and EGF domain-containing protein	Homo	Eukaryota	HUMAN	Has_ORF	37.6472	-10.6732	3.76017	-2.83848	0.00453285	0.0229322	0.0069493	11.1794	TRUE
TRINITY_DN197415_c0_g3	TRINITY_DN197415_c0_g3_i3	FCGBP	IgGFc-binding protein	Homo	Eukaryota	HUMAN	Has_ORF	32.6928	-10.6666	2.22865	-4.78614	1.70019e-06	2.3739e-05	0	16.6668	TRUE
TRINITY_DN210745_c0_g3	TRINITY_DN210745_c0_g3_i4	SSPO	SCO-spondin	Bos	Eukaryota	BOVIN	Has_ORF	72.5711	-10.6604	1.96403	-5.4278	5.70524e-08	1.15017e-06	0.0155446	26.0584	TRUE
TRINITY_DN210969_c0_g1	TRINITY_DN210969_c0_g1_i6	VWDE	von Willebrand factor D and EGF domain-containing protein	Mus	Eukaryota	MOUSE	Has_ORF	32.4082	-10.6557	2.80009	-3.80549	0.000141526	0.0011739	0	14.089	TRUE
TRINITY_DN194368_c2_g1	TRINITY_DN194368_c2_g1_i9	PDS5B	Sister chromatid cohesion protein PDS5 homolog B	Mus	Eukaryota	MOUSE	Has_ORF	42.0479	-10.6508	2.055	-5.18288	2.18485e-07	3.86305e-06	0	6.30009	TRUE
TRINITY_DN210972_c0_g1	TRINITY_DN210972_c0_g1_i1	MGA	Maltase-glucoamylase, intestinal	Homo	Eukaryota	HUMAN	Has_ORF	51.2698	-10.6466	1.34137	-7.93708	2.06992e-15	1.45209e-13	0.00361031	8.55014	TRUE
TRINITY_DN210983_c3_g1	TRINITY_DN210983_c3_g1_i1	NA	NA	NA	NA	NA	Has_ORF	100.726	10.6462	2.58039	4.12582	3.69416e-05	0.000358703	52.6822	0	TRUE
TRINITY_DN204065_c0_g1	TRINITY_DN204065_c0_g1_i4	MUC5A	Mucin-5AC {ECO:0000305}	Homo	Eukaryota	HUMAN	Has_ORF	32.2979	-10.6455	3.52736	-3.01798	0.00254465	0.0141232	0	10.6716	TRUE
TRINITY_DN197676_c1_g1	TRINITY_DN197676_c1_g1_i1	NA	NA	NA	NA	NA	Has_ORF	33.5531	-10.6444	2.52588	-4.21412	2.50756e-05	0.000254464	0	59.39	TRUE
TRINITY_DN193372_c0_g1	TRINITY_DN193372_c0_g1_i5	ORCT	Organic cation transporter protein	Sophophora	Eukaryota	DROME	Has_ORF	72.6361	-10.6444	2.2601	-4.70969	2.48093e-06	3.30425e-05	0.0191678	33.029	TRUE
TRINITY_DN202645_c0_g1	TRINITY_DN202645_c0_g1_i2	GAWKY	Protein Gawky {ECO:0000312|FlyBase:FBgn0051992}	Sophophora	Eukaryota	DROME	Has_ORF	109.88	10.6432	1.88976	5.63206	1.78073e-08	3.97588e-07	16.2767	0	TRUE
TRINITY_DN193549_c1_g2	TRINITY_DN193549_c1_g2_i1	NA	NA	NA	NA	NA	Has_ORF	70.7958	-10.6289	2.5481	-4.17129	3.02877e-05	0.000300406	0.0863184	135.759	TRUE
TRINITY_DN202138_c0_g4	TRINITY_DN202138_c0_g4_i2	UNC7	Innexin unc-7	Caenorhabditis	Eukaryota	CAEEL	Has_ORF	47.9804	-10.6218	1.39198	-7.6307	2.33475e-14	1.41171e-12	0.0211997	48.2077	TRUE
TRINITY_DN208557_c0_g1	TRINITY_DN208557_c0_g1_i2	SSPO	SCO-spondin	Gallus	Eukaryota	CHICK	Has_ORF	32.2631	-10.6142	3.50148	-3.03134	0.00243469	0.0135912	0	4.7532	TRUE
TRINITY_DN191314_c0_g1	TRINITY_DN191314_c0_g1_i4	NA	NA	NA	NA	NA	Has_ORF	77.1937	-10.5916	1.8113	-5.84752	4.98953e-09	1.23332e-07	0	20.9405	TRUE
TRINITY_DN189374_c0_g1	TRINITY_DN189374_c0_g1_i1	NA	NA	NA	NA	NA	Has_ORF	131.03	-10.589	1.48614	-7.12519	1.03939e-12	4.74573e-11	0.0683777	107.909	TRUE
TRINITY_DN208693_c2_g1	TRINITY_DN208693_c2_g1_i4	MOT2	Monocarboxylate transporter 2	Mus	Eukaryota	MOUSE	Has_ORF	33.1662	-10.5887	3.1425	-3.36952	0.00075299	0.00498946	0.0078746	12.3337	TRUE
TRINITY_DN208176_c9_g2	TRINITY_DN208176_c9_g2_i2	NA	NA	NA	NA	NA	Has_ORF	85.3662	10.5821	2.08611	5.07264	3.92336e-07	6.56197e-06	69.5696	0	TRUE
TRINITY_DN211633_c0_g1	TRINITY_DN211633_c0_g1_i2	NA	NA	NA	NA	NA	Has_ORF	100.47	10.5803	1.35726	7.7953	6.42535e-15	4.24944e-13	30.5919	0	TRUE
TRINITY_DN194511_c0_g1	TRINITY_DN194511_c0_g1_i6	HMCN1	Hemicentin-1	Homo	Eukaryota	HUMAN	Has_ORF	68.5429	-10.5782	1.94277	-5.4449	5.18356e-08	1.05668e-06	0.0188686	27.5109	TRUE
TRINITY_DN191090_c0_g1	TRINITY_DN191090_c0_g1_i1	CELR2	Cadherin EGF LAG seven-pass G-type receptor 2	Mus	Eukaryota	MOUSE	Has_ORF	30.5894	-10.5749	3.47312	-3.0448	0.00232838	0.0130683	0	12.5317	TRUE
TRINITY_DN201448_c4_g5	TRINITY_DN201448_c4_g5_i2	SPEB	Agmatinase, mitochondrial	Gallus	Eukaryota	CHICK	Has_ORF	45.8824	-10.5695	1.94412	-5.43665	5.42902e-08	1.10283e-06	0.0151715	32.0208	TRUE
TRINITY_DN195928_c0_g1	TRINITY_DN195928_c0_g1_i3	DHHA	Desert hedgehog protein A	Xenopus	Eukaryota	XENLA	Has_ORF	31.2599	-10.563	2.7401	-3.85496	0.000115748	0.000984841	0	46.1204	TRUE
TRINITY_DN201235_c0_g1	TRINITY_DN201235_c0_g1_i1	ITPR2	Inositol 1,4,5-trisphosphate receptor type 2	Rattus	Eukaryota	RAT	Has_ORF	30.7113	-10.5554	2.08657	-5.05871	4.22106e-07	7.0125e-06	0	14.6871	TRUE
TRINITY_DN209960_c1_g1	TRINITY_DN209960_c1_g1_i2	NA	NA	NA	NA	NA	Has_ORF	30.2805	-10.554	4.04764	-2.60745	0.00912207	0.0412266	0	31.9224	TRUE
TRINITY_DN193294_c8_g2	TRINITY_DN193294_c8_g2_i1	NA	NA	NA	NA	NA	Has_ORF	67.0624	-10.5519	1.84002	-5.73467	9.77009e-09	2.28927e-07	0.0903907	135.082	TRUE
TRINITY_DN184950_c0_g1	TRINITY_DN184950_c0_g1_i1	NA	NA	NA	NA	NA	Has_ORF	30.1772	-10.5514	2.79713	-3.77221	0.000161807	0.001316	0	53.9781	TRUE
TRINITY_DN209845_c3_g1	TRINITY_DN209845_c3_g1_i12	NA	NA	NA	NA	NA	Has_ORF	50.555	-10.5414	2.22999	-4.72711	2.27739e-06	3.06616e-05	0.0233959	51.5208	TRUE
TRINITY_DN202918_c0_g1	TRINITY_DN202918_c0_g1_i10	HH	Protein hedgehog {ECO:0000250|UniProtKB:Q02936}	Sophophora	Eukaryota	DROWI	Has_ORF	187.709	-10.534	1.97685	-5.3287	9.89168e-08	1.88868e-06	0.162814	239.648	TRUE
TRINITY_DN191250_c0_g1	TRINITY_DN191250_c0_g1_i3	SAT2	Diamine acetyltransferase 2	Mus	Eukaryota	MOUSE	Has_ORF	38.7642	-10.5331	1.79429	-5.87031	4.34971e-09	1.08524e-07	0	33.5037	TRUE
TRINITY_DN209891_c3_g1	TRINITY_DN209891_c3_g1_i7	NA	NA	NA	NA	NA	Has_ORF	30.2592	-10.533	2.48529	-4.23812	2.25397e-05	0.000231167	0	11.6418	TRUE
TRINITY_DN200869_c8_g1	TRINITY_DN200869_c8_g1_i2	NA	NA	NA	NA	NA	Has_ORF	103.319	-10.5279	1.86073	-5.65794	1.53197e-08	3.46092e-07	0.0694322	100.184	TRUE
TRINITY_DN208074_c2_g1	TRINITY_DN208074_c2_g1_i1	ETS4	.	.	.	CAEEL	Has_ORF	29.7743	-10.5165	3.30426	-3.18269	0.00145912	0.00876813	0	15.5874	TRUE
TRINITY_DN200099_c1_g2	TRINITY_DN200099_c1_g2_i2	NA	NA	NA	NA	NA	Has_ORF	29.4402	-10.5117	2.65277	-3.96253	7.41605e-05	0.00066495	0	27.3021	TRUE
TRINITY_DN192033_c6_g4	TRINITY_DN192033_c6_g4_i1	SMYD5	SET and MYND domain-containing protein 5	Mus	Eukaryota	MOUSE	Has_ORF	43.9196	-10.5078	1.58896	-6.61301	3.76587e-11	1.34439e-09	0.0051455	10.81	TRUE
TRINITY_DN206950_c2_g1	TRINITY_DN206950_c2_g1_i4	SC6A5	Sodium- and chloride-dependent glycine transporter 2	Homo	Eukaryota	HUMAN	Has_ORF	557.373	-10.5021	2.23332	-4.70245	2.57052e-06	3.40786e-05	0.129698	188.385	TRUE
TRINITY_DN190888_c0_g1	TRINITY_DN190888_c0_g1_i2	SC6A5	Sodium- and chloride-dependent glycine transporter 2	Homo	Eukaryota	HUMAN	Has_ORF	29.8388	-10.5004	1.73774	-6.04255	1.51695e-09	4.1361e-08	0	11.5521	TRUE
TRINITY_DN203354_c0_g1	TRINITY_DN203354_c0_g1_i8	RDH7	Retinol dehydrogenase 7	Rattus	Eukaryota	RAT	Has_ORF	65.7706	-10.4932	1.62943	-6.4398	1.19634e-10	3.91863e-09	0.0317839	47.4461	TRUE
TRINITY_DN197422_c3_g1	TRINITY_DN197422_c3_g1_i3	CLP1H	CAP-Gly domain-containing linker protein 1 homolog {ECO:0000312|WormBase:M01A8.2a}	Caenorhabditis	Eukaryota	CAEEL	Has_ORF	28.598	-10.4778	3.55757	-2.94523	0.00322718	0.0172749	0	8.05954	TRUE
TRINITY_DN198001_c0_g2	TRINITY_DN198001_c0_g2_i1	HXA7	Homeobox protein Hox-A7	Heterodontus	Eukaryota	HETFR	Has_ORF	28.5646	-10.4761	3.43163	-3.05281	0.0022671	0.0127667	0	9.16767	TRUE
TRINITY_DN208557_c0_g1	TRINITY_DN208557_c0_g1_i1	SSPO	SCO-spondin	Gallus	Eukaryota	CHICK	Has_ORF	28.539	-10.4722	3.80054	-2.75546	0.00586101	0.0284951	0	4.29891	TRUE
TRINITY_DN194673_c0_g2	TRINITY_DN194673_c0_g2_i10	HMCN1	.	.	.	MOUSE	Has_ORF	28.4937	-10.4703	3.85353	-2.71707	0.00658631	0.0314046	0	24.8839	TRUE
TRINITY_DN183591_c0_g3	TRINITY_DN183591_c0_g3_i1	NA	NA	NA	NA	NA	Has_ORF	64.0675	-10.4693	2.18648	-4.7882	1.68281e-06	2.35248e-05	0.051627	78.1666	TRUE
TRINITY_DN194799_c7_g1	TRINITY_DN194799_c7_g1_i2	S39AC	Zinc transporter ZIP12	Homo	Eukaryota	HUMAN	Has_ORF	32.5247	-10.4691	2.56863	-4.07575	4.58663e-05	0.000435121	0.00698679	9.63927	TRUE
TRINITY_DN209812_c0_g1	TRINITY_DN209812_c0_g1_i22	S36A4	Proton-coupled amino acid transporter 4	Xenopus	Eukaryota	XENLA	Has_ORF	28.3777	-10.4625	2.77563	-3.7694	0.00016364	0.00132964	0	10.8305	TRUE
TRINITY_DN202741_c1_g1	TRINITY_DN202741_c1_g1_i5	UN93A	Protein unc-93 homolog A	Homo	Eukaryota	HUMAN	Has_ORF	592.455	10.4491	1.05283	9.92483	3.24662e-23	5.48837e-21	19.409	0	TRUE
TRINITY_DN213188_c1_g1	TRINITY_DN213188_c1_g1_i1	NA	NA	NA	NA	NA	Has_ORF	432.234	10.448	2.19369	4.76275	1.90977e-06	2.618e-05	64.3677	0.0481339	TRUE
TRINITY_DN204065_c0_g2	TRINITY_DN204065_c0_g2_i3	CILP1	Cartilage intermediate layer protein 1	Mus	Eukaryota	MOUSE	Has_ORF	87.8511	-10.4459	2.35012	-4.44485	8.79535e-06	0.000100132	0.0926626	130.784	TRUE
TRINITY_DN209916_c0_g1	TRINITY_DN209916_c0_g1_i2	NA	NA	NA	NA	NA	Has_ORF	118.639	-10.4458	1.80098	-5.80008	6.62837e-09	1.60746e-07	0.0540679	76.2922	TRUE
TRINITY_DN213265_c2_g2	TRINITY_DN213265_c2_g2_i6	ZO1	Tight junction protein ZO-1	Mus	Eukaryota	MOUSE	Has_ORF	61.0557	-10.4449	2.50231	-4.17411	2.99151e-05	0.000297392	0	3.94371	TRUE
TRINITY_DN203030_c0_g2	TRINITY_DN203030_c0_g2_i2	COLA1	Collagen alpha-1(XXI) chain	Xenopus	Eukaryota	XENLA	Has_ORF	27.945	-10.4433	2.72312	-3.83503	0.000125548	0.00105886	0	44.1616	TRUE
TRINITY_DN211047_c3_g1	TRINITY_DN211047_c3_g1_i12	NA	NA	NA	NA	NA	Has_ORF	41.9454	-10.4424	1.64299	-6.3557	2.07485e-10	6.51895e-09	0.0371804	74.6413	TRUE
TRINITY_DN201721_c3_g3	TRINITY_DN201721_c3_g3_i1	NA	NA	NA	NA	NA	Has_ORF	28.2121	-10.441	1.45584	-7.1718	7.40196e-13	3.48053e-11	0	18.533	TRUE
TRINITY_DN189031_c0_g1	TRINITY_DN189031_c0_g1_i1	HLOX2	Homeobox protein LOX2	Helobdella	Eukaryota	HELRO	Has_ORF	30.2444	-10.4404	1.49524	-6.98239	2.9019e-12	1.22941e-10	0	16.1888	TRUE
TRINITY_DN208386_c1_g1	TRINITY_DN208386_c1_g1_i23	NA	NA	NA	NA	NA	Has_ORF	92.221	10.4394	1.99854	5.22351	1.75565e-07	3.18545e-06	37.7156	0	TRUE
TRINITY_DN166785_c0_g1	TRINITY_DN166785_c0_g1_i1	CP2U1	Cytochrome P450 2U1	Mus	Eukaryota	MOUSE	Has_ORF	43.181	-10.4339	1.59331	-6.54862	5.8073e-11	2.02263e-09	0.0109999	22.4976	TRUE
TRINITY_DN194153_c3_g2	TRINITY_DN194153_c3_g2_i2	AMT1	Putative ammonium transporter 1	Caenorhabditis	Eukaryota	CAEEL	Has_ORF	87.4163	-10.4324	2.45531	-4.2489	2.14822e-05	0.000222045	0.030743	42.9469	TRUE
TRINITY_DN192711_c0_g1	TRINITY_DN192711_c0_g1_i3	HAAF	Hemagglutinin/amebocyte aggregation factor	Limulus	Eukaryota	LIMPO	Has_ORF	95.7075	-10.4285	2.41297	-4.32185	1.54729e-05	0.000165344	0.113521	155.113	TRUE
TRINITY_DN192907_c0_g1	TRINITY_DN192907_c0_g1_i2	NA	NA	NA	NA	NA	Has_ORF	91.6038	-10.4268	1.44234	-7.2291	4.8621e-13	2.40023e-11	0.0444288	60.3433	TRUE
TRINITY_DN209006_c6_g1	TRINITY_DN209006_c6_g1_i5	NA	NA	NA	NA	NA	Has_ORF	42.7423	-10.4242	1.59958	-6.51681	7.18164e-11	2.45202e-09	0	13.418	TRUE
TRINITY_DN200489_c1_g2	TRINITY_DN200489_c1_g2_i2	RELN	Reelin	Homo	Eukaryota	HUMAN	Has_ORF	27.6631	-10.424	1.97841	-5.26885	1.3728e-07	2.54817e-06	0	37.8473	TRUE
TRINITY_DN209590_c0_g1	TRINITY_DN209590_c0_g1_i16	FLNA	Filamin-A	Sophophora	Eukaryota	DROME	Has_ORF	27.7497	-10.4235	2.82581	-3.68869	0.000225411	0.00175424	0	10.4691	TRUE
TRINITY_DN194233_c1_g1	TRINITY_DN194233_c1_g1_i1	NA	NA	NA	NA	NA	Has_ORF	28.6435	-10.4149	2.90337	-3.58719	0.000334262	0.0024678	0	38.9314	TRUE
TRINITY_DN203004_c0_g1	TRINITY_DN203004_c0_g1_i4	FAT1	Protocadherin Fat 1	Homo	Eukaryota	HUMAN	Has_ORF	61.3432	-10.4115	1.35582	-7.67915	1.60149e-14	9.98194e-13	0.0171736	23.2839	TRUE
TRINITY_DN204232_c0_g2	TRINITY_DN204232_c0_g2_i2	S13A5	Solute carrier family 13 member 5	Homo	Eukaryota	HUMAN	Has_ORF	28.4367	-10.4086	3.26085	-3.192	0.00141289	0.00853206	0	13.9539	TRUE
TRINITY_DN194969_c0_g1	TRINITY_DN194969_c0_g1_i2	CML1	Calmodulin-like protein 1	Oryza	Eukaryota	ORYSJ	Has_ORF	143.205	-10.4084	1.62744	-6.39554	1.59982e-10	5.15257e-09	0.0406303	56.0965	TRUE
TRINITY_DN197072_c6_g1	TRINITY_DN197072_c6_g1_i1	C1QT3	Complement C1q tumor necrosis factor-related protein 3	Homo	Eukaryota	HUMAN	Has_ORF	27.9806	-10.4082	2.74552	-3.79096	0.000150063	0.00123321	0	11.727	TRUE
TRINITY_DN201187_c0_g1	TRINITY_DN201187_c0_g1_i3	APBP2	Amyloid protein-binding protein 2	Rattus	Eukaryota	RAT	Has_ORF	27.9279	-10.3999	3.13493	-3.31742	0.000908524	0.0058539	0	8.2087	TRUE
TRINITY_DN198639_c12_g2	TRINITY_DN198639_c12_g2_i2	FBLN2	Fibulin-2	Mus	Eukaryota	MOUSE	Has_ORF	204.612	-10.3997	1.67951	-6.1921	5.93694e-10	1.73332e-08	0	9.97945	TRUE
TRINITY_DN196741_c6_g1	TRINITY_DN196741_c6_g1_i2	NA	NA	NA	NA	NA	Has_ORF	64.1568	-10.3891	1.33927	-7.75732	8.67397e-15	5.61862e-13	0.0181296	26.7906	TRUE
TRINITY_DN189557_c1_g1	TRINITY_DN189557_c1_g1_i2	SYNG1	Synapse differentiation-inducing gene protein 1	Rattus	Eukaryota	RAT	Has_ORF	26.8777	-10.3883	3.68008	-2.82284	0.00475999	0.0238757	0	24.1888	TRUE
TRINITY_DN210659_c5_g1	TRINITY_DN210659_c5_g1_i6	NA	NA	NA	NA	NA	Has_ORF	26.8902	-10.3876	3.81048	-2.72607	0.0064094	0.0307259	0	25.6187	TRUE
TRINITY_DN114808_c0_g1	TRINITY_DN114808_c0_g1_i1	NA	NA	NA	NA	NA	Has_ORF	27.8161	-10.3783	1.8106	-5.73194	9.92903e-09	2.32419e-07	0	38.3098	TRUE
TRINITY_DN213581_c5_g1	TRINITY_DN213581_c5_g1_i3	MRP4	Multidrug resistance-associated protein 4	Homo	Eukaryota	HUMAN	Has_ORF	200.945	10.3759	0.994155	10.4369	1.68179e-25	3.53226e-23	81.5383	0.0555818	TRUE
TRINITY_DN212162_c3_g2	TRINITY_DN212162_c3_g2_i2	SORL	Sortilin-related receptor	Homo	Eukaryota	HUMAN	Has_ORF	41.8198	-10.3719	2.58353	-4.01463	5.95381e-05	0.000548602	0	3.4847	TRUE
TRINITY_DN197415_c0_g3	TRINITY_DN197415_c0_g3_i4	NA	NA	NA	NA	NA	Has_ORF	59.1963	-10.3676	1.24485	-8.32842	8.19288e-17	6.84155e-15	0.0451716	60.3542	TRUE
TRINITY_DN211267_c4_g1	TRINITY_DN211267_c4_g1_i1	S23A1	Solute carrier family 23 member 1	Mus	Eukaryota	MOUSE	Has_ORF	148.746	-10.3676	2.17177	-4.77379	1.8079e-06	2.5041e-05	0.0572876	75.354	TRUE
TRINITY_DN202700_c0_g2	TRINITY_DN202700_c0_g2_i2	NA	NA	NA	NA	NA	Has_ORF	29.7974	-10.3636	2.22186	-4.66439	3.0954e-06	3.98777e-05	0	45.3754	TRUE
TRINITY_DN206344_c2_g1	TRINITY_DN206344_c2_g1_i11	ABR	Active breakpoint cluster region-related protein	Silurana	Eukaryota	XENTR	Has_ORF	71.3232	10.3628	3.24648	3.19199	0.00141294	0.00853206	41.3139	0	TRUE
TRINITY_DN193935_c0_g3	TRINITY_DN193935_c0_g3_i1	TM145	Transmembrane protein 145	Xenopus	Eukaryota	XENLA	Has_ORF	40.0739	-10.3622	1.79882	-5.76056	8.38373e-09	1.99545e-07	0	9.64781	TRUE
TRINITY_DN199588_c1_g3	TRINITY_DN199588_c1_g3_i3	KAD8	Adenylate kinase 8	Xenopus	Eukaryota	XENLA	Has_ORF	35.9751	-10.3568	2.41371	-4.29084	1.77999e-05	0.000187551	0	9.73249	TRUE
TRINITY_DN191527_c0_g1	TRINITY_DN191527_c0_g1_i1	ARRD3	Arrestin domain-containing protein 3	Pongo	Eukaryota	PONAB	Has_ORF	26.271	-10.3555	3.54496	-2.92118	0.00348711	0.0184695	0	13.8299	TRUE
TRINITY_DN194163_c15_g1	TRINITY_DN194163_c15_g1_i1	NA	NA	NA	NA	NA	Has_ORF	30.2772	-10.3501	1.57163	-6.58554	4.5324e-11	1.60439e-09	0	16.1253	TRUE
TRINITY_DN190145_c0_g1	TRINITY_DN190145_c0_g1_i1	HME2A	Homeobox protein engrailed-2-A	Xenopus	Eukaryota	XENLA	Has_ORF	26.1466	-10.3486	3.48265	-2.97146	0.00296388	0.0160892	0	15.3559	TRUE
TRINITY_DN196133_c1_g1	TRINITY_DN196133_c1_g1_i2	NA	NA	NA	NA	NA	Has_ORF	31.095	-10.3369	1.5031	-6.87708	6.10916e-12	2.46752e-10	0	16.0412	TRUE
TRINITY_DN183804_c0_g1	TRINITY_DN183804_c0_g1_i1	NA	NA	NA	NA	NA	Has_ORF	26.2707	-10.3354	1.61861	-6.38534	1.71015e-10	5.46726e-09	0	49.1513	TRUE
TRINITY_DN203027_c6_g1	TRINITY_DN203027_c6_g1_i1	IRF4	Interferon regulatory factor 4	Mus	Eukaryota	MOUSE	Has_ORF	36.8609	-10.3347	1.80734	-5.71817	1.07678e-08	2.50778e-07	0	14.3511	TRUE
TRINITY_DN207829_c0_g1	TRINITY_DN207829_c0_g1_i1	NA	NA	NA	NA	NA	Has_ORF	39.2698	-10.3323	1.84009	-5.61513	1.96412e-08	4.33822e-07	0.0066805	11.0108	TRUE
TRINITY_DN196299_c3_g1	TRINITY_DN196299_c3_g1_i1	PLSLP	Perlustrin-like protein	Lottia	Eukaryota	LOTGI	Has_ORF	25.9837	-10.3312	1.44867	-7.13148	9.92945e-13	4.55714e-11	0	47.1521	TRUE
TRINITY_DN196004_c3_g1	TRINITY_DN196004_c3_g1_i2	NRSN1	Neurensin-1	Mus	Eukaryota	MOUSE	Has_ORF	48.1732	-10.3214	1.61361	-6.39648	1.58995e-10	5.12554e-09	0	18.2231	TRUE
TRINITY_DN196007_c0_g1	TRINITY_DN196007_c0_g1_i5	BRAC1	Brachyury protein homolog 1	Branchiostoma	Eukaryota	BRAFL	Has_ORF	795.414	10.3159	0.799326	12.9057	4.1806e-38	2.73356e-35	77.6281	0.0520142	TRUE
TRINITY_DN211476_c2_g1	TRINITY_DN211476_c2_g1_i10	SYNE1	Nesprin-1	Homo	Eukaryota	HUMAN	Has_ORF	25.9566	-10.3156	3.45742	-2.98362	0.00284859	0.0155535	0	2.28937	TRUE
TRINITY_DN203896_c3_g1	TRINITY_DN203896_c3_g1_i1	EAA1	Excitatory amino acid transporter	Caenorhabditis	Eukaryota	CAEEL	Has_ORF	39.4054	-10.3132	1.90723	-5.40743	6.39348e-08	1.27483e-06	0.0116704	20.6237	TRUE
TRINITY_DN205183_c1_g1	TRINITY_DN205183_c1_g1_i4	NA	NA	NA	NA	NA	Has_ORF	675.808	10.3098	1.15297	8.94191	3.82493e-19	4.07856e-17	58.608	0.0440866	TRUE
TRINITY_DN201454_c0_g3	TRINITY_DN201454_c0_g3_i2	HMCN1	.	.	.	MOUSE	Has_ORF	25.5037	-10.3071	3.2574	-3.16421	0.00155505	0.00925792	0	45.5719	TRUE
TRINITY_DN209259_c3_g1	TRINITY_DN209259_c3_g1_i1	MGT4C	Alpha-1,3-mannosyl-glycoprotein 4-beta-N-acetylglucosaminyltransferase C	Sus	Eukaryota	PIG	Has_ORF	26.0094	-10.3026	1.41144	-7.29938	2.89106e-13	1.47555e-11	0	11.0469	TRUE
TRINITY_DN205213_c1_g1	TRINITY_DN205213_c1_g1_i6	NA	NA	NA	NA	NA	Has_ORF	26.4527	-10.301	2.7894	-3.69292	0.000221698	0.00172883	0	14.8732	TRUE
TRINITY_DN208139_c10_g1	TRINITY_DN208139_c10_g1_i2	NA	NA	NA	NA	NA	Has_ORF	161.042	10.2984	1.14928	8.96071	3.22602e-19	3.47198e-17	77.9064	0	TRUE
TRINITY_DN96493_c0_g1	TRINITY_DN96493_c0_g1_i1	SCP1	Sarcoplasmic calcium-binding proteins I, III, and IV	Branchiostoma	Eukaryota	BRALA	Has_ORF	144.547	-10.2948	1.33193	-7.72926	1.08175e-14	6.95508e-13	0.0681032	83.6037	TRUE
TRINITY_DN204983_c2_g1	TRINITY_DN204983_c2_g1_i1	TRI18	E3 ubiquitin-protein ligase Midline-1	Rattus	Eukaryota	RAT	Has_ORF	553.227	-10.2867	1.00353	-10.2505	1.17748e-24	2.26698e-22	0.147297	183.627	TRUE
TRINITY_DN205596_c0_g3	TRINITY_DN205596_c0_g3_i3	CNFN	Cornifelin	Mus	Eukaryota	MOUSE	Has_ORF	37.5461	-10.283	1.9571	-5.25417	1.48693e-07	2.74094e-06	0.0327227	52.3516	TRUE
TRINITY_DN190931_c0_g1	TRINITY_DN190931_c0_g1_i3	NA	NA	NA	NA	NA	Has_ORF	24.9691	-10.282	3.45604	-2.97509	0.00292903	0.0159299	0	22.6837	TRUE
TRINITY_DN195406_c8_g1	TRINITY_DN195406_c8_g1_i3	NA	NA	NA	NA	NA	Has_ORF	37.1284	-10.2767	2.62021	-3.92209	8.77854e-05	0.000772329	0.0153127	24.3955	TRUE
TRINITY_DN184003_c0_g1	TRINITY_DN184003_c0_g1_i1	NA	NA	NA	NA	NA	Has_ORF	37.6768	-10.2728	1.83613	-5.5948	2.20872e-08	4.83228e-07	0.0411496	65.3904	TRUE
TRINITY_DN190601_c0_g1	TRINITY_DN190601_c0_g1_i1	SCR11	S-crystallin SL11	Nototodarus	Eukaryota	NOTSL	Has_ORF	950.878	-10.2701	1.33801	-7.67562	1.64624e-14	1.02241e-12	0.876647	1082.04	TRUE
TRINITY_DN200989_c0_g1	TRINITY_DN200989_c0_g1_i4	TPM	Tropomyosin	Mimachlamys	Eukaryota	MIMNO	Has_ORF	24.9793	-10.2631	3.21791	-3.18936	0.00142588	0.0085952	0	15.2438	TRUE
TRINITY_DN203030_c0_g4	TRINITY_DN203030_c0_g4_i1	NA	NA	NA	NA	NA	Has_ORF	85.1271	-10.2461	1.49527	-6.85231	7.26683e-12	2.91135e-10	0.118672	139.614	TRUE
TRINITY_DN193901_c10_g1	TRINITY_DN193901_c10_g1_i1	NA	NA	NA	NA	NA	Has_ORF	54.2883	-10.245	2.65423	-3.85987	0.000113445	0.000967145	0.048274	59.9104	TRUE
TRINITY_DN192399_c0_g1	TRINITY_DN192399_c0_g1_i1	NA	NA	NA	NA	NA	Has_ORF	37.178	-10.2445	1.50258	-6.81797	9.23389e-12	3.64881e-10	0.0250943	38.8988	TRUE
TRINITY_DN199614_c1_g3	TRINITY_DN199614_c1_g3_i6	NA	NA	NA	NA	NA	Has_ORF	25.1513	-10.2441	2.37184	-4.31907	1.56686e-05	0.000166973	0	20.7881	TRUE
TRINITY_DN187543_c0_g1	TRINITY_DN187543_c0_g1_i1	TSN16	Tetraspanin-16	Homo	Eukaryota	HUMAN	Has_ORF	24.5537	-10.2431	3.24565	-3.15594	0.00159983	0.0094919	0	13.5839	TRUE
TRINITY_DN205435_c0_g1	TRINITY_DN205435_c0_g1_i14	NA	NA	NA	NA	NA	Has_ORF	27.6004	-10.2409	3.95665	-2.58827	0.00964605	0.0431463	0.0413768	50.2181	TRUE
TRINITY_DN195999_c7_g1	TRINITY_DN195999_c7_g1_i1	IOD1	Type I iodothyronine deiodinase	Oryctolagus	Eukaryota	RABIT	Has_ORF	36.9401	-10.2388	1.83315	-5.58533	2.33259e-08	5.08722e-07	0.0192945	33.6542	TRUE
TRINITY_DN188658_c0_g1	TRINITY_DN188658_c0_g1_i1	NA	NA	NA	NA	NA	Has_ORF	24.1273	-10.2326	3.66182	-2.7944	0.00519955	0.0257599	0	28.1988	TRUE
TRINITY_DN197593_c0_g2	TRINITY_DN197593_c0_g2_i2	FAT1	Protocadherin Fat 1	Homo	Eukaryota	HUMAN	Has_ORF	24.2677	-10.2292	2.55228	-4.00785	6.12749e-05	0.000561619	0	17.0596	TRUE
TRINITY_DN211628_c2_g1	TRINITY_DN211628_c2_g1_i2	SAMH1	Deoxynucleoside triphosphate triphosphohydrolase SAMHD1	Bos	Eukaryota	BOVIN	Has_ORF	24.039	-10.2249	2.03746	-5.01845	5.20913e-07	8.43562e-06	0	32.3786	TRUE
TRINITY_DN208075_c4_g1	TRINITY_DN208075_c4_g1_i7	NA	NA	NA	NA	NA	Has_ORF	1723.85	10.2246	0.683007	14.9699	1.15455e-50	1.81868e-47	152.872	0.13401	TRUE
TRINITY_DN189702_c0_g1	TRINITY_DN189702_c0_g1_i1	NA	NA	NA	NA	NA	Has_ORF	110.59	-10.2221	1.67901	-6.08817	1.14207e-09	3.17643e-08	0.0792625	92.6967	TRUE
TRINITY_DN191324_c0_g1	TRINITY_DN191324_c0_g1_i6	MLR	Myosin regulatory light chain, smooth muscle	Pseudocardium	Eukaryota	SPISA	Has_ORF	24.2604	-10.2165	2.66745	-3.83007	0.000128106	0.00107681	0	17.5283	TRUE
TRINITY_DN190443_c0_g1	TRINITY_DN190443_c0_g1_i4	RGN	Regucalcin	Danio	Eukaryota	DANRE	Has_ORF	136.264	-10.2135	1.94421	-5.25328	1.49415e-07	2.75132e-06	0.0871681	102.859	TRUE
TRINITY_DN195202_c3_g1	TRINITY_DN195202_c3_g1_i3	NA	NA	NA	NA	NA	Has_ORF	24.5766	-10.21	2.29612	-4.44663	8.72267e-06	9.93702e-05	0	39.964	TRUE
TRINITY_DN206747_c2_g1	TRINITY_DN206747_c2_g1_i7	NA	NA	NA	NA	NA	Has_ORF	35.9032	-10.2091	2.78919	-3.66025	0.000251969	0.00193015	0.044139	66.8121	TRUE
TRINITY_DN211485_c1_g3	TRINITY_DN211485_c1_g3_i1	ITPR1	Inositol 1,4,5-trisphosphate receptor type 1	Bos	Eukaryota	BOVIN	Has_ORF	23.7871	-10.2056	3.31322	-3.08027	0.0020681	0.0118053	0	5.93776	TRUE
TRINITY_DN202549_c2_g1	TRINITY_DN202549_c2_g1_i2	TRI56	E3 ubiquitin-protein ligase TRIM56	Bos	Eukaryota	BOVIN	Has_ORF	23.7722	-10.2052	2.61792	-3.89819	9.69142e-05	0.000841956	0	10.7076	TRUE
TRINITY_DN195717_c2_g1	TRINITY_DN195717_c2_g1_i10	CCD17	Coiled-coil domain-containing protein 17	Mus	Eukaryota	MOUSE	Has_ORF	23.5506	-10.1977	3.58167	-2.84718	0.00441089	0.0224332	0	8.87392	TRUE
TRINITY_DN200881_c1_g3	TRINITY_DN200881_c1_g3_i1	OX1R	Orexin receptor type 1	Mus	Eukaryota	MOUSE	Has_ORF	66.51	-10.1973	2.31599	-4.403	1.06766e-05	0.000119047	0	9.10536	TRUE
TRINITY_DN190334_c0_g1	TRINITY_DN190334_c0_g1_i2	PE1	Peritrophin-1	Anopheles	Eukaryota	ANOGA	Has_ORF	23.5706	-10.1951	3.42575	-2.97602	0.00292013	0.015894	0	44.8284	TRUE
TRINITY_DN200989_c0_g1	TRINITY_DN200989_c0_g1_i5	TPM	Tropomyosin	Chlamys	Eukaryota	CHLNI	Has_ORF	26.9434	-10.1934	2.74993	-3.7068	0.000209893	0.00164828	0	15.5644	TRUE
TRINITY_DN201351_c2_g2	TRINITY_DN201351_c2_g2_i2	PPIB	Peptidyl-prolyl cis-trans isomerase B	Dictyostelium	Eukaryota	DICDI	Has_ORF	23.6367	-10.1927	3.04862	-3.34338	0.000827634	0.00539737	0	21.468	TRUE
TRINITY_DN207404_c1_g1	TRINITY_DN207404_c1_g1_i1	TRI56	E3 ubiquitin-protein ligase TRIM56	Homo	Eukaryota	HUMAN	Has_ORF	23.4543	-10.1918	3.71154	-2.74597	0.00603314	0.0291887	0	12.0061	TRUE
TRINITY_DN211793_c4_g2	TRINITY_DN211793_c4_g2_i8	NA	NA	NA	NA	NA	Has_ORF	24.0547	-10.1898	2.62384	-3.88353	0.000102952	0.000889506	0	9.34321	TRUE
TRINITY_DN199144_c1_g1	TRINITY_DN199144_c1_g1_i1	NA	NA	NA	NA	NA	Has_ORF	30.9991	-10.1856	2.41868	-4.21122	2.53991e-05	0.000257521	0	8.81347	TRUE
TRINITY_DN208100_c2_g1	TRINITY_DN208100_c2_g1_i3	ZIG8	.	.	.	CAEEL	Has_ORF	67.3584	10.1835	1.5989	6.36905	1.90197e-10	6.03046e-09	21.9129	0	TRUE
TRINITY_DN188830_c0_g1	TRINITY_DN188830_c0_g1_i1	NA	NA	NA	NA	NA	Has_ORF	154.341	-10.1821	1.23357	-8.25415	1.5299e-16	1.23875e-14	0.143358	165.766	TRUE
TRINITY_DN210904_c1_g1	TRINITY_DN210904_c1_g1_i3	COCA1	Collagen alpha-1(XII) chain	Homo	Eukaryota	HUMAN	Has_ORF	28.0691	-10.1757	2.88583	-3.52609	0.00042175	0.0030148	0.010826	12.2458	TRUE
TRINITY_DN186773_c0_g1	TRINITY_DN186773_c0_g1_i1	NA	NA	NA	NA	NA	Has_ORF	24.6106	-10.174	2.13296	-4.7699	1.84314e-06	2.53871e-05	0	39.4095	TRUE
TRINITY_DN213751_c1_g1	TRINITY_DN213751_c1_g1_i4	SPTN5	Spectrin beta chain, non-erythrocytic 5	Homo	Eukaryota	HUMAN	Has_ORF	27.9261	-10.1726	1.92921	-5.27293	1.34262e-07	2.4975e-06	0	2.0056	TRUE
TRINITY_DN207345_c1_g1	TRINITY_DN207345_c1_g1_i3	CHS4	Chitin synthase 4	Magnaporthe	Eukaryota	MAGO7	Has_ORF	169.423	10.1646	2.26327	4.49113	7.08479e-06	8.28352e-05	77.5682	0.069959	TRUE
TRINITY_DN204583_c0_g2	TRINITY_DN204583_c0_g2_i1	CLC4E	C-type lectin domain family 4 member E	Homo	Eukaryota	HUMAN	Has_ORF	129.557	-10.1638	1.40269	-7.24592	4.29528e-13	2.13869e-11	0.0280465	32.2368	TRUE
TRINITY_DN196563_c0_g1	TRINITY_DN196563_c0_g1_i2	PIF	Protein PIF	Pinctada	Eukaryota	PINMG	Has_ORF	34.4617	-10.1626	1.26363	-8.04237	8.81152e-16	6.48329e-14	0.0115685	19.13	TRUE
TRINITY_DN207975_c1_g1	TRINITY_DN207975_c1_g1_i6	PAX2A	Paired box protein Pax-2a	Danio	Eukaryota	DANRE	Has_ORF	56.3556	-10.1602	1.50022	-6.77252	1.26561e-11	4.89506e-10	0.00974615	11.5472	TRUE
TRINITY_DN203248_c0_g2	TRINITY_DN203248_c0_g2_i3	NA	NA	NA	NA	NA	Has_ORF	73.0998	10.158	2.13367	4.76083	1.928e-06	2.63777e-05	54.6715	0	TRUE
TRINITY_DN190583_c0_g1	TRINITY_DN190583_c0_g1_i1	PCDB9	Protocadherin beta-9	Homo	Eukaryota	HUMAN	Has_ORF	22.9587	-10.1575	2.85986	-3.55175	0.000382679	0.00276401	0	10.1323	TRUE
TRINITY_DN192854_c0_g1	TRINITY_DN192854_c0_g1_i1	NA	NA	NA	NA	NA	Has_ORF	106.942	-10.1565	1.09783	-9.25145	2.21474e-20	2.77083e-18	0.0671093	73.4869	TRUE
TRINITY_DN210318_c1_g1	TRINITY_DN210318_c1_g1_i2	CD82	CD82 antigen	Homo	Eukaryota	HUMAN	Has_ORF	23.2365	-10.1507	3.27704	-3.09751	0.00195151	0.011236	0	15.3796	TRUE
TRINITY_DN203782_c0_g1	TRINITY_DN203782_c0_g1_i1	NA	NA	NA	NA	NA	Has_ORF	23.2119	-10.1502	2.67296	-3.79735	0.000146249	0.00120644	0	15.2063	TRUE
TRINITY_DN210224_c0_g1	TRINITY_DN210224_c0_g1_i6	NA	NA	NA	NA	NA	Has_ORF	634.479	10.1444	1.44742	7.00862	2.40679e-12	1.03355e-10	215.219	0.187437	TRUE
TRINITY_DN193961_c0_g1	TRINITY_DN193961_c0_g1_i1	ACES	Acetylcholinesterase	Rattus	Eukaryota	RAT	Has_ORF	23.0649	-10.1439	2.68693	-3.77526	0.000159838	0.00130212	0	12.0711	TRUE
TRINITY_DN205850_c1_g1	TRINITY_DN205850_c1_g1_i3	FAT4	Protocadherin Fat 4	Mus	Eukaryota	MOUSE	Has_ORF	22.699	-10.1432	2.91061	-3.48489	0.000492343	0.0034469	0	3.27165	TRUE
TRINITY_DN213265_c2_g2	TRINITY_DN213265_c2_g2_i4	ZO1	Tight junction protein ZO-1	Mus	Eukaryota	MOUSE	Has_ORF	250.845	10.1382	1.53973	6.58441	4.56709e-11	1.61503e-09	8.62763	0	TRUE
TRINITY_DN203957_c1_g2	TRINITY_DN203957_c1_g2_i1	ASMT	Acetylserotonin O-methyltransferase	Bos	Eukaryota	BOVIN	Has_ORF	73.4749	-10.1347	1.95276	-5.18996	2.10339e-07	3.7381e-06	0.057002	64.2217	TRUE
TRINITY_DN194165_c0_g1	TRINITY_DN194165_c0_g1_i6	OAS1	2'-5'-oligoadenylate synthase 1	Homo	Eukaryota	HUMAN	Has_ORF	36.8662	-10.1336	2.33624	-4.33759	1.44054e-05	0.000154941	0	18.1801	TRUE
TRINITY_DN212468_c0_g2	TRINITY_DN212468_c0_g2_i2	CHS8	Chitin synthase 8	Ustilago	Eukaryota	USTMA	Has_ORF	200.784	10.1306	1.34197	7.54905	4.38439e-14	2.52394e-12	168.914	0.152166	TRUE
TRINITY_DN193691_c8_g2	TRINITY_DN193691_c8_g2_i2	CHST1	Carbohydrate sulfotransferase 1	Danio	Eukaryota	DANRE	Has_ORF	183.511	10.1306	1.15352	8.7823	1.60168e-18	1.60422e-16	37.9472	0.0222401	TRUE
TRINITY_DN209983_c1_g1	TRINITY_DN209983_c1_g1_i11	TITIN	Titin	Sophophora	Eukaryota	DROME	Has_ORF	471.22	-10.121	1.98094	-5.1092	3.23528e-07	5.51764e-06	0.0305549	34.167	TRUE
TRINITY_DN212133_c4_g4	TRINITY_DN212133_c4_g4_i2	SC6A5	Sodium- and chloride-dependent glycine transporter 2	Mus	Eukaryota	MOUSE	Has_ORF	219.108	-10.1177	1.51185	-6.69224	2.19781e-11	8.20745e-10	0.205673	229.628	TRUE
TRINITY_DN210066_c0_g1	TRINITY_DN210066_c0_g1_i3	GIGA6	Gigasin-6 {ECO:0000303|Ref.2}	Crassostrea	Eukaryota	CRAGI	Has_ORF	23.4251	-10.1087	2.71573	-3.72228	0.00019743	0.00156423	0	13.1669	TRUE
TRINITY_DN188648_c0_g1	TRINITY_DN188648_c0_g1_i2	CAV1	Caveolin-1	Gallus	Eukaryota	CHICK	Has_ORF	22.3026	-10.1033	3.48737	-2.89711	0.00376623	0.0196712	0	20.9974	TRUE
TRINITY_DN195536_c3_g1	TRINITY_DN195536_c3_g1_i1	MPRD	Cation-dependent mannose-6-phosphate receptor	Bos	Eukaryota	BOVIN	Has_ORF	32.8168	-10.0961	1.92752	-5.23787	1.62438e-07	2.97037e-06	0.0309911	50.1235	TRUE
TRINITY_DN194448_c10_g1	TRINITY_DN194448_c10_g1_i2	NA	NA	NA	NA	NA	Has_ORF	59.0772	10.091	3.29413	3.06333	0.00218891	0.0123888	21.8017	0	TRUE
TRINITY_DN209385_c0_g2	TRINITY_DN209385_c0_g2_i1	SC6A5	Sodium- and chloride-dependent glycine transporter 2	Xenopus	Eukaryota	XENLA	Has_ORF	92.2831	-10.0808	1.43205	-7.03939	1.93084e-12	8.44867e-11	0.010149	16.2359	TRUE
TRINITY_DN199049_c0_g2	TRINITY_DN199049_c0_g2_i2	BAT1	b(0,+)-type amino acid transporter 1	Homo	Eukaryota	HUMAN	Has_ORF	60.862	-10.0807	1.80072	-5.59817	2.1663e-08	4.74846e-07	0	3.92279	TRUE
TRINITY_DN190285_c0_g1	TRINITY_DN190285_c0_g1_i4	EPDR1	Ependymin-related protein 1	Haliotis	Eukaryota	HALAI	Has_ORF	624.202	10.0752	1.17434	8.57945	9.53238e-18	8.92823e-16	772.702	0.730414	TRUE
TRINITY_DN198635_c0_g1	TRINITY_DN198635_c0_g1_i8	MUC17	Mucin-17	Homo	Eukaryota	HUMAN	Has_ORF	21.678	-10.0735	2.512	-4.01015	6.06802e-05	0.000556905	0	13.7252	TRUE
TRINITY_DN201692_c0_g1	TRINITY_DN201692_c0_g1_i2	NA	NA	NA	NA	NA	Has_ORF	32.4031	-10.0734	1.42807	-7.05385	1.74035e-12	7.69285e-11	0.00880549	13.6885	TRUE
TRINITY_DN208386_c1_g1	TRINITY_DN208386_c1_g1_i6	SP63	63 kDa sperm flagellar membrane protein	Strongylocentrotus	Eukaryota	STRPU	Has_ORF	97.6366	10.0686	2.09524	4.80547	1.54387e-06	2.1829e-05	16.2417	0	TRUE
TRINITY_DN203258_c0_g1	TRINITY_DN203258_c0_g1_i5	NA	NA	NA	NA	NA	Has_ORF	68.0427	-10.066	1.39606	-7.21033	5.58147e-13	2.69771e-11	0.0151918	22.6032	TRUE
TRINITY_DN211495_c1_g1	TRINITY_DN211495_c1_g1_i2	FBXL7	F-box/LRR-repeat protein 7	Homo	Eukaryota	HUMAN	Has_ORF	58.8339	10.0561	3.54448	2.83712	0.00455222	0.0230168	16.9958	0	TRUE
TRINITY_DN203025_c2_g5	TRINITY_DN203025_c2_g5_i1	NA	NA	NA	NA	NA	Has_ORF	72.6364	-10.0557	1.73166	-5.80699	6.36058e-09	1.54794e-07	0.0640165	67.0503	TRUE
TRINITY_DN192074_c0_g1	TRINITY_DN192074_c0_g1_i5	TLR1	Tachykinin-like peptides receptor 86C	Sophophora	Eukaryota	DROME	Has_ORF	22.9449	-10.0534	2.06157	-4.87659	1.07933e-06	1.59983e-05	0	7.73671	TRUE
TRINITY_DN186809_c0_g2	TRINITY_DN186809_c0_g2_i1	NA	NA	NA	NA	NA	Has_ORF	53.8688	-10.0533	2.30585	-4.35991	1.30114e-05	0.000141929	0.0858058	92.4249	TRUE
TRINITY_DN211163_c2_g4	TRINITY_DN211163_c2_g4_i1	NA	NA	NA	NA	NA	Has_ORF	31.883	-10.0532	2.32485	-4.32426	1.53045e-05	0.000163798	0.0142157	19.3989	TRUE
TRINITY_DN194685_c1_g1	TRINITY_DN194685_c1_g1_i1	NA	NA	NA	NA	NA	Has_ORF	24.931	-10.0531	1.55764	-6.45407	1.08886e-10	3.59035e-09	0	23.8596	TRUE
TRINITY_DN201520_c0_g1	TRINITY_DN201520_c0_g1_i3	FAT4	Protocadherin Fat 4	Mus	Eukaryota	MOUSE	Has_ORF	22.4745	-10.0518	2.07061	-4.85451	1.20686e-06	1.76323e-05	0	6.73286	TRUE
TRINITY_DN210648_c7_g1	TRINITY_DN210648_c7_g1_i5	GIMA4	GTPase IMAP family member 4	Homo	Eukaryota	HUMAN	Has_ORF	21.4813	-10.0494	3.22464	-3.11644	0.00183046	0.0106345	0	20.3724	TRUE
TRINITY_DN212031_c1_g1	TRINITY_DN212031_c1_g1_i3	GIMA4	GTPase IMAP family member 4	Homo	Eukaryota	HUMAN	Has_ORF	21.3807	-10.0459	2.39092	-4.20167	2.64953e-05	0.000267461	0	6.40851	TRUE
TRINITY_DN210436_c0_g1	TRINITY_DN210436_c0_g1_i12	ARHGC	Rho guanine nucleotide exchange factor 12	Homo	Eukaryota	HUMAN	Has_ORF	48.6791	-10.0433	2.50904	-4.00286	6.25821e-05	0.000571635	0	4.7084	TRUE
TRINITY_DN209787_c1_g1	TRINITY_DN209787_c1_g1_i9	SL9C1	Sodium/hydrogen exchanger 10	Mus	Eukaryota	MOUSE	Has_ORF	46.6682	-10.0385	2.11817	-4.73922	2.14538e-06	2.89857e-05	0	4.47207	TRUE
TRINITY_DN195588_c3_g1	TRINITY_DN195588_c3_g1_i12	NA	NA	NA	NA	NA	Has_ORF	67.8767	-10.036	3.06924	-3.26987	0.00107596	0.00676845	0.0370189	38.9814	TRUE
TRINITY_DN204121_c1_g2	TRINITY_DN204121_c1_g2_i11	FHOD3	FH1/FH2 domain-containing protein 3	Homo	Eukaryota	HUMAN	Has_ORF	21.0455	-10.0355	3.61531	-2.77585	0.00550576	0.0270105	0	3.36649	TRUE
TRINITY_DN196581_c0_g1	TRINITY_DN196581_c0_g1_i8	NA	NA	NA	NA	NA	Has_ORF	24.7271	-10.0336	2.33211	-4.30236	1.68988e-05	0.000178927	0	18.6453	TRUE
TRINITY_DN199915_c2_g2	TRINITY_DN199915_c2_g2_i8	NA	NA	NA	NA	NA	Has_ORF	21.661	-10.0277	2.29602	-4.36745	1.25703e-05	0.000137768	0	8.1766	TRUE
TRINITY_DN190129_c0_g1	TRINITY_DN190129_c0_g1_i1	ATS13	A disintegrin and metalloproteinase with thrombospondin motifs 13	Homo	Eukaryota	HUMAN	Has_ORF	72.2609	-10.0275	2.80655	-3.5729	0.000353056	0.00258617	0.02629	27.1629	TRUE
TRINITY_DN204661_c8_g1	TRINITY_DN204661_c8_g1_i1	IQCD	IQ domain-containing protein D	Bos	Eukaryota	BOVIN	Has_ORF	30.4065	-10.0266	2.36259	-4.2439	2.19669e-05	0.000226029	0	14.606	TRUE
TRINITY_DN200506_c1_g1	TRINITY_DN200506_c1_g1_i1	MIG17	ADAM family mig-17	Caenorhabditis	Eukaryota	CAEEL	Has_ORF	22.2376	-10.0251	1.85526	-5.40361	6.53142e-08	1.29935e-06	0	6.52716	TRUE
TRINITY_DN210030_c0_g6	TRINITY_DN210030_c0_g6_i1	HMCN2	Hemicentin-2	Mus	Eukaryota	MOUSE	Has_ORF	21.1709	-10.0238	2.60235	-3.85183	0.000117237	0.000995549	0	41.4437	TRUE
TRINITY_DN207084_c0_g1	TRINITY_DN207084_c0_g1_i2	NA	NA	NA	NA	NA	Has_ORF	24.2249	-10.0237	1.51373	-6.62186	3.54697e-11	1.26984e-09	0	23.2752	TRUE
TRINITY_DN194682_c5_g1	TRINITY_DN194682_c5_g1_i10	ZASP	PDZ and LIM domain protein Zasp	Sophophora	Eukaryota	DROME	Has_ORF	23.0871	-10.0162	3.20514	-3.12505	0.00177775	0.0103682	0	5.08665	TRUE
TRINITY_DN205949_c1_g2	TRINITY_DN205949_c1_g2_i2	NA	NA	NA	NA	NA	Has_ORF	21.0366	-10.0142	1.86817	-5.36047	8.30077e-08	1.61066e-06	0	20.428	TRUE
TRINITY_DN205596_c0_g3	TRINITY_DN205596_c0_g3_i5	CNFN	Cornifelin	Mus	Eukaryota	MOUSE	Has_ORF	71.3843	-10.0104	1.32182	-7.57322	3.64084e-14	2.12413e-12	0.0799931	78.6543	TRUE
TRINITY_DN197730_c0_g2	TRINITY_DN197730_c0_g2_i12	DMX1B	Diencephalon/mesencephalon homeobox protein 1-B	Danio	Eukaryota	DANRE	Has_ORF	326.58	10.0088	1.24013	8.07082	6.98277e-16	5.19287e-14	48.7693	0.0413791	TRUE
TRINITY_DN197285_c0_g1	TRINITY_DN197285_c0_g1_i2	S13A3	Solute carrier family 13 member 3	Homo	Eukaryota	HUMAN	Has_ORF	46.3769	-10.0087	3.13097	-3.19667	0.00139025	0.00841701	0.0210533	21.5723	TRUE
TRINITY_DN210881_c0_g2	TRINITY_DN210881_c0_g2_i3	MOT9	Monocarboxylate transporter 9	Pongo	Eukaryota	PONAB	Has_ORF	22.376	-10.0066	1.72886	-5.78795	7.12527e-09	1.72555e-07	0	7.66692	TRUE
TRINITY_DN192116_c0_g1	TRINITY_DN192116_c0_g1_i10	NA	NA	NA	NA	NA	Has_ORF	46.8011	-10.0057	2.29922	-4.3518	1.35024e-05	0.000146273	0.0677966	69.5996	TRUE
TRINITY_DN201520_c0_g1	TRINITY_DN201520_c0_g1_i4	PCD16	Protocadherin-16	Rattus	Eukaryota	RAT	Has_ORF	20.571	-9.99965	2.94091	-3.40019	0.000673402	0.00453317	0	8.01818	TRUE
TRINITY_DN213610_c0_g1	TRINITY_DN213610_c0_g1_i1	SRCR1	Scavenger receptor cysteine-rich domain superfamily protein {ECO:0000312|EMBL:BAK39578.1}	Patiria	Eukaryota	PATPE	Has_ORF	20.8321	-9.9996	1.73139	-5.77547	7.67399e-09	1.84554e-07	0	10.4524	TRUE
TRINITY_DN200243_c4_g1	TRINITY_DN200243_c4_g1_i2	ST1C2	Sulfotransferase 1C2	Homo	Eukaryota	HUMAN	Has_ORF	52.1057	-9.99882	1.2868	-7.77029	7.83063e-15	5.12988e-13	0	16.2161	TRUE
TRINITY_DN202488_c8_g2	TRINITY_DN202488_c8_g2_i1	HXA2	Homeobox protein Hox-A2	Heterodontus	Eukaryota	HETFR	Has_ORF	20.6048	-9.99658	2.2333	-4.47614	7.60053e-06	8.80924e-05	0	8.47295	TRUE
TRINITY_DN200444_c2_g1	TRINITY_DN200444_c2_g1_i2	TNR3	Tumor necrosis factor receptor superfamily member 3	Mus	Eukaryota	MOUSE	Has_ORF	154.54	9.99574	1.08581	9.2058	3.39124e-20	4.12363e-18	38.0615	0	TRUE
TRINITY_DN205758_c2_g2	TRINITY_DN205758_c2_g2_i1	NA	NA	NA	NA	NA	Has_ORF	140.756	-9.99312	3.09887	-3.22476	0.00126078	0.00774415	0.071292	72.3899	TRUE
TRINITY_DN197750_c1_g1	TRINITY_DN197750_c1_g1_i2	TRI33	E3 ubiquitin-protein ligase TRIM33	Homo	Eukaryota	HUMAN	Has_ORF	28.8241	-9.99231	2.24927	-4.44247	8.89328e-06	0.000101048	0	15.3602	TRUE
TRINITY_DN198942_c0_g1	TRINITY_DN198942_c0_g1_i9	CD109	CD109 antigen	Homo	Eukaryota	HUMAN	Has_ORF	219.056	-9.99203	2.09552	-4.76828	1.85805e-06	2.55722e-05	0	4.34874	TRUE
TRINITY_DN198698_c3_g2	TRINITY_DN198698_c3_g2_i4	ADRB2	Beta-2 adrenergic receptor	Mus	Eukaryota	MOUSE	Has_ORF	69.9786	9.98587	2.14803	4.64885	3.33786e-06	4.25584e-05	17.8449	0	TRUE
TRINITY_DN198387_c3_g2	TRINITY_DN198387_c3_g2_i8	NA	NA	NA	NA	NA	Has_ORF	21.8229	-9.98557	2.79474	-3.57299	0.000352926	0.00258576	0	12.0796	TRUE
TRINITY_DN208518_c0_g1	TRINITY_DN208518_c0_g1_i4	GCY3E	Guanylate cyclase 32E	Sophophora	Eukaryota	DROME	Has_ORF	42.0366	-9.97815	1.6314	-6.11631	9.57679e-10	2.70705e-08	0.0039911	5.5902	TRUE
TRINITY_DN196581_c0_g1	TRINITY_DN196581_c0_g1_i11	NA	NA	NA	NA	NA	Has_ORF	192.441	-9.96442	0.939392	-10.6073	2.7556e-26	6.3336e-24	0.0760762	75.6284	TRUE
TRINITY_DN201013_c0_g3	TRINITY_DN201013_c0_g3_i1	NA	NA	NA	NA	NA	Has_ORF	20.245	-9.96174	3.74706	-2.65855	0.00784782	0.0363251	0	23.6569	TRUE
TRINITY_DN210664_c3_g1	TRINITY_DN210664_c3_g1_i2	EFCB6	EF-hand calcium-binding domain-containing protein 6	Macaca	Eukaryota	MACFA	Has_ORF	45.1961	-9.96158	2.06854	-4.81574	1.46652e-06	2.08802e-05	0.012191	11.6443	TRUE
TRINITY_DN201395_c0_g1	TRINITY_DN201395_c0_g1_i3	TNNI	Troponin I	Chlamys	Eukaryota	CHLNI	Has_ORF	486.388	-9.95585	2.09572	-4.75056	2.02857e-06	2.76011e-05	0.148682	147.889	TRUE
TRINITY_DN202918_c0_g1	TRINITY_DN202918_c0_g1_i2	HH	Protein hedgehog {ECO:0000250|UniProtKB:Q02936}	Sophophora	Eukaryota	DROWI	Has_ORF	254.394	-9.95449	1.48836	-6.68823	2.25886e-11	8.40824e-10	0.10346	101.881	TRUE
TRINITY_DN194868_c1_g1	TRINITY_DN194868_c1_g1_i3	CNBP	Cellular nucleic acid-binding protein	Bos	Eukaryota	BOVIN	Has_ORF	44.6859	-9.95335	1.59434	-6.24291	4.29493e-10	1.27542e-08	0	10.7498	TRUE
TRINITY_DN213059_c1_g1	TRINITY_DN213059_c1_g1_i3	CFA47	Cilia- and flagella-associated protein 47 {ECO:0000305}	Homo	Eukaryota	HUMAN	Has_ORF	28.2784	-9.94804	2.13539	-4.65865	3.18286e-06	4.08526e-05	0	2.37108	TRUE
TRINITY_DN195403_c0_g2	TRINITY_DN195403_c0_g2_i10	LRP5	Low-density lipoprotein receptor-related protein 5	Homo	Eukaryota	HUMAN	Has_ORF	242.116	-9.94702	1.68084	-5.91788	3.26124e-09	8.35935e-08	0	8.27923	TRUE
TRINITY_DN187877_c0_g1	TRINITY_DN187877_c0_g1_i1	NA	NA	NA	NA	NA	Has_ORF	65.1418	-9.94609	1.37759	-7.21994	5.20092e-13	2.53499e-11	0.0859374	85.4934	TRUE
TRINITY_DN194673_c0_g2	TRINITY_DN194673_c0_g2_i11	HMCN1	Hemicentin-1	Homo	Eukaryota	HUMAN	Has_ORF	19.9828	-9.94214	2.78656	-3.56789	0.000359868	0.00262607	0	19.8836	TRUE
TRINITY_DN192319_c0_g1	TRINITY_DN192319_c0_g1_i1	NA	NA	NA	NA	NA	Has_ORF	29.3967	-9.9397	1.4493	-6.85827	6.9698e-12	2.79882e-10	0	14.9771	TRUE
TRINITY_DN207252_c0_g1	TRINITY_DN207252_c0_g1_i17	PTBP2	Polypyrimidine tract-binding protein 2	Rattus	Eukaryota	RAT	Has_ORF	33.4411	-9.93429	2.04361	-4.86115	1.16703e-06	1.7137e-05	0	6.95867	TRUE
TRINITY_DN189240_c0_g1	TRINITY_DN189240_c0_g1_i2	NA	NA	NA	NA	NA	Has_ORF	88.4472	-9.92982	2.28232	-4.35075	1.3567e-05	0.00014688	0.0841303	82.2749	TRUE
TRINITY_DN203924_c0_g1	TRINITY_DN203924_c0_g1_i1	CP2D3	Cytochrome P450 2D3	Rattus	Eukaryota	RAT	Has_ORF	36.8373	-9.92968	1.68107	-5.90675	3.48928e-09	8.87819e-08	0	8.88113	TRUE
TRINITY_DN203358_c3_g2	TRINITY_DN203358_c3_g2_i7	HYPDH	.	.	.	XENLA	Has_ORF	139.582	-9.92542	3.10983	-3.19162	0.00141475	0.00854003	0.0819376	79.3257	TRUE
TRINITY_DN201985_c1_g1	TRINITY_DN201985_c1_g1_i4	NA	NA	NA	NA	NA	Has_ORF	19.917	-9.92027	3.87233	-2.56184	0.0104121	0.045878	0	20.9473	TRUE
TRINITY_DN194547_c0_g1	TRINITY_DN194547_c0_g1_i2	NA	NA	NA	NA	NA	Has_ORF	39.3112	-9.91573	1.48996	-6.65503	2.8325e-11	1.03654e-09	0	12.8475	TRUE
TRINITY_DN187650_c0_g1	TRINITY_DN187650_c0_g1_i2	PLSLP	Perlustrin-like protein	Lottia	Eukaryota	LOTGI	Has_ORF	19.2814	-9.90912	3.62147	-2.73621	0.00621509	0.0299311	0	39.8665	TRUE
TRINITY_DN198469_c3_g1	TRINITY_DN198469_c3_g1_i1	KN14I	.	.	.	ORYSJ	Has_ORF	29.5386	-9.90874	2.06101	-4.80771	1.52672e-06	2.16645e-05	0	3.67974	TRUE
TRINITY_DN211181_c7_g1	TRINITY_DN211181_c7_g1_i10	RHG07	Rho GTPase-activating protein 7	Canis	Eukaryota	CANLF	Has_ORF	36.4948	-9.90767	3.20999	-3.08651	0.00202519	0.0115909	0	2.983	TRUE
TRINITY_DN207016_c1_g1	TRINITY_DN207016_c1_g1_i13	MF13A	Transmembrane protein 180 {ECO:0000250|UniProtKB:Q14CX5}	Gallus	Eukaryota	CHICK	Has_ORF	49.0816	-9.90589	1.83315	-5.40376	6.52597e-08	1.29901e-06	0	7.20873	TRUE
TRINITY_DN202552_c1_g1	TRINITY_DN202552_c1_g1_i2	FAT4	Protocadherin Fat 4	Mus	Eukaryota	MOUSE	Has_ORF	19.2944	-9.89906	1.63473	-6.05548	1.39997e-09	3.83222e-08	0	9.02259	TRUE
TRINITY_DN191515_c0_g1	TRINITY_DN191515_c0_g1_i1	NA	NA	NA	NA	NA	Has_ORF	19.1797	-9.89747	2.04706	-4.83496	1.33172e-06	1.92215e-05	0	8.52189	TRUE
TRINITY_DN200358_c3_g1	TRINITY_DN200358_c3_g1_i5	CHIA	Acidic mammalian chitinase	Bos	Eukaryota	BOVIN	Has_ORF	2338.03	9.89232	0.66899	14.787	1.77818e-49	2.67926e-46	846.263	0.946716	TRUE
TRINITY_DN186012_c0_g1	TRINITY_DN186012_c0_g1_i1	NA	NA	NA	NA	NA	Has_ORF	32.0006	-9.88567	1.4097	-7.01262	2.33889e-12	1.00563e-10	0	20.077	TRUE
TRINITY_DN192711_c0_g4	TRINITY_DN192711_c0_g4_i3	HAAF	Hemagglutinin/amebocyte aggregation factor	Limulus	Eukaryota	LIMPO	Has_ORF	28.1361	-9.87526	3.22222	-3.06474	0.00217861	0.0123406	0.034105	47.3373	TRUE
TRINITY_DN193394_c0_g1	TRINITY_DN193394_c0_g1_i3	NA	NA	NA	NA	NA	Has_ORF	18.9606	-9.86909	2.65604	-3.71572	0.000202628	0.00159951	0	8.89882	TRUE
TRINITY_DN210747_c0_g3	TRINITY_DN210747_c0_g3_i4	CASP8	Caspase-8	Mus	Eukaryota	MOUSE	Has_ORF	29.5316	-9.86809	1.6617	-5.93857	2.87528e-09	7.43602e-08	0.0126512	17.0569	TRUE
TRINITY_DN189350_c0_g1	TRINITY_DN189350_c0_g1_i1	NA	NA	NA	NA	NA	Has_ORF	77.6497	-9.86018	1.20675	-8.17088	3.06145e-16	2.38952e-14	0.0346507	46.4568	TRUE
TRINITY_DN204538_c2_g1	TRINITY_DN204538_c2_g1_i1	CHIA	Acidic mammalian chitinase	Bos	Eukaryota	BOVIN	Has_ORF	77.3648	9.85706	1.70694	5.7747	7.70912e-09	1.8527e-07	71.6507	0.0633004	TRUE
TRINITY_DN191755_c2_g1	TRINITY_DN191755_c2_g1_i1	AQP4	Aquaporin-4	Rattus	Eukaryota	RAT	Has_ORF	59.8231	-9.85623	2.27091	-4.34021	1.42346e-05	0.000153247	0.0261833	24.462	TRUE
TRINITY_DN200944_c4_g1	TRINITY_DN200944_c4_g1_i2	FAT4	Protocadherin Fat 4	Mus	Eukaryota	MOUSE	Has_ORF	18.6226	-9.85501	2.98612	-3.30027	0.000965924	0.00617489	0	3.27808	TRUE
TRINITY_DN194502_c3_g4	TRINITY_DN194502_c3_g4_i1	NA	NA	NA	NA	NA	Has_ORF	43.9706	-9.85286	1.22086	-8.07043	7.00535e-16	5.19851e-14	0.0138779	18.5057	TRUE
TRINITY_DN196759_c0_g1	TRINITY_DN196759_c0_g1_i5	MAL1	Maltase 1	Drosophila	Eukaryota	DROVI	Has_ORF	20.1846	-9.85195	3.18175	-3.09639	0.0019589	0.0112687	0	9.80581	TRUE
TRINITY_DN205700_c2_g1	TRINITY_DN205700_c2_g1_i3	MEG10	Multiple epidermal growth factor-like domains protein 10	Silurana	Eukaryota	XENTR	Has_ORF	19.0177	-9.84911	2.23239	-4.41191	1.02465e-05	0.000114731	0	5.67585	TRUE
TRINITY_DN208664_c1_g2	TRINITY_DN208664_c1_g2_i1	CHIT1	Chitotriosidase-1	Homo	Eukaryota	HUMAN	Has_ORF	1503.03	9.84803	0.719922	13.6793	1.34967e-42	1.41736e-39	243.888	0.263736	TRUE
TRINITY_DN212597_c2_g1	TRINITY_DN212597_c2_g1_i6	GRM5	Metabotropic glutamate receptor 5	Rattus	Eukaryota	RAT	Has_ORF	27.541	-9.83951	2.78654	-3.53108	0.000413865	0.002967	0.00538506	6.85282	TRUE
TRINITY_DN197397_c0_g1	TRINITY_DN197397_c0_g1_i2	PCD15	Protocadherin-15	Homo	Eukaryota	HUMAN	Has_ORF	18.574	-9.838	3.27703	-3.00211	0.00268112	0.0147671	0	3.59334	TRUE
TRINITY_DN207788_c2_g1	TRINITY_DN207788_c2_g1_i13	MYS	Myosin heavy chain, striated muscle	Argopecten	Eukaryota	ARGIR	Has_ORF	952.385	-9.83574	1.36984	-7.18018	6.96179e-13	3.30042e-11	0.339779	310.297	TRUE
TRINITY_DN201946_c2_g3	TRINITY_DN201946_c2_g3_i1	AADAT	Kynurenine/alpha-aminoadipate aminotransferase, mitochondrial	Bos	Eukaryota	BOVIN	Has_ORF	62.5183	-9.83483	3.21755	-3.05663	0.00223844	0.0126238	0.0929124	84.4402	TRUE
TRINITY_DN196961_c0_g4	TRINITY_DN196961_c0_g4_i1	GALT1	.	.	.	CAEEL	Has_ORF	63.1578	9.83407	3.27377	3.0039	0.00266547	0.0146966	20.8122	0	TRUE
TRINITY_DN202277_c0_g3	TRINITY_DN202277_c0_g3_i1	GIMA4	GTPase IMAP family member 4	Homo	Eukaryota	HUMAN	Has_ORF	18.8338	-9.83243	2.46978	-3.98109	6.85997e-05	0.000619579	0	9.24092	TRUE
TRINITY_DN206730_c4_g1	TRINITY_DN206730_c4_g1_i2	RNF25	E3 ubiquitin-protein ligase RNF25	Mus	Eukaryota	MOUSE	Has_ORF	24.5818	-9.82886	3.13502	-3.13518	0.00171749	0.0100736	0	8.83795	TRUE
TRINITY_DN195403_c0_g2	TRINITY_DN195403_c0_g2_i3	CD22	B-cell receptor CD22	Mus	Eukaryota	MOUSE	Has_ORF	18.5509	-9.82741	3.55366	-2.76543	0.00568471	0.0277236	0	7.75844	TRUE
TRINITY_DN207975_c1_g1	TRINITY_DN207975_c1_g1_i4	PAX2A	Paired box protein Pax-2a	Danio	Eukaryota	DANRE	Has_ORF	18.8454	-9.82678	2.65793	-3.69715	0.000218034	0.00170487	0	5.69806	TRUE
TRINITY_DN196309_c1_g1	TRINITY_DN196309_c1_g1_i5	CNDP2	Cytosolic non-specific dipeptidase	Homo	Eukaryota	HUMAN	Has_ORF	81.5248	-9.8251	1.73928	-5.64895	1.61427e-08	3.63735e-07	0.0539171	48.8919	TRUE
TRINITY_DN197898_c0_g1	TRINITY_DN197898_c0_g1_i2	NA	NA	NA	NA	NA	Has_ORF	29.1597	-9.82253	1.42032	-6.91571	4.65535e-12	1.91605e-10	0.0122479	16.0025	TRUE
TRINITY_DN199869_c1_g2	TRINITY_DN199869_c1_g2_i3	SRCR1	Scavenger receptor cysteine-rich domain superfamily protein {ECO:0000312|EMBL:BAK39578.1}	Patiria	Eukaryota	PATPE	Has_ORF	18.2482	-9.82183	3.00359	-3.27003	0.00107537	0.00676594	0	7.34288	TRUE
TRINITY_DN191047_c0_g1	TRINITY_DN191047_c0_g1_i1	MMEL1	Membrane metallo-endopeptidase-like 1	Mus	Eukaryota	MOUSE	Has_ORF	18.2012	-9.81916	2.92215	-3.36025	0.000778706	0.00512945	0	6.51647	TRUE
TRINITY_DN188898_c0_g1	TRINITY_DN188898_c0_g1_i1	NA	NA	NA	NA	NA	Has_ORF	120.452	-9.81871	1.47051	-6.67709	2.43739e-11	9.00509e-10	0	11.6709	TRUE
TRINITY_DN197812_c8_g1	TRINITY_DN197812_c8_g1_i1	SIX4	Homeobox protein SIX4	Homo	Eukaryota	HUMAN	Has_ORF	19.1942	-9.81848	2.5864	-3.7962	0.000146932	0.00121121	0	8.66546	TRUE
TRINITY_DN209778_c0_g2	TRINITY_DN209778_c0_g2_i3	CHIA	Acidic mammalian chitinase	Homo	Eukaryota	HUMAN	Has_ORF	18.1719	-9.81694	2.99842	-3.27404	0.00106022	0.00667912	0	12.4406	TRUE
TRINITY_DN207276_c5_g1	TRINITY_DN207276_c5_g1_i1	ANGL4	Angiopoietin-related protein 4	Sus	Eukaryota	PIG	Has_ORF	50.7785	9.81558	1.89339	5.18414	2.17016e-07	3.84562e-06	21.7866	0	TRUE
TRINITY_DN206611_c1_g5	TRINITY_DN206611_c1_g5_i1	NA	NA	NA	NA	NA	Has_ORF	20.4735	-9.81509	2.84453	-3.45051	0.000559526	0.00385725	0	17.1014	TRUE
TRINITY_DN188989_c0_g1	TRINITY_DN188989_c0_g1_i2	PAX3	Paired box protein Pax-3	Homo	Eukaryota	HUMAN	Has_ORF	18.0679	-9.81205	2.81063	-3.49106	0.000481117	0.00337991	0	14.4166	TRUE
TRINITY_DN193372_c0_g1	TRINITY_DN193372_c0_g1_i6	ORCT	Organic cation transporter protein	Sophophora	Eukaryota	DROME	Has_ORF	279.461	-9.81163	1.96142	-5.00232	5.66446e-07	9.07544e-06	0.150462	135.112	TRUE
TRINITY_DN210860_c2_g1	TRINITY_DN210860_c2_g1_i1	FAT4	Protocadherin Fat 4	Homo	Eukaryota	HUMAN	Has_ORF	213.653	-9.80873	1.31622	-7.4522	9.17977e-14	5.08187e-12	0.0457288	41.1315	TRUE
TRINITY_DN195704_c3_g1	TRINITY_DN195704_c3_g1_i2	NA	NA	NA	NA	NA	Has_ORF	26.7117	-9.80082	3.83667	-2.55451	0.0106337	0.0467296	0.0192207	21.9266	TRUE
TRINITY_DN211256_c4_g2	TRINITY_DN211256_c4_g2_i2	NA	NA	NA	NA	NA	Has_ORF	18.015	-9.79254	3.20917	-3.05142	0.0022776	0.0128196	0	4.8564	TRUE
TRINITY_DN209888_c0_g1	TRINITY_DN209888_c0_g1_i1	TENX	Tenascin-X	Homo	Eukaryota	HUMAN	Has_ORF	18.6591	-9.78566	2.08954	-4.68316	2.82491e-06	3.6845e-05	0	9.93585	TRUE
TRINITY_DN205817_c0_g1	TRINITY_DN205817_c0_g1_i14	NA	NA	NA	NA	NA	Has_ORF	31.229	-9.78376	3.50641	-2.79025	0.00526668	0.0260107	0.0256863	22.2531	TRUE
TRINITY_DN196506_c4_g7	TRINITY_DN196506_c4_g7_i4	NA	NA	NA	NA	NA	Has_ORF	57.4284	-9.78166	1.56276	-6.25923	3.86892e-10	1.16084e-08	0.0373548	33.318	TRUE
TRINITY_DN203782_c0_g1	TRINITY_DN203782_c0_g1_i4	NA	NA	NA	NA	NA	Has_ORF	26.7437	-9.77358	1.86361	-5.24442	1.56772e-07	2.87914e-06	0.0155361	17.3781	TRUE
TRINITY_DN202257_c1_g1	TRINITY_DN202257_c1_g1_i2	MGT4C	Alpha-1,3-mannosyl-glycoprotein 4-beta-N-acetylglucosaminyltransferase C	Gallus	Eukaryota	CHICK	Has_ORF	17.4175	-9.76242	3.56609	-2.73757	0.00618951	0.0298286	0	14.5705	TRUE
TRINITY_DN211705_c0_g1	TRINITY_DN211705_c0_g1_i3	PLXA4	Plexin-A4	Mus	Eukaryota	MOUSE	Has_ORF	27.247	-9.76223	2.17388	-4.4907	7.09887e-06	8.29438e-05	0.0054613	6.06508	TRUE
TRINITY_DN204975_c2_g1	TRINITY_DN204975_c2_g1_i1	T23O	Tryptophan 2,3-dioxygenase {ECO:0000255|HAMAP-Rule:MF_03020}	Homo	Eukaryota	HUMAN	Has_ORF	19.149	-9.75961	2.83959	-3.43698	0.000588241	0.00402716	0	11.3188	TRUE
TRINITY_DN203157_c1_g2	TRINITY_DN203157_c1_g2_i2	BAT1	b(0,+)-type amino acid transporter 1	Homo	Eukaryota	HUMAN	Has_ORF	225.842	-9.75508	1.40764	-6.93009	4.20563e-12	1.74129e-10	0	6.26063	TRUE
TRINITY_DN212978_c9_g1	TRINITY_DN212978_c9_g1_i1	EHF	ETS homologous factor	Pan	Eukaryota	PANPA	Has_ORF	20.248	-9.75202	1.51619	-6.43191	1.26008e-10	4.11574e-09	0	11.6092	TRUE
TRINITY_DN210497_c0_g1	TRINITY_DN210497_c0_g1_i4	GLRA1	Glycine receptor subunit alphaZ1	Danio	Eukaryota	DANRE	Has_ORF	27.1111	-9.74957	1.7265	-5.64702	1.63253e-08	3.66895e-07	0.00848826	9.38243	TRUE
TRINITY_DN196802_c2_g1	TRINITY_DN196802_c2_g1_i5	PLXA4	Plexin-A4	Mus	Eukaryota	MOUSE	Has_ORF	29.282	-9.74899	2.3344	-4.17624	2.96369e-05	0.000295134	0	3.12727	TRUE
TRINITY_DN210881_c0_g2	TRINITY_DN210881_c0_g2_i6	MOT9	Monocarboxylate transporter 9	Pongo	Eukaryota	PONAB	Has_ORF	17.2526	-9.74873	3.61221	-2.69883	0.0069584	0.0329026	0	6.08216	TRUE
TRINITY_DN203869_c7_g1	TRINITY_DN203869_c7_g1_i1	NA	NA	NA	NA	NA	Has_ORF	17.2819	-9.74872	2.75277	-3.54142	0.000397977	0.00286377	0	14.9635	TRUE
TRINITY_DN192046_c0_g1	TRINITY_DN192046_c0_g1_i1	TEKT3	Tektin-3	Bos	Eukaryota	BOVIN	Has_ORF	26.1656	-9.7481	1.57157	-6.20276	5.54806e-10	1.62115e-08	0.0117929	12.9726	TRUE
TRINITY_DN202562_c1_g1	TRINITY_DN202562_c1_g1_i1	CUE	Protein cueball {ECO:0000250|UniProtKB:Q95RU0}	Sophophora	Eukaryota	DROPS	Has_ORF	47.5162	9.74778	2.77308	3.51514	0.000439518	0.00312378	16.5168	0	TRUE
TRINITY_DN194950_c5_g3	TRINITY_DN194950_c5_g3_i2	SC5AB	Sodium/myo-inositol cotransporter 2	Mus	Eukaryota	MOUSE	Has_ORF	93.05	-9.74758	2.069	-4.71124	2.46212e-06	3.28424e-05	0.0347649	29.4511	TRUE
TRINITY_DN203879_c11_g1	TRINITY_DN203879_c11_g1_i1	NA	NA	NA	NA	NA	Has_ORF	29861.9	9.74742	0.830216	11.7408	7.87238e-32	2.93352e-29	17706.6	20.6349	TRUE
TRINITY_DN213134_c2_g1	TRINITY_DN213134_c2_g1_i1	SC5A9	Sodium/glucose cotransporter 4	Danio	Eukaryota	DANRE	Has_ORF	26.1404	-9.74488	1.35846	-7.17345	7.31292e-13	3.44333e-11	0.0186409	20.4564	TRUE
TRINITY_DN208502_c5_g1	TRINITY_DN208502_c5_g1_i10	HSD2	11-beta-hydroxysteroid dehydrogenase-like 2	Arabidopsis	Eukaryota	ARATH	Has_ORF	20.5145	-9.74231	2.37232	-4.10666	4.01422e-05	0.00038664	0	18.4008	TRUE
TRINITY_DN194323_c0_g1	TRINITY_DN194323_c0_g1_i2	NA	NA	NA	NA	NA	Has_ORF	106.028	9.74018	1.18609	8.21204	2.17468e-16	1.73249e-14	75.2294	0.0998428	TRUE
TRINITY_DN194077_c6_g1	TRINITY_DN194077_c6_g1_i2	NOX5	NADPH oxidase 5	Homo	Eukaryota	HUMAN	Has_ORF	22.0788	-9.73694	1.5022	-6.48178	9.06489e-11	3.03228e-09	0	4.79419	TRUE
TRINITY_DN213430_c3_g1	TRINITY_DN213430_c3_g1_i14	DHGL	Glucose dehydrogenase [FAD, quinone]	Sophophora	Eukaryota	DROPS	Has_ORF	96.1949	-9.73642	1.33221	-7.30849	2.70169e-13	1.39119e-11	0.0646771	54.6622	TRUE
TRINITY_DN189801_c0_g1	TRINITY_DN189801_c0_g1_i3	NA	NA	NA	NA	NA	Has_ORF	17.2019	-9.73559	3.05792	-3.18373	0.0014539	0.00873826	0	32.1996	TRUE
TRINITY_DN196581_c0_g1	TRINITY_DN196581_c0_g1_i3	NA	NA	NA	NA	NA	Has_ORF	18.3182	-9.73219	2.5611	-3.80001	0.00014469	0.00119528	0	21.4955	TRUE
TRINITY_DN207414_c1_g1	TRINITY_DN207414_c1_g1_i4	SC5A9	Sodium/glucose cotransporter 4	Mus	Eukaryota	MOUSE	Has_ORF	69.0294	-9.73193	1.50658	-6.45961	1.04973e-10	3.4646e-09	0.0268483	23.3906	TRUE
TRINITY_DN184488_c0_g1	TRINITY_DN184488_c0_g1_i1	NA	NA	NA	NA	NA	Has_ORF	27.907	-9.72859	1.53767	-6.32683	2.50246e-10	7.75002e-09	0.0285499	35.8136	TRUE
TRINITY_DN188190_c0_g1	TRINITY_DN188190_c0_g1_i1	NA	NA	NA	NA	NA	Has_ORF	25.5117	-9.72585	1.43319	-6.78617	1.15149e-11	4.49886e-10	0.00755346	9.4499	TRUE
TRINITY_DN201765_c0_g1	TRINITY_DN201765_c0_g1_i23	UNC22	Twitchin {ECO:0000303|PubMed:7190524}	Caenorhabditis	Eukaryota	CAEEL	Has_ORF	92.22	-9.72569	3.02364	-3.21655	0.00129742	0.00793119	0.00842362	7.14223	TRUE
TRINITY_DN197297_c5_g1	TRINITY_DN197297_c5_g1_i1	ACH1	Acetylcholine receptor subunit alpha-type acr-16	Caenorhabditis	Eukaryota	CAEEL	Has_ORF	17.0754	-9.72544	1.7643	-5.51235	3.54067e-08	7.43197e-07	0	14.8591	TRUE
TRINITY_DN203993_c0_g1	TRINITY_DN203993_c0_g1_i2	NA	NA	NA	NA	NA	Has_ORF	17.2274	-9.71745	2.61282	-3.71915	0.000199898	0.00158125	0	7.92442	TRUE
TRINITY_DN197201_c12_g5	TRINITY_DN197201_c12_g5_i2	GIMA4	GTPase IMAP family member 4	Homo	Eukaryota	HUMAN	Has_ORF	16.8694	-9.71632	3.69626	-2.62869	0.00857144	0.0390743	0	11.0773	TRUE
TRINITY_DN203490_c0_g1	TRINITY_DN203490_c0_g1_i3	SC6A8	Creatine transporter	Torpedo	Eukaryota	TORMA	Has_ORF	16.8369	-9.71352	3.78053	-2.56935	0.0101889	0.0450838	0	7.93801	TRUE
TRINITY_DN203211_c0_g3	TRINITY_DN203211_c0_g3_i1	NA	NA	NA	NA	NA	Has_ORF	51.6979	-9.71137	2.5203	-3.85325	0.000116558	0.000990759	0	11.1963	TRUE
TRINITY_DN210066_c0_g1	TRINITY_DN210066_c0_g1_i5	GIGA6	Gigasin-6 {ECO:0000303|Ref.2}	Crassostrea	Eukaryota	CRAGI	Has_ORF	19.0248	-9.71024	2.02238	-4.8014	1.57562e-06	2.22054e-05	0	11.592	TRUE
TRINITY_DN213786_c1_g1	TRINITY_DN213786_c1_g1_i1	CE350	.	.	.	MOUSE	Has_ORF	33.6318	-9.70694	2.50925	-3.86846	0.000109523	0.00093786	0	2.26581	TRUE
TRINITY_DN206462_c0_g3	TRINITY_DN206462_c0_g3_i1	GIMA4	GTPase IMAP family member 4	Homo	Eukaryota	HUMAN	Has_ORF	25.0103	-9.70474	3.54556	-2.73716	0.0061973	0.029862	0.0233219	28.0921	TRUE
TRINITY_DN212862_c2_g1	TRINITY_DN212862_c2_g1_i2	NA	NA	NA	NA	NA	Has_ORF	27.9083	-9.70384	2.44151	-3.97453	7.05174e-05	0.000635243	0	4.41633	TRUE
TRINITY_DN197114_c0_g2	TRINITY_DN197114_c0_g2_i4	NA	NA	NA	NA	NA	Has_ORF	24.9663	-9.70203	3.17628	-3.05452	0.00225417	0.0127042	0.0368837	42.6664	TRUE
TRINITY_DN200928_c3_g3	TRINITY_DN200928_c3_g3_i2	GLB	Globin	Nerita	Eukaryota	NERAL	Has_ORF	64.5502	-9.69921	1.3808	-7.02434	2.15085e-12	9.31723e-11	0	9.4502	TRUE
TRINITY_DN212174_c0_g1	TRINITY_DN212174_c0_g1_i3	UNC89	Muscle M-line assembly protein unc-89	Caenorhabditis	Eukaryota	CAEEL	Has_ORF	16.6462	-9.69707	3.64678	-2.65908	0.00783552	0.0362779	0	2.8028	TRUE
TRINITY_DN208746_c0_g1	TRINITY_DN208746_c0_g1_i3	ACES	Acetylcholinesterase	Rattus	Eukaryota	RAT	Has_ORF	17.3738	-9.69348	2.12487	-4.56192	5.0687e-06	6.15041e-05	0	6.54466	TRUE
TRINITY_DN195090_c0_g1	TRINITY_DN195090_c0_g1_i1	PDPR	Pyruvate dehydrogenase phosphatase regulatory subunit, mitochondrial	Bos	Eukaryota	BOVIN	Has_ORF	27.4266	-9.69124	2.34567	-4.13155	3.60319e-05	0.000350755	0.0123606	15.1063	TRUE
TRINITY_DN194803_c5_g1	TRINITY_DN194803_c5_g1_i2	NA	NA	NA	NA	NA	Has_ORF	16.7243	-9.68875	3.00568	-3.22348	0.00126643	0.00776644	0	26.3294	TRUE
TRINITY_DN202969_c1_g5	TRINITY_DN202969_c1_g5_i3	NA	NA	NA	NA	NA	Has_ORF	16.5402	-9.6879	3.69132	-2.62451	0.00867747	0.0395057	0	10.7807	TRUE
TRINITY_DN187852_c0_g2	TRINITY_DN187852_c0_g2_i1	NA	NA	NA	NA	NA	Has_ORF	56.9562	-9.68128	1.71626	-5.6409	1.69161e-08	3.79434e-07	0.101921	83.2054	TRUE
TRINITY_DN201239_c0_g2	TRINITY_DN201239_c0_g2_i10	NA	NA	NA	NA	NA	Has_ORF	24.713	-9.67931	2.19646	-4.40678	1.04919e-05	0.0001171	0.0312173	37.8252	TRUE
TRINITY_DN208581_c4_g1	TRINITY_DN208581_c4_g1_i5	NA	NA	NA	NA	NA	Has_ORF	16.4396	-9.67914	3.66068	-2.64408	0.00819131	0.0375933	0	9.47074	TRUE
TRINITY_DN191324_c0_g1	TRINITY_DN191324_c0_g1_i1	MLR	Myosin regulatory light chain, smooth muscle	Pseudocardium	Eukaryota	SPISA	Has_ORF	5650.63	-9.67707	0.645612	-14.989	8.66776e-51	1.43039e-47	4.32727	3541.69	TRUE
TRINITY_DN191762_c0_g1	TRINITY_DN191762_c0_g1_i2	NA	NA	NA	NA	NA	Has_ORF	32.5633	-9.677	2.2022	-4.39424	1.11161e-05	0.000123352	0	8.53364	TRUE
TRINITY_DN213379_c6_g1	TRINITY_DN213379_c6_g1_i1	STAT2	Signal transducer and activator of transcription 2	Mus	Eukaryota	MOUSE	Has_ORF	16.4645	-9.67685	2.92666	-3.30644	0.000944883	0.00605378	0	12.6771	TRUE
TRINITY_DN195287_c11_g1	TRINITY_DN195287_c11_g1_i1	BBOF1	Basal body-orientation factor 1 {ECO:0000250|UniProtKB:Q8ND07}	Macaca	Eukaryota	MACFA	Has_ORF	24.6	-9.6719	2.0623	-4.68986	2.73397e-06	3.58749e-05	0.0115277	13.8978	TRUE
TRINITY_DN208817_c1_g1	TRINITY_DN208817_c1_g1_i13	NA	NA	NA	NA	NA	Has_ORF	887.842	9.66926	1.05278	9.18452	4.13359e-20	4.95673e-18	60.5697	0.0878764	TRUE
TRINITY_DN192535_c2_g1	TRINITY_DN192535_c2_g1_i11	MLRP2	MAM and LDL-receptor class A domain-containing protein 2	Acropora	Eukaryota	ACRMI	Has_ORF	16.4106	-9.668	2.72011	-3.55427	0.000379035	0.00274112	0	12.4772	TRUE
TRINITY_DN192672_c0_g1	TRINITY_DN192672_c0_g1_i4	NA	NA	NA	NA	NA	Has_ORF	37.4209	-9.66773	1.99158	-4.85431	1.20806e-06	1.76424e-05	0	13.8827	TRUE
TRINITY_DN176264_c0_g1	TRINITY_DN176264_c0_g1_i1	CP19D	Peptidyl-prolyl cis-trans isomerase CYP19-4	Arabidopsis	Eukaryota	ARATH	Has_ORF	281.741	-9.6664	1.24466	-7.76629	8.08177e-15	5.28441e-13	0.287081	234.347	TRUE
TRINITY_DN209852_c2_g2	TRINITY_DN209852_c2_g2_i6	MLRP1	MAM and LDL-receptor class A domain-containing protein 1	Acropora	Eukaryota	ACRMI	Has_ORF	1061.99	9.66021	0.744885	12.9687	1.84088e-38	1.25089e-35	100.134	0.137537	TRUE
TRINITY_DN213279_c0_g1	TRINITY_DN213279_c0_g1_i5	CFA54	Cilia- and flagella-associated protein 54 {ECO:0000305}	Homo	Eukaryota	HUMAN	Has_ORF	47.4366	-9.65963	1.88447	-5.1259	2.96119e-07	5.10547e-06	0.00408073	3.55272	TRUE
TRINITY_DN204947_c2_g2	TRINITY_DN204947_c2_g2_i6	NA	NA	NA	NA	NA	Has_ORF	52.0634	-9.65627	1.71059	-5.64499	1.65193e-08	3.70775e-07	0	7.36981	TRUE
TRINITY_DN211555_c1_g1	TRINITY_DN211555_c1_g1_i1	HMCN1	.	.	.	MOUSE	Has_ORF	17.4056	-9.65269	2.4789	-3.89394	9.86294e-05	0.000855356	0	7.84122	TRUE
TRINITY_DN210745_c0_g1	TRINITY_DN210745_c0_g1_i4	NA	NA	NA	NA	NA	Has_ORF	16.1303	-9.65171	3.62865	-2.65987	0.00781719	0.0362301	0	9.11362	TRUE
TRINITY_DN197747_c2_g1	TRINITY_DN197747_c2_g1_i11	NA	NA	NA	NA	NA	Has_ORF	111.361	9.65081	1.27935	7.54354	4.57381e-14	2.61993e-12	87.2046	0.118292	TRUE
TRINITY_DN191325_c0_g1	TRINITY_DN191325_c0_g1_i9	NA	NA	NA	NA	NA	Has_ORF	17.1515	-9.64725	2.96836	-3.25003	0.00115394	0.00716841	0	26.8036	TRUE
TRINITY_DN207345_c1_g1	TRINITY_DN207345_c1_g1_i4	CHS1	Chitin synthase 1	Neurospora	Eukaryota	NEUCR	Has_ORF	5025.76	9.64597	0.675546	14.2788	2.96822e-46	3.95629e-43	500.378	0.639159	TRUE
TRINITY_DN195440_c0_g2	TRINITY_DN195440_c0_g2_i2	NA	NA	NA	NA	NA	Has_ORF	62.4281	-9.64451	1.14999	-8.3866	5.0042e-17	4.28199e-15	0.0209119	21.3783	TRUE
TRINITY_DN199715_c1_g2	TRINITY_DN199715_c1_g2_i3	ARRD4	Arrestin domain-containing protein 4	Mus	Eukaryota	MOUSE	Has_ORF	64.7793	-9.64114	2.25338	-4.27853	1.88135e-05	0.000197271	0	8.62175	TRUE
TRINITY_DN204603_c0_g1	TRINITY_DN204603_c0_g1_i2	GCNT3	Beta-1,3-galactosyl-O-glycosyl-glycoprotein beta-1,6-N-acetylglucosaminyltransferase 3	Homo	Eukaryota	HUMAN	Has_ORF	34.7807	-9.6369	1.346	-7.15963	8.08934e-13	3.76796e-11	0	5.17383	TRUE
TRINITY_DN208453_c6_g1	TRINITY_DN208453_c6_g1_i3	CC146	Coiled-coil domain-containing protein 146	Homo	Eukaryota	HUMAN	Has_ORF	20.6763	-9.63042	3.38063	-2.84871	0.00438973	0.0223419	0	4.45005	TRUE
TRINITY_DN196171_c0_g7	TRINITY_DN196171_c0_g7_i4	NA	NA	NA	NA	NA	Has_ORF	15.9794	-9.62494	1.92649	-4.99609	5.85033e-07	9.32582e-06	0	17.2519	TRUE
TRINITY_DN211011_c0_g4	TRINITY_DN211011_c0_g4_i1	MET27	.	.	.	HUMAN	Has_ORF	250.926	-9.6244	1.22561	-7.85272	4.07115e-15	2.76639e-13	0.336915	266.447	TRUE
TRINITY_DN200219_c10_g2	TRINITY_DN200219_c10_g2_i1	NA	NA	NA	NA	NA	Has_ORF	16.3224	-9.61973	3.45291	-2.78598	0.00533662	0.0263074	0	12.6651	TRUE
TRINITY_DN207519_c13_g2	TRINITY_DN207519_c13_g2_i1	NA	NA	NA	NA	NA	Has_ORF	138.04	-9.61211	1.00262	-9.58698	9.06996e-22	1.34901e-19	0.1792	142.407	TRUE
TRINITY_DN211790_c0_g1	TRINITY_DN211790_c0_g1_i1	MIA2	Melanoma inhibitory activity protein 2	Homo	Eukaryota	HUMAN	Has_ORF	27.781	-9.60727	1.87442	-5.12547	2.96797e-07	5.11209e-06	0	3.55097	TRUE
TRINITY_DN208180_c2_g3	TRINITY_DN208180_c2_g3_i1	NA	NA	NA	NA	NA	Has_ORF	46.8186	9.60328	3.01222	3.18811	0.00143205	0.00862927	14.7208	0	TRUE
TRINITY_DN198157_c1_g1	TRINITY_DN198157_c1_g1_i8	PYR1	CAD protein	Squalus	Eukaryota	SQUAC	Has_ORF	16.9527	-9.60238	3.28087	-2.92678	0.00342493	0.0181902	0	2.242	TRUE
TRINITY_DN210284_c0_g1	TRINITY_DN210284_c0_g1_i6	OTOP1	Otopetrin-1	Homo	Eukaryota	HUMAN	Has_ORF	221.573	9.60053	2.72132	3.52789	0.000418882	0.00299677	16.7279	0	TRUE
TRINITY_DN207368_c0_g1	TRINITY_DN207368_c0_g1_i1	MTH2	G-protein coupled receptor Mth2	Sophophora	Eukaryota	DROYA	Has_ORF	104.768	9.60038	1.04386	9.197	3.6807e-20	4.44441e-18	18.6668	0.012675	TRUE
TRINITY_DN205981_c1_g2	TRINITY_DN205981_c1_g2_i7	SNED1	Sushi, nidogen and EGF-like domain-containing protein 1	Homo	Eukaryota	HUMAN	Has_ORF	15.7649	-9.59775	3.60596	-2.66163	0.00777629	0.0360856	0	16.462	TRUE
TRINITY_DN196369_c0_g1	TRINITY_DN196369_c0_g1_i5	TGM1	Protein-glutamine gamma-glutamyltransferase K	Rattus	Eukaryota	RAT	Has_ORF	284.22	-9.59756	2.05641	-4.66714	3.05417e-06	3.94016e-05	0.0561102	43.1888	TRUE
TRINITY_DN212795_c1_g2	TRINITY_DN212795_c1_g2_i11	TITIN	Titin	Homo	Eukaryota	HUMAN	Has_ORF	15.7403	-9.59711	3.14279	-3.05369	0.00226049	0.0127336	0	1.75105	TRUE
TRINITY_DN201393_c1_g3	TRINITY_DN201393_c1_g3_i5	NA	NA	NA	NA	NA	Has_ORF	22.9592	-9.59066	1.45392	-6.5964	4.21262e-11	1.49732e-09	0	12.8974	TRUE
TRINITY_DN190999_c0_g1	TRINITY_DN190999_c0_g1_i2	TOLL	Protein toll	Sophophora	Eukaryota	DROME	Has_ORF	16.038	-9.5904	1.6221	-5.91235	3.37258e-09	8.60654e-08	0	6.78229	TRUE
TRINITY_DN195440_c0_g1	TRINITY_DN195440_c0_g1_i7	NA	NA	NA	NA	NA	Has_ORF	22.8985	-9.58992	2.00245	-4.78909	1.67538e-06	2.34304e-05	0	15.4862	TRUE
TRINITY_DN206814_c0_g1	TRINITY_DN206814_c0_g1_i3	TSN33	Tetraspanin-33	Mus	Eukaryota	MOUSE	Has_ORF	35.9652	-9.58631	1.26755	-7.56289	3.94216e-14	2.28454e-12	0.0148311	12.0277	TRUE
TRINITY_DN199048_c4_g2	TRINITY_DN199048_c4_g2_i5	HMCN1	Hemicentin-1	Homo	Eukaryota	HUMAN	Has_ORF	15.4016	-9.58485	3.64069	-2.6327	0.0084709	0.0386771	0	3.49347	TRUE
TRINITY_DN201363_c0_g1	TRINITY_DN201363_c0_g1_i1	NA	NA	NA	NA	NA	Has_ORF	42.0307	9.58049	2.73079	3.50832	0.000450945	0.00319777	10.5073	0	TRUE
TRINITY_DN195717_c2_g1	TRINITY_DN195717_c2_g1_i19	CCD17	Coiled-coil domain-containing protein 17	Mus	Eukaryota	MOUSE	Has_ORF	24.0414	-9.58029	2.31928	-4.13071	3.61637e-05	0.00035184	0.00854107	8.35884	TRUE
TRINITY_DN201765_c0_g1	TRINITY_DN201765_c0_g1_i13	UNC22	Twitchin {ECO:0000303|PubMed:7190524}	Caenorhabditis	Eukaryota	CAEEL	Has_ORF	83.4549	-9.58006	2.97686	-3.21817	0.0012901	0.00789343	0.00842362	6.45666	TRUE
TRINITY_DN204065_c0_g1	TRINITY_DN204065_c0_g1_i5	MUC5A	Mucin-5AC {ECO:0000305}	Homo	Eukaryota	HUMAN	Has_ORF	15.4963	-9.57929	3.22974	-2.96597	0.00301733	0.0163231	0	5.20678	TRUE
TRINITY_DN196205_c4_g1	TRINITY_DN196205_c4_g1_i2	TGM1	Protein-glutamine gamma-glutamyltransferase K	Canis	Eukaryota	CANLF	Has_ORF	71.1685	-9.5779	1.39191	-6.88112	5.9382e-12	2.40407e-10	0.0270999	21.1759	TRUE
TRINITY_DN192040_c0_g1	TRINITY_DN192040_c0_g1_i1	HMCN1	Hemicentin-1	Homo	Eukaryota	HUMAN	Has_ORF	48.1396	-9.57593	2.1688	-4.41532	1.00861e-05	0.000113265	0.0183657	14.2941	TRUE
TRINITY_DN164561_c0_g1	TRINITY_DN164561_c0_g1_i1	NA	NA	NA	NA	NA	Has_ORF	15.7543	-9.57394	3.37765	-2.83449	0.00458983	0.0231529	0	32.094	TRUE
TRINITY_DN208409_c0_g1	TRINITY_DN208409_c0_g1_i1	SC5AC	Sodium-coupled monocarboxylate transporter 2	Mus	Eukaryota	MOUSE	Has_ORF	50.8463	-9.57118	1.29359	-7.39895	1.37265e-13	7.4443e-12	0.0236809	18.8068	TRUE
TRINITY_DN189839_c0_g1	TRINITY_DN189839_c0_g1_i1	NA	NA	NA	NA	NA	Has_ORF	16.3999	-9.56528	1.24339	-7.69292	1.43818e-14	9.09945e-13	0	11.2213	TRUE
TRINITY_DN200276_c2_g1	TRINITY_DN200276_c2_g1_i5	RB27A	Ras-related protein Rab-27A	Rattus	Eukaryota	RAT	Has_ORF	20.5857	-9.56318	1.92399	-4.9705	6.67808e-07	1.04956e-05	0	12.2337	TRUE
TRINITY_DN200070_c0_g1	TRINITY_DN200070_c0_g1_i4	NMES1	Normal mucosa of esophagus-specific gene 1 protein	Rattus	Eukaryota	RAT	Has_ORF	290.542	-9.56098	0.746186	-12.8131	1.38436e-37	8.72273e-35	0.20293	151.206	TRUE
TRINITY_DN193053_c5_g1	TRINITY_DN193053_c5_g1_i4	TC1D4	Tctex1 domain-containing protein 4	Mus	Eukaryota	MOUSE	Has_ORF	16.8364	-9.55327	2.43131	-3.92927	8.52037e-05	0.000752289	0	16.5095	TRUE
TRINITY_DN211476_c2_g1	TRINITY_DN211476_c2_g1_i7	SYNE1	Nesprin-1	Homo	Eukaryota	HUMAN	Has_ORF	51.0643	-9.54126	2.13453	-4.46996	7.82329e-06	9.03721e-05	0	1.37854	TRUE
TRINITY_DN212943_c0_g1	TRINITY_DN212943_c0_g1_i1	NA	NA	NA	NA	NA	Has_ORF	21.0015	-9.54117	1.89116	-5.04515	4.5317e-07	7.46062e-06	0	3.05583	TRUE
TRINITY_DN204227_c0_g1	TRINITY_DN204227_c0_g1_i1	NA	NA	NA	NA	NA	Has_ORF	72.4702	9.53756	1.82389	5.22924	1.70204e-07	3.09794e-06	36.2152	0.0430605	TRUE
TRINITY_DN213668_c0_g1	TRINITY_DN213668_c0_g1_i1	NWD1	NACHT domain- and WD repeat-containing protein 1	Homo	Eukaryota	HUMAN	Has_ORF	15.0992	-9.53023	1.98768	-4.79466	1.6295e-06	2.2881e-05	0	4.81441	TRUE
TRINITY_DN193604_c9_g1	TRINITY_DN193604_c9_g1_i2	NA	NA	NA	NA	NA	Has_ORF	14.983	-9.52625	3.54098	-2.69029	0.00713904	0.0336045	0	9.73895	TRUE
TRINITY_DN174082_c0_g1	TRINITY_DN174082_c0_g1_i1	NA	NA	NA	NA	NA	Has_ORF	22.1997	-9.52566	1.92678	-4.94382	7.66067e-07	1.1836e-05	0.0267064	28.4072	TRUE
TRINITY_DN196496_c2_g1	TRINITY_DN196496_c2_g1_i3	RHBL3	Rhomboid-related protein 3	Homo	Eukaryota	HUMAN	Has_ORF	23.2917	-9.52357	2.6365	-3.6122	0.000303614	0.00226957	0.011748	11.0549	TRUE
TRINITY_DN206305_c4_g1	TRINITY_DN206305_c4_g1_i1	NA	NA	NA	NA	NA	Has_ORF	90.513	9.52279	1.69175	5.62894	1.81317e-08	4.03826e-07	70.6921	0.0936377	TRUE
TRINITY_DN195895_c1_g1	TRINITY_DN195895_c1_g1_i17	B3GT1	Beta-1,3-galactosyltransferase 1	Pongo	Eukaryota	PONPY	Has_ORF	40.4468	9.52257	3.33323	2.85686	0.00427856	0.0218596	10.3067	0	TRUE
TRINITY_DN213496_c3_g2	TRINITY_DN213496_c3_g2_i1	FBP1	Fibropellin-1	Strongylocentrotus	Eukaryota	STRPU	Has_ORF	1470.66	9.5202	0.708615	13.4349	3.77378e-41	3.18977e-38	64.0743	0.0832301	TRUE
TRINITY_DN212499_c0_g1	TRINITY_DN212499_c0_g1_i1	NR1AA	Neurexin-1a	Danio	Eukaryota	DANRE	Has_ORF	32.8781	-9.51938	3.49063	-2.72712	0.00638898	0.0306535	0.00388407	2.92262	TRUE
TRINITY_DN205019_c0_g2	TRINITY_DN205019_c0_g2_i1	TRXH	Thioredoxin H-type	Oryza	Eukaryota	ORYSI	Has_ORF	32.9277	-9.51765	1.39661	-6.81481	9.43863e-12	3.72122e-10	0.0491614	36.4905	TRUE
TRINITY_DN203892_c1_g4	TRINITY_DN203892_c1_g4_i1	PA23	Phospholipase A2 isozymes PA3A/PA3B/PA5	Heloderma	Eukaryota	HELSU	Has_ORF	35.8715	-9.51316	1.8645	-5.10226	3.35619e-07	5.69862e-06	0.0229072	18.0138	TRUE
TRINITY_DN201370_c1_g2	TRINITY_DN201370_c1_g2_i1	PROM1	Prominin-1	Mus	Eukaryota	MOUSE	Has_ORF	106.176	-9.51054	1.34106	-7.09181	1.32368e-12	5.96517e-11	0.0290587	20.7143	TRUE
TRINITY_DN212876_c1_g1	TRINITY_DN212876_c1_g1_i4	CP3AD	Cytochrome P450 3A13	Mus	Eukaryota	MOUSE	Has_ORF	25.3523	-9.50502	1.86925	-5.08494	3.67745e-07	6.20458e-06	0	12.9669	TRUE
TRINITY_DN213713_c2_g2	TRINITY_DN213713_c2_g2_i1	HEPHL	Hephaestin-like protein {ECO:0000303|PubMed:23765379}	Acropora	Eukaryota	ACRMI	Has_ORF	5691.16	9.50348	0.730369	13.0119	1.04727e-38	7.25865e-36	695.508	0.967042	TRUE
TRINITY_DN195191_c7_g1	TRINITY_DN195191_c7_g1_i2	MIFH	Macrophage migration inhibitory factor homolog	Trichinella	Eukaryota	TRISP	Has_ORF	51.7074	-9.50217	1.8571	-5.11666	3.10998e-07	5.33019e-06	0.0950296	69.0883	TRUE
TRINITY_DN193088_c0_g1	TRINITY_DN193088_c0_g1_i1	ACSF2	Acyl-CoA synthetase family member 2, mitochondrial	Macaca	Eukaryota	MACFA	Has_ORF	80.5723	-9.49809	2.3708	-4.00629	6.16809e-05	0.000564892	0.0498413	36.0401	TRUE
TRINITY_DN197082_c6_g4	TRINITY_DN197082_c6_g4_i1	RERGL	Ras-related and estrogen-regulated growth inhibitor-like protein	Danio	Eukaryota	DANRE	Has_ORF	130.193	9.49708	1.45626	6.52154	6.95903e-11	2.38777e-09	36.914	0.0444625	TRUE
TRINITY_DN196759_c0_g1	TRINITY_DN196759_c0_g1_i2	MAL1	Maltase 1	Drosophila	Eukaryota	DROVI	Has_ORF	33.4113	-9.4963	2.60201	-3.6496	0.000262652	0.00200139	0.0224541	16.7985	TRUE
TRINITY_DN200989_c0_g1	TRINITY_DN200989_c0_g1_i2	TPM	Tropomyosin	Chlamys	Eukaryota	CHLNI	Has_ORF	14.4594	-9.49383	3.6233	-2.62022	0.0087874	0.0399432	0	8.38483	TRUE
TRINITY_DN205943_c4_g1	TRINITY_DN205943_c4_g1_i14	MOXD2	DBH-like monooxygenase protein 2	Mus	Eukaryota	MOUSE	Has_ORF	14.7579	-9.48599	2.53976	-3.735	0.000187715	0.00149374	0	8.47644	TRUE
TRINITY_DN207484_c6_g1	TRINITY_DN207484_c6_g1_i4	ERGI1	Endoplasmic reticulum-Golgi intermediate compartment protein 1	Homo	Eukaryota	HUMAN	Has_ORF	45.7776	9.48289	3.01897	3.1411	0.00168313	0.00990641	18.4715	0	TRUE
TRINITY_DN207315_c0_g1	TRINITY_DN207315_c0_g1_i1	NA	NA	NA	NA	NA	Has_ORF	22.4019	-9.478	1.79503	-5.28012	1.29098e-07	2.40921e-06	0.00504035	4.59492	TRUE
TRINITY_DN210824_c2_g2	TRINITY_DN210824_c2_g2_i6	NA	NA	NA	NA	NA	Has_ORF	32.6279	-9.47676	1.80996	-5.23591	1.64177e-07	2.99608e-06	0.0133882	12.2442	TRUE
TRINITY_DN203248_c0_g2	TRINITY_DN203248_c0_g2_i4	NA	NA	NA	NA	NA	Has_ORF	195.031	9.47621	1.34792	7.03025	2.0616e-12	8.94176e-11	192.967	0.250433	TRUE
TRINITY_DN195050_c5_g1	TRINITY_DN195050_c5_g1_i4	ANLN	Actin-binding protein anillin	Xenopus	Eukaryota	XENLA	Has_ORF	23.6956	-9.4757	2.67664	-3.54015	0.000399906	0.00287526	0	4.2447	TRUE
TRINITY_DN212489_c1_g1	TRINITY_DN212489_c1_g1_i2	PCDH1	Protocadherin-1	Homo	Eukaryota	HUMAN	Has_ORF	1859.41	9.47275	0.60436	15.674	2.27658e-55	5.08758e-52	321.275	0.455599	TRUE
TRINITY_DN200358_c3_g1	TRINITY_DN200358_c3_g1_i4	CHIA	Acidic mammalian chitinase	Bos	Eukaryota	BOVIN	Has_ORF	2839.7	9.47229	0.648268	14.6117	2.36571e-48	3.41598e-45	755.458	1.09914	TRUE
TRINITY_DN211485_c1_g1	TRINITY_DN211485_c1_g1_i2	ITPR1	Inositol 1,4,5-trisphosphate receptor type 1	Homo	Eukaryota	HUMAN	Has_ORF	14.6051	-9.46845	3.41237	-2.77474	0.00552456	0.0270912	0	2.87057	TRUE
TRINITY_DN194908_c2_g1	TRINITY_DN194908_c2_g1_i5	NA	NA	NA	NA	NA	Has_ORF	38.3217	9.46656	3.37251	2.80698	0.00500089	0.0249218	11.9155	0	TRUE
TRINITY_DN187521_c0_g1	TRINITY_DN187521_c0_g1_i1	SC5AC	Sodium-coupled monocarboxylate transporter 2	Mus	Eukaryota	MOUSE	Has_ORF	15.5564	-9.46521	2.7145	-3.4869	0.00048865	0.0034245	0.0102285	7.37522	TRUE
TRINITY_DN204928_c0_g1	TRINITY_DN204928_c0_g1_i9	PEG3	Paternally-expressed gene 3 protein	Bos	Eukaryota	BOVIN	Has_ORF	15.5298	-9.45885	2.16563	-4.36772	1.25552e-05	0.000137646	0	7.2966	TRUE
TRINITY_DN196875_c2_g1	TRINITY_DN196875_c2_g1_i9	NA	NA	NA	NA	NA	Has_ORF	318.651	-9.4531	2.01582	-4.68945	2.73941e-06	3.59091e-05	0.0219358	15.6077	TRUE
TRINITY_DN190192_c0_g1	TRINITY_DN190192_c0_g1_i1	NA	NA	NA	NA	NA	Has_ORF	14.1963	-9.44702	1.47847	-6.38974	1.66171e-10	5.31733e-09	0	7.87537	TRUE
TRINITY_DN210983_c3_g1	TRINITY_DN210983_c3_g1_i4	NA	NA	NA	NA	NA	Has_ORF	48.0341	9.44346	1.77726	5.31348	1.07551e-07	2.04118e-06	22.7687	0	TRUE
TRINITY_DN188561_c0_g1	TRINITY_DN188561_c0_g1_i1	BXL5	Probable beta-D-xylosidase 5	Arabidopsis	Eukaryota	ARATH	Has_ORF	45.7775	-9.44194	2.17143	-4.34826	1.3722e-05	0.000148466	0.0245755	17.1269	TRUE
TRINITY_DN194812_c0_g1	TRINITY_DN194812_c0_g1_i1	NA	NA	NA	NA	NA	Has_ORF	113.638	-9.43876	2.79834	-3.37299	0.000743578	0.00493559	0.0543762	37.5582	TRUE
TRINITY_DN205230_c5_g1	TRINITY_DN205230_c5_g1_i2	SYN1L	Synapse differentiation-inducing gene protein 1-like	Homo	Eukaryota	HUMAN	Has_ORF	15.5969	-9.43748	2.67478	-3.52832	0.000418208	0.00299257	0	15.221	TRUE
TRINITY_DN202700_c0_g1	TRINITY_DN202700_c0_g1_i6	PRRT2	Proline-rich transmembrane protein 2	Mus	Eukaryota	MOUSE	Has_ORF	112.215	-9.43609	1.28205	-7.36017	1.83676e-13	9.718e-12	0	23.0477	TRUE
TRINITY_DN208817_c1_g1	TRINITY_DN208817_c1_g1_i7	NA	NA	NA	NA	NA	Has_ORF	476.88	9.43454	2.08465	4.52573	6.01879e-06	7.16119e-05	35.4572	0.0484783	TRUE
TRINITY_DN203842_c5_g1	TRINITY_DN203842_c5_g1_i7	UNC5C	Netrin receptor UNC5C	Gallus	Eukaryota	CHICK	Has_ORF	43.6075	9.43247	2.94178	3.20639	0.00134412	0.0081663	11.2792	0	TRUE
TRINITY_DN191149_c0_g1	TRINITY_DN191149_c0_g1_i1	NA	NA	NA	NA	NA	Has_ORF	13.8116	-9.42768	3.67042	-2.56855	0.0102124	0.0451706	0	8.06222	TRUE
TRINITY_DN194106_c4_g1	TRINITY_DN194106_c4_g1_i3	NA	NA	NA	NA	NA	Has_ORF	31.4835	-9.41809	1.56307	-6.02538	1.68712e-09	4.57848e-08	0	8.51668	TRUE
TRINITY_DN203327_c0_g2	TRINITY_DN203327_c0_g2_i1	GRIA1	Glutamate receptor 1	Mus	Eukaryota	MOUSE	Has_ORF	269.906	-9.41614	1.20883	-7.78945	6.73023e-15	4.43415e-13	0.124941	85.3024	TRUE
TRINITY_DN194912_c0_g3	TRINITY_DN194912_c0_g3_i1	NA	NA	NA	NA	NA	Has_ORF	14.338	-9.41566	3.45517	-2.72509	0.00642834	0.0307869	0	19.7977	TRUE
TRINITY_DN205981_c1_g2	TRINITY_DN205981_c1_g2_i1	SNED1	Sushi, nidogen and EGF-like domain-containing protein 1	Homo	Eukaryota	HUMAN	Has_ORF	37.589	-9.41464	2.12612	-4.42809	9.50712e-06	0.000107424	0	9.57708	TRUE
TRINITY_DN203871_c12_g1	TRINITY_DN203871_c12_g1_i3	NA	NA	NA	NA	NA	Has_ORF	144.551	9.41282	2.4299	3.87374	0.000107176	0.000920033	37.0809	0.0529455	TRUE
TRINITY_DN192959_c0_g1	TRINITY_DN192959_c0_g1_i5	NA	NA	NA	NA	NA	Has_ORF	448.912	-9.41193	1.45165	-6.48363	8.95416e-11	3.00103e-09	1.07568	731.866	TRUE
TRINITY_DN190334_c0_g1	TRINITY_DN190334_c0_g1_i3	PE1	Peritrophin-1	Anopheles	Eukaryota	ANOGA	Has_ORF	13.7116	-9.41093	3.57109	-2.63531	0.00840607	0.0384216	0	27.2643	TRUE
TRINITY_DN209987_c2_g1	TRINITY_DN209987_c2_g1_i7	SP17	Sperm surface protein Sp17	Macaca	Eukaryota	MACFA	Has_ORF	19.0097	-9.40728	3.25315	-2.89175	0.00383104	0.0199616	0	5.36431	TRUE
TRINITY_DN206874_c6_g1	TRINITY_DN206874_c6_g1_i18	NA	NA	NA	NA	NA	Has_ORF	21.6197	-9.40079	1.81923	-5.16746	2.373e-07	4.15992e-06	0.0446171	38.5612	TRUE
TRINITY_DN197012_c5_g1	TRINITY_DN197012_c5_g1_i6	STAR	Protein Star	Sophophora	Eukaryota	DROME	Has_ORF	71.3592	-9.3965	1.90448	-4.9339	8.06025e-07	1.23651e-05	0.044768	29.5483	TRUE
TRINITY_DN207788_c2_g2	TRINITY_DN207788_c2_g2_i5	MYS	Myosin heavy chain, striated muscle	Argopecten	Eukaryota	ARGIR	Has_ORF	93.6775	-9.39197	1.22629	-7.65885	1.87606e-14	1.15891e-12	0.251333	168.739	TRUE
TRINITY_DN198511_c3_g2	TRINITY_DN198511_c3_g2_i1	PLPR1	Phospholipid phosphatase-related protein type 1 {ECO:0000250|UniProtKB:Q8TBJ4}	Danio	Eukaryota	DANRE	Has_ORF	625.486	9.39021	0.672365	13.9659	2.51568e-44	2.90602e-41	260.759	0.383451	TRUE
TRINITY_DN213332_c3_g2	TRINITY_DN213332_c3_g2_i1	NA	NA	NA	NA	NA	Has_ORF	24.2244	-9.3833	2.34077	-4.00863	6.10712e-05	0.000560048	0	2.03515	TRUE
TRINITY_DN208358_c2_g2	TRINITY_DN208358_c2_g2_i6	TRI56	E3 ubiquitin-protein ligase TRIM56	Bos	Eukaryota	BOVIN	Has_ORF	488.857	-9.37153	1.52258	-6.15503	7.50648e-10	2.15702e-08	0.189419	125.349	TRUE
TRINITY_DN202181_c2_g3	TRINITY_DN202181_c2_g3_i2	NA	NA	NA	NA	NA	Has_ORF	15.3389	-9.37066	2.82117	-3.32156	0.00089517	0.00577801	0	5.53048	TRUE
TRINITY_DN212068_c2_g1	TRINITY_DN212068_c2_g1_i2	ATPA	ATP synthase subunit alpha, mitochondrial	Pan	Eukaryota	PANTR	Has_ORF	41.5192	9.36932	2.98458	3.13924	0.00169388	0.0099595	33.1445	0	TRUE
TRINITY_DN189502_c0_g1	TRINITY_DN189502_c0_g1_i1	NA	NA	NA	NA	NA	Has_ORF	13.2864	-9.3673	2.80986	-3.33373	0.000856905	0.00556106	0	7.61701	TRUE
TRINITY_DN199621_c1_g1	TRINITY_DN199621_c1_g1_i1	RYR2	Ryanodine receptor 2	Mus	Eukaryota	MOUSE	Has_ORF	19.7764	-9.35718	2.82354	-3.31399	0.000919759	0.00591469	0.0134541	11.3304	TRUE
TRINITY_DN213060_c4_g1	TRINITY_DN213060_c4_g1_i4	GALE	UDP-glucose 4-epimerase {ECO:0000250|UniProtKB:Q14376}	Mus	Eukaryota	MOUSE	Has_ORF	35.6686	9.35609	2.98759	3.13165	0.00173827	0.0101705	20.8589	0	TRUE
TRINITY_DN201584_c0_g1	TRINITY_DN201584_c0_g1_i5	NA	NA	NA	NA	NA	Has_ORF	13.2002	-9.35538	3.33024	-2.80922	0.00496616	0.0247629	0	3.7042	TRUE
TRINITY_DN197747_c2_g1	TRINITY_DN197747_c2_g1_i12	NA	NA	NA	NA	NA	Has_ORF	35.8222	9.35297	2.73461	3.42022	0.000625705	0.00425172	31.4481	0	TRUE
TRINITY_DN204227_c0_g1	TRINITY_DN204227_c0_g1_i2	NA	NA	NA	NA	NA	Has_ORF	147.801	9.35229	1.57834	5.92539	3.1156e-09	8.01567e-08	73.4996	0.118067	TRUE
TRINITY_DN210159_c4_g1	TRINITY_DN210159_c4_g1_i4	SC6A1	Sodium- and chloride-dependent GABA transporter 1	Homo	Eukaryota	HUMAN	Has_ORF	14.131	-9.34745	2.2904	-4.08114	4.48161e-05	0.000426442	0	12.0217	TRUE
TRINITY_DN213709_c3_g1	TRINITY_DN213709_c3_g1_i2	NA	NA	NA	NA	NA	Has_ORF	2049.69	9.34317	0.34767	26.8737	4.45884e-159	1.54521e-154	223.853	0.341969	TRUE
TRINITY_DN212489_c1_g1	TRINITY_DN212489_c1_g1_i5	PCDGE	Protocadherin gamma-B2	Homo	Eukaryota	HUMAN	Has_ORF	96.3344	9.34093	1.20281	7.76593	8.10503e-15	5.28964e-13	40.2222	0.0446393	TRUE
TRINITY_DN191024_c0_g1	TRINITY_DN191024_c0_g1_i2	NA	NA	NA	NA	NA	Has_ORF	21.7412	-9.34001	1.6613	-5.62211	1.88636e-08	4.18513e-07	0.0128668	12.0391	TRUE
TRINITY_DN208786_c2_g3	TRINITY_DN208786_c2_g3_i1	NA	NA	NA	NA	NA	Has_ORF	13.2667	-9.33899	1.64129	-5.69004	1.27009e-08	2.91104e-07	0	18.8031	TRUE
TRINITY_DN190216_c0_g1	TRINITY_DN190216_c0_g1_i1	NA	NA	NA	NA	NA	Has_ORF	13.0994	-9.33709	2.22905	-4.18882	2.80406e-05	0.000281096	0	23.9088	TRUE
TRINITY_DN210093_c10_g1	TRINITY_DN210093_c10_g1_i1	TRIM3	Tripartite motif-containing protein 3	Homo	Eukaryota	HUMAN	Has_ORF	14.4066	-9.33663	2.41329	-3.86883	0.000109359	0.000937148	0	5.67528	TRUE
TRINITY_DN205997_c5_g1	TRINITY_DN205997_c5_g1_i2	NA	NA	NA	NA	NA	Has_ORF	15.936	-9.33005	1.51912	-6.14176	8.16116e-10	2.3297e-08	0	10.7692	TRUE
TRINITY_DN187852_c0_g1	TRINITY_DN187852_c0_g1_i1	NA	NA	NA	NA	NA	Has_ORF	115.142	-9.32904	1.08327	-8.61193	7.18379e-18	6.87719e-16	0.15992	99.701	TRUE
TRINITY_DN200230_c2_g2	TRINITY_DN200230_c2_g2_i2	UNC9	Innexin unc-9	Caenorhabditis	Eukaryota	CAEEL	Has_ORF	235.483	-9.32453	1.13443	-8.21956	2.04244e-16	1.64607e-14	0.0396486	26.307	TRUE
TRINITY_DN195588_c3_g1	TRINITY_DN195588_c3_g1_i14	NA	NA	NA	NA	NA	Has_ORF	400.788	-9.32438	1.92604	-4.84123	1.29041e-06	1.87109e-05	0.293757	188.108	TRUE
TRINITY_DN207930_c7_g1	TRINITY_DN207930_c7_g1_i8	PI51A	Phosphatidylinositol 4-phosphate 5-kinase type-1 alpha	Mus	Eukaryota	MOUSE	Has_ORF	15.2731	-9.32117	2.52092	-3.69753	0.000217709	0.00170271	0	5.0142	TRUE
TRINITY_DN205981_c1_g2	TRINITY_DN205981_c1_g2_i9	SNED1	Sushi, nidogen and EGF-like domain-containing protein 1	Homo	Eukaryota	HUMAN	Has_ORF	14.8213	-9.31905	3.57091	-2.60971	0.00906181	0.0410081	0	9.01662	TRUE
TRINITY_DN200209_c2_g1	TRINITY_DN200209_c2_g1_i7	S39A1	Zinc transporter ZIP1	Takifugu	Eukaryota	TAKRU	Has_ORF	12.9396	-9.31815	2.61028	-3.56979	0.000357272	0.00261153	0	6.70361	TRUE
TRINITY_DN203258_c0_g1	TRINITY_DN203258_c0_g1_i4	NA	NA	NA	NA	NA	Has_ORF	17.6931	-9.31599	2.16748	-4.29807	1.72292e-05	0.000182147	0	9.03853	TRUE
TRINITY_DN204167_c0_g4	TRINITY_DN204167_c0_g4_i1	NA	NA	NA	NA	NA	Has_ORF	22.4757	-9.31258	1.40043	-6.64982	2.93447e-11	1.07159e-09	0.0491409	39.9644	TRUE
TRINITY_DN190468_c0_g1	TRINITY_DN190468_c0_g1_i1	DEI	Helix-loop-helix protein delilah	Sophophora	Eukaryota	DROME	Has_ORF	14.9209	-9.31218	2.00573	-4.64279	3.43731e-06	4.36817e-05	0	8.48038	TRUE
TRINITY_DN209554_c0_g1	TRINITY_DN209554_c0_g1_i1	NA	NA	NA	NA	NA	Has_ORF	101.648	-9.31021	1.51208	-6.15722	7.40316e-10	2.1291e-08	0.0504148	31.6088	TRUE
TRINITY_DN192808_c0_g2	TRINITY_DN192808_c0_g2_i12	LOXH1	Lipoxygenase homology domain-containing protein 1	Mus	Eukaryota	MOUSE	Has_ORF	21.1067	-9.3028	2.59198	-3.58907	0.000331862	0.00245322	0	4.41772	TRUE
TRINITY_DN205700_c2_g1	TRINITY_DN205700_c2_g1_i2	MEG10	Multiple epidermal growth factor-like domains protein 10	Silurana	Eukaryota	XENTR	Has_ORF	78.3788	-9.29469	2.8706	-3.23789	0.00120417	0.00743994	0.039398	24.8611	TRUE
TRINITY_DN199915_c2_g2	TRINITY_DN199915_c2_g2_i6	NA	NA	NA	NA	NA	Has_ORF	12.6329	-9.28172	3.37502	-2.75013	0.00595724	0.028882	0	6.25398	TRUE
TRINITY_DN211073_c0_g1	TRINITY_DN211073_c0_g1_i1	FBP1	Fibropellin-1	Strongylocentrotus	Eukaryota	STRPU	Has_ORF	843.883	-9.2779	0.883951	-10.4959	9.0168e-26	1.9903e-23	0.114743	71.4383	TRUE
TRINITY_DN210413_c0_g1	TRINITY_DN210413_c0_g1_i3	AGRL2	Adhesion G protein-coupled receptor L2 {ECO:0000303|PubMed:25713288}	Homo	Eukaryota	HUMAN	Has_ORF	13.4369	-9.27682	1.4159	-6.55188	5.68187e-11	1.98293e-09	0	3.82888	TRUE
TRINITY_DN203846_c6_g1	TRINITY_DN203846_c6_g1_i3	CADN	Coadhesin {ECO:0000303|PubMed:23765379}	Acropora	Eukaryota	ACRMI	Has_ORF	13.5473	-9.27554	3.03528	-3.05591	0.00224377	0.0126497	0	13.7584	TRUE
TRINITY_DN192029_c5_g1	TRINITY_DN192029_c5_g1_i3	NA	NA	NA	NA	NA	Has_ORF	33.5439	-9.27488	3.0761	-3.01514	0.00256861	0.0142265	0.0264739	16.1982	TRUE
TRINITY_DN194233_c1_g1	TRINITY_DN194233_c1_g1_i2	NA	NA	NA	NA	NA	Has_ORF	12.7565	-9.26566	2.27319	-4.07607	4.58034e-05	0.000434643	0	18.4569	TRUE
TRINITY_DN209983_c1_g1	TRINITY_DN209983_c1_g1_i13	TITIN	Titin	Sophophora	Eukaryota	DROME	Has_ORF	374.157	-9.26475	2.04191	-4.5373	5.69795e-06	6.82081e-05	0.0428842	26.4498	TRUE
TRINITY_DN199058_c5_g2	TRINITY_DN199058_c5_g2_i4	ZDH14	Probable palmitoyltransferase ZDHHC14	Homo	Eukaryota	HUMAN	Has_ORF	16.2574	-9.26448	2.12814	-4.35333	1.34086e-05	0.000145711	0	4.65231	TRUE
TRINITY_DN200881_c1_g3	TRINITY_DN200881_c1_g3_i6	OX1R	Orexin receptor type 1	Mus	Eukaryota	MOUSE	Has_ORF	36.9921	-9.26159	2.75912	-3.35671	0.000788751	0.00518588	0	4.5536	TRUE
TRINITY_DN195362_c0_g1	TRINITY_DN195362_c0_g1_i1	ABRA	Actin-binding Rho-activating protein	Mus	Eukaryota	MOUSE	Has_ORF	12.6222	-9.26086	2.24755	-4.12041	3.78191e-05	0.000366504	0	10.3129	TRUE
TRINITY_DN194812_c0_g1	TRINITY_DN194812_c0_g1_i15	MYS	Myosin heavy chain, striated muscle	Argopecten	Eukaryota	ARGIR	Has_ORF	27.4712	-9.25337	2.07195	-4.46601	7.96902e-06	9.16279e-05	0.0150022	9.2804	TRUE
TRINITY_DN192959_c0_g1	TRINITY_DN192959_c0_g1_i1	NA	NA	NA	NA	NA	Has_ORF	20.2489	-9.25214	1.79446	-5.15594	2.52366e-07	4.39927e-06	0.0297481	25.191	TRUE
TRINITY_DN191517_c0_g1	TRINITY_DN191517_c0_g1_i3	MGST2	Microsomal glutathione S-transferase 2	Bos	Eukaryota	BOVIN	Has_ORF	15.4963	-9.25205	2.74392	-3.37184	0.000746673	0.00495329	0	11.5339	TRUE
TRINITY_DN189985_c0_g1	TRINITY_DN189985_c0_g1_i2	SIX1B	Homeobox protein six1b	Danio	Eukaryota	DANRE	Has_ORF	17.6607	-9.25193	2.42734	-3.81156	0.000138094	0.00115012	0	5.89788	TRUE
TRINITY_DN204521_c2_g2	TRINITY_DN204521_c2_g2_i2	NEP	.	.	.	DROME	Has_ORF	27.5031	-9.25094	2.21842	-4.17005	3.0453e-05	0.000301787	0.0160902	10.8074	TRUE
TRINITY_DN212169_c1_g1	TRINITY_DN212169_c1_g1_i6	NA	NA	NA	NA	NA	Has_ORF	12.8772	-9.24435	2.1431	-4.31354	1.6066e-05	0.000170631	0	20.1062	TRUE
TRINITY_DN204114_c0_g1	TRINITY_DN204114_c0_g1_i11	NA	NA	NA	NA	NA	Has_ORF	2262.79	-9.24336	1.00389	-9.20756	3.33627e-20	4.07107e-18	2.50963	1520.77	TRUE
TRINITY_DN185521_c0_g1	TRINITY_DN185521_c0_g1_i2	BDH	D-beta-hydroxybutyrate dehydrogenase, mitochondrial	Rattus	Eukaryota	RAT	Has_ORF	12.2583	-9.2375	2.03477	-4.53984	5.62977e-06	6.75085e-05	0	9.46376	TRUE
TRINITY_DN206588_c5_g1	TRINITY_DN206588_c5_g1_i1	NA	NA	NA	NA	NA	Has_ORF	18.172	-9.2353	2.06668	-4.46866	7.87116e-06	9.08174e-05	0.040256	35.0091	TRUE
TRINITY_DN212638_c4_g1	TRINITY_DN212638_c4_g1_i1	SECG	Ankyrin repeat, PH and SEC7 domain containing protein secG	Dictyostelium	Eukaryota	DICDI	Has_ORF	12.5212	-9.23048	2.04985	-4.50299	6.70033e-06	7.88187e-05	0	4.60955	TRUE
TRINITY_DN207414_c1_g1	TRINITY_DN207414_c1_g1_i3	SC5A9	Sodium/glucose cotransporter 4	Mus	Eukaryota	MOUSE	Has_ORF	12.7473	-9.22394	3.22514	-2.86001	0.00423627	0.0216851	0	6.66646	TRUE
TRINITY_DN208300_c0_g1	TRINITY_DN208300_c0_g1_i10	DGKD	Diacylglycerol kinase delta	Homo	Eukaryota	HUMAN	Has_ORF	71.6241	-9.2194	2.53028	-3.64363	0.000268819	0.00204431	0	1.48388	TRUE
TRINITY_DN193608_c0_g1	TRINITY_DN193608_c0_g1_i1	TRIM2	Tripartite motif-containing protein 2	Homo	Eukaryota	HUMAN	Has_ORF	15.2157	-9.21578	2.10844	-4.3709	1.23735e-05	0.000135955	0	8.04301	TRUE
TRINITY_DN210972_c0_g2	TRINITY_DN210972_c0_g2_i1	MGA	Maltase-glucoamylase, intestinal	Homo	Eukaryota	HUMAN	Has_ORF	12.1096	-9.2156	1.99083	-4.62902	3.67399e-06	4.62821e-05	0	4.20102	TRUE
TRINITY_DN193620_c1_g1	TRINITY_DN193620_c1_g1_i2	ODF3A	Outer dense fiber protein 3	Xenopus	Eukaryota	XENLA	Has_ORF	12.0388	-9.21371	2.13556	-4.31442	1.60023e-05	0.000170058	0	10.3077	TRUE
TRINITY_DN198080_c7_g1	TRINITY_DN198080_c7_g1_i6	CHIA	Acidic mammalian chitinase	Rattus	Eukaryota	RAT	Has_ORF	46.3633	9.21285	1.41323	6.51902	7.07685e-11	2.42101e-09	38.1982	0	TRUE
TRINITY_DN211974_c6_g3	TRINITY_DN211974_c6_g3_i4	TGRM1	.	.	.	MOUSE	Has_ORF	19.7021	-9.21203	3.46911	-2.65545	0.00792038	0.0366023	0	2.03187	TRUE
TRINITY_DN200156_c6_g2	TRINITY_DN200156_c6_g2_i1	NA	NA	NA	NA	NA	Has_ORF	17.8098	-9.20885	1.84672	-4.98659	6.1454e-07	9.74241e-06	0.0215129	18.7993	TRUE
TRINITY_DN191120_c1_g1	TRINITY_DN191120_c1_g1_i9	NA	NA	NA	NA	NA	Has_ORF	33.3915	9.20441	1.20252	7.65425	1.94447e-14	1.19903e-12	64.6783	0	TRUE
TRINITY_DN203114_c0_g1	TRINITY_DN203114_c0_g1_i1	PA24A	Cytosolic phospholipase A2	Rattus	Eukaryota	RAT	Has_ORF	24.258	-9.19891	1.76038	-5.22552	1.73667e-07	3.15432e-06	0	2.67922	TRUE
TRINITY_DN203957_c1_g1	TRINITY_DN203957_c1_g1_i3	ASMT	Acetylserotonin O-methyltransferase	Bos	Eukaryota	BOVIN	Has_ORF	29.898	-9.1966	1.86681	-4.92638	8.37687e-07	1.28055e-05	0	5.1138	TRUE
TRINITY_DN191249_c0_g2	TRINITY_DN191249_c0_g2_i1	NA	NA	NA	NA	NA	Has_ORF	20.357	-9.19326	1.45527	-6.3172	2.66349e-10	8.1991e-09	0.0126305	9.44639	TRUE
TRINITY_DN195861_c8_g1	TRINITY_DN195861_c8_g1_i1	NA	NA	NA	NA	NA	Has_ORF	12.0198	-9.18808	2.34982	-3.91013	9.22468e-05	0.000804635	0	10.5567	TRUE
TRINITY_DN207404_c1_g2	TRINITY_DN207404_c1_g2_i1	TRI56	E3 ubiquitin-protein ligase TRIM56	Homo	Eukaryota	HUMAN	Has_ORF	17.9401	-9.18689	1.91148	-4.80616	1.53855e-06	2.17902e-05	0.0118191	8.84817	TRUE
TRINITY_DN203113_c1_g1	TRINITY_DN203113_c1_g1_i2	HMCN1	.	.	.	MOUSE	Has_ORF	71.8355	-9.18401	1.45382	-6.31717	2.66403e-10	8.1991e-09	0	6.8931	TRUE
TRINITY_DN192622_c3_g2	TRINITY_DN192622_c3_g2_i1	NA	NA	NA	NA	NA	Has_ORF	11.8122	-9.18119	3.28796	-2.79237	0.00523233	0.0258705	0	5.77671	TRUE
TRINITY_DN204286_c0_g1	TRINITY_DN204286_c0_g1_i3	PCDGJ	Protocadherin gamma-B7	Homo	Eukaryota	HUMAN	Has_ORF	12.3601	-9.17998	1.61329	-5.69023	1.26872e-08	2.90983e-07	0	5.8574	TRUE
TRINITY_DN193175_c10_g3	TRINITY_DN193175_c10_g3_i1	NA	NA	NA	NA	NA	Has_ORF	15.174	-9.17872	2.48593	-3.69226	0.00022227	0.0017329	0	11.9634	TRUE
TRINITY_DN203924_c0_g1	TRINITY_DN203924_c0_g1_i6	CP2D3	Cytochrome P450 2D3	Rattus	Eukaryota	RAT	Has_ORF	36.9511	-9.17831	1.57721	-5.81933	5.90831e-09	1.44395e-07	0	6.41018	TRUE
TRINITY_DN191268_c0_g1	TRINITY_DN191268_c0_g1_i2	SC5A6	Sodium-dependent multivitamin transporter	Oryctolagus	Eukaryota	RABIT	Has_ORF	77.4689	-9.17534	1.88914	-4.8569	1.19238e-06	1.74649e-05	0.0400589	23.1719	TRUE
TRINITY_DN197295_c4_g1	TRINITY_DN197295_c4_g1_i3	MET24	Methyltransferase-like protein 24	Silurana	Eukaryota	XENTR	Has_ORF	26.2969	-9.17323	1.80983	-5.06857	4.00813e-07	6.68174e-06	0.0392463	21.7064	TRUE
TRINITY_DN190713_c0_g1	TRINITY_DN190713_c0_g1_i1	RAD	GTP-binding protein RAD	Homo	Eukaryota	HUMAN	Has_ORF	17.6226	-9.17078	2.89675	-3.16588	0.00154613	0.00921587	0	5.69365	TRUE
TRINITY_DN213847_c7_g2	TRINITY_DN213847_c7_g2_i2	NA	NA	NA	NA	NA	Has_ORF	48.4542	-9.16873	2.30179	-3.9833	6.7965e-05	0.000614166	0	4.68924	TRUE
TRINITY_DN212146_c2_g1	TRINITY_DN212146_c2_g1_i10	CHIT1	Chitotriosidase-1	Homo	Eukaryota	HUMAN	Has_ORF	9383.54	9.16147	0.554847	16.5117	3.02183e-61	8.72681e-58	592.478	1.05645	TRUE
TRINITY_DN192140_c9_g1	TRINITY_DN192140_c9_g1_i1	NA	NA	NA	NA	NA	Has_ORF	14.8935	-9.15327	1.66293	-5.50429	3.70657e-08	7.75672e-07	0	4.56079	TRUE
TRINITY_DN198298_c0_g1	TRINITY_DN198298_c0_g1_i2	RGP51	Retrograde protein of 51 kDa	Lymnaea	Eukaryota	LYMST	Has_ORF	14.2513	-9.15257	2.58714	-3.53771	0.00040361	0.00289888	0	6.47405	TRUE
TRINITY_DN208496_c0_g3	TRINITY_DN208496_c0_g3_i2	ORCT	Organic cation transporter protein	Sophophora	Eukaryota	DROME	Has_ORF	11.8352	-9.15204	2.7533	-3.32402	0.000887284	0.00573458	0	18.8387	TRUE
TRINITY_DN209477_c0_g1	TRINITY_DN209477_c0_g1_i1	NA	NA	NA	NA	NA	Has_ORF	57.4881	-9.14961	1.99988	-4.57508	4.7604e-06	5.82116e-05	0	4.2957	TRUE
TRINITY_DN205817_c0_g1	TRINITY_DN205817_c0_g1_i5	NA	NA	NA	NA	NA	Has_ORF	65.2209	-9.14817	1.4048	-6.51208	7.41194e-11	2.52072e-09	0.0762186	43.6039	TRUE
TRINITY_DN200096_c0_g1	TRINITY_DN200096_c0_g1_i1	NA	NA	NA	NA	NA	Has_ORF	588.315	-9.14781	1.69926	-5.3834	7.309e-08	1.43509e-06	0.0535019	29.718	TRUE
TRINITY_DN194560_c7_g1	TRINITY_DN194560_c7_g1_i2	AMPE	Glutamyl aminopeptidase	Rattus	Eukaryota	RAT	Has_ORF	23.6201	-9.14436	1.90414	-4.80236	1.56806e-06	2.21169e-05	0	3.50924	TRUE
TRINITY_DN204054_c3_g3	TRINITY_DN204054_c3_g3_i1	AMNLS	Protein amnionless	Mus	Eukaryota	MOUSE	Has_ORF	50.8907	-9.14019	1.18601	-7.70667	1.29142e-14	8.242e-13	0.0480725	26.8244	TRUE
TRINITY_DN199399_c10_g1	TRINITY_DN199399_c10_g1_i1	5HT1R	5-hydroxytryptamine receptor 1	Sophophora	Eukaryota	DROME	Has_ORF	16.7561	-9.13863	1.50805	-6.05991	1.36197e-09	3.7341e-08	0	3.54515	TRUE
TRINITY_DN199211_c3_g1	TRINITY_DN199211_c3_g1_i5	ELF3	ETS-related transcription factor Elf-3	Mus	Eukaryota	MOUSE	Has_ORF	28.2623	-9.13857	1.73922	-5.2544	1.48509e-07	2.739e-06	0.0189881	11.0821	TRUE
TRINITY_DN200991_c1_g2	TRINITY_DN200991_c1_g2_i1	DMBT1	Deleted in malignant brain tumors 1 protein	Homo	Eukaryota	HUMAN	Has_ORF	126.3	-9.13744	1.4827	-6.16271	7.15123e-10	2.06006e-08	0.0325349	18.2884	TRUE
TRINITY_DN194219_c10_g3	TRINITY_DN194219_c10_g3_i2	TOLL	Protein toll	Sophophora	Eukaryota	DROME	Has_ORF	11.5885	-9.13727	2.07082	-4.41238	1.02238e-05	0.000114514	0	4.47498	TRUE
TRINITY_DN209247_c2_g2	TRINITY_DN209247_c2_g2_i10	SYWC	Tryptophan--tRNA ligase, cytoplasmic	Bos	Eukaryota	BOVIN	Has_ORF	52.038	-9.13585	2.75971	-3.31044	0.000931511	0.00598027	0.0276157	15.675	TRUE
TRINITY_DN196581_c0_g1	TRINITY_DN196581_c0_g1_i12	NA	NA	NA	NA	NA	Has_ORF	13.8469	-9.13565	3.00539	-3.03975	0.00236775	0.0132581	0	15.2317	TRUE
TRINITY_DN205230_c5_g1	TRINITY_DN205230_c5_g1_i9	SYN1L	Synapse differentiation-inducing gene protein 1-like	Bos	Eukaryota	BOVIN	Has_ORF	17.6583	-9.1355	1.9734	-4.62932	3.66867e-06	4.62424e-05	0.0329312	26.7202	TRUE
TRINITY_DN210282_c2_g1	TRINITY_DN210282_c2_g1_i1	DGAT1	Diacylglycerol O-acyltransferase 1	Mus	Eukaryota	MOUSE	Has_ORF	59.4612	-9.1349	1.17952	-7.74458	9.58971e-15	6.20021e-13	0	4.95894	TRUE
TRINITY_DN208081_c11_g1	TRINITY_DN208081_c11_g1_i4	SPRE	Sepiapterin reductase	Bos	Eukaryota	BOVIN	Has_ORF	60.1238	9.13156	2.64941	3.44665	0.000567591	0.00390896	28.8667	0	TRUE
TRINITY_DN202150_c0_g1	TRINITY_DN202150_c0_g1_i2	OSA	Trithorax group protein osa	Sophophora	Eukaryota	DROME	Has_ORF	73.9593	-9.12976	1.74285	-5.2384	1.61975e-07	2.9637e-06	0	2.46265	TRUE
TRINITY_DN197282_c3_g1	TRINITY_DN197282_c3_g1_i1	CILP2	Cartilage intermediate layer protein 2	Homo	Eukaryota	HUMAN	Has_ORF	11.6113	-9.12649	3.58638	-2.54476	0.0109353	0.0478064	0	9.93388	TRUE
TRINITY_DN200471_c2_g1	TRINITY_DN200471_c2_g1_i4	STEA3	Metalloreductase STEAP3	Mus	Eukaryota	MOUSE	Has_ORF	41.5295	9.12523	2.70665	3.37142	0.000747831	0.00495812	9.36652	0	TRUE
TRINITY_DN197593_c0_g2	TRINITY_DN197593_c0_g2_i1	FAT1	Protocadherin Fat 1	Homo	Eukaryota	HUMAN	Has_ORF	11.4011	-9.12415	2.527	-3.61067	0.000305408	0.00228003	0	7.93598	TRUE
TRINITY_DN205425_c3_g1	TRINITY_DN205425_c3_g1_i6	FA20C	Extracellular serine/threonine protein CG31145 {ECO:0000305}	Sophophora	Eukaryota	DROME	Has_ORF	31.6313	9.12237	3.34652	2.72593	0.00641208	0.0307316	9.77212	0	TRUE
TRINITY_DN210443_c2_g2	TRINITY_DN210443_c2_g2_i6	RADIL	Ras-associating and dilute domain-containing protein	Danio	Eukaryota	DANRE	Has_ORF	745.543	9.12072	0.952391	9.57665	1.00244e-21	1.4846e-19	190.462	0.350764	TRUE
TRINITY_DN204628_c0_g1	TRINITY_DN204628_c0_g1_i1	NA	NA	NA	NA	NA	Has_ORF	30.8584	9.11814	3.42027	2.66591	0.00767801	0.0356773	22.3646	0	TRUE
TRINITY_DN198697_c6_g2	TRINITY_DN198697_c6_g2_i1	NA	NA	NA	NA	NA	Has_ORF	14.0353	-9.11719	1.48854	-6.12494	9.0716e-10	2.57053e-08	0	3.71354	TRUE
TRINITY_DN193530_c1_g1	TRINITY_DN193530_c1_g1_i1	HMCN1	.	.	.	MOUSE	Has_ORF	69.848	9.11696	1.7014	5.35852	8.39087e-08	1.62632e-06	35.1769	0.0617622	TRUE
TRINITY_DN201992_c5_g1	TRINITY_DN201992_c5_g1_i1	CHIT1	Chitotriosidase-1	Homo	Eukaryota	HUMAN	Has_ORF	514.824	9.11461	0.9633	9.46186	3.02507e-21	4.24428e-19	181.105	0.339899	TRUE
TRINITY_DN191791_c0_g1	TRINITY_DN191791_c0_g1_i1	CASP7	Caspase-7	Mus	Eukaryota	MOUSE	Has_ORF	14.2126	-9.11414	1.77671	-5.12978	2.90078e-07	5.01129e-06	0	8.61836	TRUE
TRINITY_DN208557_c0_g1	TRINITY_DN208557_c0_g1_i4	SSPO	SCO-spondin	Gallus	Eukaryota	CHICK	Has_ORF	11.1612	-9.11378	3.26832	-2.78852	0.0052949	0.0261314	0	1.72104	TRUE
TRINITY_DN211705_c0_g1	TRINITY_DN211705_c0_g1_i6	PLXA4	Plexin-A4	Mus	Eukaryota	MOUSE	Has_ORF	12.5957	-9.11023	2.269	-4.01508	5.94252e-05	0.000547999	0	2.57938	TRUE
TRINITY_DN203905_c0_g2	TRINITY_DN203905_c0_g2_i1	HEAT4	HEAT repeat-containing protein 4	Homo	Eukaryota	HUMAN	Has_ORF	22.468	-9.10977	2.45637	-3.70863	0.000208385	0.00163717	0.00461815	3.68253	TRUE
TRINITY_DN172475_c0_g1	TRINITY_DN172475_c0_g1_i1	SCP	Small cardioactive peptides	Lymnaea	Eukaryota	LYMST	Has_ORF	16.5998	-9.1057	1.44076	-6.32008	2.61422e-10	8.06013e-09	0.0288481	20.4183	TRUE
TRINITY_DN192085_c8_g2	TRINITY_DN192085_c8_g2_i1	GLIP1	Glioma pathogenesis-related protein 1	Homo	Eukaryota	HUMAN	Has_ORF	12.6799	-9.09789	1.35713	-6.7038	2.0307e-11	7.64103e-10	0	4.75167	TRUE
TRINITY_DN189036_c0_g2	TRINITY_DN189036_c0_g2_i2	FOLH1	Glutamate carboxypeptidase 2	Rattus	Eukaryota	RAT	Has_ORF	12.105	-9.09716	2.43805	-3.73133	0.000190471	0.00151394	0	13.3734	TRUE
TRINITY_DN209963_c1_g1	TRINITY_DN209963_c1_g1_i10	PCD16	Protocadherin-16	Homo	Eukaryota	HUMAN	Has_ORF	11.0168	-9.09401	2.9707	-3.06123	0.00220428	0.0124595	0	5.00375	TRUE
TRINITY_DN208817_c1_g1	TRINITY_DN208817_c1_g1_i4	NA	NA	NA	NA	NA	Has_ORF	399.458	9.08605	1.01601	8.94286	3.79215e-19	4.05608e-17	20.9902	0.0203603	TRUE
TRINITY_DN210677_c4_g1	TRINITY_DN210677_c4_g1_i1	NA	NA	NA	NA	NA	Has_ORF	25.0523	-9.08263	1.44753	-6.27455	3.50642e-10	1.05665e-08	0.0214077	12.2557	TRUE
TRINITY_DN190129_c0_g1	TRINITY_DN190129_c0_g1_i3	ATS13	A disintegrin and metalloproteinase with thrombospondin motifs 13	Homo	Eukaryota	HUMAN	Has_ORF	50.2499	-9.07481	1.13612	-7.98755	1.37651e-15	9.83568e-14	0.0388426	21.5146	TRUE
TRINITY_DN204820_c9_g1	TRINITY_DN204820_c9_g1_i2	PBLD1	Phenazine biosynthesis-like domain-containing protein 1	Mus	Eukaryota	MOUSE	Has_ORF	44.3502	-9.07462	3.26774	-2.77703	0.00548573	0.0269457	0.0514653	27.9594	TRUE
TRINITY_DN201276_c14_g1	TRINITY_DN201276_c14_g1_i1	SC6A9	Sodium- and chloride-dependent glycine transporter 1	Rattus	Eukaryota	RAT	Has_ORF	30.0327	9.07294	3.26564	2.7783	0.00546434	0.0268605	9.98436	0	TRUE
TRINITY_DN184555_c0_g1	TRINITY_DN184555_c0_g1_i1	NA	NA	NA	NA	NA	Has_ORF	10.881	-9.07272	1.97334	-4.59765	4.27276e-06	5.28453e-05	0	14.8531	TRUE
TRINITY_DN187153_c0_g1	TRINITY_DN187153_c0_g1_i1	CASP3	Caspase-3	Xenopus	Eukaryota	XENLA	Has_ORF	16.7423	-9.07259	1.86598	-4.86211	1.16144e-06	1.70766e-05	0.0199662	15.8847	TRUE
TRINITY_DN200927_c1_g1	TRINITY_DN200927_c1_g1_i1	TRIM3	Tripartite motif-containing protein 3	Mus	Eukaryota	MOUSE	Has_ORF	17.276	-9.07106	2.54678	-3.56178	0.000368348	0.00267612	0	4.75979	TRUE
TRINITY_DN205230_c5_g1	TRINITY_DN205230_c5_g1_i3	SYN1L	Synapse differentiation-inducing gene protein 1-like	Mus	Eukaryota	MOUSE	Has_ORF	11.9705	-9.06875	2.39979	-3.77898	0.000157472	0.00128616	0	18.0745	TRUE
TRINITY_DN194143_c0_g1	TRINITY_DN194143_c0_g1_i1	ZAN	Zonadhesin	Oryctolagus	Eukaryota	RABIT	Has_ORF	46.6938	-9.06308	1.21725	-7.44551	9.65691e-14	5.32898e-12	0.0297919	16.0117	TRUE
TRINITY_DN196635_c0_g1	TRINITY_DN196635_c0_g1_i4	ADHH	Alcohol dehydrogenase class-3 chain H	Gadus	Eukaryota	GADMO	Has_ORF	17.0997	-9.06034	2.04437	-4.43186	9.3425e-06	0.000105736	0.0151552	11.682	TRUE
TRINITY_DN208386_c1_g3	TRINITY_DN208386_c1_g3_i1	NA	NA	NA	NA	NA	Has_ORF	74.2961	-9.05986	1.91966	-4.71951	2.36413e-06	3.1705e-05	0.169981	90.8215	TRUE
TRINITY_DN201018_c0_g1	TRINITY_DN201018_c0_g1_i4	FRMD5	FERM domain-containing protein 5	Mus	Eukaryota	MOUSE	Has_ORF	17.4296	-9.05784	1.69998	-5.32821	9.91854e-08	1.89173e-06	0	6.69581	TRUE
TRINITY_DN197644_c0_g1	TRINITY_DN197644_c0_g1_i6	CO6A4	Collagen alpha-4(VI) chain	Mus	Eukaryota	MOUSE	Has_ORF	11.9616	-9.05568	3.18709	-2.84136	0.00449214	0.0227695	0	6.27844	TRUE
TRINITY_DN189449_c0_g1	TRINITY_DN189449_c0_g1_i1	HXB5B	Homeobox protein Hox-B5b	Takifugu	Eukaryota	TAKRU	Has_ORF	15.9636	-9.05252	1.63753	-5.52814	3.23638e-08	6.86395e-07	0.0101233	7.46463	TRUE
TRINITY_DN212623_c1_g1	TRINITY_DN212623_c1_g1_i2	NA	NA	NA	NA	NA	Has_ORF	29.4012	-9.05208	1.86724	-4.84784	1.24811e-06	1.81736e-05	0	5.16491	TRUE
TRINITY_DN194741_c1_g1	TRINITY_DN194741_c1_g1_i1	TBB2	Tubulin beta-2 chain	Gallus	Eukaryota	CHICK	Has_ORF	35.6528	-9.05102	1.68431	-5.37372	7.71279e-08	1.50754e-06	0.116129	61.7612	TRUE
TRINITY_DN179578_c0_g1	TRINITY_DN179578_c0_g1_i1	ECE	.	.	.	LOCMI	Has_ORF	46.0603	-9.04822	1.86855	-4.84239	1.28289e-06	1.86253e-05	0.032161	17.0913	TRUE
TRINITY_DN202612_c1_g1	TRINITY_DN202612_c1_g1_i1	FRIS	Soma ferritin	Lymnaea	Eukaryota	LYMST	Has_ORF	15743.5	-9.04782	0.558618	-16.1968	5.31141e-59	1.31476e-55	26.2094	13869.6	TRUE
TRINITY_DN201430_c1_g1	TRINITY_DN201430_c1_g1_i2	ASNS	Asparagine synthetase [glutamine-hydrolyzing]	Cricetulus	Eukaryota	CRIGR	Has_ORF	44.2002	9.04735	3.12096	2.8989	0.0037448	0.0195829	11.5314	0	TRUE
TRINITY_DN197089_c10_g1	TRINITY_DN197089_c10_g1_i1	FUT1	Galactoside 2-alpha-L-fucosyltransferase 1	Homo	Eukaryota	HUMAN	Has_ORF	256.163	9.04726	1.07319	8.43027	3.44882e-17	3.01816e-15	11.9262	0	TRUE
TRINITY_DN192103_c0_g1	TRINITY_DN192103_c0_g1_i8	HCFC1	Host cell factor 1	Mus	Eukaryota	MOUSE	Has_ORF	41.152	9.04719	2.56337	3.52941	0.000416487	0.00298333	7.5109	0	TRUE
TRINITY_DN203003_c0_g1	TRINITY_DN203003_c0_g1_i2	NA	NA	NA	NA	NA	Has_ORF	18.1381	-9.04564	1.66528	-5.4319	5.57572e-08	1.12668e-06	0	6.76718	TRUE
TRINITY_DN202257_c1_g1	TRINITY_DN202257_c1_g1_i4	MGT4C	Alpha-1,3-mannosyl-glycoprotein 4-beta-N-acetylglucosaminyltransferase C	Gallus	Eukaryota	CHICK	Has_ORF	10.6408	-9.04517	3.29505	-2.74508	0.00604966	0.0292604	0	9.91222	TRUE
TRINITY_DN185424_c0_g1	TRINITY_DN185424_c0_g1_i1	KAPR	cAMP-dependent protein kinase regulatory subunit	Colletotrichum	Eukaryota	COLOR	Has_ORF	12.8898	-9.04271	3.22533	-2.80365	0.00505276	0.0251453	0.00847082	4.37906	TRUE
TRINITY_DN200918_c8_g1	TRINITY_DN200918_c8_g1_i1	NA	NA	NA	NA	NA	Has_ORF	10.6313	-9.04268	2.65919	-3.40054	0.000672518	0.00452898	0	6.35985	TRUE
TRINITY_DN198398_c0_g1	TRINITY_DN198398_c0_g1_i2	LRP6	Low-density lipoprotein receptor-related protein 6	Mus	Eukaryota	MOUSE	Has_ORF	16.6799	-9.03547	1.82307	-4.95619	7.18901e-07	1.121e-05	0.0187457	13.6574	TRUE
TRINITY_DN188665_c0_g1	TRINITY_DN188665_c0_g1_i1	NA	NA	NA	NA	NA	Has_ORF	10.5399	-9.03448	3.0268	-2.98483	0.00283735	0.0155019	0	7.53256	TRUE
TRINITY_DN205669_c0_g2	TRINITY_DN205669_c0_g2_i2	MIG17	ADAM family mig-17	Caenorhabditis	Eukaryota	CAEEL	Has_ORF	10.5396	-9.03394	3.19528	-2.82728	0.00469455	0.0235885	0	6.11745	TRUE
TRINITY_DN192620_c0_g1	TRINITY_DN192620_c0_g1_i1	NA	NA	NA	NA	NA	Has_ORF	23.7268	-9.0311	1.18094	-7.64736	2.05154e-14	1.25834e-12	0.0370233	20.8489	TRUE
TRINITY_DN211854_c0_g2	TRINITY_DN211854_c0_g2_i2	SVEP1	Sushi, von Willebrand factor type A, EGF and pentraxin domain-containing protein 1	Homo	Eukaryota	HUMAN	Has_ORF	10.5648	-9.02976	3.18206	-2.83771	0.00454385	0.0229812	0	4.96707	TRUE
TRINITY_DN190965_c0_g1	TRINITY_DN190965_c0_g1_i1	DDR48	Stress protein DDR48	Saccharomyces	Eukaryota	YEAST	Has_ORF	15.7024	-9.02975	2.38543	-3.78537	0.000153482	0.00125725	0.0114597	8.85116	TRUE
TRINITY_DN201122_c0_g2	TRINITY_DN201122_c0_g2_i12	FYB1	.	.	.	MOUSE	Has_ORF	12.4718	-9.02226	2.15481	-4.18704	2.82616e-05	0.000282823	0	9.87646	TRUE
TRINITY_DN212836_c2_g2	TRINITY_DN212836_c2_g2_i5	RHG21	Rho GTPase-activating protein 21	Mus	Eukaryota	MOUSE	Has_ORF	13.706	-9.01833	3.43222	-2.62755	0.00860026	0.0391748	0	2.76857	TRUE
TRINITY_DN207408_c1_g1	TRINITY_DN207408_c1_g1_i9	PI4KA	Phosphatidylinositol 4-kinase alpha	Mus	Eukaryota	MOUSE	Has_ORF	15.6328	-9.01694	3.5486	-2.54099	0.011054	0.0482342	0	1.55487	TRUE
TRINITY_DN210962_c2_g3	TRINITY_DN210962_c2_g3_i1	TGM1	Protein-glutamine gamma-glutamyltransferase K	Rattus	Eukaryota	RAT	Has_ORF	438.099	-9.01693	0.881564	-10.2283	1.48053e-24	2.8037e-22	0.140961	72.9017	TRUE
TRINITY_DN206874_c6_g1	TRINITY_DN206874_c6_g1_i16	RBP2A	Reticulocyte-binding protein 2 homolog a {ECO:0000312|EMBL:CAD52492.1}	Plasmodium (Laverania)	Eukaryota	PLAF7	Has_ORF	15.5756	-9.01373	2.92116	-3.08567	0.00203095	0.01162	0	5.38252	TRUE
TRINITY_DN206225_c0_g1	TRINITY_DN206225_c0_g1_i3	CAD23	Cadherin-23	Rattus	Eukaryota	RAT	Has_ORF	14.2983	-9.01295	2.27498	-3.96177	7.43964e-05	0.00066672	0	3.97083	TRUE
TRINITY_DN207084_c0_g1	TRINITY_DN207084_c0_g1_i11	NA	NA	NA	NA	NA	Has_ORF	11.5082	-9.01245	2.64543	-3.4068	0.000657288	0.00443503	0	7.17972	TRUE
TRINITY_DN199641_c0_g2	TRINITY_DN199641_c0_g2_i4	HYKK	Hydroxylysine kinase	Homo	Eukaryota	HUMAN	Has_ORF	10.3773	-9.00866	2.33266	-3.86196	0.000112479	0.000960088	0	9.95273	TRUE
TRINITY_DN204654_c0_g1	TRINITY_DN204654_c0_g1_i8	FAS2	Fasciclin-2	Schistocerca	Eukaryota	SCHAM	Has_ORF	14.6062	-9.00433	3.14573	-2.8624	0.00420446	0.0215732	0	2.77812	TRUE
TRINITY_DN210745_c0_g1	TRINITY_DN210745_c0_g1_i6	NA	NA	NA	NA	NA	Has_ORF	10.3892	-9.00405	2.3836	-3.7775	0.00015841	0.001292	0	9.52369	TRUE
TRINITY_DN206797_c0_g1	TRINITY_DN206797_c0_g1_i1	NA	NA	NA	NA	NA	Has_ORF	23.0629	-8.99943	2.27343	-3.95853	7.54112e-05	0.000674768	0.0506941	24.7906	TRUE
TRINITY_DN212015_c1_g1	TRINITY_DN212015_c1_g1_i2	GRM2	Metabotropic glutamate receptor 2	Rattus	Eukaryota	RAT	Has_ORF	376.775	-8.99756	0.856372	-10.5066	8.05492e-26	1.80092e-23	0.0796329	40.7845	TRUE
TRINITY_DN213204_c3_g2	TRINITY_DN213204_c3_g2_i4	NALD2	N-acetylated-alpha-linked acidic dipeptidase 2	Mus	Eukaryota	MOUSE	Has_ORF	378.781	-8.99473	0.865761	-10.3894	2.77115e-25	5.68249e-23	0.0889341	45.4639	TRUE
TRINITY_DN203671_c0_g2	TRINITY_DN203671_c0_g2_i4	NA	NA	NA	NA	NA	Has_ORF	10.2601	-8.99333	3.29809	-2.72683	0.0063946	0.0306762	0	10.4101	TRUE
TRINITY_DN198588_c8_g1	TRINITY_DN198588_c8_g1_i2	NA	NA	NA	NA	NA	Has_ORF	299.45	-8.98929	0.877123	-10.2486	1.20072e-24	2.29894e-22	0.318351	161.35	TRUE
TRINITY_DN198685_c0_g1	TRINITY_DN198685_c0_g1_i1	DOPO	Dopamine beta-hydroxylase	Bos	Eukaryota	BOVIN	Has_ORF	59.4745	-8.98781	2.33863	-3.84319	0.000121446	0.00102902	0.0690829	34.7451	TRUE
TRINITY_DN197114_c0_g2	TRINITY_DN197114_c0_g2_i15	NA	NA	NA	NA	NA	Has_ORF	10.205	-8.98676	2.99387	-3.00172	0.00268461	0.0147839	0	15.7143	TRUE
TRINITY_DN194320_c5_g2	TRINITY_DN194320_c5_g2_i2	GALT5	Polypeptide N-acetylgalactosaminyltransferase 5	Sophophora	Eukaryota	DROME	Has_ORF	27.5533	8.98613	2.84266	3.16117	0.00157138	0.00933978	14.205	0	TRUE
TRINITY_DN203552_c0_g1	TRINITY_DN203552_c0_g1_i3	NA	NA	NA	NA	NA	Has_ORF	17.4086	-8.98231	1.6658	-5.39218	6.96096e-08	1.3722e-06	0.0164039	11.9628	TRUE
TRINITY_DN194749_c0_g1	TRINITY_DN194749_c0_g1_i1	NA	NA	NA	NA	NA	Has_ORF	43.1244	-8.97962	1.3534	-6.63485	3.24843e-11	1.18002e-09	0.020055	13.0149	TRUE
TRINITY_DN203116_c6_g1	TRINITY_DN203116_c6_g1_i2	NA	NA	NA	NA	NA	Has_ORF	63.4069	-8.97625	1.80043	-4.98561	6.17653e-07	9.78728e-06	0	8.66124	TRUE
TRINITY_DN191847_c1_g1	TRINITY_DN191847_c1_g1_i1	PP4P1	.	.	.	HUMAN	Has_ORF	73.4617	-8.964	1.08751	-8.24268	1.68401e-16	1.36036e-14	0.0761929	38.4932	TRUE
TRINITY_DN197191_c2_g1	TRINITY_DN197191_c2_g1_i1	ROST	Protein rolling stone	Sophophora	Eukaryota	DROME	Has_ORF	23.5392	-8.96287	1.69844	-5.27712	1.31228e-07	2.445e-06	0.0321757	15.3435	TRUE
TRINITY_DN188349_c0_g1	TRINITY_DN188349_c0_g1_i1	NA	NA	NA	NA	NA	Has_ORF	10.3503	-8.95098	1.90034	-4.71021	2.47463e-06	3.2984e-05	0	6.31278	TRUE
TRINITY_DN206750_c0_g1	TRINITY_DN206750_c0_g1_i2	VWDE	von Willebrand factor D and EGF domain-containing protein	Homo	Eukaryota	HUMAN	Has_ORF	51.7029	-8.95079	1.66454	-5.37734	7.55953e-08	1.48009e-06	0	3.47818	TRUE
TRINITY_DN193341_c0_g1	TRINITY_DN193341_c0_g1_i1	LUCI	Luciferin 4-monooxygenase	Luciola	Eukaryota	LUCMI	Has_ORF	15.1343	-8.94963	1.48814	-6.01396	1.81049e-09	4.88648e-08	0.0402072	27.6075	TRUE
TRINITY_DN187187_c0_g1	TRINITY_DN187187_c0_g1_i1	NA	NA	NA	NA	NA	Has_ORF	10.5049	-8.94906	2.59266	-3.45169	0.000557079	0.00384344	0	10.1194	TRUE
TRINITY_DN203612_c4_g1	TRINITY_DN203612_c4_g1_i5	MGST1	Microsomal glutathione S-transferase 1	Homo	Eukaryota	HUMAN	Has_ORF	11.4676	-8.94591	1.92159	-4.65546	3.23251e-06	4.14131e-05	0	12.2955	TRUE
TRINITY_DN208297_c0_g1	TRINITY_DN208297_c0_g1_i2	CFA58	Cilia- and flagella-associated protein 58 {ECO:0000305}	Mus	Eukaryota	MOUSE	Has_ORF	106.089	-8.94238	3.30853	-2.70282	0.00687531	0.0325853	0.0477843	23.5244	TRUE
TRINITY_DN210543_c3_g1	TRINITY_DN210543_c3_g1_i6	NA	NA	NA	NA	NA	Has_ORF	34.3987	-8.93728	2.92962	-3.05066	0.00228338	0.0128501	0.0469624	22.7948	TRUE
TRINITY_DN195717_c2_g1	TRINITY_DN195717_c2_g1_i11	CCD17	Coiled-coil domain-containing protein 17	Mus	Eukaryota	MOUSE	Has_ORF	11.0317	-8.93524	2.95882	-3.01986	0.0025289	0.0140425	0	5.05918	TRUE
TRINITY_DN198345_c4_g2	TRINITY_DN198345_c4_g2_i1	RADIL	Ras-associating and dilute domain-containing protein	Danio	Eukaryota	DANRE	Has_ORF	204.527	8.93326	0.920178	9.70819	2.78242e-22	4.30468e-20	189.141	0.419335	TRUE
TRINITY_DN212917_c1_g1	TRINITY_DN212917_c1_g1_i10	B3GT1	Beta-1,3-galactosyltransferase 1	Pongo	Eukaryota	PONPY	Has_ORF	67.565	8.92894	2.36462	3.77606	0.000159327	0.00129856	7.50233	0	TRUE
TRINITY_DN211424_c2_g1	TRINITY_DN211424_c2_g1_i6	RFX3	Transcription factor RFX3	Homo	Eukaryota	HUMAN	Has_ORF	15.6187	-8.92729	2.86743	-3.11335	0.00184978	0.0107377	0	2.30467	TRUE
TRINITY_DN190114_c0_g1	TRINITY_DN190114_c0_g1_i2	NA	NA	NA	NA	NA	Has_ORF	9.87605	-8.92279	2.00775	-4.44417	8.82337e-06	0.000100412	0	13.2207	TRUE
TRINITY_DN190061_c0_g1	TRINITY_DN190061_c0_g1_i3	PITX	Pituitary homeobox x {ECO:0000250|UniProtKB:Q9W5Z2}	Branchiostoma	Eukaryota	BRABE	Has_ORF	26.3063	8.92258	2.62028	3.4052	0.000661155	0.00445679	11.0724	0	TRUE
TRINITY_DN201040_c3_g1	TRINITY_DN201040_c3_g1_i1	NXPE4	NXPE family member 4	Rattus	Eukaryota	RAT	Has_ORF	14.7428	-8.92112	2.61694	-3.40899	0.00065205	0.00440827	0.00859499	5.34929	TRUE
TRINITY_DN209825_c0_g1	TRINITY_DN209825_c0_g1_i2	NA	NA	NA	NA	NA	Has_ORF	9.90469	-8.91854	2.31812	-3.84731	0.000119421	0.00101311	0	11.2302	TRUE
TRINITY_DN189480_c0_g1	TRINITY_DN189480_c0_g1_i1	CFA47	Cilia- and flagella-associated protein 47 {ECO:0000305}	Homo	Eukaryota	HUMAN	Has_ORF	15.0885	-8.91743	1.36069	-6.55359	5.61684e-11	1.96221e-09	0	5.5782	TRUE
TRINITY_DN206260_c0_g1	TRINITY_DN206260_c0_g1_i5	SC6A7	Sodium-dependent proline transporter	Homo	Eukaryota	HUMAN	Has_ORF	9.91457	-8.91734	2.15068	-4.1463	3.37897e-05	0.000330567	0	7.22072	TRUE
TRINITY_DN201184_c3_g1	TRINITY_DN201184_c3_g1_i2	DESP	Desmoplakin	Homo	Eukaryota	HUMAN	Has_ORF	40.8186	-8.91666	1.62071	-5.50169	3.76159e-08	7.85762e-07	0	3.19568	TRUE
TRINITY_DN212709_c3_g1	TRINITY_DN212709_c3_g1_i1	NA	NA	NA	NA	NA	Has_ORF	128.403	8.91425	1.87086	4.76479	1.89049e-06	2.59363e-05	27.1781	0.0543408	TRUE
TRINITY_DN206543_c4_g1	TRINITY_DN206543_c4_g1_i1	FOH1B	Putative N-acetylated-alpha-linked acidic dipeptidase	Homo	Eukaryota	HUMAN	Has_ORF	538.733	-8.91288	1.22773	-7.25965	3.88088e-13	1.94353e-11	0.0630978	30.6332	TRUE
TRINITY_DN199793_c10_g1	TRINITY_DN199793_c10_g1_i3	GP155	Integral membrane protein GPR155	Homo	Eukaryota	HUMAN	Has_ORF	43.6728	-8.90992	1.56007	-5.71122	1.12168e-08	2.60535e-07	0	6.15073	TRUE
TRINITY_DN204114_c0_g1	TRINITY_DN204114_c0_g1_i8	NA	NA	NA	NA	NA	Has_ORF	3711.92	-8.90967	1.03902	-8.57509	9.90123e-18	9.19912e-16	1.88319	905.829	TRUE
TRINITY_DN202410_c4_g1	TRINITY_DN202410_c4_g1_i2	NA	NA	NA	NA	NA	Has_ORF	101.266	-8.90734	1.49649	-5.95216	2.64629e-09	6.89528e-08	0.136082	65.9295	TRUE
TRINITY_DN207729_c0_g1	TRINITY_DN207729_c0_g1_i1	NA	NA	NA	NA	NA	Has_ORF	10.3858	-8.90675	2.98825	-2.98059	0.0028769	0.0156932	0	19.1465	TRUE
TRINITY_DN211854_c0_g1	TRINITY_DN211854_c0_g1_i4	SVEP1	Sushi, von Willebrand factor type A, EGF and pentraxin domain-containing protein 1	Rattus	Eukaryota	RAT	Has_ORF	21.9758	-8.90109	2.21486	-4.01881	5.84925e-05	0.000540117	0.0118409	5.39789	TRUE
TRINITY_DN201594_c0_g1	TRINITY_DN201594_c0_g1_i2	BIR7A	Baculoviral IAP repeat-containing protein 7-A	Xenopus	Eukaryota	XENLA	Has_ORF	263.01	-8.89882	0.988236	-9.00475	2.1615e-19	2.38556e-17	0.152731	72.8843	TRUE
TRINITY_DN206551_c5_g1	TRINITY_DN206551_c5_g1_i1	NA	NA	NA	NA	NA	Has_ORF	2968.91	8.8957	0.67131	13.2512	4.43772e-40	3.34324e-37	165.771	0.328339	TRUE
TRINITY_DN189257_c0_g1	TRINITY_DN189257_c0_g1_i1	NA	NA	NA	NA	NA	Has_ORF	27.2391	-8.89059	1.38961	-6.39791	1.57523e-10	5.08755e-09	0.0312748	14.7356	TRUE
TRINITY_DN198876_c3_g2	TRINITY_DN198876_c3_g2_i2	NA	NA	NA	NA	NA	Has_ORF	48.5558	-8.89037	3.4562	-2.5723	0.0101025	0.044799	0.110718	52.25	TRUE
TRINITY_DN206539_c2_g1	TRINITY_DN206539_c2_g1_i3	NA	NA	NA	NA	NA	Has_ORF	9.85031	-8.88916	2.72254	-3.26503	0.00109454	0.00686789	0	5.95696	TRUE
TRINITY_DN194812_c0_g3	TRINITY_DN194812_c0_g3_i1	MYS	Myosin heavy chain, striated muscle	Argopecten	Eukaryota	ARGIR	Has_ORF	3409.87	-8.88775	0.738446	-12.0357	2.30557e-33	9.98744e-31	2.43603	1153.41	TRUE
TRINITY_DN212162_c3_g2	TRINITY_DN212162_c3_g2_i6	SORL	Sortilin-related receptor	Homo	Eukaryota	HUMAN	Has_ORF	157.12	-8.88724	2.09581	-4.24049	2.23036e-05	0.000229289	0.0128499	6.1021	TRUE
TRINITY_DN197676_c1_g1	TRINITY_DN197676_c1_g1_i3	NA	NA	NA	NA	NA	Has_ORF	20.1933	-8.88464	2.21923	-4.00348	6.24183e-05	0.00057044	0.0444566	26.8498	TRUE
TRINITY_DN201594_c0_g1	TRINITY_DN201594_c0_g1_i5	BIR7A	Baculoviral IAP repeat-containing protein 7-A	Xenopus	Eukaryota	XENLA	Has_ORF	12.4519	-8.88378	1.94642	-4.56417	5.01466e-06	6.09338e-05	0	6.27669	TRUE
TRINITY_DN191989_c0_g1	TRINITY_DN191989_c0_g1_i1	F184A	Protein FAM184A	Homo	Eukaryota	HUMAN	Has_ORF	12.4996	-8.8784	2.0958	-4.23629	2.27247e-05	0.000232841	0	7.6491	TRUE
TRINITY_DN182816_c0_g1	TRINITY_DN182816_c0_g1_i1	H2A	Histone H2A	Plasmodium (Laverania)	Eukaryota	PLAFA	Has_ORF	56.5584	-8.87504	1.74425	-5.08817	3.61541e-07	6.11479e-06	0.228169	106.463	TRUE
TRINITY_DN191303_c0_g1	TRINITY_DN191303_c0_g1_i4	NA	NA	NA	NA	NA	Has_ORF	9.45946	-8.87374	3.17734	-2.79282	0.00522512	0.0258488	0	6.67225	TRUE
TRINITY_DN190096_c0_g1	TRINITY_DN190096_c0_g1_i1	NA	NA	NA	NA	NA	Has_ORF	15.4022	-8.86762	2.59673	-3.41492	0.000638002	0.00432342	0.0235983	15.8984	TRUE
TRINITY_DN206330_c0_g4	TRINITY_DN206330_c0_g4_i3	ARX	Aristaless-related homeobox protein	Danio	Eukaryota	DANRE	Has_ORF	77.6542	8.8672	1.08824	8.14817	3.69467e-16	2.85164e-14	21.5365	0.0524787	TRUE
TRINITY_DN197982_c7_g1	TRINITY_DN197982_c7_g1_i1	NA	NA	NA	NA	NA	Has_ORF	99.3387	-8.86559	1.06262	-8.34316	7.23327e-17	6.12883e-15	0.0222553	11.1589	TRUE
TRINITY_DN209778_c0_g2	TRINITY_DN209778_c0_g2_i5	CHIA	Acidic mammalian chitinase	Homo	Eukaryota	HUMAN	Has_ORF	73.0632	-8.86109	1.37362	-6.45088	1.112e-10	3.65968e-09	0.117799	54.4239	TRUE
TRINITY_DN182435_c0_g1	TRINITY_DN182435_c0_g1_i1	TRI56	E3 ubiquitin-protein ligase TRIM56	Bos	Eukaryota	BOVIN	Has_ORF	15.76	-8.85874	1.54271	-5.74231	9.33943e-09	2.20026e-07	0	3.44478	TRUE
TRINITY_DN194049_c6_g1	TRINITY_DN194049_c6_g1_i8	SC5A7	High affinity choline transporter 1	Mus	Eukaryota	MOUSE	Has_ORF	10.1461	-8.85488	2.41394	-3.66823	0.000244235	0.0018813	0	4.20393	TRUE
TRINITY_DN194224_c11_g1	TRINITY_DN194224_c11_g1_i4	THS7A	Thrombospondin type-1 domain-containing protein 7A	Homo	Eukaryota	HUMAN	Has_ORF	9.73314	-8.85449	2.43703	-3.63332	0.000279802	0.00211438	0	1.58747	TRUE
TRINITY_DN53861_c0_g1	TRINITY_DN53861_c0_g1_i1	ORCKB	Orcokinin peptides type B	Procambarus	Eukaryota	PROCL	Has_ORF	9.34399	-8.85253	3.19646	-2.76948	0.00561455	0.0274509	0	6.43025	TRUE
TRINITY_DN193314_c0_g1	TRINITY_DN193314_c0_g1_i3	SPG17	Sperm-associated antigen 17	Homo	Eukaryota	HUMAN	Has_ORF	49.2702	-8.85162	2.1376	-4.14092	3.45921e-05	0.000337497	0.0063631	2.9199	TRUE
TRINITY_DN206594_c3_g2	TRINITY_DN206594_c3_g2_i3	EAAT	Excitatory amino acid transporter	Onchocerca	Eukaryota	ONCVO	Has_ORF	10.2893	-8.85112	2.8563	-3.09881	0.001943	0.0111963	0	3.8702	TRUE
TRINITY_DN201790_c5_g1	TRINITY_DN201790_c5_g1_i2	NA	NA	NA	NA	NA	Has_ORF	13.2675	-8.85032	2.45681	-3.60237	0.00031533	0.00234552	0.0132242	6.24257	TRUE
TRINITY_DN194803_c5_g1	TRINITY_DN194803_c5_g1_i1	NA	NA	NA	NA	NA	Has_ORF	21.0075	-8.84878	1.8564	-4.76662	1.8734e-06	2.5712e-05	0.0780708	37.9874	TRUE
TRINITY_DN190829_c0_g1	TRINITY_DN190829_c0_g1_i1	NA	NA	NA	NA	NA	Has_ORF	10.6325	-8.84669	1.7968	-4.92358	8.49734e-07	1.29611e-05	0	6.86463	TRUE
TRINITY_DN205995_c3_g2	TRINITY_DN205995_c3_g2_i3	LOX5	Arachidonate 5-lipoxygenase	Homo	Eukaryota	HUMAN	Has_ORF	17.0565	-8.84422	2.3626	-3.74342	0.00018153	0.00145187	0.00959232	6.35901	TRUE
TRINITY_DN195440_c0_g1	TRINITY_DN195440_c0_g1_i3	NA	NA	NA	NA	NA	Has_ORF	21.2977	-8.83999	1.9758	-4.47413	7.67215e-06	8.88037e-05	0	15.7091	TRUE
TRINITY_DN195009_c0_g1	TRINITY_DN195009_c0_g1_i3	NA	NA	NA	NA	NA	Has_ORF	10.8244	-8.83995	2.32266	-3.80597	0.000141252	0.00117219	0	9.20957	TRUE
TRINITY_DN195843_c1_g1	TRINITY_DN195843_c1_g1_i1	ANO7	Anoctamin-7	Homo	Eukaryota	HUMAN	Has_ORF	9.34253	-8.83707	3.47689	-2.54166	0.0110328	0.0481661	0	2.68539	TRUE
TRINITY_DN209536_c0_g1	TRINITY_DN209536_c0_g1_i5	NWD2	NACHT and WD repeat domain-containing protein 2	Mus	Eukaryota	MOUSE	Has_ORF	14.1843	-8.83637	1.53908	-5.74133	9.39359e-09	2.21151e-07	0.00372411	2.51431	TRUE
TRINITY_DN202530_c0_g1	TRINITY_DN202530_c0_g1_i2	TRYT	Tryptase-2	Ovis	Eukaryota	SHEEP	Has_ORF	51.4019	8.83635	1.83083	4.82642	1.39009e-06	1.99476e-05	10.0651	0	TRUE
TRINITY_DN211541_c3_g2	TRINITY_DN211541_c3_g2_i1	NA	NA	NA	NA	NA	Has_ORF	15.6385	-8.83578	2.1839	-4.04588	5.21276e-05	0.000486922	0.0383119	24.2999	TRUE
TRINITY_DN211514_c0_g1	TRINITY_DN211514_c0_g1_i1	PAR14	Poly [ADP-ribose] polymerase 14	Homo	Eukaryota	HUMAN	Has_ORF	35.6349	-8.83459	1.85019	-4.77496	1.79742e-06	2.49058e-05	0.0108366	5.04769	TRUE
TRINITY_DN204079_c4_g2	TRINITY_DN204079_c4_g2_i11	SYP2L	Synaptopodin 2-like protein	Homo	Eukaryota	HUMAN	Has_ORF	11.0575	-8.83057	3.45878	-2.55309	0.0106773	0.0468918	0	2.15288	TRUE
TRINITY_DN203475_c7_g1	TRINITY_DN203475_c7_g1_i7	GABT	4-aminobutyrate aminotransferase, mitochondrial	Homo	Eukaryota	HUMAN	Has_ORF	318.296	-8.82994	2.05228	-4.30251	1.68874e-05	0.00017886	0.222886	101.38	TRUE
TRINITY_DN188662_c0_g1	TRINITY_DN188662_c0_g1_i2	NA	NA	NA	NA	NA	Has_ORF	9.71777	-8.82728	1.56948	-5.62434	1.86218e-08	4.13414e-07	0	9.75092	TRUE
TRINITY_DN197490_c0_g1	TRINITY_DN197490_c0_g1_i1	NA	NA	NA	NA	NA	Has_ORF	40.994	-8.82703	1.34874	-6.54467	5.96271e-11	2.07194e-09	0.0416901	18.8608	TRUE
TRINITY_DN185485_c0_g1	TRINITY_DN185485_c0_g1_i2	MOT14	Monocarboxylate transporter 14	Homo	Eukaryota	HUMAN	Has_ORF	15.0759	-8.82484	1.74659	-5.05262	4.35793e-07	7.19848e-06	0.0123408	7.1939	TRUE
TRINITY_DN201825_c0_g1	TRINITY_DN201825_c0_g1_i1	ORCT	Organic cation transporter protein	Sophophora	Eukaryota	DROME	Has_ORF	13.7687	-8.82287	2.43248	-3.62711	0.000286611	0.00215642	0	4.66152	TRUE
TRINITY_DN213576_c1_g1	TRINITY_DN213576_c1_g1_i6	FBXL7	F-box/LRR-repeat protein 7	Mus	Eukaryota	MOUSE	Has_ORF	412.481	8.81901	2.40376	3.66883	0.000243661	0.00187771	78.9289	0.173786	TRUE
TRINITY_DN204358_c0_g1	TRINITY_DN204358_c0_g1_i8	QKIA	Protein quaking-A	Xenopus	Eukaryota	XENLA	Has_ORF	91.864	-8.81867	2.408	-3.66224	0.000250024	0.00191822	0.0489956	22.2578	TRUE
TRINITY_DN204216_c1_g1	TRINITY_DN204216_c1_g1_i4	MYSP	Paramyosin	Mytilus	Eukaryota	MYTGA	Has_ORF	13900.3	-8.81814	0.623854	-14.1349	2.31299e-45	2.86274e-42	7.36823	3325.66	TRUE
TRINITY_DN204216_c1_g1	TRINITY_DN204216_c1_g1_i2	MYSP	Paramyosin	Mytilus	Eukaryota	MYTGA	Has_ORF	813.925	-8.8153	1.61359	-5.46318	4.67687e-08	9.57901e-07	0.422689	190.292	TRUE
TRINITY_DN210381_c5_g1	TRINITY_DN210381_c5_g1_i3	CAD23	Cadherin-23	Mus	Eukaryota	MOUSE	Has_ORF	211.592	-8.81389	2.07726	-4.24304	2.20514e-05	0.000226831	0.0754992	34.0166	TRUE
TRINITY_DN202969_c1_g5	TRINITY_DN202969_c1_g5_i1	NA	NA	NA	NA	NA	Has_ORF	9.04593	-8.81242	2.98167	-2.95554	0.00312126	0.0167909	0	7.16312	TRUE
TRINITY_DN207689_c2_g1	TRINITY_DN207689_c2_g1_i18	ATS6	A disintegrin and metalloproteinase with thrombospondin motifs 6	Homo	Eukaryota	HUMAN	Has_ORF	1897.88	8.81229	0.541655	16.2692	1.63244e-59	4.35171e-56	191.082	0.449787	TRUE
TRINITY_DN255477_c0_g1	TRINITY_DN255477_c0_g1_i1	NA	NA	NA	NA	NA	Has_ORF	15.3138	-8.81164	1.30124	-6.77174	1.27242e-11	4.9159e-10	0.0220303	13.7489	TRUE
TRINITY_DN194233_c1_g1	TRINITY_DN194233_c1_g1_i9	NA	NA	NA	NA	NA	Has_ORF	14.3868	-8.81118	2.62527	-3.35629	0.000789948	0.00519005	0.0290541	19.2799	TRUE
TRINITY_DN202688_c0_g1	TRINITY_DN202688_c0_g1_i1	NA	NA	NA	NA	NA	Has_ORF	9.4067	-8.8096	3.08607	-2.85463	0.0043087	0.0219844	0	5.8435	TRUE
TRINITY_DN205841_c0_g1	TRINITY_DN205841_c0_g1_i4	NA	NA	NA	NA	NA	Has_ORF	48.0206	-8.80753	1.75799	-5.00999	5.44318e-07	8.76491e-06	0	16.8404	TRUE
TRINITY_DN194195_c1_g1	TRINITY_DN194195_c1_g1_i1	NA	NA	NA	NA	NA	Has_ORF	38.6091	8.80709	1.92889	4.56589	4.97386e-06	6.04804e-05	22.534	0.0330521	TRUE
TRINITY_DN193287_c3_g1	TRINITY_DN193287_c3_g1_i1	TLR4	Toll-like receptor 4	Rattus	Eukaryota	RAT	Has_ORF	9.09749	-8.80552	2.81862	-3.12406	0.00178375	0.010398	0	3.35775	TRUE
TRINITY_DN190228_c0_g1	TRINITY_DN190228_c0_g1_i1	NA	NA	NA	NA	NA	Has_ORF	9.01899	-8.80398	2.32129	-3.79272	0.000149007	0.00122569	0	4.952	TRUE
TRINITY_DN190771_c0_g1	TRINITY_DN190771_c0_g1_i3	NA	NA	NA	NA	NA	Has_ORF	81.7999	-8.79758	1.09883	-8.00634	1.18177e-15	8.54995e-14	0.110765	49.3205	TRUE
TRINITY_DN197605_c2_g7	TRINITY_DN197605_c2_g7_i2	NEP	.	.	.	DROME	Has_ORF	12.9709	-8.79537	2.61846	-3.35899	0.00078228	0.00515006	0	2.94959	TRUE
TRINITY_DN203030_c0_g2	TRINITY_DN203030_c0_g2_i4	MATN1	Cartilage matrix protein	Mus	Eukaryota	MOUSE	Has_ORF	122.542	-8.79232	1.50431	-5.84475	5.07337e-09	1.25226e-07	0.192244	85.2076	TRUE
TRINITY_DN207251_c0_g1	TRINITY_DN207251_c0_g1_i1	UN93A	Protein unc-93 homolog A	Xenopus	Eukaryota	XENLA	Has_ORF	15.3	-8.79117	2.49762	-3.51982	0.000431844	0.00307933	0	4.91636	TRUE
TRINITY_DN195536_c3_g1	TRINITY_DN195536_c3_g1_i3	MPRD	Cation-dependent mannose-6-phosphate receptor	Bos	Eukaryota	BOVIN	Has_ORF	155.235	-8.79024	2.10276	-4.18034	2.91078e-05	0.000290366	0.299648	132.449	TRUE
TRINITY_DN207058_c10_g1	TRINITY_DN207058_c10_g1_i1	NA	NA	NA	NA	NA	Has_ORF	11960.9	8.78742	0.967537	9.08226	1.06344e-19	1.21629e-17	7135.83	16.2005	TRUE
TRINITY_DN204114_c0_g1	TRINITY_DN204114_c0_g1_i1	NA	NA	NA	NA	NA	Has_ORF	1401.91	-8.78245	1.31029	-6.70267	2.04648e-11	7.68373e-10	0.783096	344.823	TRUE
TRINITY_DN209778_c0_g2	TRINITY_DN209778_c0_g2_i9	CHIT1	Chitotriosidase-1	Homo	Eukaryota	HUMAN	Has_ORF	581.803	8.77605	0.93255	9.41081	4.9233e-21	6.61307e-19	193.409	0.459358	TRUE
TRINITY_DN199704_c0_g1	TRINITY_DN199704_c0_g1_i2	ASM3B	Acid sphingomyelinase-like phosphodiesterase 3b	Homo	Eukaryota	HUMAN	Has_ORF	10.6723	-8.77536	2.09096	-4.19681	2.70696e-05	0.00027302	0	4.48563	TRUE
TRINITY_DN203386_c2_g3	TRINITY_DN203386_c2_g3_i2	NA	NA	NA	NA	NA	Has_ORF	13.7427	-8.77457	1.72579	-5.08439	3.68811e-07	6.21954e-06	0.0265446	16.7755	TRUE
TRINITY_DN206009_c6_g1	TRINITY_DN206009_c6_g1_i3	HDHD5	.	.	.	HUMAN	Has_ORF	13.4356	-8.76796	2.55793	-3.42775	0.000608595	0.00414929	0	3.07761	TRUE
TRINITY_DN190645_c0_g1	TRINITY_DN190645_c0_g1_i1	MYPH	Myophilin	Echinococcus	Eukaryota	ECHGR	Has_ORF	1260.43	-8.76443	0.700963	-12.5034	7.15102e-36	3.93363e-33	1.66839	725.347	TRUE
TRINITY_DN200821_c1_g1	TRINITY_DN200821_c1_g1_i3	NA	NA	NA	NA	NA	Has_ORF	16.2241	-8.76271	1.82079	-4.81257	1.48998e-06	2.11794e-05	0.0161399	9.7421	TRUE
TRINITY_DN202645_c0_g1	TRINITY_DN202645_c0_g1_i11	GAWKY	Protein Gawky {ECO:0000312|FlyBase:FBgn0051992}	Sophophora	Eukaryota	DROME	Has_ORF	13.7069	-8.76263	2.86172	-3.06201	0.00219855	0.0124352	0	1.73266	TRUE
TRINITY_DN208386_c1_g1	TRINITY_DN208386_c1_g1_i22	MUC13	Mucin-13	Rattus	Eukaryota	RAT	Has_ORF	35.4999	8.75906	2.02659	4.32206	1.5458e-05	0.000165237	10.2626	0	TRUE
TRINITY_DN195434_c3_g2	TRINITY_DN195434_c3_g2_i2	LRRC9	Leucine-rich repeat-containing protein 9	Mus	Eukaryota	MOUSE	Has_ORF	10.4492	-8.75841	2.59493	-3.3752	0.000737622	0.00490074	0	2.08108	TRUE
TRINITY_DN211538_c5_g2	TRINITY_DN211538_c5_g2_i4	ORCT	Organic cation transporter protein	Sophophora	Eukaryota	DROME	Has_ORF	29.5348	-8.75626	1.46159	-5.9909	2.08686e-09	5.55455e-08	0.020959	9.04076	TRUE
TRINITY_DN207730_c0_g1	TRINITY_DN207730_c0_g1_i2	WDR78	WD repeat-containing protein 78	Rattus	Eukaryota	RAT	Has_ORF	13.7015	-8.75327	2.35737	-3.71315	0.000204692	0.00161181	0	3.43253	TRUE
TRINITY_DN209909_c1_g2	TRINITY_DN209909_c1_g2_i8	FRRS1	Ferric-chelate reductase 1	Mus	Eukaryota	MOUSE	Has_ORF	8.69985	-8.75164	3.15491	-2.77398	0.00553758	0.0271338	0	4.96808	TRUE
TRINITY_DN204229_c0_g1	TRINITY_DN204229_c0_g1_i1	CE104	Centrosomal protein of 104 kDa	Homo	Eukaryota	HUMAN	Has_ORF	24.0474	8.75022	3.41754	2.56038	0.0104557	0.0460291	9.91294	0	TRUE
TRINITY_DN212936_c4_g1	TRINITY_DN212936_c4_g1_i6	MOT12	Monocarboxylate transporter 12	Silurana	Eukaryota	XENTR	Has_ORF	18.1515	-8.74899	2.91258	-3.00386	0.00266578	0.0146966	0	2.28217	TRUE
TRINITY_DN205249_c0_g1	TRINITY_DN205249_c0_g1_i2	ARI3A	AT-rich interactive domain-containing protein 3A	Mus	Eukaryota	MOUSE	Has_ORF	32.1527	8.7444	2.70604	3.23144	0.00123169	0.00758833	29.3952	0	TRUE
TRINITY_DN212533_c0_g1	TRINITY_DN212533_c0_g1_i8	FAT2	Protocadherin Fat 2	Homo	Eukaryota	HUMAN	Has_ORF	13.3259	-8.74267	2.35209	-3.71697	0.000201623	0.00159199	0.00448507	2.66767	TRUE
TRINITY_DN206947_c4_g1	TRINITY_DN206947_c4_g1_i1	ACH10	Neuronal acetylcholine receptor subunit alpha-10	Homo	Eukaryota	HUMAN	Has_ORF	1180.78	8.73666	0.676876	12.9073	4.09243e-38	2.72737e-35	393.203	0.941717	TRUE
TRINITY_DN196521_c5_g1	TRINITY_DN196521_c5_g1_i10	TX31	Cysteine-rich venom protein	Conus	Eukaryota	CONTE	Has_ORF	11.5405	-8.73625	2.12056	-4.11978	3.79232e-05	0.000367411	0	6.48817	TRUE
TRINITY_DN200809_c6_g3	TRINITY_DN200809_c6_g3_i1	CK001	UPF0686 protein C11orf1 homolog	Macaca	Eukaryota	MACFA	Has_ORF	8.83067	-8.7323	2.23311	-3.91037	9.21559e-05	0.000804246	0	8.25259	TRUE
TRINITY_DN197541_c5_g1	TRINITY_DN197541_c5_g1_i1	SC5AB	Sodium/myo-inositol cotransporter 2	Mus	Eukaryota	MOUSE	Has_ORF	13.2583	-8.73069	1.34791	-6.47721	9.3435e-11	3.11645e-09	0.0188542	10.2452	TRUE
TRINITY_DN196581_c0_g1	TRINITY_DN196581_c0_g1_i5	NA	NA	NA	NA	NA	Has_ORF	13.9954	-8.73065	1.68513	-5.18101	2.20687e-07	3.89977e-06	0.0194399	12.2151	TRUE
TRINITY_DN207099_c2_g3	TRINITY_DN207099_c2_g3_i3	CUBN	Cubilin	Rattus	Eukaryota	RAT	Has_ORF	9.14743	-8.72468	3.27028	-2.66787	0.0076334	0.0355224	0	9.73516	TRUE
TRINITY_DN196581_c0_g1	TRINITY_DN196581_c0_g1_i1	NA	NA	NA	NA	NA	Has_ORF	10.1593	-8.7196	3.41548	-2.55297	0.0106809	0.0469016	0	12.7746	TRUE
TRINITY_DN200482_c6_g2	TRINITY_DN200482_c6_g2_i2	LYSP	Lysozyme P	Sophophora	Eukaryota	DROME	Has_ORF	9.67383	-8.71813	2.23311	-3.90404	9.46007e-05	0.000823509	0	14.8089	TRUE
TRINITY_DN207972_c3_g1	TRINITY_DN207972_c3_g1_i1	FMAR	FMRFamide receptor	Sophophora	Eukaryota	DROME	Has_ORF	20.1784	-8.71781	1.1712	-7.4435	9.80499e-14	5.39352e-12	0.00983794	5.96616	TRUE
TRINITY_DN205213_c1_g1	TRINITY_DN205213_c1_g1_i3	NA	NA	NA	NA	NA	Has_ORF	20.6629	-8.71612	2.08795	-4.17448	2.98665e-05	0.000296993	0.0380526	17.2237	TRUE
TRINITY_DN191324_c0_g1	TRINITY_DN191324_c0_g1_i3	MLR	Myosin regulatory light chain, smooth muscle	Pseudocardium	Eukaryota	SPISA	Has_ORF	8.49788	-8.71485	2.43986	-3.57187	0.000354447	0.00259252	0	9.17658	TRUE
TRINITY_DN202938_c9_g1	TRINITY_DN202938_c9_g1_i12	2A5D	Serine/threonine-protein phosphatase 2A 56 kDa regulatory subunit delta isoform	Oryctolagus	Eukaryota	RABIT	Has_ORF	19.7235	-8.71384	2.04406	-4.26301	2.01694e-05	0.000209586	0	4.97927	TRUE
TRINITY_DN201668_c0_g1	TRINITY_DN201668_c0_g1_i1	TOLL	Protein toll	Sophophora	Eukaryota	DROME	Has_ORF	29.48	-8.71341	1.62133	-5.37422	7.69135e-08	1.5042e-06	0.012239	5.21809	TRUE
TRINITY_DN192405_c3_g1	TRINITY_DN192405_c3_g1_i7	ASO	L-ascorbate oxidase	Cucumis	Eukaryota	CUCSA	Has_ORF	9.49143	-8.71327	2.90456	-2.99986	0.00270106	0.0148627	0	2.40387	TRUE
TRINITY_DN209884_c0_g1	TRINITY_DN209884_c0_g1_i1	EFCB5	EF-hand calcium-binding domain-containing protein 5	Homo	Eukaryota	HUMAN	Has_ORF	10.5837	-8.71149	2.74694	-3.17135	0.00151734	0.00907085	0	4.18477	TRUE
TRINITY_DN210659_c6_g1	TRINITY_DN210659_c6_g1_i6	NA	NA	NA	NA	NA	Has_ORF	706.289	8.70871	0.94923	9.17449	4.53718e-20	5.4033e-18	159.447	0.388923	TRUE
TRINITY_DN195271_c2_g1	TRINITY_DN195271_c2_g1_i2	MBD4	Methyl-CpG-binding domain protein 4	Homo	Eukaryota	HUMAN	Has_ORF	21.0667	-8.7041	2.39268	-3.63781	0.000274967	0.00208147	0	2.4318	TRUE
TRINITY_DN212917_c1_g1	TRINITY_DN212917_c1_g1_i7	B3GT1	Beta-1,3-galactosyltransferase 1	Pongo	Eukaryota	PONPY	Has_ORF	48.3252	8.70374	3.07058	2.83456	0.00458891	0.0231516	6.55598	0	TRUE
TRINITY_DN201589_c6_g1	TRINITY_DN201589_c6_g1_i4	NOTCH	Neurogenic locus Notch protein	Sophophora	Eukaryota	DROME	Has_ORF	161.588	8.69481	1.58825	5.47445	4.38863e-08	9.026e-07	54.539	0.134979	TRUE
TRINITY_DN202530_c0_g1	TRINITY_DN202530_c0_g1_i11	TRYT	Tryptase-2	Ovis	Eukaryota	SHEEP	Has_ORF	54.4544	8.68825	1.39848	6.21262	5.21093e-10	1.53298e-08	12.5498	0	TRUE
TRINITY_DN198510_c3_g3	TRINITY_DN198510_c3_g3_i1	LAMA2	Laminin subunit alpha-2	Homo	Eukaryota	HUMAN	Has_ORF	20.2537	-8.68496	1.24752	-6.96178	3.3601e-12	1.41145e-10	0.0324509	12.7575	TRUE
TRINITY_DN207734_c2_g1	TRINITY_DN207734_c2_g1_i4	ACHA7	Neuronal acetylcholine receptor subunit alpha-7	Homo	Eukaryota	HUMAN	Has_ORF	8.27466	-8.68316	3.03194	-2.86389	0.00418468	0.0214877	0	5.12597	TRUE
TRINITY_DN197415_c0_g1	TRINITY_DN197415_c0_g1_i3	ZAN	Zonadhesin	Oryctolagus	Eukaryota	RABIT	Has_ORF	359.638	-8.68087	0.929923	-9.33504	1.00953e-20	1.31524e-18	0.158787	64.8147	TRUE
TRINITY_DN208746_c0_g1	TRINITY_DN208746_c0_g1_i6	ACES	Acetylcholinesterase	Bungarus	Eukaryota	BUNFA	Has_ORF	8.51598	-8.68083	1.43618	-6.04437	1.49997e-09	4.09625e-08	0	4.29936	TRUE
TRINITY_DN194195_c1_g1	TRINITY_DN194195_c1_g1_i3	NA	NA	NA	NA	NA	Has_ORF	202.667	8.68023	0.984276	8.8189	1.15588e-18	1.18162e-16	62.6029	0.150122	TRUE
TRINITY_DN206202_c3_g1	TRINITY_DN206202_c3_g1_i1	GRM3	Metabotropic glutamate receptor 3	Rattus	Eukaryota	RAT	Has_ORF	204.861	-8.6776	0.967259	-8.97133	2.92957e-19	3.16275e-17	0.148484	60.6203	TRUE
TRINITY_DN197730_c0_g2	TRINITY_DN197730_c0_g2_i15	DMX1B	Diencephalon/mesencephalon homeobox protein 1-B	Danio	Eukaryota	DANRE	Has_ORF	31.2035	8.67588	2.24335	3.86738	0.000110011	0.00094181	8.46477	0	TRUE
TRINITY_DN211663_c1_g1	TRINITY_DN211663_c1_g1_i2	SC6A9	Sodium- and chloride-dependent glycine transporter 1	Homo	Eukaryota	HUMAN	Has_ORF	88.735	8.67472	2.24332	3.86691	0.000110223	0.000943151	62.0008	0.141498	TRUE
TRINITY_DN208319_c1_g1	TRINITY_DN208319_c1_g1_i2	YM54	Uncharacterized protein YMR196W	Saccharomyces	Eukaryota	YEAST	Has_ORF	50.4443	-8.67216	0.954733	-9.08334	1.05296e-19	1.20829e-17	0.0365753	15.4117	TRUE
TRINITY_DN213576_c1_g1	TRINITY_DN213576_c1_g1_i12	FBXL7	F-box/LRR-repeat protein 7	Mus	Eukaryota	MOUSE	Has_ORF	249.633	8.67126	3.05693	2.83659	0.00455984	0.0230419	47.3589	0.116715	TRUE
TRINITY_DN189360_c0_g1	TRINITY_DN189360_c0_g1_i1	SUSD2	Sushi domain-containing protein 2	Mus	Eukaryota	MOUSE	Has_ORF	63.0256	-8.66649	1.16608	-7.43216	1.0684e-13	5.85844e-12	0.0407753	16.7085	TRUE
TRINITY_DN192655_c0_g1	TRINITY_DN192655_c0_g1_i2	VWDE	von Willebrand factor D and EGF domain-containing protein	Homo	Eukaryota	HUMAN	Has_ORF	8.20097	-8.66559	3.16784	-2.73549	0.00622872	0.0299884	0	12.0331	TRUE
TRINITY_DN203560_c1_g1	TRINITY_DN203560_c1_g1_i5	MOXD2	DBH-like monooxygenase protein 2 homolog	Danio	Eukaryota	DANRE	Has_ORF	12.1331	-8.66156	3.04459	-2.8449	0.00444254	0.0225643	0.0134898	7.58534	TRUE
TRINITY_DN207329_c4_g1	TRINITY_DN207329_c4_g1_i2	NA	NA	NA	NA	NA	Has_ORF	8.1882	-8.66125	2.46691	-3.51098	0.000446465	0.00316989	0	5.57579	TRUE
TRINITY_DN199005_c9_g1	TRINITY_DN199005_c9_g1_i2	NA	NA	NA	NA	NA	Has_ORF	305.184	-8.65908	2.65076	-3.26664	0.0010883	0.00683988	0.290265	117.211	TRUE
TRINITY_DN206156_c1_g2	TRINITY_DN206156_c1_g2_i2	LAC4	Laccase-4	Trametes	Eukaryota	TRAVE	Has_ORF	48.4987	-8.6588	1.54079	-5.61971	1.91279e-08	4.24105e-07	0.00858458	5.00067	TRUE
TRINITY_DN203490_c0_g1	TRINITY_DN203490_c0_g1_i2	SC6A8	Creatine transporter	Torpedo	Eukaryota	TORMA	Has_ORF	12.1896	-8.65316	2.75978	-3.13546	0.00171585	0.0100696	0.0112099	5.77221	TRUE
TRINITY_DN195229_c0_g2	TRINITY_DN195229_c0_g2_i4	DYI2	Dynein intermediate chain 2, ciliary	Heliocidaris	Eukaryota	HELCR	Has_ORF	8.71028	-8.65137	2.82816	-3.05901	0.00222069	0.0125421	0	11.8937	TRUE
TRINITY_DN195307_c8_g1	TRINITY_DN195307_c8_g1_i2	NA	NA	NA	NA	NA	Has_ORF	186.694	-8.64916	0.919848	-9.40281	5.31229e-21	7.10801e-19	0.278424	112.439	TRUE
TRINITY_DN203030_c0_g2	TRINITY_DN203030_c0_g2_i3	COKA1	Collagen alpha-1(XX) chain	Homo	Eukaryota	HUMAN	Has_ORF	17.9917	-8.64796	2.44681	-3.53438	0.000408735	0.00293205	0.0764076	29.2386	TRUE
TRINITY_DN202123_c3_g1	TRINITY_DN202123_c3_g1_i1	NA	NA	NA	NA	NA	Has_ORF	12.4215	-8.64761	1.82378	-4.74158	2.12058e-06	2.86729e-05	0.0230034	13.3059	TRUE
TRINITY_DN195521_c1_g1	TRINITY_DN195521_c1_g1_i1	CAH7	Carbonic anhydrase 7	Mus	Eukaryota	MOUSE	Has_ORF	18.1756	-8.64683	1.51977	-5.68957	1.27361e-08	2.91526e-07	0.0404614	17.8755	TRUE
TRINITY_DN208076_c0_g1	TRINITY_DN208076_c0_g1_i6	4CL2	4-coumarate--CoA ligase 2	Soja	Eukaryota	SOYBN	Has_ORF	18.2763	-8.64591	1.64693	-5.24973	1.52324e-07	2.8019e-06	0.0291601	12.5733	TRUE
TRINITY_DN189056_c0_g1	TRINITY_DN189056_c0_g1_i3	MYOM2	Myomodulin neuropeptides 2	Aplysia	Eukaryota	APLCA	Has_ORF	9.46941	-8.64579	3.23284	-2.67436	0.00748715	0.0349686	0	6.89596	TRUE
TRINITY_DN203030_c0_g2	TRINITY_DN203030_c0_g2_i1	COLA1	Collagen alpha-1(XXI) chain	Xenopus	Eukaryota	XENLA	Has_ORF	8.96555	-8.64209	2.54211	-3.39957	0.000674925	0.00454253	0	10.2285	TRUE
TRINITY_DN198076_c6_g1	TRINITY_DN198076_c6_g1_i6	TRI56	E3 ubiquitin-protein ligase TRIM56	Bos	Eukaryota	BOVIN	Has_ORF	8.03251	-8.64186	3.18143	-2.71635	0.00660067	0.0314601	0	3.63461	TRUE
TRINITY_DN188866_c0_g1	TRINITY_DN188866_c0_g1_i1	NA	NA	NA	NA	NA	Has_ORF	115.854	-8.64132	0.771528	-11.2003	4.0654e-29	1.19395e-26	0.170472	69.0827	TRUE
TRINITY_DN186794_c0_g2	TRINITY_DN186794_c0_g2_i1	ABDB	Homeobox protein abdominal-B	Sophophora	Eukaryota	DROME	Has_ORF	8.03063	-8.64111	3.02083	-2.8605	0.00422967	0.0216609	0	3.54276	TRUE
TRINITY_DN190524_c0_g1	TRINITY_DN190524_c0_g1_i2	MATK	Megakaryocyte-associated tyrosine-protein kinase	Mus	Eukaryota	MOUSE	Has_ORF	12.1205	-8.63792	2.77747	-3.11	0.00187089	0.0108403	0.00717068	4.12162	TRUE
TRINITY_DN194029_c11_g1	TRINITY_DN194029_c11_g1_i1	NA	NA	NA	NA	NA	Has_ORF	20.9593	-8.63677	2.27169	-3.80191	0.000143587	0.00118816	0	3.86428	TRUE
TRINITY_DN197705_c0_g1	TRINITY_DN197705_c0_g1_i2	ZAN	Zonadhesin	Oryctolagus	Eukaryota	RABIT	Has_ORF	61.1868	-8.63613	1.422	-6.07321	1.25378e-09	3.46489e-08	0.0473638	19.029	TRUE
TRINITY_DN196655_c1_g1	TRINITY_DN196655_c1_g1_i1	CASP8	Caspase-8	Mus	Eukaryota	MOUSE	Has_ORF	7.99407	-8.63426	3.27884	-2.63333	0.00845529	0.038616	0	5.03946	TRUE
TRINITY_DN189472_c0_g1	TRINITY_DN189472_c0_g1_i2	KAPR	cAMP-dependent protein kinase regulatory subunit	Colletotrichum	Eukaryota	COLOR	Has_ORF	10.5499	-8.63359	1.78486	-4.83713	1.31731e-06	1.90293e-05	0	3.31381	TRUE
TRINITY_DN210824_c2_g2	TRINITY_DN210824_c2_g2_i12	NA	NA	NA	NA	NA	Has_ORF	16.8736	-8.63293	1.79678	-4.80466	1.55016e-06	2.1909e-05	0.0412815	24.2142	TRUE
TRINITY_DN188726_c0_g2	TRINITY_DN188726_c0_g2_i1	SC5AC	Sodium-coupled monocarboxylate transporter 2	Mus	Eukaryota	MOUSE	Has_ORF	18.4696	-8.63084	2.01416	-4.28507	1.82679e-05	0.000192073	0.0211128	8.46851	TRUE
TRINITY_DN191777_c0_g1	TRINITY_DN191777_c0_g1_i1	NLGNX	Neuroligin-4, X-linked	Homo	Eukaryota	HUMAN	Has_ORF	20.3463	-8.62787	1.38959	-6.20892	5.33514e-10	1.56686e-08	0.0209984	7.92659	TRUE
TRINITY_DN194772_c6_g1	TRINITY_DN194772_c6_g1_i2	NA	NA	NA	NA	NA	Has_ORF	26.8955	-8.62741	1.84062	-4.68723	2.76929e-06	3.62272e-05	0.0575324	22.8201	TRUE
TRINITY_DN199915_c2_g2	TRINITY_DN199915_c2_g2_i1	NA	NA	NA	NA	NA	Has_ORF	18.7785	-8.62736	1.78842	-4.82402	1.4069e-06	2.01472e-05	0.0184671	6.99189	TRUE
TRINITY_DN185001_c0_g1	TRINITY_DN185001_c0_g1_i1	NA	NA	NA	NA	NA	Has_ORF	11.0699	-8.62375	1.68938	-5.10468	3.3135e-07	5.63441e-06	0	4.00426	TRUE
TRINITY_DN201461_c2_g2	TRINITY_DN201461_c2_g2_i2	NA	NA	NA	NA	NA	Has_ORF	7.93944	-8.62307	3.18643	-2.70618	0.00680618	0.0323019	0	5.18934	TRUE
TRINITY_DN190524_c0_g1	TRINITY_DN190524_c0_g1_i1	MATK	Megakaryocyte-associated tyrosine-protein kinase	Mus	Eukaryota	MOUSE	Has_ORF	7.93959	-8.61959	2.43637	-3.53788	0.00040335	0.00289822	0	3.90694	TRUE
TRINITY_DN202513_c5_g1	TRINITY_DN202513_c5_g1_i13	PLCB4	1-phosphatidylinositol 4,5-bisphosphate phosphodiesterase beta-4	Homo	Eukaryota	HUMAN	Has_ORF	16.2666	-8.61955	3.00102	-2.87221	0.00407613	0.0210081	0	1.96793	TRUE
TRINITY_DN192033_c6_g4	TRINITY_DN192033_c6_g4_i2	SMYD5	SET and MYND domain-containing protein 5	Mus	Eukaryota	MOUSE	Has_ORF	8.54427	-8.61657	2.65003	-3.2515	0.00114797	0.00714254	0.00514671	2.06194	TRUE
TRINITY_DN188662_c0_g1	TRINITY_DN188662_c0_g1_i1	NA	NA	NA	NA	NA	Has_ORF	8.22555	-8.61579	3.03976	-2.83437	0.00459167	0.0231588	0	7.42699	TRUE
TRINITY_DN204011_c0_g1	TRINITY_DN204011_c0_g1_i1	MTCL1	Microtubule cross-linking factor 1	Homo	Eukaryota	HUMAN	Has_ORF	804.056	-8.61559	0.649964	-13.2555	4.19368e-40	3.2296e-37	0.513416	201.198	TRUE
TRINITY_DN213506_c5_g2	TRINITY_DN213506_c5_g2_i1	NA	NA	NA	NA	NA	Has_ORF	11.5059	-8.61272	2.39784	-3.59187	0.000328318	0.00242961	0	4.3882	TRUE
TRINITY_DN192198_c3_g1	TRINITY_DN192198_c3_g1_i2	TBA1C	Tubulin alpha-1C chain	Mus	Eukaryota	MOUSE	Has_ORF	127.01	-8.6104	0.964245	-8.92967	4.27264e-19	4.51428e-17	0.208683	81.3141	TRUE
TRINITY_DN201885_c6_g2	TRINITY_DN201885_c6_g2_i3	A9A1A	Aldehyde dehydrogenase family 9 member A1-A	Danio	Eukaryota	DANRE	Has_ORF	26.8323	-8.61001	2.72658	-3.1578	0.00158963	0.00943675	0	2.7167	TRUE
TRINITY_DN192586_c2_g2	TRINITY_DN192586_c2_g2_i1	BAMT	Benzoate carboxyl methyltransferase	Antirrhinum	Eukaryota	ANTMA	Has_ORF	19.6804	-8.60915	3.35116	-2.569	0.0101991	0.0451233	0.0268209	10.573	TRUE
TRINITY_DN204232_c0_g3	TRINITY_DN204232_c0_g3_i3	S13A5	Solute carrier family 13 member 5	Homo	Eukaryota	HUMAN	Has_ORF	689.072	-8.60912	1.28506	-6.69937	2.0932e-11	7.85062e-10	0.0413817	15.8656	TRUE
TRINITY_DN195076_c3_g1	TRINITY_DN195076_c3_g1_i1	NA	NA	NA	NA	NA	Has_ORF	169.394	-8.60877	1.46254	-5.8862	3.95188e-09	9.9457e-08	0	11.7006	TRUE
TRINITY_DN201834_c1_g1	TRINITY_DN201834_c1_g1_i4	SC5A7	High affinity choline transporter 1	Homo	Eukaryota	HUMAN	Has_ORF	12.8071	-8.60743	1.58892	-5.41715	6.05573e-08	1.21729e-06	0	15.0035	TRUE
TRINITY_DN198488_c8_g1	TRINITY_DN198488_c8_g1_i3	TLR2	Toll-like receptor 2	Canis	Eukaryota	CANLF	Has_ORF	44.8585	-8.60665	1.26859	-6.78442	1.16557e-11	4.53854e-10	0.0190577	7.08799	TRUE
TRINITY_DN203993_c0_g1	TRINITY_DN203993_c0_g1_i3	NA	NA	NA	NA	NA	Has_ORF	8.17896	-8.602	2.75207	-3.12565	0.00177412	0.0103505	0	4.74445	TRUE
TRINITY_DN203258_c0_g1	TRINITY_DN203258_c0_g1_i3	NA	NA	NA	NA	NA	Has_ORF	14.858	-8.59679	1.53007	-5.61857	1.92546e-08	4.26643e-07	0.046375	22.9605	TRUE
TRINITY_DN204065_c0_g2	TRINITY_DN204065_c0_g2_i5	CILP1	Cartilage intermediate layer protein 1	Mus	Eukaryota	MOUSE	Has_ORF	11.5971	-8.59629	3.13463	-2.74237	0.00609982	0.0294537	0.0416336	23.2529	TRUE
TRINITY_DN211779_c4_g1	TRINITY_DN211779_c4_g1_i2	NA	NA	NA	NA	NA	Has_ORF	31.1977	-8.59358	2.40762	-3.56933	0.000357898	0.00261445	0.0485211	18.4768	TRUE
TRINITY_DN185694_c0_g1	TRINITY_DN185694_c0_g1_i1	NA	NA	NA	NA	NA	Has_ORF	19.1294	-8.59178	1.63497	-5.25499	1.4803e-07	2.73308e-06	0.0401575	17.0789	TRUE
TRINITY_DN207319_c0_g1	TRINITY_DN207319_c0_g1_i1	SPTC2	Serine palmitoyltransferase 2	Mus	Eukaryota	MOUSE	Has_ORF	10.0824	-8.59058	1.73632	-4.94757	7.51442e-07	1.16447e-05	0	3.63695	TRUE
TRINITY_DN203017_c1_g1	TRINITY_DN203017_c1_g1_i1	BRE4	Beta-1,4-N-acetylgalactosaminyltransferase bre-4	Caenorhabditis	Eukaryota	CAEBR	Has_ORF	8.2632	-8.58822	2.7876	-3.08086	0.002064	0.0117878	0	7.18894	TRUE
TRINITY_DN194327_c6_g1	TRINITY_DN194327_c6_g1_i4	HUNK	Hormonally up-regulated neu tumor-associated kinase	Mus	Eukaryota	MOUSE	Has_ORF	1657.64	8.58779	0.392726	21.8672	5.33709e-106	6.16523e-102	529.619	1.42571	TRUE
TRINITY_DN212280_c3_g1	TRINITY_DN212280_c3_g1_i8	S17A5	Sialin	Homo	Eukaryota	HUMAN	Has_ORF	747.174	8.58749	1.45298	5.91026	3.41571e-09	8.7102e-08	61.6377	0.164442	TRUE
TRINITY_DN206304_c1_g3	TRINITY_DN206304_c1_g3_i1	CP2DE	Cytochrome P450 2D14	Bos	Eukaryota	BOVIN	Has_ORF	13.6288	-8.5869	1.47903	-5.80576	6.40761e-09	1.55829e-07	0.0248573	13.8182	TRUE
TRINITY_DN213279_c0_g1	TRINITY_DN213279_c0_g1_i3	CFA54	Cilia- and flagella-associated protein 54 {ECO:0000305}	Homo	Eukaryota	HUMAN	Has_ORF	46.9171	-8.57884	1.97573	-4.34212	1.41115e-05	0.000152252	0.00641251	2.45525	TRUE
TRINITY_DN196024_c0_g1	TRINITY_DN196024_c0_g1_i3	NA	NA	NA	NA	NA	Has_ORF	29.784	8.57809	1.67674	5.11595	3.1217e-07	5.34499e-06	4.99445	0	TRUE
TRINITY_DN198576_c3_g1	TRINITY_DN198576_c3_g1_i1	NA	NA	NA	NA	NA	Has_ORF	228.491	-8.57674	0.629582	-13.6229	2.92647e-42	2.89762e-39	0.862238	331.45	TRUE
TRINITY_DN209879_c1_g1	TRINITY_DN209879_c1_g1_i15	NA	NA	NA	NA	NA	Has_ORF	1883.06	8.57331	1.06499	8.05014	8.26995e-16	6.09777e-14	62.23	0.16371	TRUE
TRINITY_DN203258_c0_g1	TRINITY_DN203258_c0_g1_i6	NRT2	NAD(P)(+)--arginine ADP-ribosyltransferase 2	Gallus	Eukaryota	CHICK	Has_ORF	13.917	-8.56929	2.08787	-4.10431	4.05516e-05	0.000390023	0.0223908	10.9249	TRUE
TRINITY_DN174224_c0_g1	TRINITY_DN174224_c0_g1_i1	OX2R	Orexin receptor type 2	Mus	Eukaryota	MOUSE	Has_ORF	8.41832	-8.56825	1.59514	-5.37146	7.80999e-08	1.5231e-06	0	4.83582	TRUE
TRINITY_DN191000_c0_g1	TRINITY_DN191000_c0_g1_i1	NA	NA	NA	NA	NA	Has_ORF	7.70506	-8.56825	2.19248	-3.90801	9.30602e-05	0.000811117	0	8.16384	TRUE
TRINITY_DN213252_c6_g1	TRINITY_DN213252_c6_g1_i2	NA	NA	NA	NA	NA	Has_ORF	56.9002	8.56579	1.75936	4.8687	1.12334e-06	1.65728e-05	55.7934	0.15562	TRUE
TRINITY_DN196637_c1_g2	TRINITY_DN196637_c1_g2_i1	GIMA4	GTPase IMAP family member 4	Homo	Eukaryota	HUMAN	Has_ORF	68.8814	-8.56173	2.26844	-3.77428	0.000160471	0.00130696	0.0660592	24.9478	TRUE
TRINITY_DN205248_c0_g1	TRINITY_DN205248_c0_g1_i3	AVIL	Advillin	Homo	Eukaryota	HUMAN	Has_ORF	32.003	-8.55958	2.18634	-3.91502	9.03956e-05	0.000790477	0	1.53299	TRUE
TRINITY_DN199196_c0_g1	TRINITY_DN199196_c0_g1_i1	UN13D	Protein unc-13 homolog D	Mus	Eukaryota	MOUSE	Has_ORF	18.8213	-8.55799	1.55791	-5.49327	3.94566e-08	8.19293e-07	0.00606722	2.92449	TRUE
TRINITY_DN190310_c0_g1	TRINITY_DN190310_c0_g1_i1	NGB1	Neuroglobin-1	Oncorhynchus	Eukaryota	ONCMY	Has_ORF	18.9564	-8.55794	1.92395	-4.4481	8.66328e-06	9.87586e-05	0.0236155	9.81152	TRUE
TRINITY_DN205053_c0_g1	TRINITY_DN205053_c0_g1_i3	NA	NA	NA	NA	NA	Has_ORF	8.27889	-8.55533	1.5035	-5.69029	1.26826e-08	2.90983e-07	0	7.06265	TRUE
TRINITY_DN194536_c3_g1	TRINITY_DN194536_c3_g1_i1	TRI54	Tripartite motif-containing protein 54	Rattus	Eukaryota	RAT	Has_ORF	8.16003	-8.55481	2.80598	-3.04878	0.00229771	0.0129181	0	4.96884	TRUE
TRINITY_DN210783_c1_g2	TRINITY_DN210783_c1_g2_i4	NA	NA	NA	NA	NA	Has_ORF	13.5623	-8.55289	1.75781	-4.86564	1.14087e-06	1.68027e-05	0.0199498	9.58559	TRUE
TRINITY_DN191859_c0_g1	TRINITY_DN191859_c0_g1_i3	AOC1	Amiloride-sensitive amine oxidase [copper-containing]	Rattus	Eukaryota	RAT	Has_ORF	18.326	-8.55265	1.3452	-6.35789	2.04545e-10	6.43824e-09	0.00546372	2.62354	TRUE
TRINITY_DN211808_c0_g1	TRINITY_DN211808_c0_g1_i2	SP110	Spindle pole body component 110	Saccharomyces	Eukaryota	YEAS1	Has_ORF	7.61045	-8.55191	3.32246	-2.57397	0.0100539	0.0446291	0	2.31958	TRUE
TRINITY_DN198518_c0_g1	TRINITY_DN198518_c0_g1_i2	CHIA	Acidic mammalian chitinase	Rattus	Eukaryota	RAT	Has_ORF	54.8518	-8.55029	1.84963	-4.62271	3.78752e-06	4.75051e-05	0	4.32196	TRUE
TRINITY_DN211500_c2_g4	TRINITY_DN211500_c2_g4_i4	NA	NA	NA	NA	NA	Has_ORF	10.5596	-8.54994	2.37318	-3.60274	0.000314884	0.00234321	0	9.3395	TRUE
TRINITY_DN199266_c0_g1	TRINITY_DN199266_c0_g1_i1	STY46	Serine/threonine-protein kinase STY46 {ECO:0000305}	Arabidopsis	Eukaryota	ARATH	Has_ORF	25.5495	-8.54967	0.988201	-8.65175	5.07135e-18	4.89547e-16	0.0171143	6.44846	TRUE
TRINITY_DN212414_c1_g1	TRINITY_DN212414_c1_g1_i7	AMO	Putative amine oxidase [copper-containing]	Pinctada	Eukaryota	PINMG	Has_ORF	17.2306	-8.54825	1.44329	-5.92276	3.16592e-09	8.13511e-08	0.0405825	15.5444	TRUE
TRINITY_DN210747_c0_g3	TRINITY_DN210747_c0_g3_i6	NA	NA	NA	NA	NA	Has_ORF	7.60125	-8.54648	2.70942	-3.15435	0.00160854	0.00953375	0	11.3399	TRUE
TRINITY_DN210712_c0_g1	TRINITY_DN210712_c0_g1_i5	NA	NA	NA	NA	NA	Has_ORF	60.1586	-8.54642	2.63489	-3.24356	0.00118045	0.0073116	0.0853772	32.1512	TRUE
TRINITY_DN212293_c0_g1	TRINITY_DN212293_c0_g1_i3	NKX62	Homeobox protein Nkx-6.2	Homo	Eukaryota	HUMAN	Has_ORF	66.3037	-8.54446	1.65282	-5.16961	2.34581e-07	4.11824e-06	0.0783654	29.6017	TRUE
TRINITY_DN206326_c0_g1	TRINITY_DN206326_c0_g1_i3	MYCT	Proton myo-inositol cotransporter	Homo	Eukaryota	HUMAN	Has_ORF	16.0482	-8.54035	2.53845	-3.36439	0.000767121	0.00506759	0	2.29662	TRUE
TRINITY_DN197966_c0_g1	TRINITY_DN197966_c0_g1_i10	NA	NA	NA	NA	NA	Has_ORF	11.185	-8.53929	3.30903	-2.5806	0.00986279	0.0439664	0.0148456	7.06261	TRUE
TRINITY_DN187542_c0_g1	TRINITY_DN187542_c0_g1_i1	NPL	N-acetylneuraminate lyase	Rattus	Eukaryota	RAT	Has_ORF	166.083	-8.53924	0.780662	-10.9385	7.54787e-28	2.02769e-25	0.298442	110.883	TRUE
TRINITY_DN199477_c4_g1	TRINITY_DN199477_c4_g1_i7	MOCOS	Molybdenum cofactor sulfurase {ECO:0000255|HAMAP-Rule:MF_03050}	Homo	Eukaryota	HUMAN	Has_ORF	149.684	-8.53885	1.83123	-4.6629	3.11781e-06	4.01366e-05	0	2.77271	TRUE
TRINITY_DN213430_c3_g1	TRINITY_DN213430_c3_g1_i12	DHGL	Glucose dehydrogenase [FAD, quinone]	Sophophora	Eukaryota	DROPS	Has_ORF	17.124	-8.53674	1.90614	-4.47856	7.51491e-06	8.71876e-05	0.0489676	18.3979	TRUE
TRINITY_DN193604_c8_g1	TRINITY_DN193604_c8_g1_i1	NA	NA	NA	NA	NA	Has_ORF	47.7001	-8.53585	2.98589	-2.85873	0.00425342	0.02176	0	4.79747	TRUE
TRINITY_DN202242_c2_g1	TRINITY_DN202242_c2_g1_i2	SYNC	Asparagine--tRNA ligase, cytoplasmic	Bos	Eukaryota	BOVIN	Has_ORF	65.463	-8.53275	2.70033	-3.15989	0.00157831	0.00937694	0.116245	43.0624	TRUE
TRINITY_DN209358_c2_g5	TRINITY_DN209358_c2_g5_i3	TNG2	Transport and Golgi organization protein 2 homolog	Homo	Eukaryota	HUMAN	Has_ORF	11.4911	-8.53238	2.65153	-3.21791	0.0012913	0.007898	0.0198543	10.6156	TRUE
TRINITY_DN209104_c1_g1	TRINITY_DN209104_c1_g1_i1	AQP5	.	.	.	MILTA	Has_ORF	37.7228	-8.53136	2.3989	-3.55636	0.000376029	0.00272269	0	4.07209	TRUE
TRINITY_DN201594_c0_g1	TRINITY_DN201594_c0_g1_i4	BIR7B	Baculoviral IAP repeat-containing protein 7-B	Xenopus	Eukaryota	XENLA	Has_ORF	13.3954	-8.5308	1.92866	-4.42317	9.7263e-06	0.000109793	0.0154861	7.35556	TRUE
TRINITY_DN198876_c3_g2	TRINITY_DN198876_c3_g2_i1	NA	NA	NA	NA	NA	Has_ORF	12.3576	-8.52993	2.74542	-3.10697	0.00189014	0.0109353	0.0259828	14.1887	TRUE
TRINITY_DN210381_c5_g1	TRINITY_DN210381_c5_g1_i1	CAD23	Cadherin-23	Mus	Eukaryota	MOUSE	Has_ORF	16.6565	-8.52815	3.21816	-2.65001	0.008049	0.0370775	0.00763757	2.79934	TRUE
TRINITY_DN201069_c4_g2	TRINITY_DN201069_c4_g2_i11	EXD1	Exonuclease 3'-5' domain-containing protein 1	Xenopus	Eukaryota	XENLA	Has_ORF	7.90406	-8.52812	2.20188	-3.8731	0.000107458	0.000921998	0	4.25172	TRUE
TRINITY_DN199022_c3_g1	TRINITY_DN199022_c3_g1_i11	UBA1	Ubiquitin-like modifier-activating enzyme 1	Bos	Eukaryota	BOVIN	Has_ORF	80.9141	-8.52712	2.92555	-2.91471	0.00356025	0.0188089	0	4.24471	TRUE
TRINITY_DN190349_c0_g1	TRINITY_DN190349_c0_g1_i2	NA	NA	NA	NA	NA	Has_ORF	8.9306	-8.52381	2.64763	-3.21941	0.00128454	0.00786498	0	4.66958	TRUE
TRINITY_DN195896_c8_g1	TRINITY_DN195896_c8_g1_i2	SC6A5	Sodium- and chloride-dependent glycine transporter 2	Homo	Eukaryota	HUMAN	Has_ORF	229.348	-8.52294	1.6484	-5.17042	2.33568e-07	4.10254e-06	0.163188	59.9445	TRUE
TRINITY_DN203924_c0_g1	TRINITY_DN203924_c0_g1_i3	CP2D4	Cytochrome P450 2D4	Rattus	Eukaryota	RAT	Has_ORF	39.5112	-8.51979	1.39803	-6.09416	1.10015e-09	3.06971e-08	0	4.51713	TRUE
TRINITY_DN194501_c1_g1	TRINITY_DN194501_c1_g1_i4	FB252	F-box protein At5g06550	Arabidopsis	Eukaryota	ARATH	Has_ORF	11.4545	-8.51971	1.8894	-4.50921	6.50688e-06	7.67689e-05	0	4.50625	TRUE
TRINITY_DN198422_c0_g1	TRINITY_DN198422_c0_g1_i3	ST14	Suppressor of tumorigenicity 14 protein homolog	Bos	Eukaryota	BOVIN	Has_ORF	75.3361	-8.51951	1.15714	-7.36255	1.80427e-13	9.59002e-12	0.0133875	5.05446	TRUE
TRINITY_DN196285_c0_g2	TRINITY_DN196285_c0_g2_i2	OXDD	D-aspartate oxidase	Sus	Eukaryota	PIG	Has_ORF	17.834	-8.51586	3.27172	-2.60287	0.00924477	0.041705	0.0302574	11.0715	TRUE
TRINITY_DN191531_c0_g1	TRINITY_DN191531_c0_g1_i2	NA	NA	NA	NA	NA	Has_ORF	7.62451	-8.51576	1.49114	-5.71092	1.12367e-08	2.60822e-07	0	9.47259	TRUE
TRINITY_DN190865_c0_g1	TRINITY_DN190865_c0_g1_i5	SNED1	Sushi, nidogen and EGF-like domain-containing protein 1	Homo	Eukaryota	HUMAN	Has_ORF	7.50075	-8.51248	2.88421	-2.95141	0.00316324	0.0169773	0	11.2795	TRUE
TRINITY_DN207148_c0_g1	TRINITY_DN207148_c0_g1_i2	MIB2	E3 ubiquitin-protein ligase MIB2	Gallus	Eukaryota	CHICK	Has_ORF	8.79282	-8.51235	1.92007	-4.43335	9.27821e-06	0.000105043	0	2.88181	TRUE
TRINITY_DN198552_c0_g1	TRINITY_DN198552_c0_g1_i3	MOT6	Monocarboxylate transporter 6	Mus	Eukaryota	MOUSE	Has_ORF	11.2271	-8.50982	2.02853	-4.19506	2.72798e-05	0.00027482	0.0129819	6.5698	TRUE
TRINITY_DN195440_c0_g1	TRINITY_DN195440_c0_g1_i10	NA	NA	NA	NA	NA	Has_ORF	17.9126	-8.50953	1.35418	-6.28391	3.30159e-10	1.00102e-08	0	4.47225	TRUE
TRINITY_DN206058_c6_g1	TRINITY_DN206058_c6_g1_i7	GSTO1	Glutathione S-transferase omega-1	Rattus	Eukaryota	RAT	Has_ORF	43.3241	-8.50824	2.3882	-3.56262	0.00036717	0.00266924	0	5.48547	TRUE
TRINITY_DN198111_c4_g3	TRINITY_DN198111_c4_g3_i1	NA	NA	NA	NA	NA	Has_ORF	8.18752	-8.50499	2.17055	-3.91835	8.91577e-05	0.000781427	0	10.1752	TRUE
TRINITY_DN211890_c7_g1	TRINITY_DN211890_c7_g1_i5	NA	NA	NA	NA	NA	Has_ORF	11.2087	-8.50177	1.42848	-5.95161	2.65525e-09	6.91342e-08	0.0263348	14.0934	TRUE
TRINITY_DN208761_c0_g1	TRINITY_DN208761_c0_g1_i5	ITSN1	Intersectin-1	Xenopus	Eukaryota	XENLA	Has_ORF	107.91	-8.50087	1.79172	-4.74454	2.08976e-06	2.83114e-05	0	1.8815	TRUE
TRINITY_DN192676_c6_g1	TRINITY_DN192676_c6_g1_i6	TBB2	Tubulin beta-2 chain	Gallus	Eukaryota	CHICK	Has_ORF	122.377	-8.49966	0.926077	-9.17813	4.38644e-20	5.24179e-18	0.241263	87.4903	TRUE
TRINITY_DN193604_c8_g1	TRINITY_DN193604_c8_g1_i3	NA	NA	NA	NA	NA	Has_ORF	46.5186	-8.49926	2.99674	-2.83617	0.00456587	0.0230602	0.0151151	5.35339	TRUE
TRINITY_DN211965_c2_g2	TRINITY_DN211965_c2_g2_i1	ANR50	Ankyrin repeat domain-containing protein 50	Homo	Eukaryota	HUMAN	Has_ORF	8.85554	-8.49874	2.6191	-3.2449	0.0011749	0.00728246	0	3.44903	TRUE
TRINITY_DN211330_c2_g2	TRINITY_DN211330_c2_g2_i3	CP1A1	Cytochrome P450 1A1	Mus	Eukaryota	MOUSE	Has_ORF	38.9814	-8.4986	1.81339	-4.68659	2.77795e-06	3.63145e-05	0.0384413	14.3906	TRUE
TRINITY_DN207684_c0_g1	TRINITY_DN207684_c0_g1_i3	SAXO1	Stabilizer of axonemal microtubules 1	Macaca	Eukaryota	MACFA	Has_ORF	13.4689	-8.49102	3.04445	-2.78902	0.00528686	0.0260954	0.00826035	4.12626	TRUE
TRINITY_DN192224_c3_g1	TRINITY_DN192224_c3_g1_i1	NA	NA	NA	NA	NA	Has_ORF	16.5038	-8.49083	1.27197	-6.67535	2.46645e-11	9.10273e-10	0.0588693	21.4755	TRUE
TRINITY_DN211307_c1_g1	TRINITY_DN211307_c1_g1_i8	VWDE	von Willebrand factor D and EGF domain-containing protein	Homo	Eukaryota	HUMAN	Has_ORF	7.94112	-8.48799	2.35024	-3.61154	0.000304388	0.00227407	0	2.23004	TRUE
TRINITY_DN213210_c1_g1	TRINITY_DN213210_c1_g1_i2	VWDE	von Willebrand factor D and EGF domain-containing protein	Homo	Eukaryota	HUMAN	Has_ORF	425.085	-8.4861	2.05578	-4.12792	3.66066e-05	0.000355765	0.0994532	35.6333	TRUE
TRINITY_DN194195_c1_g1	TRINITY_DN194195_c1_g1_i4	NA	NA	NA	NA	NA	Has_ORF	25.5813	8.48602	1.42869	5.93974	2.85475e-09	7.39396e-08	5.83089	0	TRUE
TRINITY_DN192106_c0_g1	TRINITY_DN192106_c0_g1_i1	NA	NA	NA	NA	NA	Has_ORF	17.7838	-8.48591	1.19656	-7.09194	1.32245e-12	5.96517e-11	0.0103837	5.3718	TRUE
TRINITY_DN211127_c7_g1	TRINITY_DN211127_c7_g1_i1	CO6A4	Collagen alpha-4(VI) chain	Mus	Eukaryota	MOUSE	Has_ORF	160.528	-8.48353	1.44707	-5.86257	4.55747e-09	1.13543e-07	0	3.32904	TRUE
TRINITY_DN205700_c2_g1	TRINITY_DN205700_c2_g1_i7	NA	NA	NA	NA	NA	Has_ORF	23.0864	-8.48175	2.3412	-3.62282	0.000291408	0.00219014	0.0266215	9.56169	TRUE
TRINITY_DN197323_c6_g3	TRINITY_DN197323_c6_g3_i7	NA	NA	NA	NA	NA	Has_ORF	116.084	8.47993	1.67393	5.06587	4.06539e-07	6.77012e-06	71.1529	0.206119	TRUE
TRINITY_DN194673_c0_g1	TRINITY_DN194673_c0_g1_i1	UNC5C	Netrin receptor UNC5C	Gallus	Eukaryota	CHICK	Has_ORF	10.7815	-8.47843	2.93901	-2.88479	0.00391674	0.0203317	0.0439329	21.7524	TRUE
TRINITY_DN195403_c0_g2	TRINITY_DN195403_c0_g2_i11	LRP5	Low-density lipoprotein receptor-related protein 5	Homo	Eukaryota	HUMAN	Has_ORF	1733.68	-8.47495	0.791799	-10.7034	9.81003e-27	2.39413e-24	0.0721291	25.6592	TRUE
TRINITY_DN213204_c3_g2	TRINITY_DN213204_c3_g2_i3	NALDL	N-acetylated-alpha-linked acidic dipeptidase-like protein	Rattus	Eukaryota	RAT	Has_ORF	114.877	-8.47255	1.43117	-5.92	3.21944e-09	8.25831e-08	0	12.985	TRUE
TRINITY_DN198304_c0_g2	TRINITY_DN198304_c0_g2_i1	LRP4	Low-density lipoprotein receptor-related protein 4	Homo	Eukaryota	HUMAN	Has_ORF	65.8024	-8.47191	2.58746	-3.27421	0.00105956	0.00667726	0	1.68433	TRUE
TRINITY_DN212697_c2_g3	TRINITY_DN212697_c2_g3_i3	DIAP2	Death-associated inhibitor of apoptosis 2	Sophophora	Eukaryota	DROME	Has_ORF	15.637	-8.46999	1.95706	-4.32791	1.5053e-05	0.000161405	0	7.77658	TRUE
TRINITY_DN201079_c8_g1	TRINITY_DN201079_c8_g1_i4	NA	NA	NA	NA	NA	Has_ORF	7.71334	-8.46755	2.29793	-3.68486	0.000228832	0.00177727	0	2.82553	TRUE
TRINITY_DN207089_c0_g1	TRINITY_DN207089_c0_g1_i9	STK10	Serine/threonine-protein kinase 10	Danio	Eukaryota	DANRE	Has_ORF	20.6801	8.46731	2.93251	2.88739	0.00388447	0.0201945	5.12917	0	TRUE
TRINITY_DN211958_c3_g1	TRINITY_DN211958_c3_g1_i2	MVP	Major vault protein {ECO:0000312|EMBL:DAA05661.1}	Strongylocentrotus	Eukaryota	STRPU	Has_ORF	114.874	-8.46662	1.95656	-4.3273	1.5095e-05	0.000161755	0.0108546	4.93213	TRUE
TRINITY_DN202882_c0_g1	TRINITY_DN202882_c0_g1_i2	DIAP2	Death-associated inhibitor of apoptosis 2	Sophophora	Eukaryota	DROME	Has_ORF	13.456	-8.45985	2.112	-4.0056	6.18594e-05	0.000566078	0	3.24303	TRUE
TRINITY_DN197361_c7_g1	TRINITY_DN197361_c7_g1_i3	RPB1	DNA-directed RNA polymerase II subunit RPB1	Plasmodium (Laverania)	Eukaryota	PLAFD	Has_ORF	14.261	-8.45966	2.13333	-3.96548	7.32495e-05	0.000657633	0	2.73765	TRUE
TRINITY_DN203323_c2_g1	TRINITY_DN203323_c2_g1_i1	OCTC	Peroxisomal carnitine O-octanoyltransferase	Bos	Eukaryota	BOVIN	Has_ORF	62.0248	-8.45875	1.46628	-5.76886	7.98118e-09	1.91014e-07	0.0114416	4.33355	TRUE
TRINITY_DN205758_c1_g1	TRINITY_DN205758_c1_g1_i2	3BP2	SH3 domain-binding protein 2	Homo	Eukaryota	HUMAN	Has_ORF	57.3508	-8.45624	0.946332	-8.93581	4.04215e-19	4.28381e-17	0.0332788	12.0279	TRUE
TRINITY_DN202375_c0_g1	TRINITY_DN202375_c0_g1_i2	DS	Protein dachsous	Sophophora	Eukaryota	DROME	Has_ORF	19.8207	-8.4541	1.32227	-6.39364	1.61986e-10	5.2041e-09	0.0170275	6.11438	TRUE
TRINITY_DN209936_c1_g2	TRINITY_DN209936_c1_g2_i3	PRDX5	Peroxiredoxin-5, mitochondrial	Homo	Eukaryota	HUMAN	Has_ORF	63.87	8.45218	1.43275	5.89926	3.65137e-09	9.25662e-08	23.1963	0	TRUE
TRINITY_DN203668_c2_g2	TRINITY_DN203668_c2_g2_i1	NA	NA	NA	NA	NA	Has_ORF	11.6564	-8.44974	1.52908	-5.52601	3.27592e-08	6.93507e-07	0.0200958	8.98107	TRUE
TRINITY_DN191906_c0_g1	TRINITY_DN191906_c0_g1_i1	HES1B	Transcription factor HES-1-B	Xenopus	Eukaryota	XENLA	Has_ORF	7.14084	-8.44805	1.7899	-4.71986	2.36008e-06	3.16765e-05	0	4.37647	TRUE
TRINITY_DN191528_c0_g1	TRINITY_DN191528_c0_g1_i5	NA	NA	NA	NA	NA	Has_ORF	7.67419	-8.44454	2.09989	-4.02141	5.78498e-05	0.000534609	0	8.34132	TRUE
TRINITY_DN200385_c1_g1	TRINITY_DN200385_c1_g1_i5	KAPCB	cAMP-dependent protein kinase catalytic subunit beta	Homo	Eukaryota	HUMAN	Has_ORF	566.496	-8.44297	1.23889	-6.81495	9.42973e-12	3.72122e-10	0.0530048	18.1022	TRUE
TRINITY_DN208386_c1_g1	TRINITY_DN208386_c1_g1_i18	SP63	63 kDa sperm flagellar membrane protein	Strongylocentrotus	Eukaryota	STRPU	Has_ORF	23.6897	8.43757	2.54714	3.31256	0.000924451	0.00594265	5.86702	0	TRUE
TRINITY_DN188584_c0_g1	TRINITY_DN188584_c0_g1_i3	CSAD	Cysteine sulfinic acid decarboxylase	Homo	Eukaryota	HUMAN	Has_ORF	36.5815	-8.43663	2.29291	-3.67944	0.000233751	0.00180939	0.0515224	17.6362	TRUE
TRINITY_DN202732_c12_g1	TRINITY_DN202732_c12_g1_i5	NA	NA	NA	NA	NA	Has_ORF	159.155	-8.43471	1.94271	-4.34173	1.41364e-05	0.000152379	0.0952813	33.3501	TRUE
TRINITY_DN211317_c1_g1	TRINITY_DN211317_c1_g1_i4	NA	NA	NA	NA	NA	Has_ORF	20.0347	8.43468	2.85403	2.95536	0.00312307	0.0167929	3.38548	0	TRUE
TRINITY_DN202705_c0_g1	TRINITY_DN202705_c0_g1_i11	ACBD6	Acyl-CoA-binding domain-containing protein 6	Danio	Eukaryota	DANRE	Has_ORF	6.98339	-8.43427	3.12501	-2.69895	0.00695576	0.0328946	0	12.4618	TRUE
TRINITY_DN201834_c1_g2	TRINITY_DN201834_c1_g2_i1	SC5A7	High affinity choline transporter 1	Homo	Eukaryota	HUMAN	Has_ORF	195.411	-8.43272	0.683042	-12.3458	5.12997e-35	2.57651e-32	0.115886	40.3951	TRUE
TRINITY_DN187351_c0_g1	TRINITY_DN187351_c0_g1_i1	NA	NA	NA	NA	NA	Has_ORF	7.19506	-8.42626	1.72799	-4.87634	1.08073e-06	1.60123e-05	0	3.55584	TRUE
TRINITY_DN208452_c1_g1	TRINITY_DN208452_c1_g1_i1	MGT4C	Alpha-1,3-mannosyl-glycoprotein 4-beta-N-acetylglucosaminyltransferase C	Gallus	Eukaryota	CHICK	Has_ORF	29.4941	-8.42592	2.06537	-4.07961	4.51118e-05	0.000428902	0	2.79382	TRUE
TRINITY_DN204939_c0_g2	TRINITY_DN204939_c0_g2_i3	CELR3	Cadherin EGF LAG seven-pass G-type receptor 3	Rattus	Eukaryota	RAT	Has_ORF	7.00186	-8.42431	2.62518	-3.20905	0.00133176	0.00810827	0	2.8774	TRUE
TRINITY_DN198518_c0_g1	TRINITY_DN198518_c0_g1_i4	CHIA	Acidic mammalian chitinase	Rattus	Eukaryota	RAT	Has_ORF	23.9625	-8.42265	2.01877	-4.17217	3.01709e-05	0.00029942	0	4.21055	TRUE
TRINITY_DN192621_c1_g1	TRINITY_DN192621_c1_g1_i2	MIG17	ADAM family mig-17	Caenorhabditis	Eukaryota	CAEEL	Has_ORF	15.5075	-8.42207	1.54626	-5.44673	5.1304e-08	1.04708e-06	0.0219762	8.11754	TRUE
TRINITY_DN210353_c1_g1	TRINITY_DN210353_c1_g1_i4	GCNT1	Beta-1,3-galactosyl-O-glycosyl-glycoprotein beta-1,6-N-acetylglucosaminyltransferase	Homo	Eukaryota	HUMAN	Has_ORF	11.6866	-8.41904	2.66753	-3.15612	0.00159884	0.00948765	0	3.25946	TRUE
TRINITY_DN183426_c0_g1	TRINITY_DN183426_c0_g1_i1	PLC	Perlucin	Haliotis	Eukaryota	HALLA	Has_ORF	15.5014	-8.41633	2.24389	-3.75078	0.000176285	0.00141941	0.0471653	16.6952	TRUE
TRINITY_DN212281_c1_g1	TRINITY_DN212281_c1_g1_i13	MYO7A	Myosin-VIIa	Stegomyia	Eukaryota	AEDAE	Has_ORF	35.8592	-8.41555	2.56947	-3.27521	0.00105584	0.00665872	0	1.37623	TRUE
TRINITY_DN197840_c4_g1	TRINITY_DN197840_c4_g1_i1	MAG	Myelin-associated glycoprotein	Mus	Eukaryota	MOUSE	Has_ORF	7.42573	-8.41386	1.8801	-4.47522	7.63331e-06	8.84428e-05	0	4.05987	TRUE
TRINITY_DN188892_c0_g1	TRINITY_DN188892_c0_g1_i1	NA	NA	NA	NA	NA	Has_ORF	16.2687	-8.41278	1.84504	-4.55969	5.12296e-06	6.2119e-05	0.03597	12.395	TRUE
TRINITY_DN206662_c3_g1	TRINITY_DN206662_c3_g1_i12	SPAG6	Sperm-associated antigen 6	Mus	Eukaryota	MOUSE	Has_ORF	7.90268	-8.40989	2.6706	-3.14907	0.00163792	0.00967698	0	1.44756	TRUE
TRINITY_DN195771_c0_g1	TRINITY_DN195771_c0_g1_i1	TRI50	E3 ubiquitin-protein ligase TRIM50	Rattus	Eukaryota	RAT	Has_ORF	7.43636	-8.4079	3.27907	-2.56411	0.010344	0.0456477	0	3.45771	TRUE
TRINITY_DN197730_c0_g2	TRINITY_DN197730_c0_g2_i10	DMX1B	Diencephalon/mesencephalon homeobox protein 1-B	Danio	Eukaryota	DANRE	Has_ORF	175.616	8.40776	1.50223	5.59686	2.18266e-08	4.77827e-07	57.4824	0.165744	TRUE
TRINITY_DN212468_c0_g1	TRINITY_DN212468_c0_g1_i2	MYO3B	Myosin-IIIb	Mus	Eukaryota	MOUSE	Has_ORF	138.272	-8.40669	1.0894	-7.71679	1.19296e-14	7.65594e-13	0.0507565	17.2999	TRUE
TRINITY_DN187882_c0_g1	TRINITY_DN187882_c0_g1_i1	GABR2	Gamma-aminobutyric acid type B receptor subunit 2	Homo	Eukaryota	HUMAN	Has_ORF	18.9351	8.40625	1.51649	5.54324	2.96919e-08	6.33213e-07	9.87502	0	TRUE
TRINITY_DN194106_c4_g2	TRINITY_DN194106_c4_g2_i2	NA	NA	NA	NA	NA	Has_ORF	6.87832	-8.40421	3.20774	-2.61998	0.00879358	0.0399661	0	10.3415	TRUE
TRINITY_DN203244_c5_g2	TRINITY_DN203244_c5_g2_i2	GUAD	Guanine deaminase	Rattus	Eukaryota	RAT	Has_ORF	11.8465	-8.40402	2.72941	-3.07906	0.00207652	0.0118417	0	10.7012	TRUE
TRINITY_DN189011_c0_g1	TRINITY_DN189011_c0_g1_i1	DFP3	Putative defense protein 3	Antheraea	Eukaryota	ANTMY	Has_ORF	39.6932	-8.40279	1.98827	-4.22618	2.37691e-05	0.000242199	0.146744	49.2305	TRUE
TRINITY_DN211301_c1_g3	TRINITY_DN211301_c1_g3_i7	NA	NA	NA	NA	NA	Has_ORF	16.146	-8.4025	2.51012	-3.34745	0.000815589	0.00533086	0.0351355	11.3392	TRUE
TRINITY_DN201066_c2_g2	TRINITY_DN201066_c2_g2_i1	GRIA2	Glutamate receptor 2	Rattus	Eukaryota	RAT	Has_ORF	15.5181	-8.40169	1.28096	-6.55892	5.41972e-11	1.90102e-09	0.0237494	7.96787	TRUE
TRINITY_DN201720_c0_g1	TRINITY_DN201720_c0_g1_i2	ZMYM2	Zinc finger MYM-type protein 2	Homo	Eukaryota	HUMAN	Has_ORF	112.611	8.39271	1.9175	4.37691	1.20374e-05	0.000132641	55.9669	0.170022	TRUE
TRINITY_DN203017_c1_g1	TRINITY_DN203017_c1_g1_i2	BRE4	Beta-1,4-N-acetylgalactosaminyltransferase bre-4	Caenorhabditis	Eukaryota	CAEEL	Has_ORF	24.6293	-8.39179	1.42648	-5.88285	4.03249e-09	1.01339e-07	0.0131216	4.70389	TRUE
TRINITY_DN204779_c1_g2	TRINITY_DN204779_c1_g2_i1	MIB2	E3 ubiquitin-protein ligase MIB2	Gallus	Eukaryota	CHICK	Has_ORF	63.6955	-8.38968	0.857297	-9.7862	1.29061e-22	2.07066e-20	0.0454752	15.4815	TRUE
TRINITY_DN213463_c5_g1	TRINITY_DN213463_c5_g1_i5	SVEP1	Sushi, von Willebrand factor type A, EGF and pentraxin domain-containing protein 1	Homo	Eukaryota	HUMAN	Has_ORF	15.8104	-8.38949	2.65849	-3.15573	0.00160097	0.0094954	0.0605789	21.8577	TRUE
TRINITY_DN182973_c0_g1	TRINITY_DN182973_c0_g1_i1	NA	NA	NA	NA	NA	Has_ORF	6.99349	-8.38851	2.00025	-4.19372	2.74417e-05	0.000276291	0	7.53607	TRUE
TRINITY_DN205114_c1_g1	TRINITY_DN205114_c1_g1_i2	ENOX1	Ecto-NOX disulfide-thiol exchanger 1	Homo	Eukaryota	HUMAN	Has_ORF	22.6948	8.38504	2.40012	3.49359	0.00047657	0.00335545	8.00504	0	TRUE
TRINITY_DN212689_c2_g1	TRINITY_DN212689_c2_g1_i1	NA	NA	NA	NA	NA	Has_ORF	3725.88	8.38396	1.02495	8.17991	2.84062e-16	2.23224e-14	980.786	2.96213	TRUE
TRINITY_DN203757_c1_g2	TRINITY_DN203757_c1_g2_i8	S43A3	Solute carrier family 43 member 3	Homo	Eukaryota	HUMAN	Has_ORF	240.034	8.3816	1.33173	6.29375	3.09886e-10	9.42852e-09	11.5791	0	TRUE
TRINITY_DN197484_c3_g1	TRINITY_DN197484_c3_g1_i1	FUCTC	Alpha-(1,3)-fucosyltransferase C	Sophophora	Eukaryota	DROME	Has_ORF	48.7473	-8.37591	1.52512	-5.49198	3.97448e-08	8.24271e-07	0.0578126	19.0823	TRUE
TRINITY_DN192247_c0_g1	TRINITY_DN192247_c0_g1_i4	HUTU	Urocanate hydratase	Mus	Eukaryota	MOUSE	Has_ORF	23.5374	-8.37468	2.11104	-3.96709	7.27552e-05	0.000654211	0.0292555	9.73212	TRUE
TRINITY_DN204607_c0_g1	TRINITY_DN204607_c0_g1_i4	TOB2	Protein Tob2	Homo	Eukaryota	HUMAN	Has_ORF	68.9527	8.37392	2.04089	4.10307	4.07704e-05	0.00039171	26.9711	0.0854705	TRUE
TRINITY_DN201890_c0_g1	TRINITY_DN201890_c0_g1_i1	NOTC2	Neurogenic locus notch homolog protein 2	Mus	Eukaryota	MOUSE	Has_ORF	11.218	-8.36852	2.70132	-3.09794	0.00194871	0.0112236	0.00934608	4.56443	TRUE
TRINITY_DN195234_c0_g1	TRINITY_DN195234_c0_g1_i2	CSAD	Cysteine sulfinic acid decarboxylase	Mus	Eukaryota	MOUSE	Has_ORF	24.4847	8.3684	2.30939	3.62363	0.000290492	0.0021842	7.3735	0	TRUE
TRINITY_DN201069_c4_g2	TRINITY_DN201069_c4_g2_i2	EXD1	Exonuclease 3'-5' domain-containing protein 1	Xenopus	Eukaryota	XENLA	Has_ORF	7.84771	-8.36839	2.30184	-3.63553	0.000277412	0.00209723	0	4.16418	TRUE
TRINITY_DN202216_c0_g1	TRINITY_DN202216_c0_g1_i9	NA	NA	NA	NA	NA	Has_ORF	6.98424	-8.3683	2.45299	-3.41147	0.000646148	0.00437263	0	6.03776	TRUE
TRINITY_DN207504_c1_g1	TRINITY_DN207504_c1_g1_i6	MCF2L	Guanine nucleotide exchange factor DBS	Homo	Eukaryota	HUMAN	Has_ORF	28.1185	8.36262	1.98343	4.21624	2.48414e-05	0.000252235	12.2632	0	TRUE
TRINITY_DN210036_c0_g1	TRINITY_DN210036_c0_g1_i2	OXDD	D-aspartate oxidase	Sus	Eukaryota	PIG	Has_ORF	10.2874	-8.3619	2.46808	-3.38802	0.000703979	0.00470973	0.0199736	8.44152	TRUE
TRINITY_DN207917_c2_g7	TRINITY_DN207917_c2_g7_i1	DEI	Helix-loop-helix protein delilah	Sophophora	Eukaryota	DROME	Has_ORF	15.4309	-8.36018	1.79602	-4.65484	3.24237e-06	4.15088e-05	0	3.13184	TRUE
TRINITY_DN213642_c7_g3	TRINITY_DN213642_c7_g3_i1	PCPI	Carboxypeptidase inhibitor SmCI	Sabellastarte	Eukaryota	SABMA	Has_ORF	6.69335	-8.35924	2.57758	-3.24306	0.00118253	0.00732057	0	8.19396	TRUE
TRINITY_DN213134_c2_g4	TRINITY_DN213134_c2_g4_i1	SC5A2	Sodium/glucose cotransporter 2	Homo	Eukaryota	HUMAN	Has_ORF	7.21511	-8.35907	3.08127	-2.71287	0.00667036	0.0317402	0	6.70573	TRUE
TRINITY_DN210962_c2_g3	TRINITY_DN210962_c2_g3_i7	TGMH	Hemocyte protein-glutamine gamma-glutamyltransferase	Tachypleus	Eukaryota	TACTR	Has_ORF	28.5386	-8.35856	2.22845	-3.75084	0.000176241	0.00141939	0.0675991	22.6057	TRUE
TRINITY_DN208900_c1_g2	TRINITY_DN208900_c1_g2_i6	ACSL1	Long-chain-fatty-acid--CoA ligase 1	Homo	Eukaryota	HUMAN	Has_ORF	12.7719	-8.35845	2.89547	-2.88673	0.00389266	0.020231	0	1.52818	TRUE
TRINITY_DN205476_c3_g4	TRINITY_DN205476_c3_g4_i2	CP10	Cytochrome P450 10	Lymnaea	Eukaryota	LYMST	Has_ORF	11.7372	-8.35677	1.8495	-4.51838	6.23132e-06	7.38279e-05	0.0115342	4.83953	TRUE
TRINITY_DN207345_c1_g1	TRINITY_DN207345_c1_g1_i1	CHS4	Chitin synthase 4	Ustilago	Eukaryota	USTMA	Has_ORF	467.041	8.35543	1.28781	6.48808	8.69364e-11	2.91936e-09	159.699	0.488813	TRUE
TRINITY_DN211194_c1_g1	TRINITY_DN211194_c1_g1_i1	CONT	Contactin	Sophophora	Eukaryota	DROME	Has_ORF	16.4935	-8.35374	1.74485	-4.78766	1.68734e-06	2.35786e-05	0.0125119	4.15281	TRUE
TRINITY_DN207788_c2_g1	TRINITY_DN207788_c2_g1_i11	MYS	Myosin heavy chain, striated muscle	Argopecten	Eukaryota	ARGIR	Has_ORF	9.89368	-8.35112	2.51259	-3.32371	0.000888272	0.00573912	0.0100872	4.75384	TRUE
TRINITY_DN206350_c1_g1	TRINITY_DN206350_c1_g1_i9	NA	NA	NA	NA	NA	Has_ORF	202.328	-8.34458	1.24171	-6.72022	1.81448e-11	6.86472e-10	0.0148821	4.89542	TRUE
TRINITY_DN207269_c0_g1	TRINITY_DN207269_c0_g1_i1	DFP3	Putative defense protein 3	Antheraea	Eukaryota	ANTMY	Has_ORF	49.1027	-8.34352	2.94203	-2.83597	0.00456862	0.0230661	0	6.21697	TRUE
TRINITY_DN189557_c1_g1	TRINITY_DN189557_c1_g1_i4	SYNG1	Synapse differentiation-inducing gene protein 1	Rattus	Eukaryota	RAT	Has_ORF	14.6228	-8.34332	2.96859	-2.81054	0.0049459	0.0246767	0.0370604	13.2689	TRUE
TRINITY_DN194331_c0_g1	TRINITY_DN194331_c0_g1_i7	NA	NA	NA	NA	NA	Has_ORF	26.3851	8.34162	2.8028	2.97618	0.00291868	0.0158886	8.63316	0.0235168	TRUE
TRINITY_DN201520_c0_g3	TRINITY_DN201520_c0_g3_i1	FAT2	Protocadherin Fat 2	Mus	Eukaryota	MOUSE	Has_ORF	7.12202	-8.33913	2.55121	-3.26869	0.00108045	0.00679545	0	5.37524	TRUE
TRINITY_DN194682_c5_g1	TRINITY_DN194682_c5_g1_i15	ZASP	PDZ and LIM domain protein Zasp	Sophophora	Eukaryota	DROME	Has_ORF	65.2098	-8.33902	2.29648	-3.63122	0.000282088	0.00212748	0.030984	9.93942	TRUE
TRINITY_DN188975_c0_g1	TRINITY_DN188975_c0_g1_i1	ORCKB	Orcokinin peptides type B	Procambarus	Eukaryota	PROCL	Has_ORF	14.4591	-8.33515	2.32593	-3.58357	0.000338926	0.00249588	0.0279768	8.99554	TRUE
TRINITY_DN196759_c0_g1	TRINITY_DN196759_c0_g1_i3	MAL2	Maltase 2	Drosophila	Eukaryota	DROVI	Has_ORF	12.3062	-8.33323	1.87818	-4.43686	9.128e-06	0.000103478	0.0200599	9.5565	TRUE
TRINITY_DN191581_c0_g1	TRINITY_DN191581_c0_g1_i1	HXA4	Homeobox protein Hox-A4	Heterodontus	Eukaryota	HETFR	Has_ORF	9.99276	-8.33103	1.28361	-6.49029	8.56711e-11	2.88526e-09	0.0136714	5.63469	TRUE
TRINITY_DN211468_c3_g6	TRINITY_DN211468_c3_g6_i5	5NTD	5'-nucleotidase	Mus	Eukaryota	MOUSE	Has_ORF	24.0158	8.33098	1.93963	4.29514	1.74584e-05	0.000184233	9.55345	0	TRUE
TRINITY_DN201765_c0_g1	TRINITY_DN201765_c0_g1_i15	UNC22	Twitchin {ECO:0000303|PubMed:7190524}	Caenorhabditis	Eukaryota	CAEEL	Has_ORF	1046.25	-8.33052	1.32279	-6.29768	3.02125e-10	9.21667e-09	0.24503	78.8913	TRUE
TRINITY_DN190871_c0_g1	TRINITY_DN190871_c0_g1_i1	NA	NA	NA	NA	NA	Has_ORF	10.8711	-8.32958	1.6915	-4.92437	8.46311e-07	1.29202e-05	0.0144836	6.7197	TRUE
TRINITY_DN196613_c0_g1	TRINITY_DN196613_c0_g1_i3	NA	NA	NA	NA	NA	Has_ORF	19.2303	-8.32451	1.49888	-5.55381	2.79513e-08	5.99043e-07	0.0091029	4.04406	TRUE
TRINITY_DN205027_c3_g1	TRINITY_DN205027_c3_g1_i1	MYD88	Myeloid differentiation primary response protein MyD88	Sus	Eukaryota	PIG	Has_ORF	23.0084	-8.32414	1.38946	-5.99093	2.08648e-09	5.55455e-08	0.0342963	11.2484	TRUE
TRINITY_DN189938_c0_g1	TRINITY_DN189938_c0_g1_i1	LR74A	Leucine-rich repeat-containing protein 74A {ECO:0000312|HGNC:HGNC:23346}	Homo	Eukaryota	HUMAN	Has_ORF	15.3011	-8.32387	1.21578	-6.84651	7.56752e-12	3.02134e-10	0.0113363	3.72881	TRUE
TRINITY_DN204730_c6_g5	TRINITY_DN204730_c6_g5_i1	NA	NA	NA	NA	NA	Has_ORF	9.89893	-8.32328	1.98775	-4.18728	2.82317e-05	0.000282717	0.0278668	11.4205	TRUE
TRINITY_DN208314_c2_g5	TRINITY_DN208314_c2_g5_i1	GLYL3	Glycine N-acyltransferase-like protein 3	Homo	Eukaryota	HUMAN	Has_ORF	15.4354	-8.32289	2.00798	-4.1449	3.39964e-05	0.000332153	0.0380859	12.3426	TRUE
TRINITY_DN210701_c0_g3	TRINITY_DN210701_c0_g3_i1	MEG11	Multiple epidermal growth factor-like domains protein 11	Homo	Eukaryota	HUMAN	Has_ORF	6.89823	-8.32232	2.79463	-2.97797	0.00290168	0.015806	0	3.25828	TRUE
TRINITY_DN193860_c5_g1	TRINITY_DN193860_c5_g1_i3	NA	NA	NA	NA	NA	Has_ORF	8.54471	-8.32223	2.28449	-3.64292	0.000269558	0.00204858	0	5.10411	TRUE
TRINITY_DN205400_c1_g1	TRINITY_DN205400_c1_g1_i11	SLMAP	Sarcolemmal membrane-associated protein	Homo	Eukaryota	HUMAN	Has_ORF	15.5463	-8.32003	1.93863	-4.29171	1.77304e-05	0.000186932	0	2.88188	TRUE
TRINITY_DN204275_c1_g1	TRINITY_DN204275_c1_g1_i5	NA	NA	NA	NA	NA	Has_ORF	46.3272	8.31862	1.04738	7.9423	1.98466e-15	1.3951e-13	33.8123	0.0844493	TRUE
TRINITY_DN205969_c3_g1	TRINITY_DN205969_c3_g1_i4	S4A8	Electroneutral sodium bicarbonate exchanger 1	Homo	Eukaryota	HUMAN	Has_ORF	174.869	8.31711	1.65992	5.01054	5.42771e-07	8.7487e-06	4.45159	0	TRUE
TRINITY_DN212169_c1_g1	TRINITY_DN212169_c1_g1_i5	NA	NA	NA	NA	NA	Has_ORF	6.4867	-8.316	3.21724	-2.58482	0.00974297	0.0435051	0	11.8261	TRUE
TRINITY_DN189151_c0_g1	TRINITY_DN189151_c0_g1_i1	HME2B	Homeobox protein engrailed-2-B	Xenopus	Eukaryota	XENLA	Has_ORF	6.45698	-8.31592	2.47915	-3.35434	0.00079555	0.0052176	0	9.24714	TRUE
TRINITY_DN204767_c4_g1	TRINITY_DN204767_c4_g1_i5	EDA	Ectodysplasin-A	Homo	Eukaryota	HUMAN	Has_ORF	7.86877	-8.31301	2.22177	-3.74162	0.000182837	0.00146063	0	3.91488	TRUE
TRINITY_DN194624_c0_g1	TRINITY_DN194624_c0_g1_i3	NA	NA	NA	NA	NA	Has_ORF	12.3272	-8.31211	1.40539	-5.91445	3.3299e-09	8.51643e-08	0	2.66934	TRUE
TRINITY_DN209538_c0_g1	TRINITY_DN209538_c0_g1_i4	SRGP1	SLIT-ROBO Rho GTPase-activating protein 1	Homo	Eukaryota	HUMAN	Has_ORF	28.0662	8.31206	2.56011	3.24676	0.00116726	0.00724544	3.20167	0	TRUE
TRINITY_DN203671_c0_g2	TRINITY_DN203671_c0_g2_i5	NA	NA	NA	NA	NA	Has_ORF	6.60511	-8.31127	1.77019	-4.69513	2.66432e-06	3.5134e-05	0	7.61466	TRUE
TRINITY_DN206584_c0_g1	TRINITY_DN206584_c0_g1_i11	NA	NA	NA	NA	NA	Has_ORF	21.593	-8.30915	1.43707	-5.78201	7.38129e-09	1.78506e-07	0	6.50264	TRUE
TRINITY_DN211642_c0_g1	TRINITY_DN211642_c0_g1_i2	PCDH9	Protocadherin-9	Homo	Eukaryota	HUMAN	Has_ORF	28.6008	8.30749	2.37675	3.49531	0.000473504	0.00333725	4.33983	0	TRUE
TRINITY_DN202181_c2_g3	TRINITY_DN202181_c2_g3_i1	NA	NA	NA	NA	NA	Has_ORF	21.7007	-8.30647	1.41056	-5.88877	3.89083e-09	9.8063e-08	0.0207665	6.72475	TRUE
TRINITY_DN206525_c0_g1	TRINITY_DN206525_c0_g1_i3	FLNA	Filamin-A	Mus	Eukaryota	MOUSE	Has_ORF	159.159	-8.30441	1.7358	-4.78419	1.7168e-06	2.39324e-05	0.0608595	19.2998	TRUE
TRINITY_DN190105_c0_g1	TRINITY_DN190105_c0_g1_i4	LRRN1	Leucine-rich repeat neuronal protein 1	Homo	Eukaryota	HUMAN	Has_ORF	19.5465	8.3043	2.95474	2.8105	0.00494651	0.0246767	5.41485	0	TRUE
TRINITY_DN210414_c4_g1	TRINITY_DN210414_c4_g1_i1	MACO1	Macoilin-1 {ECO:0000312|EMBL:AAX11927.1}	Danio	Eukaryota	DANRE	Has_ORF	15.3478	-8.30331	1.98897	-4.17468	2.98409e-05	0.000296825	0	3.74547	TRUE
TRINITY_DN192542_c0_g1	TRINITY_DN192542_c0_g1_i5	NA	NA	NA	NA	NA	Has_ORF	16.3202	-8.30057	2.56737	-3.2331	0.00122454	0.00754965	0	5.32824	TRUE
TRINITY_DN186723_c0_g1	TRINITY_DN186723_c0_g1_i1	TEX43	Testis-expressed sequence 43 protein	Bos	Eukaryota	BOVIN	Has_ORF	11.7999	-8.30022	1.38563	-5.99021	2.09564e-09	5.5725e-08	0.018991	8.84433	TRUE
TRINITY_DN191242_c0_g1	TRINITY_DN191242_c0_g1_i1	CACB2	Voltage-dependent L-type calcium channel subunit beta-2	Bos	Eukaryota	BOVIN	Has_ORF	9.24706	-8.29764	2.6398	-3.14329	0.00167062	0.00984447	0	2.63624	TRUE
TRINITY_DN196211_c0_g1	TRINITY_DN196211_c0_g1_i1	TLR4	Toll-like receptor 4	Equus	Eukaryota	HORSE	Has_ORF	34.0648	-8.29655	1.26583	-6.55424	5.59258e-11	1.95571e-09	0	2.21341	TRUE
TRINITY_DN198881_c0_g1	TRINITY_DN198881_c0_g1_i1	GBX2	Homeobox protein GBX-2	Xenopus	Eukaryota	XENLA	Has_ORF	88.0963	-8.29609	2.66988	-3.10729	0.00188811	0.0109254	0	2.90164	TRUE
TRINITY_DN213385_c0_g1	TRINITY_DN213385_c0_g1_i1	HYDIN	Hydrocephalus-inducing protein homolog	Homo	Eukaryota	HUMAN	Has_ORF	99.7204	-8.29346	0.861117	-9.63105	5.91203e-22	8.98603e-20	0.0339311	10.5623	TRUE
TRINITY_DN212180_c4_g1	TRINITY_DN212180_c4_g1_i7	UAP1	UDP-N-acetylhexosamine pyrophosphorylase	Homo	Eukaryota	HUMAN	Has_ORF	18.3276	8.29284	2.75696	3.00797	0.00263003	0.0145203	10.9236	0	TRUE
TRINITY_DN190304_c0_g1	TRINITY_DN190304_c0_g1_i1	ANR44	Serine/threonine-protein phosphatase 6 regulatory ankyrin repeat subunit B	Gallus	Eukaryota	CHICK	Has_ORF	7.81025	-8.29174	2.10412	-3.94072	8.12378e-05	0.000721501	0	2.19725	TRUE
TRINITY_DN212853_c0_g1	TRINITY_DN212853_c0_g1_i5	OBSTE	.	.	.	DROME	Has_ORF	475.124	8.29104	1.50257	5.5179	3.43083e-08	7.21452e-07	39.4119	0.13725	TRUE
TRINITY_DN211239_c13_g1	TRINITY_DN211239_c13_g1_i3	FRIY	Yolk ferritin	Lymnaea	Eukaryota	LYMST	Has_ORF	31409.5	-8.28821	0.727118	-11.3987	4.24341e-30	1.33687e-27	122.097	38167.7	TRUE
TRINITY_DN192791_c3_g1	TRINITY_DN192791_c3_g1_i1	NA	NA	NA	NA	NA	Has_ORF	6.96332	-8.28738	2.64904	-3.12845	0.00175729	0.0102696	0	5.30368	TRUE
TRINITY_DN210701_c0_g1	TRINITY_DN210701_c0_g1_i1	MEGF6	Multiple epidermal growth factor-like domains protein 6	Rattus	Eukaryota	RAT	Has_ORF	10.105	-8.28502	2.12108	-3.90604	9.382e-05	0.000817123	0.011262	4.50827	TRUE
TRINITY_DN209983_c1_g1	TRINITY_DN209983_c1_g1_i7	TITIN	Titin	Sophophora	Eukaryota	DROME	Has_ORF	26.1693	-8.28407	2.41003	-3.43732	0.000587493	0.00402363	0.0211721	6.6844	TRUE
TRINITY_DN201421_c5_g1	TRINITY_DN201421_c5_g1_i3	NA	NA	NA	NA	NA	Has_ORF	1407.75	8.28242	0.475534	17.4171	6.12036e-68	2.65126e-64	370.663	1.17041	TRUE
TRINITY_DN198298_c0_g1	TRINITY_DN198298_c0_g1_i4	RGP51	Retrograde protein of 51 kDa	Lymnaea	Eukaryota	LYMST	Has_ORF	1802.86	-8.28011	1.09769	-7.54324	4.58447e-14	2.6217e-12	3.06386	952.338	TRUE
TRINITY_DN200551_c11_g1	TRINITY_DN200551_c11_g1_i2	NA	NA	NA	NA	NA	Has_ORF	11.902	-8.27958	1.30723	-6.33371	2.39342e-10	7.43226e-09	0.0138553	5.49235	TRUE
TRINITY_DN193687_c0_g1	TRINITY_DN193687_c0_g1_i1	NA	NA	NA	NA	NA	Has_ORF	10.4503	-8.27913	2.5449	-3.25322	0.00114105	0.00710951	0.0136632	5.44998	TRUE
TRINITY_DN185817_c0_g1	TRINITY_DN185817_c0_g1_i1	NA	NA	NA	NA	NA	Has_ORF	355.488	-8.27867	0.791416	-10.4606	1.31064e-25	2.82114e-23	0.44716	138.845	TRUE
TRINITY_DN207611_c6_g2	TRINITY_DN207611_c6_g2_i5	SCR11	S-crystallin SL11	Nototodarus	Eukaryota	NOTSL	Has_ORF	98.4781	-8.27676	1.34612	-6.14862	7.81617e-10	2.2423e-08	0.293448	91.1656	TRUE
TRINITY_DN202216_c0_g1	TRINITY_DN202216_c0_g1_i7	BCAM	Basal cell adhesion molecule	Rattus	Eukaryota	RAT	Has_ORF	6.65671	-8.27614	2.56284	-3.22928	0.001241	0.00763889	0	11.441	TRUE
TRINITY_DN207898_c1_g1	TRINITY_DN207898_c1_g1_i5	PTPRA	Receptor-type tyrosine-protein phosphatase alpha	Mus	Eukaryota	MOUSE	Has_ORF	12.6636	-8.27273	1.30695	-6.3298	2.45473e-10	7.60902e-09	0	4.09868	TRUE
TRINITY_DN213379_c6_g1	TRINITY_DN213379_c6_g1_i5	NA	NA	NA	NA	NA	Has_ORF	27.0257	-8.27185	1.66993	-4.95341	7.29228e-07	1.13477e-05	0.0870959	27.5183	TRUE
TRINITY_DN196462_c3_g1	TRINITY_DN196462_c3_g1_i6	NA	NA	NA	NA	NA	Has_ORF	6.49789	-8.26917	2.16258	-3.82375	0.000131438	0.00110157	0	2.29203	TRUE
TRINITY_DN210649_c2_g2	TRINITY_DN210649_c2_g2_i1	MLE	Myosin catalytic light chain LC-1, mantle muscle	Todarodes	Eukaryota	TODPA	Has_ORF	191.904	-8.26893	0.992571	-8.33082	8.02849e-17	6.72948e-15	0.15695	48.3541	TRUE
TRINITY_DN200928_c3_g3	TRINITY_DN200928_c3_g3_i3	GLB	Globin	Nerita	Eukaryota	NERAL	Has_ORF	27.8248	-8.26885	2.19569	-3.76595	0.000165914	0.00134655	0	3.53768	TRUE
TRINITY_DN212788_c1_g1	TRINITY_DN212788_c1_g1_i1	NA	NA	NA	NA	NA	Has_ORF	14.788	-8.26866	3.17935	-2.60074	0.00930229	0.0418827	0	11.3849	TRUE
TRINITY_DN188357_c0_g1	TRINITY_DN188357_c0_g1_i1	NA	NA	NA	NA	NA	Has_ORF	6.30851	-8.26863	2.69724	-3.06559	0.00217239	0.0123114	0	3.60857	TRUE
TRINITY_DN207394_c6_g2	TRINITY_DN207394_c6_g2_i3	FRRS1	Putative ferric-chelate reductase 1	Danio	Eukaryota	DANRE	Has_ORF	21.5971	8.26601	2.50383	3.30135	0.000962222	0.0061535	10.5875	0	TRUE
TRINITY_DN212213_c2_g1	TRINITY_DN212213_c2_g1_i7	MYO7A	Myosin-VIIa	Stegomyia	Eukaryota	AEDAE	Has_ORF	31.7027	-8.26489	2.93555	-2.81545	0.00487089	0.0243544	0.0149453	4.56386	TRUE
TRINITY_DN198065_c8_g1	TRINITY_DN198065_c8_g1_i3	CHST4	Carbohydrate sulfotransferase 4	Homo	Eukaryota	HUMAN	Has_ORF	16.8614	8.26447	2.10233	3.93109	8.45608e-05	0.000747183	10.4874	0	TRUE
TRINITY_DN199915_c2_g2	TRINITY_DN199915_c2_g2_i3	NA	NA	NA	NA	NA	Has_ORF	6.587	-8.26396	2.80443	-2.94675	0.00321136	0.0171956	0	2.41578	TRUE
TRINITY_DN210082_c0_g1	TRINITY_DN210082_c0_g1_i2	NA	NA	NA	NA	NA	Has_ORF	347.773	8.26322	2.58678	3.1944	0.0014012	0.00847299	39.9117	0.13015	TRUE
TRINITY_DN199537_c3_g1	TRINITY_DN199537_c3_g1_i4	NA	NA	NA	NA	NA	Has_ORF	76.9657	-8.26292	1.88143	-4.39182	1.12405e-05	0.000124533	0.00592032	2.62043	TRUE
TRINITY_DN182895_c0_g1	TRINITY_DN182895_c0_g1_i1	PAX9	Paired box protein Pax-9	Callithrix	Eukaryota	CALJA	Has_ORF	6.16081	-8.25752	3.10738	-2.65739	0.00787487	0.0364211	0	4.02411	TRUE
TRINITY_DN188677_c0_g1	TRINITY_DN188677_c0_g1_i1	NA	NA	NA	NA	NA	Has_ORF	9.47346	-8.25343	2.47189	-3.33891	0.000841071	0.00547059	0.0100518	4.26243	TRUE
TRINITY_DN200989_c2_g1	TRINITY_DN200989_c2_g1_i25	TPM	Tropomyosin	Haliotis	Eukaryota	HALRU	Has_ORF	756.359	-8.25322	1.08279	-7.62216	2.49459e-14	1.49567e-12	1.21565	370.836	TRUE
TRINITY_DN207888_c5_g1	TRINITY_DN207888_c5_g1_i1	SPC3	Protein SPEC3	Strongylocentrotus	Eukaryota	STRPU	Has_ORF	6.15971	-8.25173	3.15761	-2.61328	0.00896779	0.0406353	0	2.76542	TRUE
TRINITY_DN192648_c5_g1	TRINITY_DN192648_c5_g1_i12	RN	Zinc finger protein rotund	Sophophora	Eukaryota	DROME	Has_ORF	32.5856	-8.25039	2.02885	-4.06653	4.77178e-05	0.000450804	0	2.96792	TRUE
TRINITY_DN198192_c0_g1	TRINITY_DN198192_c0_g1_i2	NA	NA	NA	NA	NA	Has_ORF	16.3472	-8.24984	3.03517	-2.71808	0.00656619	0.0313259	0	2.37716	TRUE
TRINITY_DN195704_c3_g1	TRINITY_DN195704_c3_g1_i1	NA	NA	NA	NA	NA	Has_ORF	18.9513	-8.24889	2.69742	-3.05807	0.00222767	0.0125712	0.0506397	15.5906	TRUE
TRINITY_DN212213_c2_g1	TRINITY_DN212213_c2_g1_i4	MYO7A	Myosin-VIIa	Stegomyia	Eukaryota	AEDAE	Has_ORF	106.232	-8.24836	1.95122	-4.22729	2.36521e-05	0.00024122	0.0535685	16.2612	TRUE
TRINITY_DN55666_c0_g2	TRINITY_DN55666_c0_g2_i1	FOXA2	Hepatocyte nuclear factor 3-beta	Oryzias	Eukaryota	ORYLA	Has_ORF	249.714	8.24735	0.818391	10.0775	6.94572e-24	1.25367e-21	107.802	0.356512	TRUE
TRINITY_DN201395_c0_g1	TRINITY_DN201395_c0_g1_i21	TNNI	Troponin I	Chlamys	Eukaryota	CHLNI	Has_ORF	18.5896	8.24482	2.90001	2.84303	0.00446865	0.0226733	5.04527	0	TRUE
TRINITY_DN196249_c4_g1	TRINITY_DN196249_c4_g1_i5	NA	NA	NA	NA	NA	Has_ORF	191.669	-8.24212	2.26432	-3.63999	0.000272647	0.00206798	0.0254823	7.36286	TRUE
TRINITY_DN211905_c0_g1	TRINITY_DN211905_c0_g1_i5	NA	NA	NA	NA	NA	Has_ORF	20.5362	8.2418	2.99753	2.74953	0.00596807	0.0289304	5.5866	0	TRUE
TRINITY_DN208386_c1_g3	TRINITY_DN208386_c1_g3_i3	NA	NA	NA	NA	NA	Has_ORF	9.14616	-8.24153	2.92685	-2.81584	0.00486506	0.0243295	0	5.33654	TRUE
TRINITY_DN192116_c0_g1	TRINITY_DN192116_c0_g1_i1	NA	NA	NA	NA	NA	Has_ORF	582.676	-8.23998	1.23233	-6.68653	2.28519e-11	8.49711e-10	2.38071	720.163	TRUE
TRINITY_DN190061_c0_g1	TRINITY_DN190061_c0_g1_i6	PITX	Pituitary homeobox x {ECO:0000250|UniProtKB:Q9W5Z2}	Branchiostoma	Eukaryota	BRABE	Has_ORF	27.7956	8.23855	1.99854	4.12229	3.7512e-05	0.000363732	6.92214	0	TRUE
TRINITY_DN194106_c4_g1	TRINITY_DN194106_c4_g1_i2	NA	NA	NA	NA	NA	Has_ORF	28.5488	-8.23688	2.14697	-3.83652	0.000124788	0.00105374	0.0128819	5.60819	TRUE
TRINITY_DN190672_c0_g1	TRINITY_DN190672_c0_g1_i1	NA	NA	NA	NA	NA	Has_ORF	14.1447	-8.23466	1.50014	-5.48926	4.03622e-08	8.36574e-07	0.0433831	13.2365	TRUE
TRINITY_DN202562_c1_g1	TRINITY_DN202562_c1_g1_i2	CUE	Protein cueball {ECO:0000250|UniProtKB:Q95RU0}	Sophophora	Eukaryota	DROPE	Has_ORF	37.9842	8.23256	1.51395	5.43779	5.39451e-08	1.09646e-06	13.3212	0.0499385	TRUE
TRINITY_DN193647_c0_g1	TRINITY_DN193647_c0_g1_i1	NA	NA	NA	NA	NA	Has_ORF	9.06956	-8.23006	1.72176	-4.78004	1.7526e-06	2.44019e-05	0.0159383	6.90475	TRUE
TRINITY_DN202471_c1_g1	TRINITY_DN202471_c1_g1_i15	CP2BB	Cytochrome P450 2B11	Canis	Eukaryota	CANLF	Has_ORF	9.54607	-8.22833	1.89786	-4.33558	1.45379e-05	0.000156297	0.0425369	17.7342	TRUE
TRINITY_DN199586_c9_g2	TRINITY_DN199586_c9_g2_i5	ELF1	Protein grainyhead	Sophophora	Eukaryota	DROME	Has_ORF	26.3892	-8.22765	1.79075	-4.59453	4.33724e-06	5.34631e-05	0.0281572	8.56147	TRUE
TRINITY_DN185412_c0_g1	TRINITY_DN185412_c0_g1_i1	SYNE1	Nesprin-1	Homo	Eukaryota	HUMAN	Has_ORF	9.04544	-8.22584	1.99019	-4.1332	3.57754e-05	0.000348355	0.0101297	4.4815	TRUE
TRINITY_DN202613_c1_g2	TRINITY_DN202613_c1_g2_i1	CNN3	Calponin-3	Rattus	Eukaryota	RAT	Has_ORF	9467.33	-8.22429	0.647361	-12.7043	5.59431e-37	3.46198e-34	12.457	3725.14	TRUE
TRINITY_DN199757_c0_g3	TRINITY_DN199757_c0_g3_i3	DYH3	Dynein heavy chain 3, axonemal	Mus	Eukaryota	MOUSE	Has_ORF	56.1626	-8.22316	1.83971	-4.46981	7.82909e-06	9.04089e-05	0.028317	8.34558	TRUE
TRINITY_DN190818_c0_g1	TRINITY_DN190818_c0_g1_i1	NA	NA	NA	NA	NA	Has_ORF	2698.77	-8.21779	0.712559	-11.5328	9.01895e-31	3.09457e-28	8.67757	2582.88	TRUE
TRINITY_DN189889_c0_g1	TRINITY_DN189889_c0_g1_i5	NA	NA	NA	NA	NA	Has_ORF	14.6342	-8.21549	2.25883	-3.63706	0.000275763	0.00208568	0.019294	5.94186	TRUE
TRINITY_DN208820_c0_g2	TRINITY_DN208820_c0_g2_i1	NA	NA	NA	NA	NA	Has_ORF	47.8465	-8.21473	1.82199	-4.50865	6.52411e-06	7.6851e-05	0.0242913	7.20327	TRUE
TRINITY_DN197245_c4_g2	TRINITY_DN197245_c4_g2_i1	NA	NA	NA	NA	NA	Has_ORF	136.588	-8.208	1.86827	-4.39337	1.11606e-05	0.000123727	0.273745	80.9972	TRUE
TRINITY_DN202910_c1_g1	TRINITY_DN202910_c1_g1_i1	GLRA1	Glycine receptor subunit alpha-1	Bos	Eukaryota	BOVIN	Has_ORF	26.4116	-8.20742	1.57287	-5.21812	1.80747e-07	3.26749e-06	0.0389498	11.6738	TRUE
TRINITY_DN196617_c5_g1	TRINITY_DN196617_c5_g1_i1	CCD33	Coiled-coil domain-containing protein 33	Homo	Eukaryota	HUMAN	Has_ORF	9.22732	-8.20663	1.71835	-4.77587	1.7893e-06	2.48131e-05	0.011532	4.91796	TRUE
TRINITY_DN189270_c0_g1	TRINITY_DN189270_c0_g1_i1	R213B	.	.	.	DANRE	Has_ORF	6.54225	-8.20286	2.45543	-3.3407	0.000835666	0.00544463	0	7.36337	TRUE
TRINITY_DN202391_c0_g2	TRINITY_DN202391_c0_g2_i4	MOT5	Monocarboxylate transporter 5	Mus	Eukaryota	MOUSE	Has_ORF	17.7151	-8.20276	1.53248	-5.35261	8.66942e-08	1.67469e-06	0.0264496	7.97738	TRUE
TRINITY_DN191769_c1_g1	TRINITY_DN191769_c1_g1_i2	ACT1	Major actin	Dictyostelium	Eukaryota	DICDI	Has_ORF	6.94794	-8.19812	2.55592	-3.2075	0.00133894	0.00814126	0	3.1419	TRUE
TRINITY_DN209845_c3_g1	TRINITY_DN209845_c3_g1_i10	NA	NA	NA	NA	NA	Has_ORF	26.2155	-8.19684	1.96284	-4.17602	2.96656e-05	0.000295335	0.0899354	26.7126	TRUE
TRINITY_DN198242_c2_g2	TRINITY_DN198242_c2_g2_i5	ITIH2	Inter-alpha-trypsin inhibitor heavy chain H2	Mus	Eukaryota	MOUSE	Has_ORF	175.359	-8.19475	2.68893	-3.04758	0.00230691	0.0129593	0.0623999	18.3128	TRUE
TRINITY_DN189036_c0_g2	TRINITY_DN189036_c0_g2_i1	FOLH1	Glutamate carboxypeptidase 2	Rattus	Eukaryota	RAT	Has_ORF	99.4731	-8.19454	1.07212	-7.64332	2.11694e-14	1.29616e-12	0.130428	36.4061	TRUE
TRINITY_DN199085_c0_g1	TRINITY_DN199085_c0_g1_i19	EPHB2	Ephrin type-B receptor 2 {ECO:0000305}	Mus	Eukaryota	MOUSE	Has_ORF	930.781	8.19352	1.89594	4.32161	1.54897e-05	0.000165473	126.387	0.430449	TRUE
TRINITY_DN194752_c11_g1	TRINITY_DN194752_c11_g1_i2	KCNAG	Potassium voltage-gated channel protein egl-36 {ECO:0000303|PubMed:9247272}	Caenorhabditis	Eukaryota	CAEEL	Has_ORF	7.29109	-8.19344	2.49168	-3.28832	0.00100787	0.00639937	0	2.66441	TRUE
TRINITY_DN199012_c2_g1	TRINITY_DN199012_c2_g1_i15	NEB1	Neurabin-1	Rattus	Eukaryota	RAT	Has_ORF	8.34327	-8.19249	3.13475	-2.61344	0.00896347	0.040621	0	1.22016	TRUE
TRINITY_DN185002_c0_g1	TRINITY_DN185002_c0_g1_i1	NA	NA	NA	NA	NA	Has_ORF	20.342	-8.18804	1.33653	-6.12633	8.99313e-10	2.55038e-08	0.0527749	14.812	TRUE
TRINITY_DN210843_c0_g1	TRINITY_DN210843_c0_g1_i1	LAMA	Laminin subunit alpha	Sophophora	Eukaryota	DROME	Has_ORF	41.6784	8.18583	2.42222	3.37947	0.000726245	0.00483907	3.15148	0	TRUE
TRINITY_DN209963_c1_g1	TRINITY_DN209963_c1_g1_i20	NA	NA	NA	NA	NA	Has_ORF	5.94663	-8.18442	2.66178	-3.07479	0.00210651	0.0119969	0	5.56578	TRUE
TRINITY_DN212689_c2_g2	TRINITY_DN212689_c2_g2_i3	NA	NA	NA	NA	NA	Has_ORF	6954.77	8.18298	0.974906	8.39361	4.71446e-17	4.05408e-15	877.03	3.0378	TRUE
TRINITY_DN191297_c0_g1	TRINITY_DN191297_c0_g1_i3	MFHA1	Malignant fibrous histiocytoma-amplified sequence 1 homolog	Silurana	Eukaryota	XENTR	Has_ORF	20.4503	-8.18158	1.9904	-4.11052	3.94774e-05	0.000380553	0.0349687	10.1651	TRUE
TRINITY_DN210663_c0_g1	TRINITY_DN210663_c0_g1_i1	NA	NA	NA	NA	NA	Has_ORF	77.1585	-8.18136	1.1989	-6.82405	8.85102e-12	3.51354e-10	0.164103	47.7688	TRUE
TRINITY_DN212504_c1_g1	TRINITY_DN212504_c1_g1_i3	RDH2	Retinol dehydrogenase 2	Rattus	Eukaryota	RAT	Has_ORF	29.5238	-8.18021	1.71256	-4.77661	1.78275e-06	2.47322e-05	0.0797826	23.6887	TRUE
TRINITY_DN207614_c1_g1	TRINITY_DN207614_c1_g1_i9	CP2DR	Cytochrome P450 2D27	Mesocricetus	Eukaryota	MESAU	Has_ORF	15.0469	-8.17801	2.08916	-3.91451	9.0589e-05	0.000791968	0.0405167	12.6304	TRUE
TRINITY_DN209467_c0_g1	TRINITY_DN209467_c0_g1_i6	MRP4	Multidrug resistance-associated protein 4	Homo	Eukaryota	HUMAN	Has_ORF	21.7227	8.17735	1.85381	4.4111	1.02846e-05	0.000115121	4.87345	0	TRUE
TRINITY_DN186590_c0_g1	TRINITY_DN186590_c0_g1_i1	NA	NA	NA	NA	NA	Has_ORF	51.2843	-8.1734	1.30729	-6.25215	4.04839e-10	1.20946e-08	0.275765	80.4502	TRUE
TRINITY_DN193778_c3_g1	TRINITY_DN193778_c3_g1_i1	LOL2A	Lysyl oxidase homolog 2A	Danio	Eukaryota	DANRE	Has_ORF	52.5571	-8.17233	0.989246	-8.26117	1.44251e-16	1.17348e-14	0.0398499	11.5628	TRUE
TRINITY_DN211779_c4_g1	TRINITY_DN211779_c4_g1_i3	NA	NA	NA	NA	NA	Has_ORF	87.9674	-8.17006	1.38605	-5.89449	3.75846e-09	9.51419e-08	0.199525	57.918	TRUE
TRINITY_DN205372_c6_g1	TRINITY_DN205372_c6_g1_i1	NA	NA	NA	NA	NA	Has_ORF	27.3739	-8.16903	2.14617	-3.80633	0.000141046	0.00117077	0.0169106	4.99736	TRUE
TRINITY_DN204270_c0_g1	TRINITY_DN204270_c0_g1_i1	DUOX2	Dual oxidase 2	Sus	Eukaryota	PIG	Has_ORF	233.116	-8.16666	0.708631	-11.5246	9.92177e-31	3.33925e-28	0.0940491	26.9162	TRUE
TRINITY_DN201816_c4_g7	TRINITY_DN201816_c4_g7_i1	GRB2	Growth factor receptor-bound protein 2	Mus	Eukaryota	MOUSE	Has_ORF	77.5997	-8.1666	0.781926	-10.4442	1.55763e-25	3.31164e-23	0.152459	44.1204	TRUE
TRINITY_DN210497_c0_g1	TRINITY_DN210497_c0_g1_i2	GLRA1	Glycine receptor subunit alphaZ1	Danio	Eukaryota	DANRE	Has_ORF	9.03259	-8.16351	2.6232	-3.11204	0.00185799	0.0107781	0.0109221	4.02185	TRUE
TRINITY_DN195440_c0_g1	TRINITY_DN195440_c0_g1_i5	NA	NA	NA	NA	NA	Has_ORF	11.9438	-8.16233	2.62186	-3.11318	0.00185081	0.0107419	0	4.81996	TRUE
TRINITY_DN189112_c0_g1	TRINITY_DN189112_c0_g1_i1	GLRK	Glutamate receptor	Lymnaea	Eukaryota	LYMST	Has_ORF	8.77052	-8.16095	3.0501	-2.67563	0.0074589	0.0348602	0.00722682	2.87144	TRUE
TRINITY_DN209681_c2_g1	TRINITY_DN209681_c2_g1_i6	NWD2	NACHT and WD repeat domain-containing protein 2	Mus	Eukaryota	MOUSE	Has_ORF	19.1077	-8.16081	2.46599	-3.30934	0.000935165	0.00600151	0.00393447	1.16384	TRUE
TRINITY_DN209797_c0_g1	TRINITY_DN209797_c0_g1_i9	P55G	Phosphatidylinositol 3-kinase regulatory subunit gamma	Bos	Eukaryota	BOVIN	Has_ORF	29.9269	-8.15812	1.41866	-5.75058	8.89361e-09	2.10381e-07	0	3.10156	TRUE
TRINITY_DN183561_c0_g1	TRINITY_DN183561_c0_g1_i1	NA	NA	NA	NA	NA	Has_ORF	6.23198	-8.15623	2.11076	-3.86412	0.000111489	0.000952343	0	5.08041	TRUE
TRINITY_DN195062_c8_g1	TRINITY_DN195062_c8_g1_i1	NA	NA	NA	NA	NA	Has_ORF	72.3257	-8.15553	2.53728	-3.21428	0.00130771	0.00798565	0.234474	66.7238	TRUE
TRINITY_DN208115_c3_g1	TRINITY_DN208115_c3_g1_i3	NA	NA	NA	NA	NA	Has_ORF	5.97623	-8.1542	2.98401	-2.73264	0.00628299	0.0302203	0	4.84714	TRUE
TRINITY_DN205981_c1_g2	TRINITY_DN205981_c1_g2_i2	SNED1	Sushi, nidogen and EGF-like domain-containing protein 1	Homo	Eukaryota	HUMAN	Has_ORF	27.3702	-8.1502	2.19132	-3.71931	0.000199768	0.00158097	0	8.15263	TRUE
TRINITY_DN210443_c2_g2	TRINITY_DN210443_c2_g2_i3	RADIL	Ras-associating and dilute domain-containing protein	Danio	Eukaryota	DANRE	Has_ORF	15.9154	8.14963	2.07638	3.92493	8.67558e-05	0.00076463	4.75173	0	TRUE
TRINITY_DN194633_c0_g1	TRINITY_DN194633_c0_g1_i1	CALM	Calmodulin	Apostichopus	Eukaryota	STIJA	Has_ORF	9.22456	-8.14673	1.33167	-6.11768	9.49457e-10	2.686e-08	0.00867935	3.41547	TRUE
TRINITY_DN198970_c0_g2	TRINITY_DN198970_c0_g2_i1	UNC9	Innexin unc-9	Caenorhabditis	Eukaryota	CAEEL	Has_ORF	32.7329	-8.14615	1.19734	-6.80352	1.02096e-11	4.00242e-10	0.0445457	12.5211	TRUE
TRINITY_DN186763_c0_g1	TRINITY_DN186763_c0_g1_i1	CP089	UPF0764 protein C16orf89 homolog	Danio	Eukaryota	DANRE	Has_ORF	67.5235	-8.14607	1.04932	-7.76316	8.28385e-15	5.39618e-13	0.145047	40.7489	TRUE
TRINITY_DN200647_c0_g1	TRINITY_DN200647_c0_g1_i3	NA	NA	NA	NA	NA	Has_ORF	176.455	-8.14327	2.72144	-2.99227	0.00276911	0.0151793	0.162703	46.1463	TRUE
TRINITY_DN198830_c0_g1	TRINITY_DN198830_c0_g1_i4	SC6A8	Creatine transporter	Torpedo	Eukaryota	TORMA	Has_ORF	17.378	8.14314	2.52543	3.22445	0.00126214	0.00774973	8.65187	0	TRUE
TRINITY_DN213057_c1_g1	TRINITY_DN213057_c1_g1_i1	NA	NA	NA	NA	NA	Has_ORF	11.0727	-8.14277	2.39259	-3.40332	0.000665721	0.00448582	0	2.23571	TRUE
TRINITY_DN195983_c6_g1	TRINITY_DN195983_c6_g1_i9	FCHO2	F-BAR domain only protein 2	Mus	Eukaryota	MOUSE	Has_ORF	19.0306	8.14186	2.28204	3.5678	0.000359984	0.00262637	4.32198	0	TRUE
TRINITY_DN205881_c0_g1	TRINITY_DN205881_c0_g1_i5	PCDH9	Protocadherin-9	Homo	Eukaryota	HUMAN	Has_ORF	180.461	8.13926	1.17494	6.92738	4.287e-12	1.77286e-10	4.63179	0	TRUE
TRINITY_DN195062_c8_g1	TRINITY_DN195062_c8_g1_i3	NA	NA	NA	NA	NA	Has_ORF	58.8838	-8.13771	3.16114	-2.5743	0.0100445	0.0445984	0.165641	46.572	TRUE
TRINITY_DN206673_c0_g1	TRINITY_DN206673_c0_g1_i5	TITIN	Titin	Mus	Eukaryota	MOUSE	Has_ORF	59.7303	-8.13746	1.88902	-4.30776	1.64914e-05	0.000174827	0.0821416	23.2289	TRUE
TRINITY_DN202579_c1_g1	TRINITY_DN202579_c1_g1_i3	GALT1	.	.	.	CAEEL	Has_ORF	6.59554	-8.13617	2.51296	-3.23768	0.00120506	0.00744306	0	2.57609	TRUE
TRINITY_DN202791_c8_g7	TRINITY_DN202791_c8_g7_i1	LRC15	Leucine-rich repeat-containing protein 15	Rattus	Eukaryota	RAT	Has_ORF	29.6893	-8.13286	1.21647	-6.68565	2.29905e-11	8.53951e-10	0.00832177	3.00079	TRUE
TRINITY_DN207699_c0_g1	TRINITY_DN207699_c0_g1_i8	MUC4	Mucin-4	Mus	Eukaryota	MOUSE	Has_ORF	5.80752	-8.13122	3.0703	-2.64835	0.00808866	0.0372063	0	3.24273	TRUE
TRINITY_DN186173_c0_g1	TRINITY_DN186173_c0_g1_i3	GXN	Galaxin {ECO:0000312|EMBL:ADI50283.1}	Acropora	Eukaryota	ACRMI	Has_ORF	5.89285	-8.13009	3.20997	-2.53276	0.0113168	0.0491706	0	9.88424	TRUE
TRINITY_DN209527_c2_g1	TRINITY_DN209527_c2_g1_i13	NA	NA	NA	NA	NA	Has_ORF	6.64839	-8.12927	2.36158	-3.4423	0.000576784	0.00396213	0	10.6783	TRUE
TRINITY_DN211061_c5_g1	TRINITY_DN211061_c5_g1_i4	NA	NA	NA	NA	NA	Has_ORF	15.4188	8.1247	2.16674	3.74973	0.000177027	0.00142371	17.3052	0	TRUE
TRINITY_DN196235_c0_g4	TRINITY_DN196235_c0_g4_i2	TBA1D	Tubulin alpha-1D chain	Bos	Eukaryota	BOVIN	Has_ORF	2228.43	8.12394	0.380363	21.3584	3.25997e-101	2.82435e-97	1010.43	3.70113	TRUE
TRINITY_DN196523_c0_g1	TRINITY_DN196523_c0_g1_i19	TITIN	Titin	Mus	Eukaryota	MOUSE	Has_ORF	54.394	-8.11959	1.82742	-4.4432	8.8631e-06	0.000100771	0.0517948	14.5884	TRUE
TRINITY_DN184576_c0_g1	TRINITY_DN184576_c0_g1_i1	TC1D1	Tctex1 domain-containing protein 1	Mus	Eukaryota	MOUSE	Has_ORF	10.0128	-8.11856	2.41583	-3.36057	0.000777828	0.00512659	0.0265453	9.47513	TRUE
TRINITY_DN206174_c0_g1	TRINITY_DN206174_c0_g1_i5	DIAP2	Death-associated inhibitor of apoptosis 2	Sophophora	Eukaryota	DROME	Has_ORF	43.4446	-8.11701	1.50633	-5.38861	7.1004e-08	1.39759e-06	0.0451056	12.2	TRUE
TRINITY_DN196581_c0_g1	TRINITY_DN196581_c0_g1_i9	NA	NA	NA	NA	NA	Has_ORF	50.649	-8.11578	2.29201	-3.5409	0.000398769	0.00286827	0.283518	78.2072	TRUE
TRINITY_DN212713_c0_g1	TRINITY_DN212713_c0_g1_i7	NA	NA	NA	NA	NA	Has_ORF	1238.74	-8.11551	0.704194	-11.5245	9.92475e-31	3.33925e-28	0.280704	78.1461	TRUE
TRINITY_DN191521_c0_g1	TRINITY_DN191521_c0_g1_i1	NCAM1	Neural cell adhesion molecule 1	Rattus	Eukaryota	RAT	Has_ORF	13.0246	-8.11284	1.33439	-6.07981	1.20324e-09	3.33053e-08	0.0118931	4.86203	TRUE
TRINITY_DN213463_c5_g1	TRINITY_DN213463_c5_g1_i4	SVEP1	Sushi, von Willebrand factor type A, EGF and pentraxin domain-containing protein 1	Homo	Eukaryota	HUMAN	Has_ORF	19.3413	-8.1101	2.16256	-3.75022	0.000176677	0.00142146	0.043945	12.2995	TRUE
TRINITY_DN208026_c0_g1	TRINITY_DN208026_c0_g1_i1	RHBGB	Ammonium transporter Rh type B-B	Xenopus	Eukaryota	XENLA	Has_ORF	33.4443	-8.10939	2.79069	-2.90588	0.00366225	0.0192554	0.0188494	5.14722	TRUE
TRINITY_DN190082_c0_g1	TRINITY_DN190082_c0_g1_i1	TOLL	Protein toll	Sophophora	Eukaryota	DROME	Has_ORF	47.5236	-8.10873	1.29458	-6.26359	3.76209e-10	1.13075e-08	0.0576251	15.7114	TRUE
TRINITY_DN192850_c13_g1	TRINITY_DN192850_c13_g1_i6	CPT1A	Carnitine O-palmitoyltransferase 1, liver isoform	Homo	Eukaryota	HUMAN	Has_ORF	128.099	-8.10867	1.78648	-4.5389	5.65487e-06	6.7786e-05	0.0941031	26.0145	TRUE
TRINITY_DN185310_c0_g1	TRINITY_DN185310_c0_g1_i2	NA	NA	NA	NA	NA	Has_ORF	35.9671	-8.10862	1.0519	-7.70851	1.27297e-14	8.13929e-13	0.164346	45.5987	TRUE
TRINITY_DN202530_c0_g1	TRINITY_DN202530_c0_g1_i12	TRYT	Tryptase-2	Ovis	Eukaryota	SHEEP	Has_ORF	61.6785	8.10628	1.70056	4.76682	1.87157e-06	2.57004e-05	6.11735	0	TRUE
TRINITY_DN192184_c4_g1	TRINITY_DN192184_c4_g1_i1	NA	NA	NA	NA	NA	Has_ORF	5.82368	-8.10622	2.49391	-3.2504	0.00115241	0.00716098	0	2.35105	TRUE
TRINITY_DN183003_c0_g1	TRINITY_DN183003_c0_g1_i1	AL	Homeobox protein aristaless	Sophophora	Eukaryota	DROME	Has_ORF	9.22543	-8.10576	1.63373	-4.96149	6.99531e-07	1.09446e-05	0.0307819	10.8415	TRUE
TRINITY_DN206874_c6_g1	TRINITY_DN206874_c6_g1_i10	RBP2A	Reticulocyte-binding protein 2 homolog a {ECO:0000312|EMBL:CAD52492.1}	Plasmodium (Laverania)	Eukaryota	PLAF7	Has_ORF	29.3426	-8.10202	2.20773	-3.66984	0.000242699	0.0018728	0.0433028	12.0406	TRUE
TRINITY_DN194327_c6_g1	TRINITY_DN194327_c6_g1_i3	NA	NA	NA	NA	NA	Has_ORF	21.4428	8.10151	2.73612	2.96095	0.00306688	0.016557	6.29753	0	TRUE
TRINITY_DN260278_c0_g1	TRINITY_DN260278_c0_g1_i1	NA	NA	NA	NA	NA	Has_ORF	5.8484	-8.10142	1.81761	-4.45719	8.30416e-06	9.50713e-05	0	3.81104	TRUE
TRINITY_DN207016_c1_g1	TRINITY_DN207016_c1_g1_i10	MF13A	Transmembrane protein 180 {ECO:0000250|UniProtKB:Q14CX5}	Gallus	Eukaryota	CHICK	Has_ORF	8.54866	-8.0993	2.25707	-3.58841	0.000332694	0.00245832	0	2.3003	TRUE
TRINITY_DN210916_c4_g1	TRINITY_DN210916_c4_g1_i2	NA	NA	NA	NA	NA	Has_ORF	6.51271	-8.09535	2.40637	-3.36414	0.000767832	0.00506939	0	4.55117	TRUE
TRINITY_DN188029_c0_g1	TRINITY_DN188029_c0_g1_i1	NA	NA	NA	NA	NA	Has_ORF	6.16432	-8.08782	1.74685	-4.62994	3.65775e-06	4.61279e-05	0	3.08933	TRUE
TRINITY_DN205213_c1_g1	TRINITY_DN205213_c1_g1_i2	NA	NA	NA	NA	NA	Has_ORF	6.72039	-8.08769	2.57999	-3.13478	0.00171984	0.0100848	0	4.21187	TRUE
TRINITY_DN189055_c0_g1	TRINITY_DN189055_c0_g1_i1	NA	NA	NA	NA	NA	Has_ORF	7.3168	-8.08643	2.89235	-2.7958	0.00517714	0.0256598	0	8.02673	TRUE
TRINITY_DN192655_c0_g6	TRINITY_DN192655_c0_g6_i2	CRB	Protein crumbs	Sophophora	Eukaryota	DROME	Has_ORF	5.78551	-8.08611	2.09281	-3.86376	0.000111656	0.000953535	0	3.20022	TRUE
TRINITY_DN209498_c0_g4	TRINITY_DN209498_c0_g4_i6	SPDEF	SAM pointed domain-containing Ets transcription factor	Homo	Eukaryota	HUMAN	Has_ORF	311.854	-8.08506	1.26752	-6.37865	1.78653e-10	5.69047e-09	0.23977	65.2018	TRUE
TRINITY_DN212280_c3_g1	TRINITY_DN212280_c3_g1_i10	S17A5	Sialin	Homo	Eukaryota	HUMAN	Has_ORF	442.535	8.08256	1.93855	4.16939	3.05418e-05	0.00030258	69.5792	0.260165	TRUE
TRINITY_DN207788_c2_g1	TRINITY_DN207788_c2_g1_i21	MYS	Myosin heavy chain, striated muscle	Argopecten	Eukaryota	ARGIR	Has_ORF	37.134	-8.08201	1.67185	-4.83417	1.33703e-06	1.92741e-05	0.0519833	14.2564	TRUE
TRINITY_DN213430_c3_g1	TRINITY_DN213430_c3_g1_i11	CHDH	Choline dehydrogenase, mitochondrial	Mus	Eukaryota	MOUSE	Has_ORF	12.5379	-8.08168	2.49762	-3.23575	0.00121324	0.00748529	0.0828055	22.3209	TRUE
TRINITY_DN209498_c0_g4	TRINITY_DN209498_c0_g4_i3	ETS4	DNA-binding protein D-ETS-4	Sophophora	Eukaryota	DROME	Has_ORF	69.7605	-8.07969	1.61373	-5.00682	5.53355e-07	8.89448e-06	0.0297092	8.32707	TRUE
TRINITY_DN211142_c1_g1	TRINITY_DN211142_c1_g1_i2	S23A1	Solute carrier family 23 member 1	Mus	Eukaryota	MOUSE	Has_ORF	378.134	-8.07933	0.812333	-9.94583	2.62973e-23	4.48933e-21	0.0750522	20.1568	TRUE
TRINITY_DN210904_c1_g1	TRINITY_DN210904_c1_g1_i9	COCA1	Collagen alpha-1(XII) chain	Mus	Eukaryota	MOUSE	Has_ORF	23.5513	-8.07748	2.79856	-2.8863	0.00389799	0.0202533	0	1.81808	TRUE
TRINITY_DN195928_c0_g1	TRINITY_DN195928_c0_g1_i10	DHHB	Desert hedgehog protein B	Xenopus	Eukaryota	XENLA	Has_ORF	7.25029	-8.07356	2.03092	-3.97531	7.02866e-05	0.000633367	0	7.77792	TRUE
TRINITY_DN209694_c0_g1	TRINITY_DN209694_c0_g1_i4	SOBP	Sine oculis-binding protein homolog	Mus	Eukaryota	MOUSE	Has_ORF	24.7234	-8.07238	2.73366	-2.95296	0.00314746	0.0169135	0	1.96164	TRUE
TRINITY_DN204114_c0_g1	TRINITY_DN204114_c0_g1_i5	NA	NA	NA	NA	NA	Has_ORF	187.359	-8.07048	1.30671	-6.17617	6.56761e-10	1.90461e-08	0.247974	66.5791	TRUE
TRINITY_DN209337_c4_g1	TRINITY_DN209337_c4_g1_i1	NA	NA	NA	NA	NA	Has_ORF	8.16892	-8.06778	2.92676	-2.75656	0.00584133	0.0284074	0.0283669	10.9803	TRUE
TRINITY_DN206959_c4_g2	TRINITY_DN206959_c4_g2_i2	SC5A7	High-affinity choline transporter 1	Caenorhabditis	Eukaryota	CAEEL	Has_ORF	8.05462	-8.0664	2.44432	-3.30006	0.000966628	0.00617825	0.011831	4.57615	TRUE
TRINITY_DN212713_c0_g1	TRINITY_DN212713_c0_g1_i3	NA	NA	NA	NA	NA	Has_ORF	144.581	-8.06446	1.83444	-4.39614	1.10195e-05	0.000122476	0	6.83937	TRUE
TRINITY_DN203608_c0_g2	TRINITY_DN203608_c0_g2_i9	NA	NA	NA	NA	NA	Has_ORF	6.74676	-8.06121	2.42339	-3.32641	0.000879711	0.00569094	0	6.54205	TRUE
TRINITY_DN193003_c0_g1	TRINITY_DN193003_c0_g1_i1	NA	NA	NA	NA	NA	Has_ORF	25.8732	-8.05867	1.2013	-6.7083	1.96905e-11	7.42519e-10	0.0430853	11.6362	TRUE
TRINITY_DN210983_c3_g1	TRINITY_DN210983_c3_g1_i9	NA	NA	NA	NA	NA	Has_ORF	155.39	8.05861	1.26719	6.35944	2.02495e-10	6.39696e-09	86.7458	0.339784	TRUE
TRINITY_DN191433_c0_g1	TRINITY_DN191433_c0_g1_i3	GRID1	Glutamate receptor ionotropic, delta-1	Rattus	Eukaryota	RAT	Has_ORF	7.29582	-8.05616	3.0005	-2.68494	0.0072543	0.0340325	0	4.12102	TRUE
TRINITY_DN203119_c4_g1	TRINITY_DN203119_c4_g1_i2	NA	NA	NA	NA	NA	Has_ORF	12.7152	-8.05437	1.60609	-5.01489	5.30629e-07	8.58495e-06	0.0523623	13.322	TRUE
TRINITY_DN206582_c0_g1	TRINITY_DN206582_c0_g1_i5	CILP2	Cartilage intermediate layer protein 2	Homo	Eukaryota	HUMAN	Has_ORF	5.39902	-8.05102	2.68803	-2.99513	0.00274324	0.0150637	0	9.12821	TRUE
TRINITY_DN193858_c3_g1	TRINITY_DN193858_c3_g1_i7	TMEM2	Transmembrane protein 2	Mus	Eukaryota	MOUSE	Has_ORF	9.04358	-8.0504	1.22524	-6.57044	5.0166e-11	1.76319e-09	0	1.65812	TRUE
TRINITY_DN210983_c3_g1	TRINITY_DN210983_c3_g1_i8	NA	NA	NA	NA	NA	Has_ORF	321.436	8.04813	0.927974	8.6728	4.21621e-18	4.11585e-16	130.862	0.49918	TRUE
TRINITY_DN196688_c9_g1	TRINITY_DN196688_c9_g1_i3	NA	NA	NA	NA	NA	Has_ORF	36.6672	-8.04478	1.7549	-4.58418	4.55779e-06	5.59116e-05	0.0747284	19.7732	TRUE
TRINITY_DN209779_c5_g1	TRINITY_DN209779_c5_g1_i3	NA	NA	NA	NA	NA	Has_ORF	21.3864	8.04278	1.9274	4.17287	3.0079e-05	0.000298678	18.0735	0	TRUE
TRINITY_DN207918_c2_g1	TRINITY_DN207918_c2_g1_i6	TRIM2	Tripartite motif-containing protein 2	Ailuropoda	Eukaryota	AILME	Has_ORF	6.64549	-8.04074	3.10833	-2.58683	0.00968626	0.043302	0	3.06348	TRUE
TRINITY_DN197690_c0_g2	TRINITY_DN197690_c0_g2_i2	NA	NA	NA	NA	NA	Has_ORF	5.43151	-8.03943	3.07136	-2.61755	0.00885637	0.0401842	0	4.841	TRUE
TRINITY_DN213334_c3_g1	TRINITY_DN213334_c3_g1_i1	TBK1	Serine/threonine-protein kinase TBK1	Xenopus	Eukaryota	XENLA	Has_ORF	113.681	-8.0369	1.92975	-4.16473	3.11719e-05	0.000307767	0.0132721	3.4984	TRUE
TRINITY_DN189258_c0_g1	TRINITY_DN189258_c0_g1_i2	AMO	Putative amine oxidase [copper-containing]	Pinctada	Eukaryota	PINMG	Has_ORF	8.18529	-8.03678	1.56701	-5.12873	2.91699e-07	5.03427e-06	0.0489214	16.5069	TRUE
TRINITY_DN209516_c3_g3	TRINITY_DN209516_c3_g3_i2	NA	NA	NA	NA	NA	Has_ORF	11.5018	-8.03572	2.79562	-2.8744	0.00404797	0.0208847	0	1.80887	TRUE
TRINITY_DN213430_c3_g1	TRINITY_DN213430_c3_g1_i1	CHDH	Choline dehydrogenase, mitochondrial	Rattus	Eukaryota	RAT	Has_ORF	36.652	-8.0353	1.59576	-5.03541	4.76828e-07	7.79825e-06	0.255465	66.1617	TRUE
TRINITY_DN189494_c0_g1	TRINITY_DN189494_c0_g1_i1	FMAR	FMRFamide receptor	Sophophora	Eukaryota	DROME	Has_ORF	18.6755	-8.03471	1.27299	-6.31166	2.76059e-10	8.47372e-09	0.024803	6.73017	TRUE
TRINITY_DN205206_c7_g1	TRINITY_DN205206_c7_g1_i5	APRA	Autocrine proliferation repressor protein A	Dictyostelium	Eukaryota	DICDI	Has_ORF	15.5775	-8.03414	1.5554	-5.16533	2.40009e-07	4.20289e-06	0.0258555	6.46484	TRUE
TRINITY_DN213650_c1_g1	TRINITY_DN213650_c1_g1_i6	AGRIN	Agrin	Homo	Eukaryota	HUMAN	Has_ORF	5.81385	-8.02904	3.03487	-2.6456	0.00815472	0.0374704	0	1.51481	TRUE
TRINITY_DN188773_c0_g1	TRINITY_DN188773_c0_g1_i3	PLSLP	Perlustrin-like protein	Lottia	Eukaryota	LOTGI	Has_ORF	62.5364	-8.02904	1.27796	-6.28272	3.327e-10	1.00784e-08	0.420352	110.537	TRUE
TRINITY_DN193994_c9_g2	TRINITY_DN193994_c9_g2_i1	CP1A1	Cytochrome P450 1A1	Mesocricetus	Eukaryota	MESAU	Has_ORF	13.224	-8.02609	1.51864	-5.28506	1.25661e-07	2.35266e-06	0.0196065	5.18968	TRUE
TRINITY_DN205105_c5_g1	TRINITY_DN205105_c5_g1_i1	SL9B2	Mitochondrial sodium/hydrogen exchanger 9B2	Mus	Eukaryota	MOUSE	Has_ORF	70.8707	8.02396	1.31452	6.10411	1.03376e-09	2.90316e-08	9.8589	0	TRUE
TRINITY_DN200621_c4_g1	TRINITY_DN200621_c4_g1_i1	NA	NA	NA	NA	NA	Has_ORF	20.0245	-8.02372	1.06475	-7.53581	4.85321e-14	2.76625e-12	0.0355356	9.29764	TRUE
TRINITY_DN213014_c2_g3	TRINITY_DN213014_c2_g3_i1	DYH10	Dynein heavy chain 10, axonemal	Homo	Eukaryota	HUMAN	Has_ORF	80.3262	-8.02064	1.31166	-6.11488	9.66316e-10	2.72923e-08	0.0328745	8.56494	TRUE
TRINITY_DN209800_c3_g1	TRINITY_DN209800_c3_g1_i1	FCER2	Low affinity immunoglobulin epsilon Fc receptor	Mus	Eukaryota	MOUSE	Has_ORF	210.897	-8.02027	0.980087	-8.18322	2.76353e-16	2.17659e-14	0.104902	26.9436	TRUE
TRINITY_DN189816_c0_g1	TRINITY_DN189816_c0_g1_i1	PLAP	Phospholipase A-2-activating protein	Rattus	Eukaryota	RAT	Has_ORF	32.8279	-8.01879	1.82418	-4.39583	1.10349e-05	0.000122608	0	4.99641	TRUE
TRINITY_DN194674_c6_g1	TRINITY_DN194674_c6_g1_i6	NA	NA	NA	NA	NA	Has_ORF	157.547	8.01566	1.38881	5.7716	7.85205e-09	1.88444e-07	13.2347	0	TRUE
TRINITY_DN192739_c0_g2	TRINITY_DN192739_c0_g2_i1	MYPN	Myopalladin	Mus	Eukaryota	MOUSE	Has_ORF	6.23084	-8.01361	2.15723	-3.71476	0.000203393	0.0016045	0	4.91515	TRUE
TRINITY_DN193307_c6_g1	TRINITY_DN193307_c6_g1_i9	NA	NA	NA	NA	NA	Has_ORF	6.08202	-8.01265	2.56478	-3.12411	0.00178344	0.0103979	0	10.1551	TRUE
TRINITY_DN199387_c3_g3	TRINITY_DN199387_c3_g3_i2	NA	NA	NA	NA	NA	Has_ORF	96.3594	-8.01223	1.43316	-5.59062	2.2626e-08	4.94703e-07	0.098104	25.3461	TRUE
TRINITY_DN207500_c2_g1	TRINITY_DN207500_c2_g1_i8	HUNK	Hormonally up-regulated neu tumor-associated kinase	Pan	Eukaryota	PANTR	Has_ORF	270.001	8.01107	0.664844	12.0495	1.95022e-33	8.77726e-31	65.2639	0.277005	TRUE
TRINITY_DN208052_c0_g7	TRINITY_DN208052_c0_g7_i1	NA	NA	NA	NA	NA	Has_ORF	9.18241	-8.00386	1.69916	-4.71049	2.47125e-06	3.29516e-05	0.0176181	6.51002	TRUE
TRINITY_DN204820_c9_g1	TRINITY_DN204820_c9_g1_i7	PBLD	Phenazine biosynthesis-like domain-containing protein	Rattus	Eukaryota	RAT	Has_ORF	17.1498	-8.00364	2.37701	-3.36711	0.000759608	0.00502658	0.0424341	10.3916	TRUE
TRINITY_DN190545_c0_g1	TRINITY_DN190545_c0_g1_i3	CBCO1	.	.	.	MOUSE	Has_ORF	21.1824	-8.00267	2.5787	-3.10337	0.00191329	0.0110472	0.0385642	10.0036	TRUE
TRINITY_DN188076_c0_g1	TRINITY_DN188076_c0_g1_i1	COCA1	Collagen alpha-1(XII) chain	Gallus	Eukaryota	CHICK	Has_ORF	10.1274	-8.00154	1.80976	-4.42133	9.80953e-06	0.000110589	0	3.01731	TRUE
TRINITY_DN199475_c3_g1	TRINITY_DN199475_c3_g1_i1	LS14B	Protein LSM14 homolog B	Silurana	Eukaryota	XENTR	Has_ORF	79.6001	-8.00011	2.19338	-3.64739	0.000264922	0.00201684	0	2.93479	TRUE
TRINITY_DN207888_c5_g1	TRINITY_DN207888_c5_g1_i2	SPC3	Protein SPEC3	Strongylocentrotus	Eukaryota	STRPU	Has_ORF	11.9797	-7.9995	1.54671	-5.17194	2.31673e-07	4.07338e-06	0.0332031	8.58242	TRUE
TRINITY_DN200881_c1_g3	TRINITY_DN200881_c1_g3_i2	OX1R	Orexin receptor type 1	Mus	Eukaryota	MOUSE	Has_ORF	10.8089	-7.99931	2.36691	-3.37965	0.000725779	0.0048369	0.00927533	3.04544	TRUE
TRINITY_DN206293_c3_g5	TRINITY_DN206293_c3_g5_i4	VGLL2	Transcription cofactor vestigial-like protein 2	Mus	Eukaryota	MOUSE	Has_ORF	25.0878	7.99615	1.66386	4.80578	1.54148e-06	2.1813e-05	7.69429	0	TRUE
TRINITY_DN261360_c0_g1	TRINITY_DN261360_c0_g1_i1	IGS10	Immunoglobulin superfamily member 10	Rattus	Eukaryota	RAT	Has_ORF	6.54776	-7.9945	2.22403	-3.5946	0.000324885	0.00240677	0	3.36086	TRUE
TRINITY_DN213830_c0_g1	TRINITY_DN213830_c0_g1_i2	JAG2	Protein jagged-2	Homo	Eukaryota	HUMAN	Has_ORF	213.84	-7.99257	1.1285	-7.08244	1.41637e-12	6.34162e-11	0.0260119	6.6511	TRUE
TRINITY_DN199155_c0_g1	TRINITY_DN199155_c0_g1_i3	NA	NA	NA	NA	NA	Has_ORF	14.4997	7.99113	2.2609	3.53449	0.000408558	0.00293138	4.87286	0	TRUE
TRINITY_DN206710_c2_g4	TRINITY_DN206710_c2_g4_i1	MPRAB	Membrane progestin receptor alpha-B	Danio	Eukaryota	DANRE	Has_ORF	15.6899	-7.99086	1.30753	-6.11141	9.87557e-10	2.78468e-08	0.0130586	4.78942	TRUE
TRINITY_DN204702_c2_g2	TRINITY_DN204702_c2_g2_i5	NA	NA	NA	NA	NA	Has_ORF	103.962	-7.99011	2.08585	-3.83063	0.000127814	0.00107483	0	1.95461	TRUE
TRINITY_DN206587_c3_g2	TRINITY_DN206587_c3_g2_i3	CALM3	Calmodulin-3	Oryza	Eukaryota	ORYSJ	Has_ORF	333.764	-7.98897	1.25207	-6.38062	1.76371e-10	5.62295e-09	0.0689801	18.3442	TRUE
TRINITY_DN190276_c0_g1	TRINITY_DN190276_c0_g1_i1	NA	NA	NA	NA	NA	Has_ORF	5.85832	-7.98824	2.20829	-3.61739	0.000297594	0.00223034	0	3.09445	TRUE
TRINITY_DN212315_c0_g3	TRINITY_DN212315_c0_g3_i2	CFA45	Cilia- and flagella-associated protein 45 {ECO:0000312|HGNC:HGNC:17229}	Homo	Eukaryota	HUMAN	Has_ORF	23.9754	-7.98772	2.2553	-3.54175	0.000397482	0.0028608	0	2.64601	TRUE
TRINITY_DN200589_c5_g2	TRINITY_DN200589_c5_g2_i4	SPPL3	Signal peptide peptidase-like 3 {ECO:0000250|UniProtKB:Q8TCT6}	Mus	Eukaryota	MOUSE	Has_ORF	41.5012	-7.98744	1.8156	-4.39934	1.08581e-05	0.000120876	0.00775469	2.84256	TRUE
TRINITY_DN206613_c5_g4	TRINITY_DN206613_c5_g4_i1	AVIL	Advillin	Homo	Eukaryota	HUMAN	Has_ORF	162.374	-7.98371	0.850058	-9.39195	5.88979e-21	7.85041e-19	0.0659273	16.4599	TRUE
TRINITY_DN189601_c0_g1	TRINITY_DN189601_c0_g1_i1	EMS	Homeotic protein empty spiracles	Sophophora	Eukaryota	DROME	Has_ORF	5.14791	-7.98216	2.21596	-3.60212	0.00031563	0.00234674	0	3.0281	TRUE
TRINITY_DN190302_c0_g1	TRINITY_DN190302_c0_g1_i1	BOLL	Protein boule-like	Macaca	Eukaryota	MACFA	Has_ORF	5.68078	-7.98013	2.36108	-3.37986	0.00072523	0.0048351	0	3.52261	TRUE
TRINITY_DN197114_c0_g2	TRINITY_DN197114_c0_g2_i2	NA	NA	NA	NA	NA	Has_ORF	6.03049	-7.97786	3.11299	-2.56276	0.0103843	0.0457789	0	7.67609	TRUE
TRINITY_DN201449_c0_g1	TRINITY_DN201449_c0_g1_i1	GIMA3	GTPase IMAP family member 3	Mus	Eukaryota	MOUSE	Has_ORF	5.6833	-7.97558	2.68542	-2.96996	0.00297839	0.0161553	0	5.73263	TRUE
TRINITY_DN211748_c3_g3	TRINITY_DN211748_c3_g3_i3	GLT16	Polypeptide N-acetylgalactosaminyltransferase 16	Mus	Eukaryota	MOUSE	Has_ORF	19.9924	7.97494	1.58198	5.04111	4.62839e-07	7.60536e-06	4.3212	0	TRUE
TRINITY_DN201685_c2_g3	TRINITY_DN201685_c2_g3_i3	ATL5	ADAMTS-like protein 5	Homo	Eukaryota	HUMAN	Has_ORF	7.49414	-7.97102	2.68568	-2.96798	0.00299769	0.0162345	0	2.32133	TRUE
TRINITY_DN206715_c0_g1	TRINITY_DN206715_c0_g1_i10	OSBL6	Oxysterol-binding protein-related protein 6	Homo	Eukaryota	HUMAN	Has_ORF	12.3711	-7.97	2.14291	-3.71925	0.000199817	0.00158097	0	1.68283	TRUE
TRINITY_DN206733_c2_g1	TRINITY_DN206733_c2_g1_i1	PEMT	Phosphatidylethanolamine N-methyltransferase	Bos	Eukaryota	BOVIN	Has_ORF	6.76733	-7.96051	1.63459	-4.87003	1.11583e-06	1.6476e-05	0	4.16396	TRUE
TRINITY_DN197361_c7_g1	TRINITY_DN197361_c7_g1_i2	RPB1	DNA-directed RNA polymerase II subunit RPB1	Plasmodium (Laverania)	Eukaryota	PLAFD	Has_ORF	75.5937	-7.95886	2.10685	-3.77762	0.000158336	0.00129193	0.0576866	14.2377	TRUE
TRINITY_DN196496_c2_g1	TRINITY_DN196496_c2_g1_i2	ROM1	Rhomboid-related protein 1	Caenorhabditis	Eukaryota	CAEEL	Has_ORF	7.95711	-7.95681	1.40872	-5.64828	1.62065e-08	3.64936e-07	0.0175517	5.60215	TRUE
TRINITY_DN193713_c0_g1	TRINITY_DN193713_c0_g1_i5	NA	NA	NA	NA	NA	Has_ORF	1199.96	7.95637	1.07698	7.38766	1.4943e-13	8.02868e-12	14.824	0.0595492	TRUE
TRINITY_DN192116_c0_g1	TRINITY_DN192116_c0_g1_i12	NA	NA	NA	NA	NA	Has_ORF	864.476	-7.95495	1.43393	-5.54765	2.89534e-08	6.18225e-07	4.63058	1148.66	TRUE
TRINITY_DN204227_c0_g1	TRINITY_DN204227_c0_g1_i3	NA	NA	NA	NA	NA	Has_ORF	1950.97	7.95279	0.443122	17.9472	5.05149e-72	2.91766e-68	224.247	0.917317	TRUE
TRINITY_DN195515_c1_g1	TRINITY_DN195515_c1_g1_i4	NA	NA	NA	NA	NA	Has_ORF	175.299	7.95211	1.12225	7.08585	1.38189e-12	6.21132e-11	137.732	0.544854	TRUE
TRINITY_DN213874_c0_g1	TRINITY_DN213874_c0_g1_i2	DYHG	Dynein gamma chain, flagellar outer arm	Chlamydomonas	Eukaryota	CHLRE	Has_ORF	82.165	-7.95004	1.28735	-6.17553	6.59413e-10	1.9107e-08	0.0127168	3.15307	TRUE
TRINITY_DN182454_c0_g1	TRINITY_DN182454_c0_g1_i1	MINY4	.	.	.	XENTR	Has_ORF	9.27871	-7.94758	1.95745	-4.06017	4.9038e-05	0.000461546	0	2.42848	TRUE
TRINITY_DN210310_c2_g1	TRINITY_DN210310_c2_g1_i8	MLRP1	MAM and LDL-receptor class A domain-containing protein 1	Acropora	Eukaryota	ACRMI	Has_ORF	208.597	7.94659	0.988489	8.03912	9.04833e-16	6.62938e-14	37.9834	0.162761	TRUE
TRINITY_DN193798_c5_g1	TRINITY_DN193798_c5_g1_i2	NA	NA	NA	NA	NA	Has_ORF	5.04484	-7.94645	2.77181	-2.86688	0.00414545	0.0213178	0	2.73551	TRUE
TRINITY_DN187752_c0_g1	TRINITY_DN187752_c0_g1_i2	PDI21	Protein disulfide-isomerase like 2-1	Arabidopsis	Eukaryota	ARATH	Has_ORF	5.98047	-7.94634	3.12106	-2.54604	0.0108954	0.0476563	0	3.48632	TRUE
TRINITY_DN200989_c2_g1	TRINITY_DN200989_c2_g1_i33	TPM	Tropomyosin	Haliotis	Eukaryota	HALRU	Has_ORF	17.5918	7.93948	1.77236	4.4796	7.47838e-06	8.68218e-05	5.14207	0	TRUE
TRINITY_DN201069_c4_g2	TRINITY_DN201069_c4_g2_i9	EXD1	Exonuclease 3'-5' domain-containing protein 1	Xenopus	Eukaryota	XENLA	Has_ORF	12.2594	-7.93848	3.12025	-2.54418	0.0109535	0.047874	0.027464	6.77561	TRUE
TRINITY_DN200826_c0_g2	TRINITY_DN200826_c0_g2_i1	NA	NA	NA	NA	NA	Has_ORF	12.034	-7.93763	1.41709	-5.60135	2.12688e-08	4.67092e-07	0.0162902	4.34485	TRUE
TRINITY_DN208796_c7_g3	TRINITY_DN208796_c7_g3_i2	NA	NA	NA	NA	NA	Has_ORF	5.62768	-7.93667	2.5723	-3.08543	0.00203256	0.0116255	0	7.4323	TRUE
TRINITY_DN203302_c4_g1	TRINITY_DN203302_c4_g1_i10	ELAV4	ELAV-like protein 4	Rattus	Eukaryota	RAT	Has_ORF	19.0967	-7.93555	2.39316	-3.31593	0.000913386	0.00587807	0	3.67722	TRUE
TRINITY_DN204603_c0_g1	TRINITY_DN204603_c0_g1_i1	GCNT3	Beta-1,3-galactosyl-O-glycosyl-glycoprotein beta-1,6-N-acetylglucosaminyltransferase 3	Homo	Eukaryota	HUMAN	Has_ORF	11.2479	-7.93522	2.95048	-2.68947	0.00715658	0.0336697	0	1.70427	TRUE
TRINITY_DN186406_c0_g1	TRINITY_DN186406_c0_g1_i1	MET27	.	.	.	HUMAN	Has_ORF	159.088	-7.93428	1.65379	-4.79765	1.6054e-06	2.25883e-05	0.47262	115.572	TRUE
TRINITY_DN198825_c0_g1	TRINITY_DN198825_c0_g1_i3	NA	NA	NA	NA	NA	Has_ORF	41.0761	7.93332	2.04189	3.88528	0.000102211	0.000883324	3.76264	0	TRUE
TRINITY_DN201060_c1_g1	TRINITY_DN201060_c1_g1_i6	LIN41	E3 ubiquitin-protein ligase TRIM71	Rattus	Eukaryota	RAT	Has_ORF	9.68083	-7.93033	2.04085	-3.88579	0.000101996	0.000881684	0.0198697	6.19603	TRUE
TRINITY_DN210040_c3_g1	TRINITY_DN210040_c3_g1_i1	NA	NA	NA	NA	NA	Has_ORF	98.878	-7.9286	0.63994	-12.3896	2.97523e-35	1.51627e-32	0.257886	61.9972	TRUE
TRINITY_DN197955_c0_g1	TRINITY_DN197955_c0_g1_i1	NA	NA	NA	NA	NA	Has_ORF	9.45345	-7.92539	2.54872	-3.10956	0.00187366	0.0108545	0	2.37582	TRUE
TRINITY_DN211762_c0_g1	TRINITY_DN211762_c0_g1_i1	NA	NA	NA	NA	NA	Has_ORF	7.40423	-7.92261	3.13211	-2.52948	0.0114231	0.0495455	0	1.62669	TRUE
TRINITY_DN201459_c8_g1	TRINITY_DN201459_c8_g1_i1	ASGL1	Isoaspartyl peptidase/L-asparaginase	Xenopus	Eukaryota	XENLA	Has_ORF	19.2028	-7.92154	2.97563	-2.66214	0.00776459	0.036041	0.0641467	15.4066	TRUE
TRINITY_DN195307_c7_g1	TRINITY_DN195307_c7_g1_i1	NA	NA	NA	NA	NA	Has_ORF	7.61139	-7.92098	1.35761	-5.8345	5.39524e-09	1.32604e-07	0.0220303	7.40328	TRUE
TRINITY_DN198942_c0_g1	TRINITY_DN198942_c0_g1_i1	CD109	CD109 antigen	Homo	Eukaryota	HUMAN	Has_ORF	684.912	-7.92096	0.879433	-9.0069	2.11964e-19	2.34685e-17	0.0795533	19.5384	TRUE
TRINITY_DN213379_c6_g1	TRINITY_DN213379_c6_g1_i8	NA	NA	NA	NA	NA	Has_ORF	7.44732	-7.91833	2.68364	-2.95059	0.00317169	0.0170173	0.0170466	5.72591	TRUE
TRINITY_DN198194_c0_g1	TRINITY_DN198194_c0_g1_i2	MYO3A	Myosin-IIIa	Homo	Eukaryota	HUMAN	Has_ORF	13.4837	7.91817	1.70278	4.65015	3.31686e-06	4.23529e-05	5.15512	0	TRUE
TRINITY_DN189370_c0_g1	TRINITY_DN189370_c0_g1_i2	PGDH	15-hydroxyprostaglandin dehydrogenase [NAD(+)]	Homo	Eukaryota	HUMAN	Has_ORF	41.6022	-7.91104	2.98629	-2.64912	0.00807017	0.0371445	0.17713	42.5388	TRUE
TRINITY_DN190194_c0_g1	TRINITY_DN190194_c0_g1_i1	NA	NA	NA	NA	NA	Has_ORF	38.0591	-7.90854	1.05474	-7.49811	6.47432e-14	3.64233e-12	0.130753	31.7376	TRUE
TRINITY_DN212622_c1_g1	TRINITY_DN212622_c1_g1_i2	TLR7	Toll-like receptor 7	Homo	Eukaryota	HUMAN	Has_ORF	137.131	-7.90708	0.941748	-8.39618	4.61253e-17	3.9763e-15	0.0548663	13.3398	TRUE
TRINITY_DN207151_c1_g2	TRINITY_DN207151_c1_g2_i1	STR6L	.	.	.	MOUSE	Has_ORF	27.1034	-7.90673	2.14762	-3.68162	0.00023176	0.00179759	0.0398181	9.60181	TRUE
TRINITY_DN207148_c0_g1	TRINITY_DN207148_c0_g1_i5	MIB2	E3 ubiquitin-protein ligase MIB2	Gallus	Eukaryota	CHICK	Has_ORF	43.6074	-7.90535	1.26476	-6.25046	4.09258e-10	1.22055e-08	0.0516111	12.4844	TRUE
TRINITY_DN208510_c4_g1	TRINITY_DN208510_c4_g1_i3	NA	NA	NA	NA	NA	Has_ORF	11.5102	-7.90336	1.82983	-4.31918	1.56608e-05	0.000166941	0.0440997	10.0657	TRUE
TRINITY_DN199947_c1_g1	TRINITY_DN199947_c1_g1_i1	MLRP2	MAM and LDL-receptor class A domain-containing protein 2	Acropora	Eukaryota	ACRMI	Has_ORF	166.409	-7.90253	1.25025	-6.32078	2.60248e-10	8.03107e-09	0.199734	47.8675	TRUE
TRINITY_DN205055_c2_g1	TRINITY_DN205055_c2_g1_i20	COR2B	Coronin-2B	Mus	Eukaryota	MOUSE	Has_ORF	38.947	-7.89984	2.97044	-2.65948	0.00782611	0.0362489	0.0974277	23.1772	TRUE
TRINITY_DN204114_c0_g1	TRINITY_DN204114_c0_g1_i12	NA	NA	NA	NA	NA	Has_ORF	684.392	-7.89913	0.853785	-9.2519	2.20546e-20	2.76921e-18	1.00026	238.571	TRUE
TRINITY_DN190285_c0_g1	TRINITY_DN190285_c0_g1_i3	NA	NA	NA	NA	NA	Has_ORF	13.4225	7.89805	2.16412	3.64954	0.000262713	0.00200139	8.60801	0	TRUE
TRINITY_DN206539_c2_g1	TRINITY_DN206539_c2_g1_i15	NA	NA	NA	NA	NA	Has_ORF	110.777	-7.89752	1.17977	-6.69411	2.16992e-11	8.12079e-10	0.313711	75.1212	TRUE
TRINITY_DN193025_c0_g1	TRINITY_DN193025_c0_g1_i2	LHPL3	Lipoma HMGIC fusion partner-like 3 protein	Homo	Eukaryota	HUMAN	Has_ORF	21.2411	-7.89705	2.07846	-3.79947	0.000145005	0.00119703	0.0534693	12.8465	TRUE
TRINITY_DN192714_c0_g1	TRINITY_DN192714_c0_g1_i2	FCN1	Ficolin-1	Sus	Eukaryota	PIG	Has_ORF	215.843	7.89667	0.863567	9.14425	6.00478e-20	7.05409e-18	30.6643	0.122815	TRUE
TRINITY_DN194106_c4_g1	TRINITY_DN194106_c4_g1_i6	NA	NA	NA	NA	NA	Has_ORF	8.04403	-7.89475	2.03867	-3.8725	0.000107725	0.000923837	0	6.53702	TRUE
TRINITY_DN199831_c1_g2	TRINITY_DN199831_c1_g2_i4	ETV6	Transcription factor ETV6	Mus	Eukaryota	MOUSE	Has_ORF	17.4129	-7.89413	1.9647	-4.01798	5.86983e-05	0.000541729	0	2.02917	TRUE
TRINITY_DN209901_c0_g1	TRINITY_DN209901_c0_g1_i4	E41LA	Band 4.1-like protein 4A	Homo	Eukaryota	HUMAN	Has_ORF	21.5897	7.89382	2.42937	3.24933	0.00115678	0.00718298	3.62367	0	TRUE
TRINITY_DN209025_c0_g1	TRINITY_DN209025_c0_g1_i2	FAT4	Protocadherin Fat 4	Mus	Eukaryota	MOUSE	Has_ORF	7.3029	-7.89357	2.67843	-2.94709	0.00320778	0.0171822	0.0310044	10.2354	TRUE
[truncated: 5,021 more rows]

## Sheet: Stage I vs Muscle
gene_id	transcript_id	GeneName	GeneDescription	Genus	Domain	SpeciesUniprot	ORF	baseMean	log2FoldChange	lfcSE	stat	pvalue	padj	FPKM_StageI	FPKM_Muscle	significant
TRINITY_DN191436_c1_g2	TRINITY_DN191436_c1_g2_i2	CILP2	Cartilage intermediate layer protein 2	Homo	Eukaryota	HUMAN	Has_ORF	594.167	-29.0154	4.95993	-5.84996	4.91681e-09	1.71248e-07	0	658.729	TRUE
TRINITY_DN205974_c0_g1	TRINITY_DN205974_c0_g1_i10	NA	NA	NA	NA	NA	Has_ORF	462.368	-28.8466	3.98491	-7.23895	4.52158e-13	3.13391e-11	0	524.735	TRUE
TRINITY_DN192366_c0_g1	TRINITY_DN192366_c0_g1_i3	PIF	Protein PIF	Pinctada	Eukaryota	PINMG	Has_ORF	413.651	-28.5243	4.9974	-5.70782	1.14432e-08	3.74118e-07	0	301.202	TRUE
TRINITY_DN207859_c7_g1	TRINITY_DN207859_c7_g1_i4	PIF	Protein PIF	Pinctada	Eukaryota	PINFU	Has_ORF	204.626	-27.8152	4.99743	-5.5659	2.60803e-08	7.85924e-07	0	90.2706	TRUE
TRINITY_DN193566_c3_g1	TRINITY_DN193566_c3_g1_i1	NA	NA	NA	NA	NA	Has_ORF	215.595	-27.6874	4.99743	-5.54034	3.01889e-08	8.93421e-07	0	265.103	TRUE
TRINITY_DN206686_c1_g2	TRINITY_DN206686_c1_g2_i10	NA	NA	NA	NA	NA	Has_ORF	1946.8	27.337	4.99735	5.47029	4.49311e-08	1.2763e-06	800.028	0	TRUE
TRINITY_DN198392_c0_g1	TRINITY_DN198392_c0_g1_i4	VWDE	von Willebrand factor D and EGF domain-containing protein	Homo	Eukaryota	HUMAN	Has_ORF	88.6009	-27.0905	4.25737	-6.36321	1.97583e-10	9.10538e-09	0	23.2832	TRUE
TRINITY_DN194002_c0_g1	TRINITY_DN194002_c0_g1_i5	SODE	Extracellular superoxide dismutase [Cu-Zn]	Rattus	Eukaryota	RAT	Has_ORF	91.5951	-27.0489	3.91006	-6.91777	4.5882e-12	2.78954e-10	0	80.6747	TRUE
TRINITY_DN208069_c0_g1	TRINITY_DN208069_c0_g1_i15	PIF	Protein PIF	Pinctada	Eukaryota	PINFU	Has_ORF	136.936	-27.023	4.99746	-5.40735	6.39646e-08	1.75789e-06	0	108.131	TRUE
TRINITY_DN194682_c5_g1	TRINITY_DN194682_c5_g1_i12	ZASP	PDZ and LIM domain protein Zasp	Sophophora	Eukaryota	DROME	Has_ORF	125.154	-26.9718	3.59971	-7.49278	6.74278e-14	5.38413e-12	0	29.6114	TRUE
TRINITY_DN195286_c0_g1	TRINITY_DN195286_c0_g1_i1	FAT1	Protocadherin Fat 1	Homo	Eukaryota	HUMAN	Has_ORF	99.6425	-26.7984	3.52111	-7.61079	2.72426e-14	2.31964e-12	0	142.513	TRUE
TRINITY_DN200944_c4_g1	TRINITY_DN200944_c4_g1_i3	FAT4	Protocadherin Fat 4	Mus	Eukaryota	MOUSE	Has_ORF	82.0883	-26.7515	4.99752	-5.35295	8.65302e-08	2.28909e-06	0	16.2873	TRUE
TRINITY_DN208812_c0_g1	TRINITY_DN208812_c0_g1_i2	NA	NA	NA	NA	NA	Has_ORF	100.388	-26.6555	4.9975	-5.33377	9.61927e-08	2.52351e-06	0	121.914	TRUE
TRINITY_DN202482_c2_g2	TRINITY_DN202482_c2_g2_i2	CP3AT	Cytochrome P450 3A29	Sus	Eukaryota	PIG	Has_ORF	12.2302	-26.5552	4.9984	-5.31274	1.07987e-07	2.78859e-06	0	10.3898	TRUE
TRINITY_DN197823_c0_g1	TRINITY_DN197823_c0_g1_i7	LHPL3	Lipoma HMGIC fusion partner-like 3 protein	Homo	Eukaryota	HUMAN	Has_ORF	80.8516	-26.4137	4.99753	-5.28535	1.25462e-07	3.20169e-06	0	33.3509	TRUE
TRINITY_DN211854_c0_g1	TRINITY_DN211854_c0_g1_i1	SVEP1	Sushi, von Willebrand factor type A, EGF and pentraxin domain-containing protein 1	Mus	Eukaryota	MOUSE	Has_ORF	78.7414	-26.3212	4.99753	-5.26684	1.38789e-07	3.51262e-06	0	15.8255	TRUE
TRINITY_DN196375_c0_g3	TRINITY_DN196375_c0_g3_i5	TGMH	Hemocyte protein-glutamine gamma-glutamyltransferase	Tachypleus	Eukaryota	TACTR	Has_ORF	69.8626	-26.2391	2.94459	-8.91096	5.05933e-19	7.39793e-17	0	15.4542	TRUE
TRINITY_DN195588_c3_g1	TRINITY_DN195588_c3_g1_i16	NA	NA	NA	NA	NA	Has_ORF	65.2902	-26.2268	4.47972	-5.85455	4.78303e-09	1.66924e-07	0	48.135	TRUE
TRINITY_DN209916_c0_g1	TRINITY_DN209916_c0_g1_i7	NA	NA	NA	NA	NA	Has_ORF	74.7937	-26.2059	4.99754	-5.24376	1.57334e-07	3.9396e-06	0	55.9656	TRUE
TRINITY_DN196651_c1_g3	TRINITY_DN196651_c1_g3_i4	NA	NA	NA	NA	NA	Has_ORF	85.1257	-26.1807	3.74054	-6.99919	2.57441e-12	1.62211e-10	0	92.8801	TRUE
TRINITY_DN207337_c5_g1	TRINITY_DN207337_c5_g1_i2	S22A4	Solute carrier family 22 member 4	Homo	Eukaryota	HUMAN	Has_ORF	71.5837	-26.1804	4.99755	-5.23865	1.61756e-07	4.02917e-06	0	38.9965	TRUE
TRINITY_DN212499_c0_g1	TRINITY_DN212499_c0_g1_i5	NR1AA	Neurexin-1a	Danio	Eukaryota	DANRE	Has_ORF	62.3253	-26.1497	4.52889	-5.77397	7.74243e-09	2.59994e-07	0	4.65663	TRUE
TRINITY_DN213877_c4_g1	TRINITY_DN213877_c4_g1_i2	NETR	Neurotrypsin	Macaca	Eukaryota	MACMU	Has_ORF	54.4744	-26.1447	4.48569	-5.82846	5.594e-09	1.93088e-07	0	19.1549	TRUE
TRINITY_DN190334_c0_g1	TRINITY_DN190334_c0_g1_i4	PE1	Peritrophin-1	Anopheles	Eukaryota	ANOGA	Has_ORF	68.0345	-26.1434	4.99756	-5.23124	1.68379e-07	4.16501e-06	0	126.418	TRUE
TRINITY_DN211854_c0_g1	TRINITY_DN211854_c0_g1_i3	SVEP1	Sushi, von Willebrand factor type A, EGF and pentraxin domain-containing protein 1	Rattus	Eukaryota	RAT	Has_ORF	62.7782	-26.1198	4.99757	-5.22649	1.72757e-07	4.26113e-06	0	12.6306	TRUE
TRINITY_DN205963_c2_g2	TRINITY_DN205963_c2_g2_i2	GIMA4	GTPase IMAP family member 4	Homo	Eukaryota	HUMAN	Has_ORF	41.2138	-26.0754	4.99768	-5.21751	1.81349e-07	4.4667e-06	0	25.4154	TRUE
TRINITY_DN208069_c0_g1	TRINITY_DN208069_c0_g1_i17	PIF	Protein PIF	Pinctada	Eukaryota	PINFU	Has_ORF	61.1322	-26.0485	4.99758	-5.21223	1.86585e-07	4.5859e-06	0	32.2617	TRUE
TRINITY_DN205345_c2_g1	TRINITY_DN205345_c2_g1_i3	NA	NA	NA	NA	NA	Has_ORF	61.3627	-26.0111	4.99758	-5.20475	1.94258e-07	4.74754e-06	0	58.6366	TRUE
TRINITY_DN212133_c3_g1	TRINITY_DN212133_c3_g1_i1	SC6A7	Sodium-dependent proline transporter	Rattus	Eukaryota	RAT	Has_ORF	32.1984	-25.9665	3.81644	-6.80385	1.01862e-11	5.86385e-10	0	66.4527	TRUE
TRINITY_DN203320_c4_g2	TRINITY_DN203320_c4_g2_i3	TRIM3	Tripartite motif-containing protein 3	Rattus	Eukaryota	RAT	Has_ORF	11.8748	-25.9538	4.99854	-5.19227	2.07744e-07	5.0451e-06	0	3.88883	TRUE
TRINITY_DN212086_c1_g1	TRINITY_DN212086_c1_g1_i9	OCTL	Organic cation transporter-like protein	Sophophora	Eukaryota	DROME	Has_ORF	51.7699	-25.9196	4.99761	-5.18639	2.1441e-07	5.19304e-06	0	21.7963	TRUE
TRINITY_DN206462_c0_g1	TRINITY_DN206462_c0_g1_i3	GIMA4	GTPase IMAP family member 4	Homo	Eukaryota	HUMAN	Has_ORF	60.6419	-25.9166	4.99758	-5.18583	2.15053e-07	5.20073e-06	0	46.5635	TRUE
TRINITY_DN202599_c2_g1	TRINITY_DN202599_c2_g1_i4	SC6A9	Sodium- and chloride-dependent glycine transporter 1	Xenopus	Eukaryota	XENLA	Has_ORF	55.4408	-25.8528	4.9976	-5.17305	2.30307e-07	5.53872e-06	0	29.8401	TRUE
TRINITY_DN209114_c3_g1	TRINITY_DN209114_c3_g1_i4	SC5A6	Sodium-dependent multivitamin transporter	Homo	Eukaryota	HUMAN	Has_ORF	38.4338	-25.8462	3.29401	-7.84642	4.28098e-15	4.08698e-13	0	43.3955	TRUE
TRINITY_DN196651_c1_g3	TRINITY_DN196651_c1_g3_i6	NA	NA	NA	NA	NA	Has_ORF	58.3851	-25.8409	4.99761	-5.17066	2.33273e-07	5.58679e-06	0	93.008	TRUE
TRINITY_DN192803_c8_g3	TRINITY_DN192803_c8_g3_i6	ZFHX4	Zinc finger homeobox protein 4	Gallus	Eukaryota	CHICK	Has_ORF	60.5471	-25.7627	3.42444	-7.52318	5.34582e-14	4.30836e-12	0	7.30971	TRUE
TRINITY_DN194419_c2_g1	TRINITY_DN194419_c2_g1_i3	MEGF6	Multiple epidermal growth factor-like domains protein 6	Rattus	Eukaryota	RAT	Has_ORF	47.7741	-25.7488	3.01908	-8.52868	1.48032e-17	1.893e-15	0	36.11	TRUE
TRINITY_DN204283_c4_g1	TRINITY_DN204283_c4_g1_i4	NA	NA	NA	NA	NA	Has_ORF	38.1615	-25.7215	3.8301	-6.71561	1.87278e-11	1.04343e-09	0	64.9972	TRUE
TRINITY_DN199838_c0_g1	TRINITY_DN199838_c0_g1_i5	ECE1	Endothelin-converting enzyme 1	Bos	Eukaryota	BOVIN	Has_ORF	47.694	-25.7082	4.99763	-5.14407	2.68845e-07	6.33367e-06	0	15.4102	TRUE
TRINITY_DN208069_c0_g1	TRINITY_DN208069_c0_g1_i14	PIF	Protein PIF	Pinctada	Eukaryota	PINFU	Has_ORF	42.5909	-25.6491	4.99766	-5.13221	2.86363e-07	6.68277e-06	0	16.7721	TRUE
TRINITY_DN205884_c0_g1	TRINITY_DN205884_c0_g1_i6	CHSC	Chitin synthase C	Aspergillus	Eukaryota	EMENI	Has_ORF	486.895	25.627	1.882	13.6169	3.1786e-42	2.68669e-39	70.0206	0	TRUE
TRINITY_DN207614_c1_g1	TRINITY_DN207614_c1_g1_i7	CP17A	Steroid 17-alpha-hydroxylase/17,20 lyase	Rana	Eukaryota	RANDY	Has_ORF	38.8829	-25.5704	3.86075	-6.62315	3.51616e-11	1.86503e-09	0	23.2926	TRUE
TRINITY_DN208069_c0_g1	TRINITY_DN208069_c0_g1_i1	PIF	Protein PIF	Pinctada	Eukaryota	PINFU	Has_ORF	45.2369	-25.5532	4.99766	-5.11303	3.17035e-07	7.33925e-06	0	17.375	TRUE
TRINITY_DN194969_c0_g1	TRINITY_DN194969_c0_g1_i1	CML1	Calmodulin-like protein 1	Oryza	Eukaryota	ORYSJ	Has_ORF	44.1564	-25.5472	4.99765	-5.11183	3.19052e-07	7.37609e-06	0	17.3369	TRUE
TRINITY_DN203245_c1_g2	TRINITY_DN203245_c1_g2_i3	L10K	Leydig cell tumor 10 kDa protein homolog	Pongo	Eukaryota	PONAB	Has_ORF	26.5327	-25.5049	3.53073	-7.2237	5.05919e-13	3.46826e-11	0	3.54084	TRUE
TRINITY_DN212086_c1_g1	TRINITY_DN212086_c1_g1_i2	OCTL	Organic cation transporter-like protein	Sophophora	Eukaryota	DROME	Has_ORF	27.1361	-25.4759	4.99783	-5.0974	3.44351e-07	7.91346e-06	0	11.1064	TRUE
TRINITY_DN202294_c2_g3	TRINITY_DN202294_c2_g3_i1	GIMA4	GTPase IMAP family member 4	Homo	Eukaryota	HUMAN	Has_ORF	36.1914	-25.4755	4.99772	-5.09742	3.44317e-07	7.91346e-06	0	21.6039	TRUE
TRINITY_DN196581_c0_g1	TRINITY_DN196581_c0_g1_i13	NA	NA	NA	NA	NA	Has_ORF	19.4824	-25.4166	4.99809	-5.08526	3.67117e-07	8.39766e-06	0	15.8045	TRUE
TRINITY_DN174607_c0_g1	TRINITY_DN174607_c0_g1_i3	APOL3	Apolipoprotein L3	Homo	Eukaryota	HUMAN	Has_ORF	42.139	-25.4137	4.99768	-5.08511	3.67416e-07	8.39895e-06	0	37.2948	TRUE
TRINITY_DN207859_c7_g1	TRINITY_DN207859_c7_g1_i5	PIF	Protein PIF	Pinctada	Eukaryota	PINFU	Has_ORF	35.5115	-25.304	4.99772	-5.06311	4.12462e-07	9.2938e-06	0	18.9327	TRUE
TRINITY_DN205435_c0_g1	TRINITY_DN205435_c0_g1_i11	NA	NA	NA	NA	NA	Has_ORF	36.468	-25.1952	3.60267	-6.99349	2.68132e-12	1.68031e-10	0	54.6659	TRUE
TRINITY_DN213533_c1_g1	TRINITY_DN213533_c1_g1_i6	HECD1	E3 ubiquitin-protein ligase HECTD1	Homo	Eukaryota	HUMAN	Has_ORF	46.2983	-25.1301	3.29029	-7.63765	2.21222e-14	1.91184e-12	0	4.25406	TRUE
TRINITY_DN212220_c1_g3	TRINITY_DN212220_c1_g3_i5	VWDE	von Willebrand factor D and EGF domain-containing protein	Homo	Eukaryota	HUMAN	Has_ORF	33.1314	-25.0871	4.99775	-5.01968	5.17573e-07	1.14757e-05	0	11.2556	TRUE
TRINITY_DN199614_c1_g3	TRINITY_DN199614_c1_g3_i4	NA	NA	NA	NA	NA	Has_ORF	33.4545	-25.079	4.99774	-5.01806	5.21954e-07	1.15433e-05	0	24.0289	TRUE
TRINITY_DN212220_c1_g4	TRINITY_DN212220_c1_g4_i1	VWDE	von Willebrand factor D and EGF domain-containing protein	Homo	Eukaryota	HUMAN	Has_ORF	31.1718	-25.0245	4.99778	-5.00711	5.52524e-07	1.2196e-05	0	12.5276	TRUE
TRINITY_DN192405_c3_g1	TRINITY_DN192405_c3_g1_i1	ASO	L-ascorbate oxidase	Cucumis	Eukaryota	CUCSA	Has_ORF	32.2031	-25.0197	4.99776	-5.00618	5.55194e-07	1.22471e-05	0	8.87667	TRUE
TRINITY_DN200489_c1_g1	TRINITY_DN200489_c1_g1_i1	NA	NA	NA	NA	NA	Has_ORF	21.6843	-25.0185	4.99795	-5.00576	5.56425e-07	1.22587e-05	0	11.2234	TRUE
TRINITY_DN194056_c5_g2	TRINITY_DN194056_c5_g2_i1	APOL3	Apolipoprotein L3	Homo	Eukaryota	HUMAN	Has_ORF	23.7265	-24.9989	4.9979	-5.00189	5.6771e-07	1.24756e-05	0	19.2094	TRUE
TRINITY_DN208754_c0_g2	TRINITY_DN208754_c0_g2_i4	NA	NA	NA	NA	NA	Has_ORF	30.9342	-24.9939	4.99778	-5.00101	5.70305e-07	1.25247e-05	0	15.8198	TRUE
TRINITY_DN194740_c0_g1	TRINITY_DN194740_c0_g1_i3	SC5A9	Sodium/glucose cotransporter 4	Danio	Eukaryota	DANRE	Has_ORF	22.1884	-24.9862	3.8751	-6.44789	1.13417e-10	5.42882e-09	0	9.22828	TRUE
TRINITY_DN211307_c1_g1	TRINITY_DN211307_c1_g1_i13	VWDE	von Willebrand factor D and EGF domain-containing protein	Homo	Eukaryota	HUMAN	Has_ORF	37.6472	-24.9389	3.76017	-6.63239	3.30292e-11	1.76097e-09	0	11.1794	TRUE
TRINITY_DN213891_c1_g1	TRINITY_DN213891_c1_g1_i1	ABCA1	ATP-binding cassette sub-family A member 1	Mus	Eukaryota	MOUSE	Has_ORF	27.1693	-24.9277	4.99786	-4.98767	6.11107e-07	1.33027e-05	0	1.46261	TRUE
TRINITY_DN212499_c0_g1	TRINITY_DN212499_c0_g1_i2	NR1AA	Neurexin-1a	Danio	Eukaryota	DANRE	Has_ORF	16.7174	-24.9069	4.99818	-4.9832	6.25406e-07	1.35884e-05	0	1.38187	TRUE
TRINITY_DN203710_c0_g1	TRINITY_DN203710_c0_g1_i1	DAPLE	Protein Daple	Mus	Eukaryota	MOUSE	Has_ORF	31.1236	-24.9031	3.87712	-6.42308	1.33546e-10	6.27958e-09	0	1.99844	TRUE
TRINITY_DN196651_c1_g3	TRINITY_DN196651_c1_g3_i13	NA	NA	NA	NA	NA	Has_ORF	28.0447	-24.8972	4.99782	-4.98161	6.30576e-07	1.36921e-05	0	39.3273	TRUE
TRINITY_DN211796_c2_g1	TRINITY_DN211796_c2_g1_i2	GIMA4	GTPase IMAP family member 4	Homo	Eukaryota	HUMAN	Has_ORF	19.5169	-24.8918	4.99801	-4.98034	6.34727e-07	1.37564e-05	0	18.8979	TRUE
TRINITY_DN206959_c4_g1	TRINITY_DN206959_c4_g1_i10	SC5A7	High affinity choline transporter 1	Homo	Eukaryota	HUMAN	Has_ORF	27.6192	-24.8704	4.99782	-4.97626	6.4826e-07	1.40146e-05	0	11.7666	TRUE
TRINITY_DN205817_c0_g1	TRINITY_DN205817_c0_g1_i7	NA	NA	NA	NA	NA	Has_ORF	14.2373	-24.8516	4.99827	-4.97204	6.62522e-07	1.42873e-05	0	14.7517	TRUE
TRINITY_DN197109_c0_g1	TRINITY_DN197109_c0_g1_i3	PRM1A	Prominin-1-A	Danio	Eukaryota	DANRE	Has_ORF	34.7837	-24.8447	3.52479	-7.04855	1.80793e-12	1.15811e-10	0	6.13473	TRUE
TRINITY_DN212086_c1_g1	TRINITY_DN212086_c1_g1_i10	OCTL	Organic cation transporter-like protein	Sophophora	Eukaryota	DROME	Has_ORF	26.5078	-24.8265	4.99784	-4.96745	6.78386e-07	1.4584e-05	0	10.7388	TRUE
TRINITY_DN212031_c1_g1	TRINITY_DN212031_c1_g1_i12	GIMA4	GTPase IMAP family member 4	Homo	Eukaryota	HUMAN	Has_ORF	23.5683	-24.7823	4.9979	-4.95854	7.10248e-07	1.51749e-05	0	6.89972	TRUE
TRINITY_DN208069_c0_g1	TRINITY_DN208069_c0_g1_i13	PIF	Protein PIF	Pinctada	Eukaryota	PINFU	Has_ORF	24.7634	-24.716	4.99788	-4.94529	7.60288e-07	1.61148e-05	0	12.5667	TRUE
TRINITY_DN198588_c8_g1	TRINITY_DN198588_c8_g1_i1	NA	NA	NA	NA	NA	Has_ORF	18.5928	-24.7115	2.9228	-8.45472	2.79758e-17	3.38986e-15	0	17.718	TRUE
TRINITY_DN212086_c1_g1	TRINITY_DN212086_c1_g1_i4	OCTL	Organic cation transporter-like protein	Sophophora	Eukaryota	DROME	Has_ORF	24.8163	-24.7003	4.99788	-4.94217	7.72597e-07	1.63358e-05	0	9.94805	TRUE
TRINITY_DN201685_c2_g3	TRINITY_DN201685_c2_g3_i1	ATL5	ADAMTS-like protein 5	Homo	Eukaryota	HUMAN	Has_ORF	28.3496	-24.6999	3.19299	-7.73567	1.02861e-14	9.21094e-13	0	11.9939	TRUE
TRINITY_DN213877_c4_g1	TRINITY_DN213877_c4_g1_i1	NETR	Neurotrypsin	Macaca	Eukaryota	MACMU	Has_ORF	13.6053	-24.697	4.99829	-4.94108	7.7691e-07	1.6417e-05	0	6.67757	TRUE
TRINITY_DN212086_c1_g3	TRINITY_DN212086_c1_g3_i1	S22A3	Solute carrier family 22 member 3	Rattus	Eukaryota	RAT	Has_ORF	24.4009	-24.6769	4.63856	-5.31995	1.03797e-07	2.69043e-06	0	19.2021	TRUE
TRINITY_DN207656_c0_g1	TRINITY_DN207656_c0_g1_i5	CUBN	Cubilin	Canis	Eukaryota	CANLF	Has_ORF	25.0994	-24.6507	4.39188	-5.61278	1.99099e-08	6.16053e-07	0	3.49857	TRUE
TRINITY_DN202294_c2_g2	TRINITY_DN202294_c2_g2_i2	NA	NA	NA	NA	NA	Has_ORF	21.115	-24.6475	4.99796	-4.93151	8.15958e-07	1.71376e-05	0	18.4831	TRUE
TRINITY_DN194153_c3_g2	TRINITY_DN194153_c3_g2_i4	AMT1	Putative ammonium transporter 1	Caenorhabditis	Eukaryota	CAEEL	Has_ORF	13.7313	-24.6324	4.9983	-4.92817	8.30041e-07	1.74017e-05	0	7.11256	TRUE
TRINITY_DN211090_c3_g1	TRINITY_DN211090_c3_g1_i14	NA	NA	NA	NA	NA	Has_ORF	9.03798	-24.6264	4.9988	-4.92645	8.37364e-07	1.75023e-05	0	7.86679	TRUE
TRINITY_DN207829_c0_g1	TRINITY_DN207829_c0_g1_i2	NA	NA	NA	NA	NA	Has_ORF	23.1105	-24.6234	4.99791	-4.92674	8.36124e-07	1.74886e-05	0	6.53397	TRUE
TRINITY_DN192116_c0_g1	TRINITY_DN192116_c0_g1_i15	NA	NA	NA	NA	NA	Has_ORF	24.7182	-24.5893	4.99789	-4.91994	8.65701e-07	1.80294e-05	0	26.7063	TRUE
TRINITY_DN212426_c0_g1	TRINITY_DN212426_c0_g1_i4	ZNF16	Zinc finger protein 16	Gorilla	Eukaryota	GORGO	Has_ORF	33.6602	-24.5698	4.67701	-5.25331	1.49389e-07	3.74608e-06	0	2.22815	TRUE
TRINITY_DN196827_c4_g1	TRINITY_DN196827_c4_g1_i5	NA	NA	NA	NA	NA	Has_ORF	20.7151	-24.5321	4.99797	-4.90841	9.18196e-07	1.90084e-05	0	15.964	TRUE
TRINITY_DN201770_c4_g2	TRINITY_DN201770_c4_g2_i3	VWA3A	von Willebrand factor A domain-containing protein 3A	Homo	Eukaryota	HUMAN	Has_ORF	8.67801	-24.4287	4.99907	-4.88665	1.02564e-06	2.0982e-05	0	1.51098	TRUE
TRINITY_DN206694_c0_g1	TRINITY_DN206694_c0_g1_i7	AT2B4	Plasma membrane calcium-transporting ATPase 4 {ECO:0000305}	Rattus	Eukaryota	RAT	Has_ORF	71.2311	-24.4211	2.75807	-8.85439	8.41451e-19	1.20002e-16	0	2.18822	TRUE
TRINITY_DN205758_c2_g2	TRINITY_DN205758_c2_g2_i11	NA	NA	NA	NA	NA	Has_ORF	19.4201	-24.4172	4.99801	-4.88537	1.03234e-06	2.11013e-05	0	9.8979	TRUE
TRINITY_DN199190_c4_g1	TRINITY_DN199190_c4_g1_i1	NA	NA	NA	NA	NA	Has_ORF	13.7336	-24.4159	4.99828	-4.88487	1.03498e-06	2.11356e-05	0	9.53578	TRUE
TRINITY_DN209018_c0_g2	TRINITY_DN209018_c0_g2_i1	WDR49	WD repeat-containing protein 49	Homo	Eukaryota	HUMAN	Has_ORF	23.0899	-24.4152	3.709	-6.58271	4.61959e-11	2.38232e-09	0	3.60498	TRUE
TRINITY_DN211705_c0_g1	TRINITY_DN211705_c0_g1_i8	PLXA4	Plexin-A4	Mus	Eukaryota	MOUSE	Has_ORF	20.1645	-24.4048	4.99799	-4.88292	1.04525e-06	2.13203e-05	0	4.69477	TRUE
TRINITY_DN194769_c3_g1	TRINITY_DN194769_c3_g1_i1	PURA	Transcriptional activator protein Pur-alpha	Mus	Eukaryota	MOUSE	Has_ORF	26.4361	-24.4043	2.78355	-8.76735	1.82926e-18	2.55617e-16	0	2.02404	TRUE
TRINITY_DN205963_c2_g4	TRINITY_DN205963_c2_g4_i1	GIMA4	GTPase IMAP family member 4	Homo	Eukaryota	HUMAN	Has_ORF	25.4299	-24.389	4.99786	-4.8799	1.06142e-06	2.15993e-05	0	21.5116	TRUE
TRINITY_DN201053_c2_g1	TRINITY_DN201053_c2_g1_i6	NA	NA	NA	NA	NA	Has_ORF	18.7929	-24.3639	4.99804	-4.87469	1.08979e-06	2.21294e-05	0	36.9064	TRUE
TRINITY_DN204881_c1_g2	TRINITY_DN204881_c1_g2_i9	FOCAD	Focadhesin	Homo	Eukaryota	HUMAN	Has_ORF	40.4614	-24.3296	4.99807	-4.86779	1.12855e-06	2.28712e-05	0	3.16416	TRUE
TRINITY_DN201053_c2_g1	TRINITY_DN201053_c2_g1_i9	FAT2	Protocadherin Fat 2	Rattus	Eukaryota	RAT	Has_ORF	19.6492	-24.3192	4.99801	-4.86578	1.14006e-06	2.30505e-05	0	30.2189	TRUE
TRINITY_DN199190_c4_g1	TRINITY_DN199190_c4_g1_i2	NA	NA	NA	NA	NA	Has_ORF	6.64056	-24.3168	4.99925	-4.86408	1.14991e-06	2.32226e-05	0	4.52944	TRUE
TRINITY_DN207016_c1_g1	TRINITY_DN207016_c1_g1_i5	MF13A	Transmembrane protein 180 {ECO:0000250|UniProtKB:Q14CX5}	Gallus	Eukaryota	CHICK	Has_ORF	49.4335	-24.3064	3.74677	-6.48731	8.7381e-11	4.24711e-09	0	5.03891	TRUE
TRINITY_DN192054_c0_g1	TRINITY_DN192054_c0_g1_i1	TENX	Tenascin-X	Homo	Eukaryota	HUMAN	Has_ORF	18.2089	-24.3033	4.99806	-4.86255	1.15885e-06	2.3376e-05	0	17.7315	TRUE
TRINITY_DN209919_c4_g2	TRINITY_DN209919_c4_g2_i2	NA	NA	NA	NA	NA	Has_ORF	25.5427	-24.2948	4.49413	-5.4059	6.44848e-08	1.76937e-06	0	4.10407	TRUE
TRINITY_DN197066_c8_g5	TRINITY_DN197066_c8_g5_i1	NA	NA	NA	NA	NA	Has_ORF	9.83724	-24.2946	4.99868	-4.8602	1.17265e-06	2.36132e-05	0	5.32449	TRUE
TRINITY_DN191160_c1_g1	TRINITY_DN191160_c1_g1_i2	S23A1	Solute carrier family 23 member 1	Mus	Eukaryota	MOUSE	Has_ORF	17.8872	-24.2836	4.99809	-4.85857	1.18234e-06	2.37944e-05	0	6.45024	TRUE
TRINITY_DN196375_c0_g3	TRINITY_DN196375_c0_g3_i3	TGMH	Hemocyte protein-glutamine gamma-glutamyltransferase	Tachypleus	Eukaryota	TACTR	Has_ORF	17.5739	-24.2833	4.99835	-4.85826	1.18422e-06	2.38185e-05	0	4.70867	TRUE
TRINITY_DN195086_c3_g1	TRINITY_DN195086_c3_g1_i2	DL	Neurogenic locus protein delta	Sophophora	Eukaryota	DROME	Has_ORF	19.153	-24.2785	3.10701	-7.8141	5.53564e-15	5.1848e-13	0	2.53272	TRUE
TRINITY_DN201849_c1_g1	TRINITY_DN201849_c1_g1_i2	SC5A8	Sodium-coupled monocarboxylate transporter 1	Mus	Eukaryota	MOUSE	Has_ORF	17.944	-24.2672	4.99807	-4.85532	1.20192e-06	2.41262e-05	0	7.2639	TRUE
TRINITY_DN197361_c7_g1	TRINITY_DN197361_c7_g1_i5	RPB1	DNA-directed RNA polymerase II subunit RPB1	Mus	Eukaryota	MOUSE	Has_ORF	25.3523	-24.264	4.34242	-5.58766	2.30146e-08	7.04567e-07	0	6.043	TRUE
TRINITY_DN208069_c0_g1	TRINITY_DN208069_c0_g1_i8	PIF	Protein PIF	Pinctada	Eukaryota	PINFU	Has_ORF	18.0561	-24.2556	4.99806	-4.85301	1.21602e-06	2.4345e-05	0	7.2786	TRUE
TRINITY_DN205758_c2_g2	TRINITY_DN205758_c2_g2_i2	NA	NA	NA	NA	NA	Has_ORF	18.1584	-24.2513	4.99808	-4.85211	1.22153e-06	2.44411e-05	0	5.42106	TRUE
TRINITY_DN206686_c1_g2	TRINITY_DN206686_c1_g2_i9	NA	NA	NA	NA	NA	Has_ORF	188.373	24.2465	3.47202	6.98341	2.88106e-12	1.79574e-10	80.9807	0	TRUE
TRINITY_DN195667_c1_g1	TRINITY_DN195667_c1_g1_i3	DET1	DET1 homolog	Homo	Eukaryota	HUMAN	Has_ORF	15.7132	-24.2363	4.99849	-4.84873	1.24252e-06	2.48468e-05	0	4.58354	TRUE
TRINITY_DN212597_c2_g1	TRINITY_DN212597_c2_g1_i1	GRM5	Metabotropic glutamate receptor 5	Rattus	Eukaryota	RAT	Has_ORF	20.5943	-24.2236	4.99798	-4.84667	1.25548e-06	2.50482e-05	0	5.13304	TRUE
TRINITY_DN205596_c0_g2	TRINITY_DN205596_c0_g2_i7	CELR1	Cadherin EGF LAG seven-pass G-type receptor 1	Mus	Eukaryota	MOUSE	Has_ORF	52.3136	-24.1899	2.35505	-10.2715	9.47393e-25	2.48727e-22	0	2.12657	TRUE
TRINITY_DN205260_c0_g1	TRINITY_DN205260_c0_g1_i4	GIMA7	GTPase IMAP family member 7	Homo	Eukaryota	HUMAN	Has_ORF	10.5151	-24.1864	4.9986	-4.83864	1.30727e-06	2.59174e-05	0	4.15674	TRUE
TRINITY_DN205150_c4_g1	TRINITY_DN205150_c4_g1_i3	TNAP3	Tumor necrosis factor alpha-induced protein 3	Macaca	Eukaryota	MACFA	Has_ORF	10.9131	-24.1724	4.99929	-4.83517	1.33034e-06	2.63296e-05	0	1.58372	TRUE
TRINITY_DN210379_c0_g2	TRINITY_DN210379_c0_g2_i4	LRP4	Low-density lipoprotein receptor-related protein 4	Rattus	Eukaryota	RAT	Has_ORF	38.7552	-24.1547	3.25929	-7.41104	1.25314e-13	9.54451e-12	0	2.26442	TRUE
TRINITY_DN195262_c4_g2	TRINITY_DN195262_c4_g2_i3	SEC62	Translocation protein SEC62	Pongo	Eukaryota	PONAB	Has_ORF	23.8161	-24.1406	4.99833	-4.82974	1.36713e-06	2.69498e-05	0	5.80435	TRUE
TRINITY_DN196419_c1_g2	TRINITY_DN196419_c1_g2_i1	CP1A1	Cytochrome P450 1A1	Macaca	Eukaryota	MACMU	Has_ORF	11.6139	-24.1233	4.99848	-4.82613	1.39214e-06	2.72876e-05	0	6.59138	TRUE
TRINITY_DN195990_c0_g1	TRINITY_DN195990_c0_g1_i4	NA	NA	NA	NA	NA	Has_ORF	21.6938	-24.1232	4.4842	-5.37959	7.46574e-08	2.01814e-06	0	1.60741	TRUE
TRINITY_DN202141_c6_g3	TRINITY_DN202141_c6_g3_i17	KS6A3	Ribosomal protein S6 kinase alpha-3	Mus	Eukaryota	MOUSE	Has_ORF	36.7006	-24.093	3.33059	-7.23386	4.69466e-13	3.24737e-11	0	5.2807	TRUE
TRINITY_DN210661_c2_g1	TRINITY_DN210661_c2_g1_i3	FGFR1	Fibroblast growth factor receptor homolog 1	Sophophora	Eukaryota	DROME	Has_ORF	23.0158	-24.0768	4.99791	-4.81736	1.45468e-06	2.83851e-05	0	5.8371	TRUE
TRINITY_DN202918_c0_g1	TRINITY_DN202918_c0_g1_i9	HH	Protein hedgehog {ECO:0000250|UniProtKB:Q02936}	Drosophila	Eukaryota	DROVI	Has_ORF	21.6293	-24.0754	4.99807	-4.81694	1.45777e-06	2.84294e-05	0	23.7873	TRUE
TRINITY_DN213541_c2_g1	TRINITY_DN213541_c2_g1_i3	APC1	Anaphase-promoting complex subunit 1	Homo	Eukaryota	HUMAN	Has_ORF	16.4601	-24.0599	4.99924	-4.81271	1.489e-06	2.89539e-05	0	1.01126	TRUE
TRINITY_DN188561_c0_g1	TRINITY_DN188561_c0_g1_i2	BXL5	Probable beta-D-xylosidase 5	Arabidopsis	Eukaryota	ARATH	Has_ORF	11.9605	-24.0584	4.99843	-4.81319	1.48541e-06	2.89033e-05	0	4.4334	TRUE
TRINITY_DN195818_c2_g1	TRINITY_DN195818_c2_g1_i1	P20D2	Peptidase M20 domain-containing protein 2	Homo	Eukaryota	HUMAN	Has_ORF	14.9804	-24.0539	4.99821	-4.8125	1.49051e-06	2.89539e-05	0	7.74722	TRUE
TRINITY_DN196045_c0_g1	TRINITY_DN196045_c0_g1_i1	NA	NA	NA	NA	NA	Has_ORF	8.9829	-24.05	4.99878	-4.81116	1.50054e-06	2.9116e-05	0	5.15724	TRUE
TRINITY_DN196827_c4_g1	TRINITY_DN196827_c4_g1_i11	NA	NA	NA	NA	NA	Has_ORF	8.0251	-24.0466	4.99894	-4.81034	1.50675e-06	2.91875e-05	0	6.11383	TRUE
TRINITY_DN207727_c0_g1	TRINITY_DN207727_c0_g1_i2	MYO8	Myosin-8	Arabidopsis	Eukaryota	ARATH	Has_ORF	12.7545	-24.0261	4.99835	-4.8068	1.53369e-06	2.96595e-05	0	2.54068	TRUE
TRINITY_DN191502_c1_g1	TRINITY_DN191502_c1_g1_i2	SC6A9	Sodium- and chloride-dependent glycine transporter 1	Xenopus	Eukaryota	XENLA	Has_ORF	11.4675	-24.0159	4.99846	-4.80465	1.55022e-06	2.99458e-05	0	5.51481	TRUE
TRINITY_DN209222_c0_g1	TRINITY_DN209222_c0_g1_i1	NA	NA	NA	NA	NA	Has_ORF	32.1224	-24.0028	4.58615	-5.23376	1.66094e-07	4.12024e-06	0	5.99908	TRUE
TRINITY_DN203673_c9_g1	TRINITY_DN203673_c9_g1_i1	PTP10	Tyrosine-protein phosphatase 10D	Sophophora	Eukaryota	DROME	Has_ORF	14.4881	-23.9797	4.99828	-4.7976	1.60581e-06	3.08821e-05	0	4.91283	TRUE
TRINITY_DN191204_c0_g1	TRINITY_DN191204_c0_g1_i1	LACH	Lachesin	Sophophora	Eukaryota	DROME	Has_ORF	15.9943	-23.9566	4.30017	-5.57108	2.5317e-08	7.68941e-07	0	1.80116	TRUE
TRINITY_DN195045_c4_g1	TRINITY_DN195045_c4_g1_i3	ARGI	Arginase, hepatic	Aquarana	Eukaryota	LITCT	Has_ORF	13.297	-23.9532	4.99833	-4.79225	1.64923e-06	3.15942e-05	0	7.30893	TRUE
TRINITY_DN202599_c2_g1	TRINITY_DN202599_c2_g1_i9	SC6A9	Sodium- and chloride-dependent glycine transporter 1	Xenopus	Eukaryota	XENLA	Has_ORF	15.5097	-23.9502	4.99818	-4.79179	1.65302e-06	3.16494e-05	0	13.782	TRUE
TRINITY_DN196496_c2_g1	TRINITY_DN196496_c2_g1_i4	RHBL3	Rhomboid-related protein 3	Homo	Eukaryota	HUMAN	Has_ORF	4.98814	-23.95	5.00024	-4.78977	1.66973e-06	3.19164e-05	0	2.16847	TRUE
TRINITY_DN208761_c0_g2	TRINITY_DN208761_c0_g2_i4	NA	NA	NA	NA	NA	Has_ORF	23.6521	-23.9375	3.31356	-7.22411	5.04376e-13	3.46809e-11	0	1.98181	TRUE
TRINITY_DN209771_c3_g1	TRINITY_DN209771_c3_g1_i2	S22A3	Solute carrier family 22 member 3	Rattus	Eukaryota	RAT	Has_ORF	8.46572	-23.9252	4.99885	-4.78614	1.7002e-06	3.23739e-05	0	6.02961	TRUE
TRINITY_DN201849_c1_g1	TRINITY_DN201849_c1_g1_i7	SC5A8	Sodium-coupled monocarboxylate transporter 1	Mus	Eukaryota	MOUSE	Has_ORF	13.5863	-23.8966	4.99829	-4.78095	1.74471e-06	3.30522e-05	0	5.88304	TRUE
TRINITY_DN198260_c1_g1	TRINITY_DN198260_c1_g1_i15	SPA6L	Spermatogenesis associated 6-like protein	Homo	Eukaryota	HUMAN	Has_ORF	19.5888	-23.8644	3.51118	-6.79668	1.07055e-11	6.14235e-10	0	2.65169	TRUE
TRINITY_DN208659_c0_g2	TRINITY_DN208659_c0_g2_i3	NA	NA	NA	NA	NA	Has_ORF	15.3072	-23.8637	4.99819	-4.77448	1.80174e-06	3.39677e-05	0	3.69413	TRUE
TRINITY_DN210969_c0_g1	TRINITY_DN210969_c0_g1_i12	VWDE	von Willebrand factor D and EGF domain-containing protein	Mus	Eukaryota	MOUSE	Has_ORF	14.035	-23.8637	4.99826	-4.77439	1.80253e-06	3.39677e-05	0	6.27008	TRUE
TRINITY_DN190124_c0_g2	TRINITY_DN190124_c0_g2_i7	VWDE	von Willebrand factor D and EGF domain-containing protein	Mus	Eukaryota	MOUSE	Has_ORF	16.1535	-23.841	4.99814	-4.76997	1.84252e-06	3.47024e-05	0	10.6869	TRUE
TRINITY_DN212832_c2_g1	TRINITY_DN212832_c2_g1_i7	PTN13	Tyrosine-protein phosphatase non-receptor type 13	Homo	Eukaryota	HUMAN	Has_ORF	15.191	-23.828	4.99838	-4.76715	1.86853e-06	3.50986e-05	0	1.68921	TRUE
TRINITY_DN196827_c4_g1	TRINITY_DN196827_c4_g1_i6	NA	NA	NA	NA	NA	Has_ORF	12.7922	-23.8278	4.99835	-4.76714	1.86862e-06	3.50986e-05	0	9.98935	TRUE
TRINITY_DN193105_c3_g1	TRINITY_DN193105_c3_g1_i9	MMP10	Stromelysin-2	Rattus	Eukaryota	RAT	Has_ORF	101.666	-23.8235	3.75194	-6.34967	2.15782e-10	9.91769e-09	0	4.52458	TRUE
TRINITY_DN213654_c2_g1	TRINITY_DN213654_c2_g1_i3	ANR26	Ankyrin repeat domain-containing protein 26	Homo	Eukaryota	HUMAN	Has_ORF	32.0113	-23.8109	2.65814	-8.95774	3.31386e-19	4.95008e-17	0	2.53076	TRUE
TRINITY_DN210580_c0_g1	TRINITY_DN210580_c0_g1_i5	PATL1	Protein PAT1 homolog 1	Danio	Eukaryota	DANRE	Has_ORF	21.1387	-23.8036	4.99867	-4.762	1.91687e-06	3.5966e-05	0	2.41214	TRUE
TRINITY_DN204402_c1_g3	TRINITY_DN204402_c1_g3_i7	KANL1	KAT8 regulatory NSL complex subunit 1	Mus	Eukaryota	MOUSE	Has_ORF	21.4565	-23.7908	3.01108	-7.9011	2.76462e-15	2.71411e-13	0	2.18324	TRUE
TRINITY_DN208754_c0_g2	TRINITY_DN208754_c0_g2_i8	NA	NA	NA	NA	NA	Has_ORF	12.9446	-23.7849	4.99834	-4.75857	1.94968e-06	3.64827e-05	0	6.67479	TRUE
TRINITY_DN191297_c0_g1	TRINITY_DN191297_c0_g1_i1	MFHA1	Malignant fibrous histiocytoma-amplified sequence 1 homolog	Silurana	Eukaryota	XENTR	Has_ORF	17.085	-23.7765	4.99836	-4.75685	1.96637e-06	3.67355e-05	0	6.65883	TRUE
TRINITY_DN201269_c3_g1	TRINITY_DN201269_c3_g1_i9	SORC3	VPS10 domain-containing receptor SorCS3	Mus	Eukaryota	MOUSE	Has_ORF	49.3879	-23.7631	3.61335	-6.57647	4.8175e-11	2.46968e-09	0	1.95821	TRUE
TRINITY_DN212392_c1_g2	TRINITY_DN212392_c1_g2_i1	PDPR	Pyruvate dehydrogenase phosphatase regulatory subunit, mitochondrial	Homo	Eukaryota	HUMAN	Has_ORF	13.3531	-23.7567	4.99831	-4.75295	2.00472e-06	3.73715e-05	0	10.9366	TRUE
TRINITY_DN205680_c0_g2	TRINITY_DN205680_c0_g2_i4	CTRA	Chymotrypsinogen A	Bos	Eukaryota	BOVIN	Has_ORF	205.687	23.7462	3.83854	6.18624	6.16142e-10	2.60713e-08	47.4121	0	TRUE
TRINITY_DN207424_c1_g2	TRINITY_DN207424_c1_g2_i6	TISDA	Zinc finger protein 36, C3H1 type-like 2-A	Xenopus	Eukaryota	XENLA	Has_ORF	57.3786	-23.7441	4.02045	-5.90583	3.50871e-09	1.24969e-07	0	4.56467	TRUE
TRINITY_DN194749_c0_g1	TRINITY_DN194749_c0_g1_i3	NA	NA	NA	NA	NA	Has_ORF	18.2075	-23.735	3.82354	-6.20758	5.38061e-10	2.28511e-08	0	6.50165	TRUE
TRINITY_DN202475_c0_g2	TRINITY_DN202475_c0_g2_i3	SNRK	SNF-related serine/threonine-protein kinase	Homo	Eukaryota	HUMAN	Has_ORF	31.9653	-23.7305	1.825	-13.003	1.17654e-38	7.34808e-36	0	5.65681	TRUE
TRINITY_DN191728_c10_g1	TRINITY_DN191728_c10_g1_i3	NA	NA	NA	NA	NA	Has_ORF	8.77728	-23.7256	4.9988	-4.74626	2.07208e-06	3.84317e-05	0	11.8393	TRUE
TRINITY_DN208965_c3_g1	TRINITY_DN208965_c3_g1_i6	NA	NA	NA	NA	NA	Has_ORF	9.42345	-23.7248	4.9987	-4.74621	2.07268e-06	3.84317e-05	0	6.26975	TRUE
TRINITY_DN201014_c3_g1	TRINITY_DN201014_c3_g1_i4	LPLT2	Latrophilin-like protein LAT-2 {ECO:0000312|EMBL:CCD61661.1, ECO:0000312|WormBase:B0286.2b}	Caenorhabditis	Eukaryota	CAEEL	Has_ORF	12.6716	-23.7137	4.99841	-4.74425	2.09279e-06	3.86804e-05	0	4.6668	TRUE
TRINITY_DN204756_c0_g1	TRINITY_DN204756_c0_g1_i2	NA	NA	NA	NA	NA	Has_ORF	12.2736	-23.7082	4.99845	-4.74312	2.10447e-06	3.88547e-05	0	4.66134	TRUE
TRINITY_DN205021_c0_g2	TRINITY_DN205021_c0_g2_i7	NA	NA	NA	NA	NA	Has_ORF	11.8375	-23.7082	4.99843	-4.74314	2.10431e-06	3.88547e-05	0	9.84027	TRUE
TRINITY_DN189300_c0_g1	TRINITY_DN189300_c0_g1_i2	NA	NA	NA	NA	NA	Has_ORF	11.1032	-23.6881	4.99892	-4.73865	2.15148e-06	3.95962e-05	0	5.15369	TRUE
TRINITY_DN188052_c0_g1	TRINITY_DN188052_c0_g1_i3	NA	NA	NA	NA	NA	Has_ORF	11.6493	-23.6825	4.02013	-5.89096	3.83949e-09	1.36329e-07	0	20.354	TRUE
TRINITY_DN204276_c0_g1	TRINITY_DN204276_c0_g1_i2	NAC3	Sodium/calcium exchanger 3	Mus	Eukaryota	MOUSE	Has_ORF	12.4897	-23.6636	4.99844	-4.7342	2.19917e-06	4.04002e-05	0	2.19341	TRUE
TRINITY_DN198240_c10_g1	TRINITY_DN198240_c10_g1_i5	GELS1	Gelsolin-like protein 1	Lumbricus	Eukaryota	LUMTE	Has_ORF	24.5602	-23.6362	4.99849	-4.72866	2.26001e-06	4.13739e-05	0	4.9996	TRUE
TRINITY_DN201206_c1_g2	TRINITY_DN201206_c1_g2_i3	PLPP3	Phospholipid phosphatase 3 {ECO:0000250|UniProtKB:O14495}	Mus	Eukaryota	MOUSE	Has_ORF	64.1786	-23.6273	4.35182	-5.42929	5.65802e-08	1.56989e-06	0	3.8897	TRUE
TRINITY_DN205374_c0_g1	TRINITY_DN205374_c0_g1_i8	HDAC4	Histone deacetylase 4	Gallus	Eukaryota	CHICK	Has_ORF	33.2525	-23.6216	4.3386	-5.44452	5.19458e-08	1.4541e-06	0	1.35852	TRUE
TRINITY_DN204916_c6_g1	TRINITY_DN204916_c6_g1_i1	NA	NA	NA	NA	NA	Has_ORF	10.8348	-23.6105	4.99852	-4.7235	2.31823e-06	4.22166e-05	0	13.9434	TRUE
TRINITY_DN194673_c0_g1	TRINITY_DN194673_c0_g1_i5	HMCN1	.	.	.	MOUSE	Has_ORF	11.3816	-23.6092	3.86415	-6.10981	9.97485e-10	4.03359e-08	0	8.25714	TRUE
TRINITY_DN194284_c6_g1	TRINITY_DN194284_c6_g1_i1	NA	NA	NA	NA	NA	Has_ORF	8.13999	-23.5951	4.86717	-4.8478	1.24836e-06	2.49349e-05	0	12.8905	TRUE
TRINITY_DN194212_c4_g2	TRINITY_DN194212_c4_g2_i1	SEC1	Galactoside 2-alpha-L-fucosyltransferase 3	Mus	Eukaryota	MOUSE	Has_ORF	14.748	-23.586	4.97674	-4.73924	2.14521e-06	3.95017e-05	0	3.45064	TRUE
TRINITY_DN207720_c0_g1	TRINITY_DN207720_c0_g1_i1	EST2E	Pyrethroid hydrolase Ces2e	Mus	Eukaryota	MOUSE	Has_ORF	6.5188	-23.5739	4.99929	-4.71545	2.41174e-06	4.36672e-05	0	3.41775	TRUE
TRINITY_DN194408_c0_g1	TRINITY_DN194408_c0_g1_i6	NP1L1	Nucleosome assembly protein 1-like 1	Bos	Eukaryota	BOVIN	Has_ORF	20.41	-23.5712	3.84101	-6.13672	8.42442e-10	3.45501e-08	0	3.96654	TRUE
TRINITY_DN203067_c0_g1	TRINITY_DN203067_c0_g1_i2	MOT12	Monocarboxylate transporter 12	Homo	Eukaryota	HUMAN	Has_ORF	7.43626	-23.5664	4.99906	-4.71418	2.4269e-06	4.385e-05	0	2.70855	TRUE
TRINITY_DN197966_c0_g1	TRINITY_DN197966_c0_g1_i3	NA	NA	NA	NA	NA	Has_ORF	8.9967	-23.5559	4.99876	-4.71235	2.44877e-06	4.4176e-05	0	5.96092	TRUE
TRINITY_DN212118_c0_g1	TRINITY_DN212118_c0_g1_i4	RHGBA	Rho GTPase-activating protein 11A	Mus	Eukaryota	MOUSE	Has_ORF	14.5163	-23.5555	3.72121	-6.33007	2.45051e-10	1.11447e-08	0	2.65581	TRUE
TRINITY_DN206257_c3_g1	TRINITY_DN206257_c3_g1_i2	NA	NA	NA	NA	NA	Has_ORF	9.66564	-23.5248	4.99866	-4.70621	2.52364e-06	4.53554e-05	0	8.9346	TRUE
TRINITY_DN206257_c3_g2	TRINITY_DN206257_c3_g2_i3	NA	NA	NA	NA	NA	Has_ORF	9.86424	-23.4968	4.99864	-4.70064	2.59346e-06	4.64843e-05	0	8.93067	TRUE
TRINITY_DN194284_c6_g1	TRINITY_DN194284_c6_g1_i2	NA	NA	NA	NA	NA	Has_ORF	10.3679	-23.4962	4.99857	-4.70059	2.59416e-06	4.64843e-05	0	10.2568	TRUE
TRINITY_DN189570_c0_g2	TRINITY_DN189570_c0_g2_i1	NFH	Neurofilament heavy polypeptide	Homo	Eukaryota	HUMAN	Has_ORF	10.5371	-23.4951	4.99882	-4.70013	2.59996e-06	4.65403e-05	0	1.92446	TRUE
TRINITY_DN202031_c5_g1	TRINITY_DN202031_c5_g1_i1	S36A4	Proton-coupled amino acid transporter 4	Xenopus	Eukaryota	XENLA	Has_ORF	23.9174	-23.491	3.76698	-6.23602	4.4883e-10	1.95405e-08	0	4.24441	TRUE
TRINITY_DN208798_c4_g2	TRINITY_DN208798_c4_g2_i1	PA216	.	.	.	PONAB	Has_ORF	11.509	-23.4855	4.99865	-4.69837	2.62249e-06	4.68465e-05	0	7.05879	TRUE
TRINITY_DN192849_c0_g2	TRINITY_DN192849_c0_g2_i1	YF64	Uncharacterized protein R102.4	Caenorhabditis	Eukaryota	CAEEL	Has_ORF	7.82112	-23.4699	4.99897	-4.69494	2.66679e-06	4.75888e-05	0	14.6775	TRUE
TRINITY_DN211272_c0_g2	TRINITY_DN211272_c0_g2_i5	MLP	Mucin-like protein {ECO:0000303|PubMed:23765379}	Acropora	Eukaryota	ACRMI	Has_ORF	10.6318	-23.461	4.99855	-4.69357	2.68478e-06	4.78852e-05	0	2.2878	TRUE
TRINITY_DN204216_c1_g1	TRINITY_DN204216_c1_g1_i7	MYSP	Paramyosin	Mytilus	Eukaryota	MYTGA	Has_ORF	10.4824	-23.4444	4.99856	-4.69022	2.72914e-06	4.84768e-05	0	2.36044	TRUE
TRINITY_DN209536_c0_g1	TRINITY_DN209536_c0_g1_i2	NWD2	NACHT and WD repeat domain-containing protein 2	Mus	Eukaryota	MOUSE	Has_ORF	12.2651	-23.4438	4.99839	-4.69028	2.72831e-06	4.84768e-05	0	2.21706	TRUE
TRINITY_DN190443_c0_g1	TRINITY_DN190443_c0_g1_i2	RGN	Regucalcin	Danio	Eukaryota	DANRE	Has_ORF	12.4918	-23.4435	4.99837	-4.69022	2.72909e-06	4.84768e-05	0	11.0446	TRUE
TRINITY_DN212086_c1_g1	TRINITY_DN212086_c1_g1_i5	OCTL	Organic cation transporter-like protein	Sophophora	Eukaryota	DROME	Has_ORF	7.05878	-23.4387	4.99915	-4.68854	2.75163e-06	4.87764e-05	0	9.81082	TRUE
TRINITY_DN194757_c3_g2	TRINITY_DN194757_c3_g2_i1	NA	NA	NA	NA	NA	Has_ORF	11.3335	-23.436	4.99847	-4.68862	2.75048e-06	4.87764e-05	0	7.88828	TRUE
TRINITY_DN210027_c0_g1	TRINITY_DN210027_c0_g1_i3	NA	NA	NA	NA	NA	Has_ORF	33.0126	-23.4309	2.49122	-9.40538	5.18419e-21	9.16623e-19	0	1.16431	TRUE
TRINITY_DN190161_c7_g1	TRINITY_DN190161_c7_g1_i1	VP302	Venom protein 302	Lychas	Eukaryota	LYCMC	Has_ORF	10.1973	-23.4224	2.00203	-11.6994	1.28423e-31	5.42746e-29	0	5.02747	TRUE
TRINITY_DN210659_c5_g1	TRINITY_DN210659_c5_g1_i5	NA	NA	NA	NA	NA	Has_ORF	8.90002	-23.4191	4.99877	-4.68496	2.80013e-06	4.95346e-05	0	8.44864	TRUE
TRINITY_DN205435_c0_g1	TRINITY_DN205435_c0_g1_i2	NA	NA	NA	NA	NA	Has_ORF	6.97144	-23.4079	4.99918	-4.68234	2.8362e-06	5.01217e-05	0	11.3425	TRUE
TRINITY_DN196249_c4_g1	TRINITY_DN196249_c4_g1_i8	NA	NA	NA	NA	NA	Has_ORF	108.495	-23.4078	2.29268	-10.2098	1.79216e-24	4.53339e-22	0	8.32154	TRUE
TRINITY_DN193254_c3_g1	TRINITY_DN193254_c3_g1_i1	G3ST3	Galactose-3-O-sulfotransferase 3	Mus	Eukaryota	MOUSE	Has_ORF	8.94629	-23.3788	4.99877	-4.67692	2.91214e-06	5.13067e-05	0	6.55494	TRUE
TRINITY_DN211301_c1_g2	TRINITY_DN211301_c1_g2_i5	NA	NA	NA	NA	NA	Has_ORF	9.66238	-23.3618	4.99873	-4.67356	2.9603e-06	5.21022e-05	0	8.8958	TRUE
TRINITY_DN206229_c0_g1	TRINITY_DN206229_c0_g1_i11	TENM	Teneurin-m	Sophophora	Eukaryota	DROME	Has_ORF	16.2201	-23.3504	3.2867	-7.10451	1.20754e-12	7.89571e-11	0	1.03535	TRUE
TRINITY_DN209708_c8_g1	TRINITY_DN209708_c8_g1_i1	PCF11	Pre-mRNA cleavage complex 2 protein Pcf11	Homo	Eukaryota	HUMAN	Has_ORF	21.474	-23.3474	4.99876	-4.67064	3.00262e-06	5.27131e-05	0	2.27796	TRUE
TRINITY_DN208300_c0_g1	TRINITY_DN208300_c0_g1_i5	DGKD	Diacylglycerol kinase delta	Homo	Eukaryota	HUMAN	Has_ORF	15.0268	-23.3301	4.74781	-4.91386	8.93014e-07	1.85425e-05	0	1.05524	TRUE
TRINITY_DN200209_c1_g1	TRINITY_DN200209_c1_g1_i2	WFDC1	WAP four-disulfide core domain protein 1	Gallus	Eukaryota	CHICK	Has_ORF	7.60983	-23.3196	4.99933	-4.66455	3.09297e-06	5.41621e-05	0	2.36385	TRUE
TRINITY_DN210139_c0_g1	TRINITY_DN210139_c0_g1_i2	CO4A1	Collagen alpha-1(IV) chain	Sophophora	Eukaryota	DROME	Has_ORF	11.2508	-23.3145	4.99882	-4.66401	3.10109e-06	5.42768e-05	0	2.26232	TRUE
TRINITY_DN188622_c0_g1	TRINITY_DN188622_c0_g1_i2	NA	NA	NA	NA	NA	Has_ORF	6.35884	-23.3097	4.99935	-4.66255	3.12321e-06	5.45814e-05	0	7.61077	TRUE
TRINITY_DN205260_c0_g1	TRINITY_DN205260_c0_g1_i2	GIMA7	GTPase IMAP family member 7	Homo	Eukaryota	HUMAN	Has_ORF	4.39064	-23.3094	5.00055	-4.66136	3.14127e-06	5.48694e-05	0	1.61014	TRUE
TRINITY_DN205680_c0_g2	TRINITY_DN205680_c0_g2_i1	CTRA	Chymotrypsinogen A	Bos	Eukaryota	BOVIN	Has_ORF	171.12	23.2995	2.96271	7.86424	3.71331e-15	3.57458e-13	29.8875	0	TRUE
TRINITY_DN210890_c0_g1	TRINITY_DN210890_c0_g1_i3	ASB8	Ankyrin repeat and SOCS box protein 8	Mus	Eukaryota	MOUSE	Has_ORF	8.90088	-23.2979	4.99877	-4.66072	3.15112e-06	5.50136e-05	0	3.995	TRUE
TRINITY_DN198289_c0_g1	TRINITY_DN198289_c0_g1_i4	NETR	Neurotrypsin	Gorilla	Eukaryota	GORGO	Has_ORF	8.45603	-23.2851	4.99885	-4.65809	3.19152e-06	5.56348e-05	0	8.33417	TRUE
TRINITY_DN203367_c0_g1	TRINITY_DN203367_c0_g1_i4	ANR27	Ankyrin repeat domain-containing protein 27	Pongo	Eukaryota	PONAB	Has_ORF	34.6028	-23.2829	2.81811	-8.2619	1.43371e-16	1.60274e-14	0	2.43874	TRUE
TRINITY_DN210704_c0_g1	TRINITY_DN210704_c0_g1_i10	ATP7A	Copper-transporting ATPase 1	Homo	Eukaryota	HUMAN	Has_ORF	20.9894	-23.2754	4.999	-4.65602	3.22386e-06	5.61422e-05	0	1.71824	TRUE
TRINITY_DN203715_c0_g1	TRINITY_DN203715_c0_g1_i20	DEN5B	DENN domain-containing protein 5B	Homo	Eukaryota	HUMAN	Has_ORF	28.4584	-23.2613	2.21628	-10.4956	9.04621e-26	2.59088e-23	0	2.12706	TRUE
TRINITY_DN196171_c0_g3	TRINITY_DN196171_c0_g3_i1	NA	NA	NA	NA	NA	Has_ORF	5.9067	-23.2457	4.99949	-4.64961	3.32571e-06	5.75974e-05	0	5.70738	TRUE
TRINITY_DN196068_c0_g1	TRINITY_DN196068_c0_g1_i18	ACTN1	Alpha-actinin-1	Bos	Eukaryota	BOVIN	Has_ORF	6.60113	-23.2376	4.99926	-4.6482	3.34843e-06	5.79041e-05	0	1.35268	TRUE
TRINITY_DN206121_c1_g3	TRINITY_DN206121_c1_g3_i9	NA	NA	NA	NA	NA	Has_ORF	9.89183	-23.2366	4.99863	-4.64859	3.34209e-06	5.78521e-05	0	12.6375	TRUE
TRINITY_DN199190_c4_g2	TRINITY_DN199190_c4_g2_i6	NA	NA	NA	NA	NA	Has_ORF	6.51796	-23.2349	4.99936	-4.64758	3.35857e-06	5.80506e-05	0	6.74946	TRUE
TRINITY_DN200189_c4_g1	TRINITY_DN200189_c4_g1_i2	MOT14	Monocarboxylate transporter 14	Mus	Eukaryota	MOUSE	Has_ORF	6.29293	-23.2343	4.99936	-4.64744	3.36074e-06	5.80591e-05	0	1.62858	TRUE
TRINITY_DN192764_c3_g1	TRINITY_DN192764_c3_g1_i1	TENX	Tenascin-X	Homo	Eukaryota	HUMAN	Has_ORF	169.89	23.2307	3.81996	6.08138	1.19149e-09	4.73685e-08	45.1661	0	TRUE
TRINITY_DN192963_c0_g2	TRINITY_DN192963_c0_g2_i7	HPGDS	Hematopoietic prostaglandin D synthase	Gallus	Eukaryota	CHICK	Has_ORF	8.35121	-23.2275	4.99887	-4.64655	3.37539e-06	5.82831e-05	0	7.7399	TRUE
TRINITY_DN195657_c0_g1	TRINITY_DN195657_c0_g1_i3	RENBP	N-acylglucosamine 2-epimerase	Mus	Eukaryota	MOUSE	Has_ORF	7.21838	-23.2251	4.99915	-4.64582	3.38727e-06	5.843e-05	0	5.01921	TRUE
TRINITY_DN201065_c15_g1	TRINITY_DN201065_c15_g1_i3	PERM	Myeloperoxidase	Mus	Eukaryota	MOUSE	Has_ORF	7.8826	-23.2082	4.99896	-4.64261	3.44036e-06	5.91691e-05	0	3.50816	TRUE
TRINITY_DN197606_c5_g2	TRINITY_DN197606_c5_g2_i4	IAN1	.	.	.	ARATH	Has_ORF	7.549	-23.2046	4.99903	-4.64182	3.45352e-06	5.93101e-05	0	7.83489	TRUE
TRINITY_DN194049_c6_g1	TRINITY_DN194049_c6_g1_i2	SC5A7	High affinity choline transporter 1	Mus	Eukaryota	MOUSE	Has_ORF	4.32201	-23.2	5.00062	-4.63943	3.49375e-06	5.98792e-05	0	1.87485	TRUE
TRINITY_DN204661_c8_g1	TRINITY_DN204661_c8_g1_i7	IQCD	IQ domain-containing protein D	Bos	Eukaryota	BOVIN	Has_ORF	9.56848	-23.1929	4.99893	-4.63958	3.49118e-06	5.98649e-05	0	5.71376	TRUE
TRINITY_DN206784_c0_g1	TRINITY_DN206784_c0_g1_i4	PNPO	Pyridoxine-5'-phosphate oxidase	Mus	Eukaryota	MOUSE	Has_ORF	8.01674	-23.1908	4.99995	-4.63822	3.51429e-06	6.02015e-05	0	2.21591	TRUE
TRINITY_DN204362_c7_g1	TRINITY_DN204362_c7_g1_i1	CCD65	Coiled-coil domain-containing protein 65	Bos	Eukaryota	BOVIN	Has_ORF	9.60557	-23.1843	4.06897	-5.69782	1.21352e-08	3.93033e-07	0	2.91588	TRUE
TRINITY_DN200155_c3_g1	TRINITY_DN200155_c3_g1_i8	NA	NA	NA	NA	NA	Has_ORF	9.73136	-23.1789	4.99873	-4.63696	3.53562e-06	6.05072e-05	0	10.4294	TRUE
TRINITY_DN213076_c5_g2	TRINITY_DN213076_c5_g2_i1	LRAT	Lecithin retinol acyltransferase	Mus	Eukaryota	MOUSE	Has_ORF	8.01576	-23.167	4.99893	-4.6344	3.57976e-06	6.10514e-05	0	13.2744	TRUE
TRINITY_DN206257_c3_g2	TRINITY_DN206257_c3_g2_i4	NA	NA	NA	NA	NA	Has_ORF	19.7634	-23.1592	2.61463	-8.85753	8.18048e-19	1.17146e-16	0	7.36125	TRUE
TRINITY_DN212491_c4_g1	TRINITY_DN212491_c4_g1_i8	UBP25	Ubiquitin carboxyl-terminal hydrolase 25	Mus	Eukaryota	MOUSE	Has_ORF	6.95248	-23.1583	4.99917	-4.63243	3.61397e-06	6.15742e-05	0	1.75818	TRUE
TRINITY_DN202003_c7_g1	TRINITY_DN202003_c7_g1_i4	GARE1	GRB2-associated and regulator of MAPK protein	Mus	Eukaryota	MOUSE	Has_ORF	278.948	23.1516	1.76463	13.1199	2.5339e-39	1.62615e-36	20.6851	0	TRUE
TRINITY_DN202247_c3_g1	TRINITY_DN202247_c3_g1_i6	NA	NA	NA	NA	NA	Has_ORF	7.02398	-23.1444	4.99921	-4.6296	3.6637e-06	6.23296e-05	0	3.87564	TRUE
TRINITY_DN208074_c2_g1	TRINITY_DN208074_c2_g1_i3	ETS4	.	.	.	CAEEL	Has_ORF	5.97682	-23.1426	4.99973	-4.62876	3.6786e-06	6.25524e-05	0	2.82955	TRUE
TRINITY_DN193353_c0_g1	TRINITY_DN193353_c0_g1_i4	MTG8	Protein CBFA2T1	Homo	Eukaryota	HUMAN	Has_ORF	33.5205	-23.1369	2.75801	-8.38898	4.90374e-17	5.83983e-15	0	2.57471	TRUE
TRINITY_DN207864_c5_g1	TRINITY_DN207864_c5_g1_i4	ZMY11	Zinc finger MYND domain-containing protein 11	Homo	Eukaryota	HUMAN	Has_ORF	14.2896	-23.1148	4.83486	-4.78087	1.74536e-06	3.30522e-05	0	2.49173	TRUE
TRINITY_DN210011_c0_g1	TRINITY_DN210011_c0_g1_i2	EIF3J	Eukaryotic translation initiation factor 3 subunit J {ECO:0000255|HAMAP-Rule:MF_03009}	Xenopus	Eukaryota	XENLA	Has_ORF	45.0092	-23.1139	4.99886	-4.62383	3.76714e-06	6.37796e-05	0	3.34083	TRUE
TRINITY_DN205895_c2_g1	TRINITY_DN205895_c2_g1_i1	PHM	Peptidylglycine alpha-hydroxylating monooxygenase	Sophophora	Eukaryota	DROME	Has_ORF	56.9646	23.1121	3.54805	6.51403	7.31598e-11	3.60135e-09	17.8704	0	TRUE
TRINITY_DN201256_c4_g1	TRINITY_DN201256_c4_g1_i1	GGT1	Gamma-glutamyltranspeptidase 1	Sus	Eukaryota	PIG	Has_ORF	7.38628	-23.1119	4.99906	-4.62324	3.77793e-06	6.39279e-05	0	3.00964	TRUE
TRINITY_DN211158_c1_g1	TRINITY_DN211158_c1_g1_i8	MTP10	Metal tolerance protein 10	Arabidopsis	Eukaryota	ARATH	Has_ORF	17.6695	-23.0975	4.9997	-4.61978	3.8414e-06	6.48752e-05	0	2.43031	TRUE
TRINITY_DN206686_c1_g2	TRINITY_DN206686_c1_g2_i4	NA	NA	NA	NA	NA	Has_ORF	82.4086	23.0927	3.23644	7.13522	9.6629e-13	6.39061e-11	40.639	0	TRUE
TRINITY_DN210969_c0_g1	TRINITY_DN210969_c0_g1_i7	VWDE	von Willebrand factor D and EGF domain-containing protein	Mus	Eukaryota	MOUSE	Has_ORF	8.13557	-23.0915	4.99891	-4.61931	3.85017e-06	6.49599e-05	0	4.24896	TRUE
TRINITY_DN194483_c4_g1	TRINITY_DN194483_c4_g1_i2	TYRO	Tyrosinase-like protein	Pinctada	Eukaryota	PINMA	Has_ORF	264.247	23.0914	2.92436	7.89622	2.8749e-15	2.8144e-13	28.6163	0	TRUE
TRINITY_DN207355_c1_g1	TRINITY_DN207355_c1_g1_i3	NA	NA	NA	NA	NA	Has_ORF	7.49548	-23.0904	4.99903	-4.61898	3.85634e-06	6.50323e-05	0	4.55397	TRUE
TRINITY_DN194486_c0_g3	TRINITY_DN194486_c0_g3_i6	HDAC2	Histone deacetylase 2	Homo	Eukaryota	HUMAN	Has_ORF	61.9027	23.0837	4.50293	5.12637	2.95386e-07	6.87943e-06	29.5686	0	TRUE
TRINITY_DN193549_c1_g1	TRINITY_DN193549_c1_g1_i5	NA	NA	NA	NA	NA	Has_ORF	7.09412	-23.0745	4.99913	-4.61571	3.9176e-06	6.5937e-05	0	5.11276	TRUE
TRINITY_DN209411_c2_g1	TRINITY_DN209411_c2_g1_i11	SAHH3	Adenosylhomocysteinase 3	Homo	Eukaryota	HUMAN	Has_ORF	16.4483	-23.0717	4.99934	-4.61496	3.93167e-06	6.61246e-05	0	2.32813	TRUE
TRINITY_DN206164_c3_g3	TRINITY_DN206164_c3_g3_i4	NA	NA	NA	NA	NA	Has_ORF	6.67339	-23.0654	4.99926	-4.61376	3.95447e-06	6.63982e-05	0	3.53315	TRUE
TRINITY_DN207995_c7_g1	TRINITY_DN207995_c7_g1_i2	GIMA4	GTPase IMAP family member 4	Homo	Eukaryota	HUMAN	Has_ORF	8.70694	-23.0633	4.99881	-4.61376	3.95458e-06	6.63982e-05	0	15.8609	TRUE
TRINITY_DN213418_c13_g1	TRINITY_DN213418_c13_g1_i4	OXDD	D-aspartate oxidase	Homo	Eukaryota	HUMAN	Has_ORF	5.09698	-23.0077	4.99984	-4.60168	4.19096e-06	7.00459e-05	0	4.04734	TRUE
TRINITY_DN204881_c1_g2	TRINITY_DN204881_c1_g2_i5	FOCAD	Focadhesin	Homo	Eukaryota	HUMAN	Has_ORF	14.6804	-23.0063	4.85965	-4.73414	2.19983e-06	4.04002e-05	0	1.18663	TRUE
TRINITY_DN206462_c0_g1	TRINITY_DN206462_c0_g1_i14	GIMA4	GTPase IMAP family member 4	Rattus	Eukaryota	RAT	Has_ORF	6.95131	-23.0041	4.99917	-4.60159	4.1928e-06	7.00459e-05	0	4.98942	TRUE
TRINITY_DN199190_c3_g1	TRINITY_DN199190_c3_g1_i2	GIMA4	GTPase IMAP family member 4	Homo	Eukaryota	HUMAN	Has_ORF	7.89461	-23.0021	4.99895	-4.60139	4.19677e-06	7.00574e-05	0	4.46763	TRUE
[truncated: 5,368 more rows]

## Sheet: Stage II vs Muscle
gene_id	transcript_id	GeneName	GeneDescription	Genus	Domain	SpeciesUniprot	ORF	baseMean	log2FoldChange	lfcSE	stat	pvalue	padj	FPKM_StageII	FPKM_Muscle	significant
[truncated: 5,778 more rows]

[truncated: 2 more sheets: Stage III vs Muscle, Stage IV vs Muscle]
